# Supplementary material for: Systemic gene therapy rescues retinal dysfunction and hearing loss in a model of Norrie disease
Source: EMBO Mol Med. 2023 Aug 29;15(10):e17393. doi: 10.15252/emmm.202317393 (PMC10565640; doi:10.15252/emmm.202317393)
Supplement: Supplementary file 3 — Dataset EV1 [file EMMM-15-e17393-s004.xlsx]

## Sheet: Cluster markers P11 retina
	p_val	avg_log2FC	pct.1	pct.2	p_val_adj	cluster	gene	Cell Type				scRNA sequencing
Fabp7	2.81567e-304	1.7666	0.731	0.207	5.49168e-300	0	Fabp7	Rod photoreceptors				Retina	GSM6513065	Retina WT P11
Cplx2	6.67013e-299	1.2399	0.728	0.206	1.30094e-294	0	Cplx2	Rod photoreceptors
Gngt2	4.42471e-260	1.23694	0.99	0.582	8.62995e-256	0	Gngt2	Rod photoreceptors
Hmgn2	1.14638e-230	1.06489	0.99	0.68	2.23589e-226	0	Hmgn2	Rod photoreceptors
Nap1l1	1.37965e-198	0.922147	0.991	0.694	2.69086e-194	0	Nap1l1	Rod photoreceptors
Ndufa4	5.66366e-195	0.853228	0.995	0.774	1.10464e-190	0	Ndufa4	Rod photoreceptors
Cox7a2	1.15263e-167	0.837413	0.975	0.66	2.24809e-163	0	Cox7a2	Rod photoreceptors
Smim40	4.58344e-162	0.855601	0.975	0.598	8.93954e-158	0	Smim40	Rod photoreceptors
Ebpl	8.85399e-161	0.835456	0.987	0.635	1.72688e-156	0	Ebpl	Rod photoreceptors
Atp5mpl	3.71344e-160	0.850891	0.957	0.581	7.24268e-156	0	Atp5mpl	Rod photoreceptors
Pik3r1	2.79477e-158	0.934469	0.862	0.46	5.45092e-154	0	Pik3r1	Rod photoreceptors
Nr2e3	1.9753e-152	0.854267	0.983	0.623	3.85262e-148	0	Nr2e3	Rod photoreceptors
Egr1	1.88911e-119	1.38995	0.588	0.242	3.68452e-115	1	Egr1	Rod photoreceptors
Gnat1	1.92875e-103	0.802392	0.801	0.423	3.76183e-99	1	Gnat1	Rod photoreceptors
Gnat11	6.22592e-55	0.82656	0.672	0.443	1.2143e-50	2	Gnat1	Rod photoreceptors
Rcvrn	5.45558e-229	1.10206	1	0.732	1.06406e-224	3	Rcvrn	Rod photoreceptors
Pde6g	4.13986e-219	1.03795	1	0.734	8.07439e-215	3	Pde6g	Rod photoreceptors
Gngt1	7.9143e-210	1.03349	1	0.813	1.54361e-205	3	Gngt1	Rod photoreceptors
Rho	1.42202e-146	0.86625	0.998	0.813	2.77351e-142	3	Rho	Rod photoreceptors
Smim401	9.56426e-134	0.856208	0.972	0.609	1.86541e-129	3	Smim40	Rod photoreceptors
Gnat12	1.04768e-89	0.914681	0.773	0.434	2.0434e-85	3	Gnat1	Rod photoreceptors
Malat1	2.66976e-113	0.857386	0.998	0.988	5.2071e-109	4	Malat1	Rod photoreceptors
Rpgrip1	2.35172e-76	1.65327	0.772	0.7	4.5868e-72	4	Rpgrip1	Rod photoreceptors
Mir124a-1hg	3.73324e-62	1.32558	0.766	0.784	7.28132e-58	4	Mir124a-1hg	Rod photoreceptors
Son	3.98328e-34	0.945222	0.718	0.841	7.76899e-30	4	Son	Rod photoreceptors
Dmd	5.81237e-21	1.29164	0.579	0.649	1.13365e-16	4	Dmd	Rod photoreceptors
Prom1	2.64527e-12	0.953362	0.546	0.637	5.15933e-08	4	Prom1	Rod photoreceptors
Rsrp1	7.17009e-09	1.14213	0.511	0.636	0.000139845	4	Rsrp1	Rod photoreceptors
Epb41l2	5.0599e-07	0.855121	0.515	0.668	0.00986882	4	Epb41l2	Rod photoreceptors
Pex5l	5.37668e-06	1.19532	0.441	0.526	0.104867	4	Pex5l	Rod photoreceptors
Camk2d	1.01387e-05	0.884875	0.521	0.713	0.197745	4	Camk2d	Rod photoreceptors
Rnf121	3.87505e-05	1.13742	0.454	0.566	0.755789	4	Rnf121	Rod photoreceptors
Nktr	0.0049933	1.01575	0.452	0.621	1	4	Nktr	Rod photoreceptors
Snrnp70	0.00840539	1.12387	0.421	0.569	1	4	Snrnp70	Rod photoreceptors
Samd7	3.93132e-42	1.03442	0.737	0.668	7.66765e-38	5	Samd7	Rod photoreceptors
Rbp3	6.70628e-31	0.886432	0.745	0.72	1.30799e-26	5	Rbp3	Rod photoreceptors
Mir124a-1hg1	3.70353e-26	0.834826	0.733	0.786	7.22337e-22	5	Mir124a-1hg	Rod photoreceptors
Rnf1211	2.68071e-19	1.21124	0.549	0.559	5.22845e-15	5	Rnf121	Rod photoreceptors
Ahr	2.89274e-10	1.02491	0.501	0.561	5.64199e-06	5	Ahr	Rod photoreceptors
Rdh12	8.45632e-07	0.848615	0.48	0.55	0.0164932	5	Rdh12	Rod photoreceptors
Jun	5.38558e-87	1.73361	0.763	0.42	1.0504e-82	6	Jun	Rod photoreceptors
Rsrp11	2.45612e-72	1.18847	0.828	0.616	4.79042e-68	6	Rsrp1	Rod photoreceptors
Rpgrip11	1.28726e-62	0.887725	0.913	0.692	2.51068e-58	6	Rpgrip1	Rod photoreceptors
Jund	3.23918e-53	0.962027	0.835	0.612	6.31769e-49	6	Jund	Rod photoreceptors
Pex5l1	4.82413e-52	0.980377	0.761	0.507	9.40899e-48	6	Pex5l	Rod photoreceptors
Ldha	2.00452e-50	0.812411	0.917	0.741	3.90961e-46	6	Ldha	Rod photoreceptors
Atf4	2.76221e-50	0.861064	0.857	0.694	5.38741e-46	6	Atf4	Rod photoreceptors
Egr11	1.32448e-48	1.60656	0.538	0.272	2.58326e-44	6	Egr1	Rod photoreceptors
Rdh121	1.2402e-46	0.883805	0.763	0.532	2.41889e-42	6	Rdh12	Rod photoreceptors
Aipl1	6.0247e-44	0.850925	0.804	0.587	1.17506e-39	6	Aipl1	Rod photoreceptors
Crx	4.8125e-43	0.866889	0.788	0.612	9.38629e-39	6	Crx	Rod photoreceptors
Guca1b	1.267e-40	1.02733	0.612	0.36	2.47116e-36	6	Guca1b	Rod photoreceptors
Gnb5	8.95562e-36	0.836238	0.705	0.568	1.7467e-31	6	Gnb5	Rod photoreceptors
Cabp4	2.30706e-34	0.938418	0.554	0.346	4.49968e-30	6	Cabp4	Rod photoreceptors
Fam161a	3.05979e-32	0.962926	0.558	0.374	5.96782e-28	6	Fam161a	Rod photoreceptors
Pitpnm3	1.08877e-31	0.828586	0.562	0.374	2.12354e-27	6	Pitpnm3	Rod photoreceptors
Wdr17	2.05129e-31	0.816825	0.571	0.382	4.00083e-27	6	Wdr17	Rod photoreceptors
Grk1	3.4419e-31	0.90115	0.547	0.348	6.71309e-27	6	Grk1	Rod photoreceptors
1810026B05Rik	7.29906e-31	1.01105	0.567	0.412	1.42361e-26	6	1810026B05Rik	Rod photoreceptors
Cdk2ap2	1.16367e-23	0.821519	0.621	0.496	2.26963e-19	6	Cdk2ap2	Rod photoreceptors
Junb	2.35388e-20	0.881534	0.574	0.436	4.59101e-16	6	Junb	Rod photoreceptors
Tob2	1.06606e-19	0.822859	0.533	0.423	2.07925e-15	6	Tob2	Rod photoreceptors
mt-Co3	1.35065e-189	1.75432	0.998	0.974	2.63431e-185	7	mt-Co3	Rod photoreceptors
mt-Co2	2.15418e-188	1.75328	0.998	0.968	4.20152e-184	7	mt-Co2	Rod photoreceptors
mt-Atp6	1.14089e-183	1.70497	0.998	0.974	2.2252e-179	7	mt-Atp6	Rod photoreceptors
mt-Cytb	4.1832e-180	1.68178	0.998	0.949	8.1589e-176	7	mt-Cytb	Rod photoreceptors
mt-Co1	4.79807e-175	1.59779	0.998	0.962	9.35815e-171	7	mt-Co1	Rod photoreceptors
mt-Nd4	1.71236e-164	1.62587	0.995	0.895	3.33978e-160	7	mt-Nd4	Rod photoreceptors
mt-Nd2	7.81489e-147	1.64038	0.986	0.857	1.52422e-142	7	mt-Nd2	Rod photoreceptors
mt-Nd1	3.23721e-137	1.43054	0.99	0.902	6.31385e-133	7	mt-Nd1	Rod photoreceptors
mt-Nd5	2.54518e-72	1.71851	0.765	0.645	4.96411e-68	7	mt-Nd5	Rod photoreceptors
mt-Nd3	9.05043e-70	1.60084	0.76	0.622	1.7652e-65	7	mt-Nd3	Rod photoreceptors
Samd71	4.04104e-19	0.843707	0.683	0.672	7.88165e-15	7	Samd7	Rod photoreceptors
Rnf1212	1.89896e-18	1.39816	0.549	0.559	3.70374e-14	7	Rnf121	Rod photoreceptors
Trpm1	0	4.54515	0.975	0.102	0	8	Trpm1	Bipolar cells
Ntng1	0	3.63597	0.924	0.059	0	8	Ntng1	Bipolar cells
Isl1	0	3.15569	0.912	0.139	0	8	Isl1	Bipolar cells
C130073E24Rik	0	3.0703	0.773	0.041	0	8	C130073E24Rik	Bipolar cells
Ablim1	0	2.9244	0.839	0.142	0	8	Ablim1	Bipolar cells
Gpr179	0	2.89292	0.773	0.06	0	8	Gpr179	Bipolar cells
Fstl5	0	2.62237	0.734	0.081	0	8	Fstl5	Bipolar cells
Vstm2b	0	2.40694	0.618	0.049	0	8	Vstm2b	Bipolar cells
Gpc6	0	2.36946	0.567	0.037	0	8	Gpc6	Bipolar cells
Zfhx3	0	2.36469	0.652	0.068	0	8	Zfhx3	Bipolar cells
Fam135b	0	2.34792	0.595	0.048	0	8	Fam135b	Bipolar cells
Car8	0	2.25356	0.569	0.037	0	8	Car8	Bipolar cells
Grm6	1.7049e-298	2.50077	0.788	0.116	3.32524e-294	8	Grm6	Bipolar cells
Cntn4	8.04828e-297	2.3214	0.569	0.054	1.56974e-292	8	Cntn4	Bipolar cells
Rnf152	2.8303e-289	2.36207	0.623	0.069	5.52021e-285	8	Rnf152	Bipolar cells
Ptprd	7.61117e-288	2.61155	0.895	0.174	1.48448e-283	8	Ptprd	Bipolar cells
Vsx2	2.98572e-286	2.86828	0.895	0.185	5.82335e-282	8	Vsx2	Bipolar cells
Auts2	3.30114e-278	2.57162	0.89	0.175	6.43854e-274	8	Auts2	Bipolar cells
Prkca	9.60518e-259	3.93854	0.983	0.391	1.87339e-254	8	Prkca	Bipolar cells
Meg3	4.69109e-251	2.44055	0.873	0.177	9.14951e-247	8	Meg3	Bipolar cells
Ndnf	2.2785e-239	2.39998	0.688	0.109	4.44398e-235	8	Ndnf	Bipolar cells
Qpct	8.33771e-234	2.15353	0.606	0.084	1.62619e-229	8	Qpct	Bipolar cells
Pcp2	9.15118e-228	2.83496	0.915	0.274	1.78485e-223	8	Pcp2	Bipolar cells
Prox1	4.3594e-221	2.34491	0.807	0.179	8.50257e-217	8	Prox1	Bipolar cells
Tbx2	2.57679e-207	2.21631	0.601	0.094	5.02578e-203	8	Tbx2	Bipolar cells
Sybu	1.18661e-197	1.95878	0.547	0.079	2.31437e-193	8	Sybu	Bipolar cells
Macf1	6.97818e-193	2.5482	0.895	0.335	1.36102e-188	8	Macf1	Bipolar cells
Kcnma1	1.92622e-189	1.99387	0.674	0.128	3.7569e-185	8	Kcnma1	Bipolar cells
Zbtb20	2.18552e-184	2.83093	0.909	0.396	4.26263e-180	8	Zbtb20	Bipolar cells
Prkd3	3.17936e-179	2.16811	0.615	0.121	6.20102e-175	8	Prkd3	Bipolar cells
Tgfb2	1.18449e-178	1.87531	0.64	0.115	2.31022e-174	8	Tgfb2	Bipolar cells
Foxn3	6.60222e-172	2.24872	0.759	0.209	1.2877e-167	8	Foxn3	Bipolar cells
mt-Co11	2.56775e-163	1.97534	0.994	0.963	5.00813e-159	8	mt-Co1	Bipolar cells
mt-Co31	1.81986e-158	1.9079	0.994	0.975	3.54946e-154	8	mt-Co3	Bipolar cells
Eef1a2	1.39078e-154	1.92794	0.561	0.109	2.71258e-150	8	Eef1a2	Bipolar cells
Car10	2.15698e-153	1.74833	0.538	0.094	4.20697e-149	8	Car10	Bipolar cells
Ank3	3.80694e-152	2.27467	0.731	0.222	7.42506e-148	8	Ank3	Bipolar cells
mt-Co21	7.94547e-152	1.84488	0.997	0.968	1.54968e-147	8	mt-Co2	Bipolar cells
mt-Cytb1	2.84426e-149	1.82326	0.989	0.95	5.54745e-145	8	mt-Cytb	Bipolar cells
mt-Nd11	6.27141e-146	1.89765	0.986	0.903	1.22318e-141	8	mt-Nd1	Bipolar cells
Arid5b	4.38335e-145	2.02504	0.691	0.186	8.54928e-141	8	Arid5b	Bipolar cells
Prdm8	7.10464e-145	2.11632	0.598	0.139	1.38569e-140	8	Prdm8	Bipolar cells
Nfasc	4.97653e-144	2.06208	0.68	0.194	9.70622e-140	8	Nfasc	Bipolar cells
mt-Nd41	1.22551e-142	1.71652	0.989	0.896	2.39024e-138	8	mt-Nd4	Bipolar cells
Mdga2	1.21236e-141	1.7289	0.521	0.097	2.36459e-137	8	Mdga2	Bipolar cells
mt-Atp61	1.38474e-139	1.70917	0.983	0.975	2.70081e-135	8	mt-Atp6	Bipolar cells
Zfp608	1.01075e-135	1.98045	0.541	0.119	1.97137e-131	8	Zfp608	Bipolar cells
mt-Nd21	3.73124e-135	1.72706	0.983	0.859	7.2774e-131	8	mt-Nd2	Bipolar cells
Cadps	6.58877e-130	1.608	0.527	0.105	1.28507e-125	8	Cadps	Bipolar cells
Gnao1	8.92625e-129	1.97325	0.66	0.191	1.74098e-124	8	Gnao1	Bipolar cells
Rev3l	9.9476e-122	2.04122	0.819	0.396	1.94018e-117	8	Rev3l	Bipolar cells
Pcp4	2.36599e-119	1.64285	0.717	0.226	4.61463e-115	8	Pcp4	Bipolar cells
Calm1	1.91602e-118	1.77106	0.943	0.729	3.737e-114	8	Calm1	Bipolar cells
Nrxn3	1.19538e-109	1.48825	0.822	0.336	2.33147e-105	8	Nrxn3	Bipolar cells
Atp2b1	3.30461e-105	1.56993	0.912	0.614	6.44531e-101	8	Atp2b1	Bipolar cells
Map4	8.28821e-102	1.87374	0.671	0.26	1.61653e-97	8	Map4	Bipolar cells
Aplp2	4.85862e-88	1.3467	0.898	0.645	9.47626e-84	8	Aplp2	Bipolar cells
mt-Nd31	2.29757e-86	1.45791	0.892	0.617	4.48117e-82	8	mt-Nd3	Bipolar cells
mt-Nd51	3.35311e-84	1.29667	0.904	0.64	6.53991e-80	8	mt-Nd5	Bipolar cells
Tcf4	7.18036e-75	1.35856	0.748	0.361	1.40046e-70	8	Tcf4	Bipolar cells
Gls	7.43403e-74	1.47619	0.771	0.465	1.44993e-69	8	Gls	Bipolar cells
Ppp3ca	2.61245e-68	1.43383	0.773	0.495	5.09532e-64	8	Ppp3ca	Bipolar cells
Zdhhc17	2.288e-66	1.57952	0.612	0.282	4.46252e-62	8	Zdhhc17	Bipolar cells
Camsap2	2.47207e-64	1.5396	0.533	0.218	4.82152e-60	8	Camsap2	Bipolar cells
Prrc2b	3.31414e-60	1.43837	0.669	0.367	6.46391e-56	8	Prrc2b	Bipolar cells
Slc12a5	3.99571e-59	1.27572	0.564	0.233	7.79323e-55	8	Slc12a5	Bipolar cells
Agap1	5.27937e-59	1.39262	0.555	0.244	1.02969e-54	8	Agap1	Bipolar cells
Ttc3	7.37584e-59	1.33514	0.671	0.356	1.43858e-54	8	Ttc3	Bipolar cells
Son1	6.45018e-56	0.845477	0.949	0.828	1.25804e-51	8	Son	Bipolar cells
Gnb3	2.26511e-47	0.996132	0.83	0.629	4.41787e-43	8	Gnb3	Bipolar cells
Kif1a	3.92015e-45	1.22816	0.592	0.323	7.64586e-41	8	Kif1a	Bipolar cells
Sptbn1	2.13818e-43	1.1344	0.589	0.328	4.1703e-39	8	Sptbn1	Bipolar cells
mt-Nd4l	2.47046e-38	0.960544	0.626	0.381	4.81838e-34	8	mt-Nd4l	Bipolar cells
Myo10	6.26577e-38	1.07393	0.598	0.357	1.22207e-33	8	Myo10	Bipolar cells
Unc13b	6.3826e-35	1.05386	0.524	0.285	1.24486e-30	8	Unc13b	Bipolar cells
Mycbp2	1.83284e-34	1.21067	0.592	0.379	3.57477e-30	8	Mycbp2	Bipolar cells
Cplx3	1.74238e-33	0.914255	0.686	0.471	3.39835e-29	8	Cplx3	Bipolar cells
Kcnq1ot1	3.19083e-31	0.964831	0.606	0.365	6.2234e-27	8	Kcnq1ot1	Bipolar cells
Ptprs	3.87684e-30	0.988437	0.513	0.293	7.56139e-26	8	Ptprs	Bipolar cells
Spag9	1.11363e-22	0.923662	0.533	0.378	2.17202e-18	8	Spag9	Bipolar cells
Dnmt3a	9.66959e-21	0.984211	0.538	0.398	1.88596e-16	8	Dnmt3a	Bipolar cells
Nsf	3.82428e-17	0.847707	0.524	0.397	7.45888e-13	8	Nsf	Bipolar cells
Chd4	8.65968e-15	0.834924	0.524	0.42	1.68898e-10	8	Chd4	Bipolar cells
A330076H08Rik	1.99942e-289	2.75275	0.737	0.096	3.89967e-285	9	A330076H08Rik	Bipolar cells
Lhx4	9.3984e-247	2.37821	0.659	0.087	1.83306e-242	9	Lhx4	Bipolar cells
Auts21	3.95163e-233	2.73138	0.848	0.179	7.70726e-229	9	Auts2	Bipolar cells
Pcdh7	2.10361e-231	2.5969	0.533	0.059	4.10288e-227	9	Pcdh7	Bipolar cells
Ptprz1	1.66335e-212	2.4141	0.563	0.074	3.2442e-208	9	Ptprz1	Bipolar cells
Cdh11	4.78777e-203	2.18891	0.529	0.069	9.33806e-199	9	Cdh11	Bipolar cells
Nrxn31	1.1159e-187	2.45288	0.935	0.333	2.17644e-183	9	Nrxn3	Bipolar cells
Car101	2.48623e-184	2.07155	0.594	0.094	4.84915e-180	9	Car10	Bipolar cells
Nfia	1.16797e-181	2.70022	0.56	0.088	2.278e-177	9	Nfia	Bipolar cells
Epha7	1.52997e-177	2.3617	0.567	0.092	2.98405e-173	9	Epha7	Bipolar cells
Kif5c	2.52365e-158	2.13365	0.533	0.09	4.92214e-154	9	Kif5c	Bipolar cells
Gucy1a1	8.42711e-144	2.11386	0.505	0.087	1.64362e-139	9	Gucy1a1	Bipolar cells
Gria2	5.4798e-143	1.90841	0.57	0.108	1.06878e-138	9	Gria2	Bipolar cells
Isl11	1.25764e-136	1.72508	0.672	0.152	2.4529e-132	9	Isl1	Bipolar cells
Adgrl2	7.39197e-126	2.1131	0.533	0.116	1.44173e-121	9	Adgrl2	Bipolar cells
Ptprd1	4.55929e-125	1.9927	0.684	0.186	8.89245e-121	9	Ptprd	Bipolar cells
Prox11	7.37102e-122	1.93921	0.678	0.187	1.43764e-117	9	Prox1	Bipolar cells
Pfkp	4.11144e-120	2.02835	0.632	0.175	8.01896e-116	9	Pfkp	Bipolar cells
Ndnf1	1.73999e-116	2.11743	0.533	0.118	3.39368e-112	9	Ndnf	Bipolar cells
mt-Nd12	7.22165e-108	1.55112	0.988	0.904	1.40851e-103	9	mt-Nd1	Bipolar cells
Lmo4	4.20261e-106	2.15374	0.666	0.228	8.19677e-102	9	Lmo4	Bipolar cells
Malat11	2.31792e-105	1.14764	1	0.988	4.52088e-101	9	Malat1	Bipolar cells
mt-Atp62	4.43481e-103	1.46543	1	0.975	8.64965e-99	9	mt-Atp6	Bipolar cells
Zeb2	1.20758e-102	2.14875	0.632	0.205	2.35527e-98	9	Zeb2	Bipolar cells
Kcnma11	1.89539e-99	1.73512	0.542	0.135	3.69676e-95	9	Kcnma1	Bipolar cells
mt-Cytb2	1.08781e-94	1.32079	0.988	0.95	2.12167e-90	9	mt-Cytb	Bipolar cells
mt-Co22	1.3481e-93	1.31687	0.994	0.968	2.62933e-89	9	mt-Co2	Bipolar cells
mt-Nd22	3.07883e-92	1.34878	0.975	0.859	6.00496e-88	9	mt-Nd2	Bipolar cells
mt-Co32	2.55186e-89	1.24014	0.997	0.975	4.97714e-85	9	mt-Co3	Bipolar cells
Tcf41	1.14509e-88	1.89726	0.759	0.362	2.23338e-84	9	Tcf4	Bipolar cells
Ckb	1.39311e-88	1.26004	0.972	0.851	2.71712e-84	9	Ckb	Bipolar cells
Grm61	6.6821e-88	1.62052	0.514	0.13	1.30328e-83	9	Grm6	Bipolar cells
mt-Co12	1.48826e-86	1.22751	0.991	0.963	2.9027e-82	9	mt-Co1	Bipolar cells
Meg31	7.98431e-85	1.32293	0.638	0.19	1.55726e-80	9	Meg3	Bipolar cells
Tubb2a	9.12772e-85	1.57109	0.542	0.156	1.78027e-80	9	Tubb2a	Bipolar cells
Atp2b11	9.89911e-79	1.97169	0.845	0.618	1.93072e-74	9	Atp2b1	Bipolar cells
mt-Nd42	5.42925e-77	1.05022	0.978	0.897	1.05892e-72	9	mt-Nd4	Bipolar cells
Vsx21	1.67597e-70	1.32667	0.594	0.201	3.26881e-66	9	Vsx2	Bipolar cells
Ptprs1	3.5808e-66	1.66534	0.625	0.289	6.98399e-62	9	Ptprs	Bipolar cells
Sox4	1.74211e-54	1.47858	0.557	0.235	3.39781e-50	9	Sox4	Bipolar cells
Arid5b1	5.69788e-54	1.42459	0.517	0.195	1.11131e-49	9	Arid5b	Bipolar cells
mt-Nd32	2.20464e-52	1.11708	0.833	0.621	4.29992e-48	9	mt-Nd3	Bipolar cells
Prrc2b1	7.89234e-47	1.30818	0.638	0.369	1.53932e-42	9	Prrc2b	Bipolar cells
Aplp21	1.33578e-45	1.10653	0.808	0.65	2.6053e-41	9	Aplp2	Bipolar cells
Ttc31	5.18252e-43	1.30716	0.628	0.359	1.0108e-38	9	Ttc3	Bipolar cells
Kcnq1ot11	1.69943e-41	1.51295	0.647	0.364	3.31457e-37	9	Kcnq1ot1	Bipolar cells
Gls1	1.40478e-39	1.29103	0.687	0.469	2.73988e-35	9	Gls	Bipolar cells
mt-Nd52	4.02665e-31	0.845712	0.78	0.646	7.85359e-27	9	mt-Nd5	Bipolar cells
Chd41	5.27204e-29	1.11754	0.598	0.418	1.02826e-24	9	Chd4	Bipolar cells
Mycbp21	2.03805e-28	1.05522	0.576	0.381	3.97502e-24	9	Mycbp2	Bipolar cells
Rorb	1.01015e-27	0.932971	0.786	0.693	1.9702e-23	9	Rorb	Bipolar cells
Kif1a1	1.4105e-25	1.16493	0.517	0.327	2.75104e-21	9	Kif1a	Bipolar cells
Macf11	4.32771e-25	1.01118	0.542	0.352	8.44077e-21	9	Macf1	Bipolar cells
Eml5	1.80061e-21	0.976469	0.588	0.465	3.51191e-17	9	Eml5	Bipolar cells
mt-Nd4l1	5.60545e-21	0.855105	0.548	0.385	1.09329e-16	9	mt-Nd4l	Bipolar cells
Huwe1	7.76497e-21	0.947615	0.542	0.39	1.51448e-16	9	Huwe1	Bipolar cells
Ncam1	9.04262e-21	0.929513	0.693	0.628	1.76367e-16	9	Ncam1	Bipolar cells
Hcn1	1.7157e-20	0.846623	0.697	0.593	3.34629e-16	9	Hcn1	Bipolar cells
Atrx	1.87844e-18	0.896718	0.57	0.441	3.66372e-14	9	Atrx	Bipolar cells
Srrm4	4.50641e-18	0.922153	0.529	0.388	8.7893e-14	9	Srrm4	Bipolar cells
Ahi1	7.82679e-18	0.898804	0.545	0.419	1.52654e-13	9	Ahi1	Bipolar cells
Fubp1	1.77771e-15	0.817978	0.505	0.376	3.46725e-11	9	Fubp1	Bipolar cells
Mt1	0	5.34663	0.956	0.081	0	10	Mt1	Muller cells
Apoe	0	5.02932	0.993	0.111	0	10	Apoe	Muller cells
Slc1a3	0	4.62035	0.993	0.05	0	10	Slc1a3	Muller cells
Col9a1	0	4.30583	0.978	0.016	0	10	Col9a1	Muller cells
Glul	0	4.26786	0.978	0.177	0	10	Glul	Muller cells
Cebpb	0	4.24722	0.97	0.085	0	10	Cebpb	Muller cells
Sparc	0	4.21227	0.985	0.021	0	10	Sparc	Muller cells
Cd9	0	4.09018	0.981	0.02	0	10	Cd9	Muller cells
Ptn	0	4.02496	0.978	0.036	0	10	Ptn	Muller cells
Zfp36l1	0	4.01973	0.967	0.014	0	10	Zfp36l1	Muller cells
Vim	0	3.81559	0.985	0.034	0	10	Vim	Muller cells
Rlbp1	0	3.79303	0.967	0.022	0	10	Rlbp1	Muller cells
Crym	0	3.70896	0.963	0.028	0	10	Crym	Muller cells
Id3	0	3.70833	0.933	0.017	0	10	Id3	Muller cells
Dkk3	0	3.68634	0.981	0.035	0	10	Dkk3	Muller cells
Maff	0	3.67148	0.944	0.023	0	10	Maff	Muller cells
Adamts1	0	3.59382	0.926	0.013	0	10	Adamts1	Muller cells
Timp3	0	3.58908	0.941	0.016	0	10	Timp3	Muller cells
Mfge8	0	3.56451	0.956	0.064	0	10	Mfge8	Muller cells
Sox9	0	3.53482	0.956	0.033	0	10	Sox9	Muller cells
Nudt4	0	3.4603	0.959	0.155	0	10	Nudt4	Muller cells
Mt2	0	3.38195	0.863	0.045	0	10	Mt2	Muller cells
Sat1	0	3.37477	0.941	0.088	0	10	Sat1	Muller cells
Dapl1	0	3.31073	0.944	0.04	0	10	Dapl1	Muller cells
Cryab	0	3.26199	0.944	0.04	0	10	Cryab	Muller cells
Egr3	0	3.24495	0.841	0.014	0	10	Egr3	Muller cells
Tnfrsf12a	0	3.23486	0.915	0.038	0	10	Tnfrsf12a	Muller cells
Cp	0	3.18338	0.97	0.01	0	10	Cp	Muller cells
Kdr	0	3.13236	0.948	0.014	0	10	Kdr	Muller cells
Espn	0	3.09995	0.967	0.021	0	10	Espn	Muller cells
Frat2	0	3.0454	0.937	0.112	0	10	Frat2	Muller cells
Gm13889	0	3.03994	0.87	0.036	0	10	Gm13889	Muller cells
Tgfb21	0	3.00014	0.985	0.109	0	10	Tgfb2	Muller cells
Sox2	0	2.96214	0.907	0.008	0	10	Sox2	Muller cells
Prdx6	0	2.94403	0.948	0.126	0	10	Prdx6	Muller cells
Hopx	0	2.92565	0.944	0.073	0	10	Hopx	Muller cells
Clu	0	2.90278	0.933	0.111	0	10	Clu	Muller cells
Gpr37	0	2.89041	0.933	0.026	0	10	Gpr37	Muller cells
Ccn1	0	2.86854	0.841	0.006	0	10	Ccn1	Muller cells
Car14	0	2.8502	0.915	0.01	0	10	Car14	Muller cells
Srxn1	0	2.84692	0.8	0.07	0	10	Srxn1	Muller cells
Aqp4	0	2.77488	0.885	0.008	0	10	Aqp4	Muller cells
Gnai2	0	2.76866	0.967	0.098	0	10	Gnai2	Muller cells
Lmna	0	2.73855	0.911	0.055	0	10	Lmna	Muller cells
Id2	0	2.69561	0.785	0.024	0	10	Id2	Muller cells
Pax6	0	2.67973	0.941	0.054	0	10	Pax6	Muller cells
Trpm3	0	2.6626	0.963	0.033	0	10	Trpm3	Muller cells
S1pr3	0	2.62436	0.933	0.004	0	10	S1pr3	Muller cells
Klf4	0	2.61182	0.781	0.017	0	10	Klf4	Muller cells
Zfp36	0	2.60842	0.889	0.041	0	10	Zfp36	Muller cells
Id1	0	2.58672	0.685	0.009	0	10	Id1	Muller cells
E130114P18Rik	0	2.561	0.944	0.032	0	10	E130114P18Rik	Muller cells
Utp14b	0	2.55582	0.941	0.134	0	10	Utp14b	Muller cells
Phlda1	0	2.5461	0.83	0.052	0	10	Phlda1	Muller cells
Cav1	0	2.52446	0.87	0.005	0	10	Cav1	Muller cells
Flt1	0	2.50561	0.926	0.004	0	10	Flt1	Muller cells
Cox4i2	0	2.50075	0.911	0.017	0	10	Cox4i2	Muller cells
Gas1	0	2.45633	0.859	0.027	0	10	Gas1	Muller cells
Aldoc	0	2.44484	0.937	0.093	0	10	Aldoc	Muller cells
Pdpn	0	2.43747	0.941	0.009	0	10	Pdpn	Muller cells
Col2a1	0	2.42341	0.93	0.009	0	10	Col2a1	Muller cells
Rbp1	0	2.38645	0.785	0.052	0	10	Rbp1	Muller cells
Spon1	0	2.37904	0.963	0.028	0	10	Spon1	Muller cells
F3	0	2.36663	0.759	0.013	0	10	F3	Muller cells
Synpr	0	2.35328	0.919	0.028	0	10	Synpr	Muller cells
Pon2	0	2.34086	0.937	0.012	0	10	Pon2	Muller cells
Plpp3	0	2.31445	0.919	0.029	0	10	Plpp3	Muller cells
Six3os1	0	2.3047	0.919	0.046	0	10	Six3os1	Muller cells
Creb5	0	2.27071	0.889	0.012	0	10	Creb5	Muller cells
Fxyd1	0	2.26468	0.926	0.012	0	10	Fxyd1	Muller cells
Pak3	0	2.23755	0.944	0.082	0	10	Pak3	Muller cells
Tnfaip6	0	2.22136	0.763	0.002	0	10	Tnfaip6	Muller cells
Cdkn1a	0	2.21993	0.8	0.09	0	10	Cdkn1a	Muller cells
Abca8a	0	2.20952	0.859	0.006	0	10	Abca8a	Muller cells
Pim1	0	2.15082	0.867	0.027	0	10	Pim1	Muller cells
Crot	0	2.13376	0.926	0.052	0	10	Crot	Muller cells
S100a16	0	2.11618	0.889	0.014	0	10	S100a16	Muller cells
Crip2	0	2.10659	0.926	0.028	0	10	Crip2	Muller cells
Col9a3	0	2.08242	0.937	0.012	0	10	Col9a3	Muller cells
Palld	0	2.06981	0.841	0.027	0	10	Palld	Muller cells
Irf2bpl	0	2.0621	0.93	0.124	0	10	Irf2bpl	Muller cells
Ndufa4l2	0	2.05433	0.644	0.021	0	10	Ndufa4l2	Muller cells
Ppp1r15a	0	2.05055	0.841	0.055	0	10	Ppp1r15a	Muller cells
Ddr1	0	2.04619	0.937	0.047	0	10	Ddr1	Muller cells
Sbspon	0	2.0451	0.889	0.009	0	10	Sbspon	Muller cells
Col23a1	0	2.03487	0.937	0.025	0	10	Col23a1	Muller cells
Wipi1	0	2.02522	0.937	0.129	0	10	Wipi1	Muller cells
Pmp22	0	2.02518	0.859	0.008	0	10	Pmp22	Muller cells
Fosl2	0	2.02175	0.807	0.004	0	10	Fosl2	Muller cells
Ncald	0	2.01452	0.919	0.047	0	10	Ncald	Muller cells
Plat	0	1.99819	0.796	0.007	0	10	Plat	Muller cells
Nfkbiz	0	1.98042	0.881	0.04	0	10	Nfkbiz	Muller cells
Fzd5	0	1.96205	0.919	0.045	0	10	Fzd5	Muller cells
Inhba	0	1.94222	0.626	0.002	0	10	Inhba	Muller cells
Ctsc	0	1.93115	0.874	0.005	0	10	Ctsc	Muller cells
Neat1	0	1.83731	0.73	0.056	0	10	Neat1	Muller cells
Dusp16	0	1.83493	0.874	0.064	0	10	Dusp16	Muller cells
Ndrg2	0	1.83457	0.915	0.033	0	10	Ndrg2	Muller cells
Rgcc	0	1.82577	0.607	0.006	0	10	Rgcc	Muller cells
Metrn	0	1.80118	0.896	0.022	0	10	Metrn	Muller cells
Nes	0	1.79951	0.741	0.004	0	10	Nes	Muller cells
Hes1	0	1.79946	0.544	0.007	0	10	Hes1	Muller cells
Pbxip1	0	1.7888	0.907	0.035	0	10	Pbxip1	Muller cells
Tsc22d4	0	1.78706	0.896	0.069	0	10	Tsc22d4	Muller cells
Slc6a11	0	1.77818	0.926	0.046	0	10	Slc6a11	Muller cells
Plekho1	0	1.76865	0.867	0.041	0	10	Plekho1	Muller cells
Slitrk2	0	1.75832	0.826	0.018	0	10	Slitrk2	Muller cells
Rhoc	0	1.75806	0.885	0.015	0	10	Rhoc	Muller cells
Itgb8	0	1.75113	0.841	0.011	0	10	Itgb8	Muller cells
Sema5a	0	1.74604	0.859	0.012	0	10	Sema5a	Muller cells
Gcnt4	0	1.74523	0.822	0.003	0	10	Gcnt4	Muller cells
S100a6	0	1.73074	0.652	0.008	0	10	S100a6	Muller cells
Arc	0	1.72988	0.574	0.004	0	10	Arc	Muller cells
Ciart	0	1.72225	0.704	0.05	0	10	Ciart	Muller cells
Timp2	0	1.72043	0.881	0.051	0	10	Timp2	Muller cells
Lsamp	0	1.71769	0.922	0.047	0	10	Lsamp	Muller cells
Hmox1	0	1.71496	0.659	0.019	0	10	Hmox1	Muller cells
Clic1	0	1.71219	0.874	0.016	0	10	Clic1	Muller cells
Itm2a	0	1.71159	0.693	0.022	0	10	Itm2a	Muller cells
Sema6a	0	1.69572	0.867	0.043	0	10	Sema6a	Muller cells
Mfap3l	0	1.68349	0.83	0.051	0	10	Mfap3l	Muller cells
Gm43260	0	1.6717	0.793	0.023	0	10	Gm43260	Muller cells
Lhx2	0	1.67102	0.826	0.03	0	10	Lhx2	Muller cells
Pdlim3	0	1.6684	0.741	0.053	0	10	Pdlim3	Muller cells
Cntn1	0	1.66676	0.911	0.083	0	10	Cntn1	Muller cells
Nfix	0	1.65046	0.907	0.066	0	10	Nfix	Muller cells
Slc6a1	0	1.64306	0.919	0.034	0	10	Slc6a1	Muller cells
Nfib	0	1.62857	0.952	0.098	0	10	Nfib	Muller cells
Rrh	0	1.62414	0.859	0.011	0	10	Rrh	Muller cells
Atp1a2	0	1.62303	0.696	0.004	0	10	Atp1a2	Muller cells
Efhd2	0	1.61796	0.726	0.022	0	10	Efhd2	Muller cells
Gm42702	0	1.61402	0.715	0.035	0	10	Gm42702	Muller cells
Sgk1	0	1.60656	0.589	0.03	0	10	Sgk1	Muller cells
Rnd3	0	1.59483	0.8	0.055	0	10	Rnd3	Muller cells
Rhou	0	1.5875	0.759	0.017	0	10	Rhou	Muller cells
Bhlhe40	0	1.58633	0.719	0.02	0	10	Bhlhe40	Muller cells
Plod2	0	1.5809	0.837	0.022	0	10	Plod2	Muller cells
Mir99ahg	0	1.57916	0.867	0.059	0	10	Mir99ahg	Muller cells
Ier5l	0	1.5761	0.7	0.017	0	10	Ier5l	Muller cells
Fosl1	0	1.57095	0.607	0.003	0	10	Fosl1	Muller cells
Plaat3	0	1.5569	0.844	0.015	0	10	Plaat3	Muller cells
Cth	0	1.55414	0.822	0.025	0	10	Cth	Muller cells
Tagln2	0	1.55284	0.7	0.047	0	10	Tagln2	Muller cells
Bag3	0	1.55209	0.737	0.003	0	10	Bag3	Muller cells
Tubb6	0	1.54844	0.726	0.019	0	10	Tubb6	Muller cells
Nlgn1	0	1.54729	0.837	0.028	0	10	Nlgn1	Muller cells
Mlc1	0	1.54619	0.819	0.004	0	10	Mlc1	Muller cells
Nr4a3	0	1.54269	0.67	0.01	0	10	Nr4a3	Muller cells
2900026A02Rik	0	1.54058	0.748	0.011	0	10	2900026A02Rik	Muller cells
Prss23	0	1.53217	0.77	0.005	0	10	Prss23	Muller cells
S100a1	0	1.52281	0.826	0.017	0	10	S100a1	Muller cells
Ddah1	0	1.51415	0.807	0.032	0	10	Ddah1	Muller cells
Atp1b3	0	1.51179	0.83	0.058	0	10	Atp1b3	Muller cells
Ahnak	0	1.50405	0.604	0.005	0	10	Ahnak	Muller cells
Tox3	0	1.5016	0.796	0.043	0	10	Tox3	Muller cells
Tmtc2	0	1.4779	0.837	0.051	0	10	Tmtc2	Muller cells
2008-09-01	0	1.46618	0.852	0.051	0	10	2008-09-01	Muller cells
Tril	0	1.46088	0.767	0.006	0	10	Tril	Muller cells
Arhgef37	0	1.45652	0.581	0.004	0	10	Arhgef37	Muller cells
Mfap2	0	1.45418	0.778	0.017	0	10	Mfap2	Muller cells
Oaf	0	1.4477	0.722	0.004	0	10	Oaf	Muller cells
Ccnd1	0	1.44523	0.667	0.036	0	10	Ccnd1	Muller cells
Gsta4	0	1.44443	0.844	0.021	0	10	Gsta4	Muller cells
Itgav	0	1.4444	0.819	0.023	0	10	Itgav	Muller cells
Vcam1	0	1.44408	0.667	0.002	0	10	Vcam1	Muller cells
Rcn1	0	1.43728	0.889	0.039	0	10	Rcn1	Muller cells
Creb3l2	0	1.43648	0.767	0.012	0	10	Creb3l2	Muller cells
Hbegf	0	1.41155	0.556	0.022	0	10	Hbegf	Muller cells
Dusp6	0	1.40979	0.652	0.019	0	10	Dusp6	Muller cells
Cacng4	0	1.40863	0.759	0.018	0	10	Cacng4	Muller cells
Pde10a	0	1.40302	0.667	0.047	0	10	Pde10a	Muller cells
Fgfr1	0	1.4024	0.774	0.016	0	10	Fgfr1	Muller cells
Mgll	0	1.39862	0.811	0.026	0	10	Mgll	Muller cells
Vgll4	0	1.39833	0.822	0.053	0	10	Vgll4	Muller cells
Ildr2	0	1.38697	0.789	0.023	0	10	Ildr2	Muller cells
Ier5	0	1.38281	0.77	0.071	0	10	Ier5	Muller cells
Elmsan1	0	1.37965	0.763	0.068	0	10	Elmsan1	Muller cells
Rgs2	0	1.37693	0.715	0.037	0	10	Rgs2	Muller cells
Serpinh1	0	1.36795	0.819	0.011	0	10	Serpinh1	Muller cells
Erf	0	1.36679	0.741	0.032	0	10	Erf	Muller cells
Chrdl1	0	1.36015	0.733	0.003	0	10	Chrdl1	Muller cells
Galnt13	0	1.3557	0.841	0.071	0	10	Galnt13	Muller cells
Vcl	0	1.35249	0.837	0.084	0	10	Vcl	Muller cells
Csrp2	0	1.35164	0.707	0.03	0	10	Csrp2	Muller cells
Gpx8	0	1.34963	0.77	0.006	0	10	Gpx8	Muller cells
Acyp2	0	1.34136	0.837	0.066	0	10	Acyp2	Muller cells
Gbe1	0	1.33523	0.804	0.049	0	10	Gbe1	Muller cells
Magi3	0	1.33257	0.789	0.05	0	10	Magi3	Muller cells
Otud1	0	1.30599	0.626	0.037	0	10	Otud1	Muller cells
Begain	0	1.29363	0.774	0.013	0	10	Begain	Muller cells
Cntnap2	0	1.28742	0.726	0.043	0	10	Cntnap2	Muller cells
Ptprg	0	1.28333	0.733	0.031	0	10	Ptprg	Muller cells
Gm43259	0	1.28028	0.574	0.023	0	10	Gm43259	Muller cells
Tspan15	0	1.27678	0.859	0.088	0	10	Tspan15	Muller cells
Nfil3	0	1.27371	0.756	0.063	0	10	Nfil3	Muller cells
Adamts5	0	1.27297	0.593	0.012	0	10	Adamts5	Muller cells
Ets2	0	1.26587	0.63	0.019	0	10	Ets2	Muller cells
Luzp2	0	1.26179	0.778	0.007	0	10	Luzp2	Muller cells
Nfia1	0	1.26052	0.896	0.08	0	10	Nfia	Muller cells
Sdcbp	0	1.25719	0.863	0.095	0	10	Sdcbp	Muller cells
App	0	1.25232	0.93	0.103	0	10	App	Muller cells
Mdk	0	1.24583	0.696	0.023	0	10	Mdk	Muller cells
Prelp	0	1.24399	0.737	0.002	0	10	Prelp	Muller cells
Igfbp4	0	1.23979	0.733	0.016	0	10	Igfbp4	Muller cells
Crim1	0	1.23192	0.696	0.035	0	10	Crim1	Muller cells
Etv1	0	1.22241	0.693	0.009	0	10	Etv1	Muller cells
Zfp703	0	1.21758	0.593	0.023	0	10	Zfp703	Muller cells
Dio2	0	1.2169	0.515	0.001	0	10	Dio2	Muller cells
Plagl1	0	1.21501	0.663	0.035	0	10	Plagl1	Muller cells
Nav2	0	1.21226	0.807	0.05	0	10	Nav2	Muller cells
Sipa1l1	0	1.20604	0.837	0.075	0	10	Sipa1l1	Muller cells
Anxa5	0	1.20266	0.707	0.012	0	10	Anxa5	Muller cells
Tulp3	0	1.19719	0.767	0.04	0	10	Tulp3	Muller cells
Adam23	0	1.19537	0.693	0.011	0	10	Adam23	Muller cells
Adamtsl1	0	1.19512	0.693	0.004	0	10	Adamtsl1	Muller cells
Cav2	0	1.19226	0.722	0.004	0	10	Cav2	Muller cells
Sorl1	0	1.19103	0.711	0.013	0	10	Sorl1	Muller cells
Adamts18	0	1.18776	0.656	0.007	0	10	Adamts18	Muller cells
Sorcs1	0	1.18467	0.73	0.009	0	10	Sorcs1	Muller cells
Osmr	0	1.1824	0.615	0.001	0	10	Osmr	Muller cells
Tppp3	0	1.17682	0.648	0.044	0	10	Tppp3	Muller cells
Rnd2	0	1.17133	0.785	0.066	0	10	Rnd2	Muller cells
Fxyd6	0	1.16969	0.593	0.018	0	10	Fxyd6	Muller cells
Enpp2	0	1.16823	0.607	0.006	0	10	Enpp2	Muller cells
Slc7a2	0	1.16711	0.637	0.004	0	10	Slc7a2	Muller cells
Cd44	0	1.16383	0.622	0.005	0	10	Cd44	Muller cells
Sri	0	1.16268	0.763	0.046	0	10	Sri	Muller cells
Sulf1	0	1.16265	0.681	0.014	0	10	Sulf1	Muller cells
Plekho2	0	1.15865	0.67	0.006	0	10	Plekho2	Muller cells
Itgb1	0	1.15356	0.863	0.084	0	10	Itgb1	Muller cells
Rest	0	1.15325	0.748	0.055	0	10	Rest	Muller cells
Zcchc24	0	1.15282	0.619	0.002	0	10	Zcchc24	Muller cells
Irf1	0	1.15149	0.619	0.021	0	10	Irf1	Muller cells
Kcnj10	0	1.1445	0.626	0.005	0	10	Kcnj10	Muller cells
Sfxn5	0	1.13832	0.744	0.026	0	10	Sfxn5	Muller cells
D630033O11Rik	0	1.13616	0.667	0.005	0	10	D630033O11Rik	Muller cells
Csrp1	0	1.13526	0.63	0.004	0	10	Csrp1	Muller cells
Sntb1	0	1.13161	0.711	0.004	0	10	Sntb1	Muller cells
Csrnp1	0	1.1295	0.648	0.015	0	10	Csrnp1	Muller cells
Tifa	0	1.12403	0.656	0.01	0	10	Tifa	Muller cells
Pde4b	0	1.12218	0.644	0.047	0	10	Pde4b	Muller cells
Pdlim4	0	1.11899	0.652	0.006	0	10	Pdlim4	Muller cells
Cd24a	0	1.11887	0.611	0.018	0	10	Cd24a	Muller cells
Qrfpr	0	1.11511	0.67	0.002	0	10	Qrfpr	Muller cells
Tox2	0	1.11334	0.748	0.036	0	10	Tox2	Muller cells
Chadl	0	1.11291	0.689	0.016	0	10	Chadl	Muller cells
Frzb	0	1.10845	0.652	0.006	0	10	Frzb	Muller cells
Slc15a2	0	1.10754	0.726	0.005	0	10	Slc15a2	Muller cells
Lgals3	0	1.09909	0.556	0.005	0	10	Lgals3	Muller cells
Slc35f1	0	1.09767	0.741	0.018	0	10	Slc35f1	Muller cells
Itgb5	0	1.09749	0.759	0.039	0	10	Itgb5	Muller cells
Mir100hg	0	1.09646	0.574	0.014	0	10	Mir100hg	Muller cells
Srf	0	1.09577	0.707	0.057	0	10	Srf	Muller cells
Cers6	0	1.09007	0.704	0.028	0	10	Cers6	Muller cells
Cnp	0	1.08657	0.681	0.015	0	10	Cnp	Muller cells
Tanc1	0	1.08508	0.726	0.038	0	10	Tanc1	Muller cells
Prkg1	0	1.08121	0.756	0.037	0	10	Prkg1	Muller cells
Gm3764	0	1.07786	0.585	0.002	0	10	Gm3764	Muller cells
Greb1	0	1.07518	0.622	0.004	0	10	Greb1	Muller cells
Zyx	0	1.07435	0.6	0.018	0	10	Zyx	Muller cells
Irx5	0	1.07377	0.578	0.013	0	10	Irx5	Muller cells
Pfkfb3	0	1.07148	0.519	0.016	0	10	Pfkfb3	Muller cells
Elovl5	0	1.06997	0.726	0.031	0	10	Elovl5	Muller cells
S1pr1	0	1.06495	0.593	0.002	0	10	S1pr1	Muller cells
Arid5a	0	1.06386	0.648	0.023	0	10	Arid5a	Muller cells
Tgif1	0	1.06131	0.615	0.013	0	10	Tgif1	Muller cells
Bmp3	0	1.05993	0.626	0.007	0	10	Bmp3	Muller cells
St8sia2	0	1.05088	0.596	0.01	0	10	St8sia2	Muller cells
Slc39a1	0	1.04241	0.748	0.044	0	10	Slc39a1	Muller cells
Cmtm5	0	1.03845	0.567	0.002	0	10	Cmtm5	Muller cells
Dusp10	0	1.03504	0.593	0.038	0	10	Dusp10	Muller cells
Myof	0	1.03496	0.604	0.003	0	10	Myof	Muller cells
Jam3	0	1.03301	0.767	0.057	0	10	Jam3	Muller cells
Slc14a1	0	1.02911	0.563	0.002	0	10	Slc14a1	Muller cells
Pdlim5	0	1.02661	0.719	0.04	0	10	Pdlim5	Muller cells
Selenom	0	1.01616	0.737	0.052	0	10	Selenom	Muller cells
Cdon	0	1.01391	0.726	0.051	0	10	Cdon	Muller cells
Lrrfip1	0	1.0085	0.637	0.018	0	10	Lrrfip1	Muller cells
Sertad1	0	1.00828	0.644	0.042	0	10	Sertad1	Muller cells
Ptprf	0	1.00462	0.744	0.041	0	10	Ptprf	Muller cells
Epha2	0	1.00431	0.689	0.004	0	10	Epha2	Muller cells
Spc25	0	0.996691	0.522	0.008	0	10	Spc25	Muller cells
Dtna	0	0.99242	0.667	0.038	0	10	Dtna	Muller cells
Fbxo2	0	0.991113	0.589	0.007	0	10	Fbxo2	Muller cells
Notch2	0	0.98725	0.615	0.005	0	10	Notch2	Muller cells
Rab20	0	0.987186	0.556	0.002	0	10	Rab20	Muller cells
Hkdc1	0	0.98532	0.626	0.006	0	10	Hkdc1	Muller cells
Nkd1	0	0.981787	0.663	0.017	0	10	Nkd1	Muller cells
Msn	0	0.980539	0.57	0.007	0	10	Msn	Muller cells
Psat1	0	0.980318	0.711	0.029	0	10	Psat1	Muller cells
Pde3b	0	0.977582	0.596	0.017	0	10	Pde3b	Muller cells
Kcne1l	0	0.970822	0.637	0.022	0	10	Kcne1l	Muller cells
Sh3pxd2b	0	0.968818	0.667	0.021	0	10	Sh3pxd2b	Muller cells
Cdc42se1	0	0.967758	0.659	0.038	0	10	Cdc42se1	Muller cells
Inf2	0	0.967566	0.567	0.001	0	10	Inf2	Muller cells
Cavin3	0	0.966865	0.522	0.011	0	10	Cavin3	Muller cells
Cpq	0	0.965823	0.722	0.027	0	10	Cpq	Muller cells
Cyb5a	0	0.963148	0.759	0.065	0	10	Cyb5a	Muller cells
Nab2	0	0.949376	0.537	0.007	0	10	Nab2	Muller cells
1810010H24Rik	0	0.947453	0.67	0.028	0	10	1810010H24Rik	Muller cells
Abat	0	0.935724	0.689	0.022	0	10	Abat	Muller cells
AW047730	0	0.928452	0.53	0.005	0	10	AW047730	Muller cells
Arhgap21	0	0.928101	0.759	0.061	0	10	Arhgap21	Muller cells
Agt	0	0.925791	0.548	0.002	0	10	Agt	Muller cells
Mmp14	0	0.924998	0.633	0.005	0	10	Mmp14	Muller cells
St3gal4	0	0.921913	0.674	0.038	0	10	St3gal4	Muller cells
Rbm20	0	0.921862	0.578	0.022	0	10	Rbm20	Muller cells
Cavin1	0	0.920436	0.552	0.004	0	10	Cavin1	Muller cells
Plce1	0	0.918001	0.633	0.005	0	10	Plce1	Muller cells
Cntfr	0	0.916322	0.648	0.019	0	10	Cntfr	Muller cells
Sphk1	0	0.914749	0.522	0.005	0	10	Sphk1	Muller cells
Cyp2j6	0	0.910299	0.626	0.004	0	10	Cyp2j6	Muller cells
Dgkb	0	0.908199	0.63	0.011	0	10	Dgkb	Muller cells
Spry4	0	0.906815	0.53	0.01	0	10	Spry4	Muller cells
Mt3	0	0.906266	0.537	0.017	0	10	Mt3	Muller cells
Dusp4	0	0.902317	0.552	0.027	0	10	Dusp4	Muller cells
Lrrc8c	0	0.901326	0.641	0.014	0	10	Lrrc8c	Muller cells
Tcf7l2	0	0.900913	0.67	0.031	0	10	Tcf7l2	Muller cells
Vat1l	0	0.885294	0.67	0.036	0	10	Vat1l	Muller cells
Fam49a	0	0.874334	0.589	0.013	0	10	Fam49a	Muller cells
Eva1c	0	0.873334	0.507	0.008	0	10	Eva1c	Muller cells
Mafk	0	0.867851	0.581	0.018	0	10	Mafk	Muller cells
Cdh111	0	0.863222	0.759	0.064	0	10	Cdh11	Muller cells
Cbr3	0	0.863128	0.626	0.017	0	10	Cbr3	Muller cells
Popdc3	0	0.857491	0.541	0.002	0	10	Popdc3	Muller cells
Fhl1	0	0.856043	0.67	0.035	0	10	Fhl1	Muller cells
Nr2e1	0	0.85425	0.57	0.004	0	10	Nr2e1	Muller cells
Shisa9	0	0.853411	0.548	0.003	0	10	Shisa9	Muller cells
Sox2ot	0	0.851655	0.507	0.003	0	10	Sox2ot	Muller cells
Aif1l	0	0.849673	0.548	0.004	0	10	Aif1l	Muller cells
Met	0	0.847568	0.541	0.002	0	10	Met	Muller cells
Gab1	0	0.845835	0.659	0.046	0	10	Gab1	Muller cells
Lpp	0	0.843931	0.63	0.037	0	10	Lpp	Muller cells
B4galt6	0	0.835951	0.567	0.017	0	10	B4galt6	Muller cells
Sash1	0	0.834526	0.567	0.016	0	10	Sash1	Muller cells
Bves	0	0.831881	0.548	0.003	0	10	Bves	Muller cells
Col4a5	0	0.831032	0.533	0.009	0	10	Col4a5	Muller cells
Clrn1	0	0.830038	0.541	0.002	0	10	Clrn1	Muller cells
Gpc3	0	0.824864	0.511	0.002	0	10	Gpc3	Muller cells
Gpld1	0	0.823698	0.567	0.007	0	10	Gpld1	Muller cells
Grb10	0	0.822213	0.57	0.027	0	10	Grb10	Muller cells
Btbd17	0	0.820714	0.596	0.024	0	10	Btbd17	Muller cells
Myb	0	0.819848	0.511	0.008	0	10	Myb	Muller cells
Cpxm1	0	0.817876	0.519	0.007	0	10	Cpxm1	Muller cells
Cd151	0	0.81376	0.559	0.011	0	10	Cd151	Muller cells
Megf10	0	0.813532	0.563	0.005	0	10	Megf10	Muller cells
Abcg2	0	0.808965	0.563	0.011	0	10	Abcg2	Muller cells
Grid2	0	0.806729	0.593	0.021	0	10	Grid2	Muller cells
Gm17750	0	0.804758	0.626	0.042	0	10	Gm17750	Muller cells
Ctso	0	0.804298	0.626	0.023	0	10	Ctso	Muller cells
Rras	0	0.800391	0.559	0.009	0	10	Rras	Muller cells
Ccnd3	8.67433e-305	1.66374	0.819	0.09	1.69184e-300	10	Ccnd3	Muller cells
Nt5dc2	1.22493e-304	1.23465	0.796	0.08	2.3891e-300	10	Nt5dc2	Muller cells
Wdr1	8.52743e-303	1.78016	0.926	0.126	1.66319e-298	10	Wdr1	Muller cells
Minar2	1.13028e-300	0.967143	0.737	0.067	2.2045e-296	10	Minar2	Muller cells
Kbtbd11	5.5174e-300	1.13573	0.804	0.08	1.07611e-295	10	Kbtbd11	Muller cells
Klf3	2.94782e-299	0.862547	0.626	0.047	5.74944e-295	10	Klf3	Muller cells
Sowaha	3.96141e-299	0.853154	0.511	0.029	7.72634e-295	10	Sowaha	Muller cells
Dbi	2.49053e-297	4.24886	0.978	0.193	4.85754e-293	10	Dbi	Muller cells
Klf6	3.75694e-296	3.34406	0.959	0.176	7.32753e-292	10	Klf6	Muller cells
Cdk6	4.13227e-296	0.878469	0.652	0.051	8.05958e-292	10	Cdk6	Muller cells
Myl12a	8.06855e-294	2.09018	0.944	0.151	1.57369e-289	10	Myl12a	Muller cells
Spred1	1.1565e-293	1.41715	0.859	0.101	2.25563e-289	10	Spred1	Muller cells
Polg	2.37086e-293	0.935864	0.685	0.058	4.62412e-289	10	Polg	Muller cells
Inpp5f	2.64739e-293	1.2762	0.756	0.076	5.16346e-289	10	Inpp5f	Muller cells
Cnn3	5.93751e-293	2.1287	0.941	0.148	1.15805e-288	10	Cnn3	Muller cells
Ankrd28	9.46983e-293	1.55762	0.874	0.105	1.847e-288	10	Ankrd28	Muller cells
Pid1	7.73051e-287	0.945716	0.67	0.057	1.50776e-282	10	Pid1	Muller cells
Myo6	1.11237e-286	1.49411	0.926	0.121	2.16958e-282	10	Myo6	Muller cells
Klf13	3.66624e-282	1.27437	0.8	0.087	7.15063e-278	10	Klf13	Muller cells
Cdc14a	7.66301e-280	1.45773	0.841	0.1	1.49459e-275	10	Cdc14a	Muller cells
Iffo2	9.66872e-279	1.17427	0.663	0.059	1.88579e-274	10	Iffo2	Muller cells
Ccdc141	1.7859e-277	0.924931	0.7	0.064	3.48322e-273	10	Ccdc141	Muller cells
Bcl2l11	3.9033e-277	1.56286	0.807	0.095	7.613e-273	10	Bcl2l11	Muller cells
Gpm6a	2.99065e-276	2.21432	0.952	0.156	5.83297e-272	10	Gpm6a	Muller cells
Rassf1	3.62095e-276	1.30602	0.796	0.09	7.0623e-272	10	Rassf1	Muller cells
Bcar1	5.91199e-274	0.960791	0.77	0.08	1.15307e-269	10	Bcar1	Muller cells
Dpysl4	1.30338e-272	1.16596	0.885	0.111	2.5421e-268	10	Dpysl4	Muller cells
Irf2bp2	1.12553e-270	2.1605	0.978	0.18	2.19524e-266	10	Irf2bp2	Muller cells
Vamp3	3.01208e-270	0.995034	0.8	0.089	5.87477e-266	10	Vamp3	Muller cells
Rhob	1.20704e-269	1.53636	0.863	0.113	2.3542e-265	10	Rhob	Muller cells
Celsr2	8.17637e-268	0.938079	0.726	0.072	1.59472e-263	10	Celsr2	Muller cells
Ctnnbip1	3.72105e-267	1.86193	0.93	0.154	7.25754e-263	10	Ctnnbip1	Muller cells
Gstm5	5.7486e-262	1.65711	0.919	0.138	1.12121e-257	10	Gstm5	Muller cells
Taf13	1.07368e-261	1.63825	0.885	0.124	2.09411e-257	10	Taf13	Muller cells
Syt11	1.26609e-261	1.74739	0.922	0.141	2.46939e-257	10	Syt11	Muller cells
Cdh2	3.90667e-261	2.12423	0.989	0.197	7.61956e-257	10	Cdh2	Muller cells
Tle1	1.30573e-257	0.818181	0.704	0.07	2.5467e-253	10	Tle1	Muller cells
Gm1673	3.77159e-256	0.842194	0.7	0.068	7.3561e-252	10	Gm1673	Muller cells
Dclk1	1.98092e-255	1.12857	0.656	0.063	3.86359e-251	10	Dclk1	Muller cells
Cebpd	6.36566e-254	3.43496	0.956	0.201	1.24156e-249	10	Cebpd	Muller cells
Lrrc42	3.52351e-253	1.26752	0.867	0.116	6.87225e-249	10	Lrrc42	Muller cells
Ier2	4.31019e-253	2.73923	0.963	0.183	8.40659e-249	10	Ier2	Muller cells
Clic4	2.52866e-252	0.929875	0.611	0.054	4.93189e-248	10	Clic4	Muller cells
Klf10	1.09686e-250	1.67545	0.881	0.135	2.13932e-246	10	Klf10	Muller cells
Acsl3	6.71998e-247	3.20844	0.967	0.236	1.31066e-242	10	Acsl3	Muller cells
Psph	2.53721e-244	1.20794	0.8	0.104	4.94857e-240	10	Psph	Muller cells
Smad7	9.04643e-243	1.2138	0.741	0.087	1.76442e-238	10	Smad7	Muller cells
Slc27a1	5.19322e-242	0.862157	0.752	0.085	1.01289e-237	10	Slc27a1	Muller cells
Arf6	4.88016e-240	1.0114	0.785	0.098	9.51826e-236	10	Arf6	Muller cells
Coq10b	7.38946e-239	2.02752	0.944	0.184	1.44124e-234	10	Coq10b	Muller cells
Atp6v0e	9.30006e-235	1.13059	0.874	0.126	1.81388e-230	10	Atp6v0e	Muller cells
Sbno2	6.10145e-231	0.878458	0.607	0.059	1.19003e-226	10	Sbno2	Muller cells
Ttyh3	2.31944e-229	1.00024	0.807	0.106	4.52383e-225	10	Ttyh3	Muller cells
Scd2	8.66976e-229	1.85425	0.937	0.173	1.69095e-224	10	Scd2	Muller cells
Ppp1r1a	9.43749e-229	0.802165	0.756	0.089	1.84069e-224	10	Ppp1r1a	Muller cells
Per1	1.5599e-228	1.24952	0.863	0.129	3.04243e-224	10	Per1	Muller cells
Dach1	3.06656e-227	1.23187	0.841	0.123	5.98102e-223	10	Dach1	Muller cells
Tpm3	1.0897e-226	0.834735	0.785	0.098	2.12536e-222	10	Tpm3	Muller cells
Mras	7.46422e-226	0.886561	0.744	0.091	1.45582e-221	10	Mras	Muller cells
Slmap	1.04779e-225	1.78462	0.874	0.151	2.04361e-221	10	Slmap	Muller cells
Camk2n1	4.84775e-225	1.3056	0.878	0.136	9.45506e-221	10	Camk2n1	Muller cells
Zfp593	5.84007e-222	1.20444	0.7	0.086	1.13905e-217	10	Zfp593	Muller cells
Cd63	1.24187e-219	2.24161	0.956	0.234	2.42214e-215	10	Cd63	Muller cells
Npc2	4.76275e-218	0.911256	0.756	0.097	9.28927e-214	10	Npc2	Muller cells
Six3	2.72152e-217	1.61022	0.937	0.171	5.30805e-213	10	Six3	Muller cells
2004-09-01	6.0444e-216	1.4105	0.922	0.17	1.1789e-211	10	2004-09-01	Muller cells
Mxra7	1.4719e-215	1.36711	0.9	0.156	2.87079e-211	10	Mxra7	Muller cells
Arf4	1.71351e-213	2.2697	0.967	0.254	3.34202e-209	10	Arf4	Muller cells
Rcn2	2.59606e-213	1.02888	0.881	0.135	5.06336e-209	10	Rcn2	Muller cells
Dag1	4.0751e-211	1.08768	0.867	0.136	7.94807e-207	10	Dag1	Muller cells
Nectin3	3.2864e-210	0.930981	0.804	0.113	6.40979e-206	10	Nectin3	Muller cells
Mcl1	3.93984e-210	2.50416	0.974	0.285	7.68427e-206	10	Mcl1	Muller cells
Stk35	4.43477e-210	1.29398	0.826	0.125	8.64958e-206	10	Stk35	Muller cells
Marcksl1	5.99364e-210	1.25743	0.859	0.135	1.169e-205	10	Marcksl1	Muller cells
Hist3h2ba	2.453e-209	0.904397	0.837	0.117	4.78433e-205	10	Hist3h2ba	Muller cells
Midn	7.56544e-209	1.38818	0.859	0.147	1.47556e-204	10	Midn	Muller cells
Slc41a1	8.05445e-209	0.8743	0.715	0.089	1.57094e-204	10	Slc41a1	Muller cells
Fbxo30	1.47329e-208	0.906604	0.667	0.079	2.8735e-204	10	Fbxo30	Muller cells
Comt	1.55147e-208	1.17495	0.815	0.125	3.02599e-204	10	Comt	Muller cells
Arid5b2	4.90058e-206	2.15197	0.919	0.183	9.55809e-202	10	Arid5b	Muller cells
Nr4a1	5.85631e-206	2.38404	0.915	0.193	1.14222e-201	10	Nr4a1	Muller cells
Ap4s1	1.136e-205	1.36891	0.881	0.159	2.21565e-201	10	Ap4s1	Muller cells
Dnajb9	1.16694e-204	1.09514	0.77	0.113	2.276e-200	10	Dnajb9	Muller cells
Ifrd1	5.50767e-200	3.56496	0.959	0.286	1.07422e-195	10	Ifrd1	Muller cells
Nr1d1	1.36239e-199	1.70407	0.907	0.177	2.6572e-195	10	Nr1d1	Muller cells
Lrrc58	1.57526e-199	1.18478	0.889	0.158	3.0724e-195	10	Lrrc58	Muller cells
Ywhah	5.39701e-199	1.85875	0.904	0.187	1.05263e-194	10	Ywhah	Muller cells
C130071C03Rik	9.29125e-199	1.12562	0.752	0.108	1.81217e-194	10	C130071C03Rik	Muller cells
Slc2a1	3.05896e-198	1.72764	0.896	0.179	5.96619e-194	10	Slc2a1	Muller cells
Zfp36l2	1.35379e-197	2.06731	0.959	0.22	2.64044e-193	10	Zfp36l2	Muller cells
Rdh10	3.77632e-196	1.7414	0.911	0.19	7.36533e-192	10	Rdh10	Muller cells
Laptm4a	6.16785e-196	1.64967	0.956	0.231	1.20298e-191	10	Laptm4a	Muller cells
Net1	1.93447e-195	0.931151	0.519	0.051	3.77299e-191	10	Net1	Muller cells
Atf3	1.10875e-194	3.5098	0.933	0.273	2.16251e-190	10	Atf3	Muller cells
Ezr	3.19295e-193	1.06169	0.711	0.099	6.22753e-189	10	Ezr	Muller cells
Fosb	4.54565e-193	2.72589	0.956	0.25	8.86583e-189	10	Fosb	Muller cells
Ubald1	1.55138e-192	1.18864	0.807	0.131	3.02581e-188	10	Ubald1	Muller cells
Dhx32	1.21659e-191	1.00553	0.83	0.132	2.37283e-187	10	Dhx32	Muller cells
Mfhas1	2.42387e-191	0.848072	0.719	0.098	4.72751e-187	10	Mfhas1	Muller cells
Gadd45g	1.70036e-187	1.87434	0.663	0.093	3.31637e-183	10	Gadd45g	Muller cells
Tox	2.39369e-186	0.808848	0.796	0.122	4.66866e-182	10	Tox	Muller cells
Ccdc85b	2.4496e-185	2.52946	0.967	0.298	4.77769e-181	10	Ccdc85b	Muller cells
Mmd2	1.03505e-184	0.953524	0.789	0.123	2.01876e-180	10	Mmd2	Muller cells
Aamdc	1.47173e-183	0.977534	0.785	0.124	2.87047e-179	10	Aamdc	Muller cells
Phlpp1	1.08049e-182	0.800842	0.696	0.096	2.10739e-178	10	Phlpp1	Muller cells
Ski	6.03018e-182	0.817607	0.674	0.091	1.17613e-177	10	Ski	Muller cells
Shisa4	8.96382e-182	1.01931	0.833	0.142	1.7483e-177	10	Shisa4	Muller cells
Fscn1	1.008e-181	0.865533	0.689	0.095	1.966e-177	10	Fscn1	Muller cells
Btg2	2.71529e-179	3.20435	0.981	0.411	5.2959e-175	10	Btg2	Muller cells
Dipk2a	4.06804e-179	0.81063	0.596	0.072	7.9343e-175	10	Dipk2a	Muller cells
Hsd17b12	7.95114e-179	0.990645	0.859	0.151	1.55079e-174	10	Hsd17b12	Muller cells
B230118H07Rik	7.96018e-177	1.0247	0.837	0.148	1.55255e-172	10	B230118H07Rik	Muller cells
Pfn2	4.8918e-176	1.95696	0.963	0.296	9.54097e-172	10	Pfn2	Muller cells
Maf	6.14659e-176	0.940675	0.674	0.095	1.19883e-171	10	Maf	Muller cells
Gadd45b	8.88109e-176	2.93837	0.952	0.32	1.73217e-171	10	Gadd45b	Muller cells
Calu	9.51992e-174	1.01227	0.874	0.164	1.85677e-169	10	Calu	Muller cells
Ldhb	4.73752e-173	1.30976	0.911	0.195	9.24006e-169	10	Ldhb	Muller cells
Epha5	8.8256e-172	1.47944	0.956	0.235	1.72134e-167	10	Epha5	Muller cells
Bcl10	9.40414e-172	0.968099	0.77	0.127	1.83418e-167	10	Bcl10	Muller cells
Zswim6	1.68997e-171	0.828132	0.622	0.083	3.29611e-167	10	Zswim6	Muller cells
Ddah2	5.02894e-171	1.06754	0.87	0.164	9.80844e-167	10	Ddah2	Muller cells
Fos	1.56506e-170	3.05749	0.956	0.274	3.05249e-166	10	Fos	Muller cells
Ptpra	3.0564e-170	1.04366	0.893	0.176	5.9612e-166	10	Ptpra	Muller cells
Hey2	6.29382e-170	0.805186	0.578	0.072	1.22755e-165	10	Hey2	Muller cells
Basp1	8.29109e-170	1.72806	0.941	0.237	1.61709e-165	10	Basp1	Muller cells
Nrcam	3.48125e-169	0.803832	0.756	0.119	6.78983e-165	10	Nrcam	Muller cells
Hmgn3	7.40532e-169	1.62496	0.956	0.263	1.44433e-164	10	Hmgn3	Muller cells
Marcks	1.20446e-168	2.05061	0.959	0.314	2.34918e-164	10	Marcks	Muller cells
Mageh1	3.87027e-168	0.954122	0.778	0.134	7.54857e-164	10	Mageh1	Muller cells
Emd	4.37732e-167	0.896239	0.656	0.094	8.53753e-163	10	Emd	Muller cells
Wwtr1	2.0918e-166	0.941281	0.804	0.139	4.07985e-162	10	Wwtr1	Muller cells
Txnrd1	2.32285e-166	0.97398	0.7	0.109	4.53049e-162	10	Txnrd1	Muller cells
Ccdc50	3.75918e-166	0.998601	0.848	0.159	7.3319e-162	10	Ccdc50	Muller cells
Car2	1.17106e-165	2.73894	0.967	0.433	2.28403e-161	10	Car2	Muller cells
Diras2	1.81809e-165	1.04442	0.804	0.142	3.54601e-161	10	Diras2	Muller cells
Prdx1	8.55511e-164	1.6736	0.956	0.29	1.66859e-159	10	Prdx1	Muller cells
Rtn4	1.81358e-162	2.36246	0.985	0.54	3.5372e-158	10	Rtn4	Muller cells
Qk	5.84338e-162	1.34266	0.956	0.235	1.13969e-157	10	Qk	Muller cells
Eno1	2.88616e-160	3.15325	0.989	0.595	5.62916e-156	10	Eno1	Muller cells
Actg1	6.43323e-160	2.57573	0.996	0.682	1.25474e-155	10	Actg1	Muller cells
Ckap4	1.95901e-159	1.17604	0.87	0.183	3.82086e-155	10	Ckap4	Muller cells
Mapre1	6.97941e-158	1.33852	0.937	0.234	1.36126e-153	10	Mapre1	Muller cells
Errfi1	6.98319e-158	1.34297	0.559	0.076	1.362e-153	10	Errfi1	Muller cells
Tob1	2.42041e-156	1.1865	0.83	0.167	4.72076e-152	10	Tob1	Muller cells
Actb	2.67172e-156	2.53297	0.996	0.755	5.21092e-152	10	Actb	Muller cells
Mest	5.39055e-156	1.33509	0.83	0.166	1.05137e-151	10	Mest	Muller cells
Gna13	1.78987e-155	0.956809	0.826	0.158	3.49096e-151	10	Gna13	Muller cells
Cald1	1.34029e-153	1.03618	0.663	0.105	2.6141e-149	10	Cald1	Muller cells
Ttyh1	1.10737e-151	1.71726	0.981	0.358	2.15982e-147	10	Ttyh1	Muller cells
Tsc22d2	1.016e-150	1.43376	0.848	0.189	1.9816e-146	10	Tsc22d2	Muller cells
Dpysl2	1.59307e-150	0.849136	0.844	0.161	3.10712e-146	10	Dpysl2	Muller cells
Cspg5	5.41214e-149	1.89823	0.959	0.391	1.05558e-144	10	Cspg5	Muller cells
Tceal8	2.00269e-147	0.943043	0.8	0.156	3.90605e-143	10	Tceal8	Muller cells
Tmem41b	2.62988e-147	1.04408	0.767	0.145	5.12932e-143	10	Tmem41b	Muller cells
Hsph1	8.50929e-147	0.864677	0.707	0.123	1.65965e-142	10	Hsph1	Muller cells
Cd81	2.19498e-146	1.72949	0.97	0.395	4.28108e-142	10	Cd81	Muller cells
Ptch1	5.42166e-146	1.23605	0.826	0.178	1.05744e-141	10	Ptch1	Muller cells
Notch1	1.5366e-144	1.01409	0.87	0.185	2.99698e-140	10	Notch1	Muller cells
Mif	1.82668e-144	2.09755	0.97	0.458	3.56276e-140	10	Mif	Muller cells
1810037I17Rik	3.93477e-144	1.09438	0.874	0.2	7.67437e-140	10	1810037I17Rik	Muller cells
Ctsl	4.71328e-144	2.11439	0.974	0.497	9.19277e-140	10	Ctsl	Muller cells
Cdkn1b	5.89139e-144	1.45522	0.941	0.273	1.14906e-139	10	Cdkn1b	Muller cells
Dbp	1.4328e-142	1.44543	0.907	0.25	2.79454e-138	10	Dbp	Muller cells
Tmem176b	1.64284e-141	1.00835	0.9	0.201	3.2042e-137	10	Tmem176b	Muller cells
Sqstm1	1.75806e-141	0.867687	0.789	0.152	3.42891e-137	10	Sqstm1	Muller cells
Btg3	2.87098e-141	0.910029	0.815	0.163	5.59956e-137	10	Btg3	Muller cells
Egr12	1.71453e-140	1.98452	0.93	0.264	3.34402e-136	10	Egr1	Muller cells
Pmepa1	1.95418e-140	1.71309	0.904	0.252	3.81144e-136	10	Pmepa1	Muller cells
Rcan1	2.09869e-140	0.929601	0.574	0.087	4.09328e-136	10	Rcan1	Muller cells
Ogfrl1	2.63528e-140	0.893026	0.678	0.118	5.13985e-136	10	Ogfrl1	Muller cells
1810058I24Rik	6.83043e-140	0.83638	0.83	0.168	1.33221e-135	10	1810058I24Rik	Muller cells
Mgarp	4.53291e-139	2.23016	0.981	0.683	8.84098e-135	10	Mgarp	Muller cells
Synm	7.83857e-139	0.800152	0.7	0.122	1.52883e-134	10	Synm	Muller cells
Slc16a1	6.99158e-138	1.12658	0.785	0.164	1.36364e-133	10	Slc16a1	Muller cells
Ddit3	1.01169e-137	2.6136	0.948	0.379	1.97321e-133	10	Ddit3	Muller cells
Six6	2.06033e-137	0.982683	0.807	0.167	4.01848e-133	10	Six6	Muller cells
Cotl1	3.76757e-137	1.19012	0.915	0.24	7.34826e-133	10	Cotl1	Muller cells
Jund1	3.32622e-136	2.30789	0.978	0.612	6.48746e-132	10	Jund	Muller cells
Htra1	3.93184e-135	1.09632	0.867	0.201	7.66867e-131	10	Htra1	Muller cells
Gng5	8.5189e-135	1.58341	0.956	0.366	1.66153e-130	10	Gng5	Muller cells
Oat	1.0055e-134	0.976388	0.889	0.21	1.96112e-130	10	Oat	Muller cells
Atp1a1	7.31836e-134	1.3185	0.97	0.308	1.42737e-129	10	Atp1a1	Muller cells
Trib1	2.55704e-133	1.56846	0.93	0.293	4.98725e-129	10	Trib1	Muller cells
Irs2	3.37225e-132	1.05322	0.678	0.127	6.57724e-128	10	Irs2	Muller cells
Itm2b	7.63894e-132	1.70936	0.981	0.512	1.4899e-127	10	Itm2b	Muller cells
Gpm6b	2.53618e-131	1.61037	0.97	0.4	4.94657e-127	10	Gpm6b	Muller cells
Nme2	6.42999e-130	0.864804	0.822	0.174	1.25411e-125	10	Nme2	Muller cells
Cfl1	7.68537e-130	1.90413	0.967	0.505	1.49895e-125	10	Cfl1	Muller cells
Tcf42	8.07399e-129	1.5122	0.981	0.357	1.57475e-124	10	Tcf4	Muller cells
Glud1	9.84476e-129	0.817151	0.778	0.162	1.92012e-124	10	Glud1	Muller cells
Pdcd4	1.25037e-128	1.51239	0.941	0.315	2.43873e-124	10	Pdcd4	Muller cells
Sesn3	8.62175e-127	1.15671	0.885	0.232	1.68159e-122	10	Sesn3	Muller cells
Mphosph6	6.81085e-126	0.988147	0.726	0.148	1.32839e-121	10	Mphosph6	Muller cells
Insig1	5.41118e-125	0.858809	0.57	0.094	1.0554e-120	10	Insig1	Muller cells
Btg1	1.27964e-124	1.67125	0.978	0.424	2.49581e-120	10	Btg1	Muller cells
Vps37b	2.71863e-124	0.870331	0.785	0.171	5.30242e-120	10	Vps37b	Muller cells
Psap	5.8437e-124	0.905653	0.93	0.238	1.13976e-119	10	Psap	Muller cells
Dusp1	2.97632e-123	1.31758	0.544	0.088	5.80501e-119	10	Dusp1	Muller cells
Fermt2	4.69503e-123	1.01701	0.885	0.223	9.15718e-119	10	Fermt2	Muller cells
Chka	1.15098e-122	1.38457	0.822	0.202	2.24487e-118	10	Chka	Muller cells
Avpi1	2.70041e-120	0.850895	0.637	0.119	5.26688e-116	10	Avpi1	Muller cells
Vegfa	8.47468e-120	1.47056	0.822	0.21	1.6529e-115	10	Vegfa	Muller cells
Pim3	9.64355e-120	0.860361	0.548	0.091	1.88088e-115	10	Pim3	Muller cells
Cry2	6.66265e-119	1.00214	0.863	0.217	1.29948e-114	10	Cry2	Muller cells
Rrbp1	1.90328e-113	0.869851	0.889	0.223	3.71217e-109	10	Rrbp1	Muller cells
Ost4	4.83984e-113	0.929273	0.904	0.25	9.43962e-109	10	Ost4	Muller cells
Map4k4	5.69372e-113	0.948843	0.922	0.259	1.1105e-108	10	Map4k4	Muller cells
Acp1	2.60718e-112	1.04663	0.952	0.269	5.08504e-108	10	Acp1	Muller cells
Stk40	5.66849e-111	0.905147	0.781	0.188	1.10558e-106	10	Stk40	Muller cells
Sptssa	2.50471e-108	1.03772	0.922	0.288	4.88519e-104	10	Sptssa	Muller cells
Usp2	1.64737e-107	0.82898	0.693	0.149	3.21303e-103	10	Usp2	Muller cells
Tsc22d1	8.30577e-107	1.14845	0.937	0.298	1.61996e-102	10	Tsc22d1	Muller cells
Zfand5	6.58552e-106	1.71546	0.963	0.48	1.28444e-101	10	Zfand5	Muller cells
Socs3	1.2495e-105	0.928525	0.678	0.143	2.43702e-101	10	Socs3	Muller cells
Ier3	9.48984e-104	1.34361	0.781	0.207	1.8509e-99	10	Ier3	Muller cells
Tpi1	2.03055e-103	1.1561	0.937	0.331	3.96039e-99	10	Tpi1	Muller cells
Bsg	8.96661e-103	1.61025	0.967	0.625	1.74885e-98	10	Bsg	Muller cells
Selenof	2.44024e-102	1.28486	0.963	0.471	4.75945e-98	10	Selenof	Muller cells
Spry2	4.20614e-102	1.44188	0.967	0.396	8.20366e-98	10	Spry2	Muller cells
Ddt	3.21914e-100	0.810884	0.889	0.245	6.27861e-96	10	Ddt	Muller cells
Junb1	4.27602e-100	1.97267	0.959	0.426	8.33995e-96	10	Junb	Muller cells
Hspe1	3.90729e-98	1.28672	0.944	0.387	7.62077e-94	10	Hspe1	Muller cells
Ppp3ca1	1.0236e-96	1.28456	0.97	0.491	1.99644e-92	10	Ppp3ca	Muller cells
Pdia3	2.16609e-96	0.968013	0.937	0.32	4.22474e-92	10	Pdia3	Muller cells
Ywhaq	2.38352e-96	1.20288	0.963	0.446	4.64883e-92	10	Ywhaq	Muller cells
Tspan7	3.5863e-96	1.08038	0.933	0.338	6.99471e-92	10	Tspan7	Muller cells
H3f3b	4.23528e-96	1.21148	0.993	0.974	8.26049e-92	10	H3f3b	Muller cells
Hsp90ab1	9.74214e-96	1.29733	0.985	0.625	1.90011e-91	10	Hsp90ab1	Muller cells
Ubc	1.40059e-93	1.50278	0.989	0.734	2.73171e-89	10	Ubc	Muller cells
Sorbs2	2.94371e-92	1.02422	0.948	0.341	5.74141e-88	10	Sorbs2	Muller cells
2001-06-01	4.98132e-92	1.77025	0.959	0.421	9.71556e-88	10	Jun	Muller cells
Pfn1	1.32194e-91	0.948559	0.933	0.324	2.5783e-87	10	Pfn1	Muller cells
Tspan3	9.36742e-91	1.10151	0.959	0.42	1.82702e-86	10	Tspan3	Muller cells
Dusp5	2.57247e-89	1.30033	0.77	0.234	5.01735e-85	10	Dusp5	Muller cells
Cfl2	1.6014e-88	0.905535	0.926	0.306	3.12337e-84	10	Cfl2	Muller cells
Tceal9	1.9367e-88	0.811211	0.915	0.277	3.77734e-84	10	Tceal9	Muller cells
Ptma	1.2069e-87	1.40848	0.989	0.795	2.35395e-83	10	Ptma	Muller cells
Msmo1	4.88488e-84	0.807111	0.607	0.143	9.52747e-80	10	Msmo1	Muller cells
Dnajb1	5.43067e-83	1.37124	0.678	0.186	1.0592e-78	10	Dnajb1	Muller cells
Pgk1	7.02706e-83	1.00201	0.937	0.37	1.37056e-78	10	Pgk1	Muller cells
Ftl1	1.17018e-78	1.18916	0.974	0.671	2.28232e-74	10	Ftl1	Muller cells
Malat12	2.4008e-77	1.01798	1	0.988	4.68252e-73	10	Malat1	Muller cells
Rtn3	1.90382e-76	1.00487	0.97	0.452	3.71321e-72	10	Rtn3	Muller cells
Tubb4b	2.10312e-76	0.905128	0.848	0.264	4.10193e-72	10	Tubb4b	Muller cells
Hist1h1e	8.79648e-76	0.937571	0.926	0.354	1.71567e-71	10	Hist1h1e	Muller cells
Hspa5	1.36614e-71	1.42838	0.993	0.556	2.66452e-67	10	Hspa5	Muller cells
Selenok	2.93455e-70	0.940229	0.963	0.504	5.72354e-66	10	Selenok	Muller cells
Gem	3.11642e-69	0.834485	0.552	0.138	6.07827e-65	10	Gem	Muller cells
Tmem59	1.11155e-68	0.833853	0.959	0.457	2.16796e-64	10	Tmem59	Muller cells
Gnas	2.55884e-66	0.866293	0.963	0.535	4.99076e-62	10	Gnas	Muller cells
Myl6	6.15928e-66	0.942631	0.97	0.604	1.20131e-61	10	Myl6	Muller cells
Ckb1	2.1534e-65	0.965222	0.993	0.851	4.19999e-61	10	Ckb	Muller cells
Higd1a	2.83158e-64	0.862919	0.937	0.38	5.52272e-60	10	Higd1a	Muller cells
Odc1	1.91173e-60	0.896991	0.93	0.404	3.72864e-56	10	Odc1	Muller cells
Morf4l1	2.21385e-59	0.800951	0.978	0.498	4.3179e-55	10	Morf4l1	Muller cells
Ncam11	4.28243e-59	0.842657	0.974	0.619	8.35245e-55	10	Ncam1	Muller cells
Serf2	1.50091e-58	0.849174	0.959	0.563	2.92737e-54	10	Serf2	Muller cells
Klf9	1.17423e-55	1.00382	0.948	0.502	2.29023e-51	10	Klf9	Muller cells
Magoh	1.32581e-47	0.99362	0.896	0.403	2.58586e-43	10	Magoh	Muller cells
Slit2	0	4.10079	0.858	0.041	0	11	Slit2	Bipolar cells
Zfhx4	6.62828e-299	3.56208	0.837	0.079	1.29278e-294	11	Zfhx4	Bipolar cells
Mdga21	1.63757e-182	2.5708	0.742	0.1	3.19393e-178	11	Mdga2	Bipolar cells
Gria21	1.35656e-181	3.11789	0.774	0.111	2.64584e-177	11	Gria2	Bipolar cells
Meg32	5.1344e-174	2.83972	0.947	0.19	1.00141e-169	11	Meg3	Bipolar cells
Zfhx31	8.42287e-174	2.46017	0.663	0.08	1.6428e-169	11	Zfhx3	Bipolar cells
Sphkap	3.8631e-160	2.55953	0.737	0.115	7.53458e-156	11	Sphkap	Bipolar cells
Cadps1	6.84151e-140	2.30734	0.689	0.11	1.33437e-135	11	Cadps	Bipolar cells
A330076H08Rik1	5.52487e-132	2.20743	0.679	0.108	1.07757e-127	11	A330076H08Rik	Bipolar cells
Nrxn32	1.27087e-128	2.61736	0.974	0.342	2.47871e-124	11	Nrxn3	Bipolar cells
Ptprd2	4.51384e-126	2.36298	0.837	0.191	8.8038e-122	11	Ptprd	Bipolar cells
Cabp1	1.35179e-111	2.10016	0.5	0.071	2.63653e-107	11	Cabp1	Bipolar cells
Kcnma12	1.51769e-102	2.06735	0.674	0.139	2.9601e-98	11	Kcnma1	Bipolar cells
Ntng11	1.09927e-87	2.39786	0.505	0.087	2.14402e-83	11	Ntng1	Bipolar cells
Pcdh9	9.91233e-86	2.15099	0.542	0.109	1.9333e-81	11	Pcdh9	Bipolar cells
Epha51	8.25515e-72	2.04567	0.732	0.248	1.61009e-67	11	Epha5	Bipolar cells
Auts22	4.13433e-70	1.63416	0.705	0.194	8.0636e-66	11	Auts2	Bipolar cells
Car102	1.23984e-65	1.45861	0.5	0.104	2.41818e-61	11	Car10	Bipolar cells
Foxn31	6.44994e-59	1.75659	0.663	0.222	1.258e-54	11	Foxn3	Bipolar cells
mt-Nd13	1.36311e-51	1.34826	0.995	0.905	2.65861e-47	11	mt-Nd1	Bipolar cells
Aplp22	7.36291e-47	1.51673	0.889	0.651	1.43606e-42	11	Aplp2	Bipolar cells
mt-Nd23	1.13514e-39	1.10356	0.989	0.861	2.21397e-35	11	mt-Nd2	Bipolar cells
mt-Co13	1.31842e-39	0.958255	0.995	0.963	2.57145e-35	11	mt-Co1	Bipolar cells
mt-Atp63	1.43288e-38	0.961942	1	0.975	2.79469e-34	11	mt-Atp6	Bipolar cells
Agap11	2.26876e-37	1.45933	0.589	0.25	4.42499e-33	11	Agap1	Bipolar cells
mt-Co33	3.9152e-37	0.900519	1	0.975	7.63621e-33	11	mt-Co3	Bipolar cells
mt-Co23	5.60725e-37	0.902255	0.995	0.969	1.09364e-32	11	mt-Co2	Bipolar cells
mt-Nd43	1.11426e-33	0.914885	0.984	0.898	2.17326e-29	11	mt-Nd4	Bipolar cells
mt-Cytb3	8.16673e-33	0.870263	1	0.95	1.59284e-28	11	mt-Cytb	Bipolar cells
Gpm6a1	9.47205e-33	1.03985	0.511	0.175	1.84743e-28	11	Gpm6a	Bipolar cells
Vsx22	1.56764e-31	1.1065	0.547	0.208	3.05752e-27	11	Vsx2	Bipolar cells
Ttc32	6.26629e-30	1.24853	0.663	0.363	1.22218e-25	11	Ttc3	Bipolar cells
Slc12a51	6.21827e-29	1.33005	0.547	0.24	1.21281e-24	11	Slc12a5	Bipolar cells
Stmn1	1.18636e-28	1.54513	0.5	0.213	2.31387e-24	11	Stmn1	Bipolar cells
Tcf12	9.43525e-27	1.3893	0.674	0.417	1.84025e-22	11	Tcf12	Bipolar cells
Gls2	2.47487e-26	1.11558	0.742	0.472	4.82698e-22	11	Gls	Bipolar cells
Gsdme	7.4936e-26	1.26634	0.553	0.256	1.46155e-21	11	Gsdme	Bipolar cells
Tnrc6c	4.57295e-23	1.15508	0.689	0.462	8.91908e-19	11	Tnrc6c	Bipolar cells
Map41	7.75689e-23	1.2251	0.537	0.272	1.5129e-18	11	Map4	Bipolar cells
Ptprs2	9.11109e-23	1.15724	0.568	0.296	1.77703e-18	11	Ptprs	Bipolar cells
Rev3l1	2.73208e-22	1.12166	0.674	0.408	5.32865e-18	11	Rev3l	Bipolar cells
Celf4	1.18408e-20	1.0689	0.532	0.277	2.30943e-16	11	Celf4	Bipolar cells
Slc38a1	1.58078e-20	1.10754	0.5	0.251	3.08316e-16	11	Slc38a1	Bipolar cells
Prrc2b2	2.32565e-19	1.11426	0.605	0.375	4.53595e-15	11	Prrc2b	Bipolar cells
mt-Nd33	9.96545e-19	0.889241	0.805	0.625	1.94366e-14	11	mt-Nd3	Bipolar cells
Akap11	9.58339e-17	1.08316	0.5	0.286	1.86914e-12	11	Akap11	Bipolar cells
Kif1a2	1.35042e-14	1.08445	0.526	0.33	2.63385e-10	11	Kif1a	Bipolar cells
Marcks1	6.04932e-14	0.836274	0.542	0.331	1.17986e-09	11	Marcks	Bipolar cells
Zfp385b	1.4324e-13	0.924046	0.511	0.327	2.79375e-09	11	Zfp385b	Bipolar cells
Mycbp22	8.20114e-11	0.886044	0.547	0.385	1.59955e-06	11	Mycbp2	Bipolar cells
Phip	3.16474e-10	0.884241	0.574	0.432	6.17251e-06	11	Phip	Bipolar cells
Chd42	3.71084e-10	0.893936	0.558	0.422	7.23763e-06	11	Chd4	Bipolar cells
mt-Atp64	4.25533e-77	1.88295	1	0.975	8.2996e-73	12	mt-Atp6	Rod photoreceptors
mt-Co24	3.63525e-76	1.82559	1	0.969	7.09019e-72	12	mt-Co2	Rod photoreceptors
mt-Co34	6.4996e-76	1.84257	1	0.975	1.26768e-71	12	mt-Co3	Rod photoreceptors
mt-Co14	9.58148e-73	1.74054	1	0.963	1.86877e-68	12	mt-Co1	Rod photoreceptors
mt-Nd44	1.7654e-72	1.8231	1	0.897	3.44323e-68	12	mt-Nd4	Rod photoreceptors
mt-Cytb4	4.05487e-71	1.77809	1	0.95	7.90861e-67	12	mt-Cytb	Rod photoreceptors
mt-Nd24	8.05719e-66	1.73497	1	0.861	1.57148e-61	12	mt-Nd2	Rod photoreceptors
mt-Nd14	9.9754e-66	1.73385	1	0.905	1.9456e-61	12	mt-Nd1	Rod photoreceptors
mt-Nd53	4.68672e-59	1.86031	0.941	0.645	9.14097e-55	12	mt-Nd5	Rod photoreceptors
mt-Nd34	2.56017e-49	1.55418	0.924	0.623	4.99335e-45	12	mt-Nd3	Rod photoreceptors
Cox6c	4.15687e-47	1.19586	0.935	0.882	8.10755e-43	12	Cox6c	Rod photoreceptors
Rps21	6.16191e-45	1.33215	0.903	0.837	1.20182e-40	12	Rps21	Rod photoreceptors
Tma7	8.01353e-40	1.06108	0.968	0.932	1.56296e-35	12	Tma7	Rod photoreceptors
Cox4i1	1.32462e-37	1.04543	0.886	0.84	2.58354e-33	12	Cox4i1	Rod photoreceptors
Rplp2	3.84676e-36	1.22197	0.827	0.739	7.50273e-32	12	Rplp2	Rod photoreceptors
Cox8a	2.35653e-34	1.14976	0.876	0.859	4.59618e-30	12	Cox8a	Rod photoreceptors
Rps15	1.05892e-32	1.09558	0.838	0.784	2.06532e-28	12	Rps15	Rod photoreceptors
Ndufa41	5.56696e-30	1.16763	0.854	0.802	1.08578e-25	12	Ndufa4	Rod photoreceptors
Rps23	1.41022e-28	1.2328	0.892	0.837	2.75049e-24	12	Rps23	Rod photoreceptors
Rps29	5.70027e-27	1.1514	0.811	0.811	1.11178e-22	12	Rps29	Rod photoreceptors
Fth1	8.67521e-27	1.06068	0.876	0.859	1.69201e-22	12	Fth1	Rod photoreceptors
mt-Nd4l2	2.01425e-26	1.6601	0.649	0.385	3.9286e-22	12	mt-Nd4l	Rod photoreceptors
Rpl9	2.03852e-26	1.00592	0.816	0.816	3.97593e-22	12	Rpl9	Rod photoreceptors
Rpl30	4.42207e-26	0.933626	0.849	0.836	8.62481e-22	12	Rpl30	Rod photoreceptors
Cox6a1	1.46297e-25	1.21566	0.768	0.677	2.85338e-21	12	Cox6a1	Rod photoreceptors
Rps28	5.59051e-24	1.03786	0.784	0.747	1.09037e-19	12	Rps28	Rod photoreceptors
Gngt11	4.68525e-23	1.16544	0.881	0.832	9.13812e-19	12	Gngt1	Rod photoreceptors
Rps7	5.50289e-23	0.954748	0.778	0.803	1.07328e-18	12	Rps7	Rod photoreceptors
Rps27a	6.53912e-23	0.878119	0.811	0.83	1.27539e-18	12	Rps27a	Rod photoreceptors
Rplp1	3.84262e-22	1.05143	0.789	0.765	7.49465e-18	12	Rplp1	Rod photoreceptors
Rps20	4.22024e-21	1.01212	0.757	0.747	8.23115e-17	12	Rps20	Rod photoreceptors
Ndufb9	5.38605e-21	0.942693	0.778	0.741	1.05049e-16	12	Ndufb9	Rod photoreceptors
Rps11	1.23079e-20	0.965944	0.757	0.753	2.40054e-16	12	Rps11	Rod photoreceptors
Rpl5	2.41165e-20	0.875429	0.789	0.757	4.70369e-16	12	Rpl5	Rod photoreceptors
Rps8	2.5723e-20	0.93502	0.8	0.822	5.01701e-16	12	Rps8	Rod photoreceptors
Smim402	5.44093e-20	1.19564	0.708	0.647	1.0612e-15	12	Smim40	Rod photoreceptors
Rps10	7.04032e-20	0.969013	0.757	0.732	1.37314e-15	12	Rps10	Rod photoreceptors
Rps12	1.09405e-19	1.18191	0.714	0.678	2.13384e-15	12	Rps12	Rod photoreceptors
Gpx4	1.25388e-19	0.816772	0.843	0.82	2.44558e-15	12	Gpx4	Rod photoreceptors
Cox7c	2.44249e-19	0.928888	0.773	0.725	4.76383e-15	12	Cox7c	Rod photoreceptors
Rps3	4.8353e-19	0.898536	0.735	0.725	9.43077e-15	12	Rps3	Rod photoreceptors
Rpl13	9.71979e-19	0.89062	0.805	0.845	1.89575e-14	12	Rpl13	Rod photoreceptors
Rps24	1.29111e-18	0.951807	0.805	0.833	2.51817e-14	12	Rps24	Rod photoreceptors
Rpl7	3.93062e-18	0.895949	0.757	0.736	7.66628e-14	12	Rpl7	Rod photoreceptors
Rpl37a	1.14359e-17	1.02628	0.746	0.775	2.23047e-13	12	Rpl37a	Rod photoreceptors
Rpl36	1.35439e-17	0.937422	0.724	0.723	2.64161e-13	12	Rpl36	Rod photoreceptors
Tpt1	1.95316e-17	0.864925	0.805	0.832	3.80943e-13	12	Tpt1	Rod photoreceptors
Rpl11	2.02621e-17	0.846566	0.762	0.786	3.95192e-13	12	Rpl11	Rod photoreceptors
Rpl39	3.91598e-17	0.992208	0.724	0.714	7.63773e-13	12	Rpl39	Rod photoreceptors
Rps14	1.57811e-16	0.834397	0.816	0.82	3.07794e-12	12	Rps14	Rod photoreceptors
Rpl37	2.27993e-16	0.93303	0.735	0.737	4.44678e-12	12	Rpl37	Rod photoreceptors
Rpl38	6.27191e-16	0.942511	0.724	0.713	1.22327e-11	12	Rpl38	Rod photoreceptors
Rps19	2.11448e-15	0.8849	0.697	0.694	4.12407e-11	12	Rps19	Rod photoreceptors
Rps15a	2.32437e-15	0.948225	0.703	0.73	4.53345e-11	12	Rps15a	Rod photoreceptors
Rpl23	4.25208e-15	0.824385	0.762	0.791	8.29325e-11	12	Rpl23	Rod photoreceptors
Rpl18a	5.85576e-15	0.9601	0.735	0.752	1.14211e-10	12	Rpl18a	Rod photoreceptors
Rpl21	1.18595e-14	0.90247	0.724	0.745	2.31308e-10	12	Rpl21	Rod photoreceptors
Rps27	1.41314e-14	0.990735	0.703	0.738	2.75618e-10	12	Rps27	Rod photoreceptors
Rps5	1.4607e-14	0.908676	0.697	0.702	2.84895e-10	12	Rps5	Rod photoreceptors
Rps17	1.9579e-14	0.850798	0.73	0.74	3.81869e-10	12	Rps17	Rod photoreceptors
Rho1	7.5687e-14	1.0434	0.876	0.832	1.4762e-09	12	Rho	Rod photoreceptors
Rps25	8.09245e-14	0.904394	0.692	0.714	1.57835e-09	12	Rps25	Rod photoreceptors
Uqcrh	2.51081e-13	0.926821	0.686	0.651	4.89708e-09	12	Uqcrh	Rod photoreceptors
Rpl34	2.7174e-13	0.800222	0.724	0.742	5.30002e-09	12	Rpl34	Rod photoreceptors
Rps18	3.23093e-13	0.856028	0.665	0.659	6.30162e-09	12	Rps18	Rod photoreceptors
Rpl23a	1.03984e-12	0.956505	0.659	0.633	2.02811e-08	12	Rpl23a	Rod photoreceptors
Rps4x	1.15163e-12	0.884538	0.681	0.649	2.24615e-08	12	Rps4x	Rod photoreceptors
Rpl13a	2.52316e-12	0.827687	0.703	0.748	4.92116e-08	12	Rpl13a	Rod photoreceptors
Rps16	7.36292e-12	0.832599	0.692	0.733	1.43606e-07	12	Rps16	Rod photoreceptors
Rpl22	9.12576e-12	0.86814	0.681	0.66	1.77989e-07	12	Rpl22	Rod photoreceptors
Ndufb8	1.22993e-11	0.925186	0.665	0.669	2.39886e-07	12	Ndufb8	Rod photoreceptors
Rpl28	1.5953e-11	0.83598	0.708	0.743	3.11146e-07	12	Rpl28	Rod photoreceptors
Ndufa1	2.46821e-11	0.982733	0.611	0.517	4.81399e-07	12	Ndufa1	Rod photoreceptors
Cox6b1	3.25436e-11	0.861784	0.665	0.608	6.3473e-07	12	Cox6b1	Rod photoreceptors
Ndufb11	4.74125e-11	0.803705	0.697	0.676	9.24733e-07	12	Ndufb11	Rod photoreceptors
Rpl35	4.951e-11	0.968341	0.632	0.579	9.65644e-07	12	Rpl35	Rod photoreceptors
Rpl12	5.82825e-11	0.840282	0.676	0.639	1.13674e-06	12	Rpl12	Rod photoreceptors
Atp5md	8.92305e-11	0.813252	0.665	0.638	1.74035e-06	12	Atp5md	Rod photoreceptors
Gm10260	2.01123e-10	0.947329	0.595	0.536	3.92269e-06	12	Gm10260	Rod photoreceptors
Atp5mpl1	2.69507e-10	0.946419	0.659	0.631	5.25646e-06	12	Atp5mpl	Rod photoreceptors
Atp5h	3.15707e-10	0.814986	0.659	0.69	6.15756e-06	12	Atp5h	Rod photoreceptors
Gngt21	3.8157e-10	0.958664	0.708	0.635	7.44213e-06	12	Gngt2	Rod photoreceptors
Snrpd2	1.03317e-09	0.877896	0.584	0.514	2.0151e-05	12	Snrpd2	Rod photoreceptors
Cox5b	2.1598e-09	0.851472	0.665	0.629	4.21247e-05	12	Cox5b	Rod photoreceptors
Ndufb4	3.43972e-09	0.983256	0.589	0.517	6.70883e-05	12	Ndufb4	Rod photoreceptors
Rpl36a	3.84852e-08	0.90752	0.568	0.51	0.000750615	12	Rpl36a	Rod photoreceptors
Ndufb1-ps	6.88798e-08	0.825958	0.611	0.577	0.00134343	12	Ndufb1-ps	Rod photoreceptors
Gm10076	6.04604e-05	0.83209	0.503	0.454	1	12	Gm10076	Rod photoreceptors
Snhg11	0	3.68173	0.563	0.011	0	13	Snhg11	Amacrine cells
Tfap2b	0	2.76104	0.508	0.016	0	13	Tfap2b	Amacrine cells
Pax61	0	2.74165	0.902	0.065	0	13	Pax6	Amacrine cells
Atp1b1	0	2.69896	0.76	0.047	0	13	Atp1b1	Amacrine cells
Gad1	0	2.42054	0.563	0.008	0	13	Gad1	Amacrine cells
Slc32a1	0	2.32501	0.787	0.009	0	13	Slc32a1	Amacrine cells
Elavl3	0	2.09645	0.71	0.013	0	13	Elavl3	Amacrine cells
Ndrg4	0	1.90454	0.645	0.036	0	13	Ndrg4	Amacrine cells
Nrxn1	0	1.82198	0.683	0.02	0	13	Nrxn1	Amacrine cells
Nsg2	0	1.76706	0.678	0.023	0	13	Nsg2	Amacrine cells
Lhfp	0	1.72847	0.563	0.012	0	13	Lhfp	Amacrine cells
Rbfox2	0	1.69342	0.645	0.025	0	13	Rbfox2	Amacrine cells
Serp2	0	1.67119	0.585	0.027	0	13	Serp2	Amacrine cells
Slc8a1	0	1.51197	0.563	0.021	0	13	Slc8a1	Amacrine cells
Myt1l	0	1.14412	0.503	0.014	0	13	Myt1l	Amacrine cells
Stx1b	0	1.12611	0.503	0.016	0	13	Stx1b	Amacrine cells
Nrxn2	5.72356e-303	2.33431	0.732	0.051	1.11632e-298	13	Nrxn2	Amacrine cells
Nsg1	3.3283e-301	1.85778	0.754	0.054	6.49151e-297	13	Nsg1	Amacrine cells
Cdk14	2.45247e-282	1.32454	0.53	0.026	4.7833e-278	13	Cdk14	Amacrine cells
Bmerb1	1.93669e-281	1.51256	0.508	0.023	3.77732e-277	13	Bmerb1	Amacrine cells
Npas4	1.14526e-272	1.3946	0.525	0.026	2.23372e-268	13	Npas4	Amacrine cells
6330403K07Rik	2.64769e-267	1.56589	0.59	0.035	5.16406e-263	13	6330403K07Rik	Amacrine cells
Tmem191c	1.46627e-259	1.42742	0.541	0.029	2.85981e-255	13	Tmem191c	Amacrine cells
Slc6a12	1.3112e-253	2.90261	0.645	0.05	2.55736e-249	13	Slc6a1	Amacrine cells
Tagln3	6.95734e-241	2.1473	0.749	0.07	1.35696e-236	13	Tagln3	Amacrine cells
Dner	1.30408e-233	1.70592	0.552	0.036	2.54347e-229	13	Dner	Amacrine cells
Atp2b2	9.45893e-221	1.35577	0.546	0.037	1.84487e-216	13	Atp2b2	Amacrine cells
Cdr1os	7.99326e-219	1.68123	0.623	0.052	1.55901e-214	13	Cdr1os	Amacrine cells
Nap1l5	3.55848e-216	2.23129	0.667	0.063	6.94046e-212	13	Nap1l5	Amacrine cells
Gria4	3.94635e-214	1.30611	0.568	0.042	7.69696e-210	13	Gria4	Amacrine cells
Fez1	8.54966e-212	1.47343	0.623	0.053	1.66753e-207	13	Fez1	Amacrine cells
Synpr1	1.16034e-207	1.46439	0.59	0.046	2.26314e-203	13	Synpr	Amacrine cells
Scrt1	9.21614e-207	1.16131	0.503	0.033	1.79752e-202	13	Scrt1	Amacrine cells
Gria22	2.58885e-204	2.04678	0.869	0.109	5.04929e-200	13	Gria2	Amacrine cells
Lsamp1	6.16822e-201	1.69815	0.661	0.063	1.20305e-196	13	Lsamp	Amacrine cells
Ly6h	2.73344e-198	1.62794	0.639	0.058	5.33131e-194	13	Ly6h	Amacrine cells
Stmn4	2.9042e-197	1.39398	0.585	0.05	5.66436e-193	13	Stmn4	Amacrine cells
Pde10a1	7.34587e-187	1.79512	0.596	0.056	1.43274e-182	13	Pde10a	Amacrine cells
Ina	1.79059e-185	1.43112	0.645	0.064	3.49237e-181	13	Ina	Amacrine cells
Rian	2.89188e-183	1.54743	0.661	0.068	5.64033e-179	13	Rian	Amacrine cells
Camk2n2	9.56649e-178	1.02608	0.508	0.04	1.86585e-173	13	Camk2n2	Amacrine cells
Tubb2a1	1.05966e-173	2.58286	0.88	0.155	2.06677e-169	13	Tubb2a	Amacrine cells
Meg33	4.13482e-172	3.32108	0.945	0.191	8.06455e-168	13	Meg3	Amacrine cells
Kif5c1	5.18912e-172	1.83557	0.732	0.093	1.01209e-167	13	Kif5c	Amacrine cells
Rab3c	2.73898e-168	1.10824	0.574	0.053	5.34211e-164	13	Rab3c	Amacrine cells
Grip1	1.1992e-164	1.17251	0.53	0.049	2.33892e-160	13	Grip1	Amacrine cells
Adgrl3	2.54471e-163	1.77076	0.716	0.094	4.96321e-159	13	Adgrl3	Amacrine cells
Nme7	2.24777e-161	1.2301	0.536	0.05	4.38406e-157	13	Nme7	Amacrine cells
Rnf227	7.56973e-161	1.52482	0.661	0.081	1.4764e-156	13	Rnf227	Amacrine cells
Mllt11	1.21283e-146	1.71711	0.65	0.088	2.36549e-142	13	Mllt11	Amacrine cells
Gng3	3.12372e-146	2.13882	0.705	0.107	6.09251e-142	13	Gng3	Amacrine cells
Mapt	2.40943e-145	1.38945	0.645	0.082	4.69935e-141	13	Mapt	Amacrine cells
Uchl1	4.24549e-143	1.84578	0.568	0.067	8.28041e-139	13	Uchl1	Amacrine cells
Gm16731	8.15768e-143	1.61819	0.607	0.078	1.59107e-138	13	Gm1673	Amacrine cells
Iqsec3	1.80207e-141	0.986508	0.503	0.049	3.51475e-137	13	Iqsec3	Amacrine cells
5330434G04Rik	2.445e-141	1.17395	0.585	0.066	4.76873e-137	13	5330434G04Rik	Amacrine cells
Gpm6a2	1.7216e-140	1.69856	0.896	0.166	3.35782e-136	13	Gpm6a	Amacrine cells
Ndn	3.3156e-139	1.85577	0.776	0.142	6.46675e-135	13	Ndn	Amacrine cells
Stmn3	1.0185e-136	2.1818	0.787	0.152	1.98648e-132	13	Stmn3	Amacrine cells
Usp29	1.5392e-133	1.14529	0.525	0.057	3.00205e-129	13	Usp29	Amacrine cells
Adarb1	1.59101e-133	1.466	0.59	0.076	3.10311e-129	13	Adarb1	Amacrine cells
Gabrg2	3.51317e-133	1.00264	0.536	0.059	6.85208e-129	13	Gabrg2	Amacrine cells
Pkia	5.662e-132	1.21846	0.623	0.087	1.10432e-127	13	Pkia	Amacrine cells
Basp11	4.50902e-131	2.69846	0.902	0.246	8.7944e-127	13	Basp1	Amacrine cells
Dkk31	1.14343e-128	1.43379	0.519	0.057	2.23014e-124	13	Dkk3	Amacrine cells
Cygb	5.3184e-128	1.22555	0.546	0.067	1.0373e-123	13	Cygb	Amacrine cells
2003-09-01	1.29706e-122	0.937613	0.552	0.068	2.52978e-118	13	2003-09-01	Amacrine cells
Stmn11	2.50522e-122	2.58052	0.852	0.205	4.88619e-118	13	Stmn1	Amacrine cells
Zcchc18	3.44497e-121	1.21811	0.612	0.088	6.71907e-117	13	Zcchc18	Amacrine cells
Celf41	6.31197e-120	2.44908	0.907	0.269	1.23109e-115	13	Celf4	Amacrine cells
Pdxp	2.32571e-116	1.69832	0.743	0.148	4.53606e-112	13	Pdxp	Amacrine cells
Tkt	2.96515e-116	2.0996	0.749	0.16	5.78324e-112	13	Tkt	Amacrine cells
Sobp	7.88316e-116	1.00092	0.525	0.067	1.53753e-111	13	Sobp	Amacrine cells
Cacna2d2	8.15354e-115	1.68451	0.525	0.072	1.59027e-110	13	Cacna2d2	Amacrine cells
Scrn1	4.26726e-114	1.02594	0.546	0.074	8.32286e-110	13	Scrn1	Amacrine cells
Aplp1	7.67073e-114	1.13025	0.628	0.094	1.4961e-109	13	Aplp1	Amacrine cells
Snrpn	1.05378e-111	1.69883	0.705	0.139	2.0553e-107	13	Snrpn	Amacrine cells
Crmp1	3.91715e-111	1.13473	0.656	0.103	7.64001e-107	13	Crmp1	Amacrine cells
Dtnbp1	5.97133e-111	1.39359	0.563	0.084	1.16465e-106	13	Dtnbp1	Amacrine cells
Syt4	8.79632e-111	1.44816	0.596	0.089	1.71563e-106	13	Syt4	Amacrine cells
Ier51	1.82439e-110	1.51297	0.568	0.083	3.55829e-106	13	Ier5	Amacrine cells
Dpysl21	1.5054e-108	1.77746	0.76	0.17	2.93612e-104	13	Dpysl2	Amacrine cells
Rab6b	1.10923e-103	0.966345	0.541	0.078	2.16345e-99	13	Rab6b	Amacrine cells
Tubb2b	1.69965e-103	1.70828	0.59	0.098	3.31499e-99	13	Tubb2b	Amacrine cells
Fstl51	3.08428e-103	1.0307	0.628	0.098	6.01557e-99	13	Fstl5	Amacrine cells
Rtn1	4.45254e-103	2.20577	0.885	0.297	8.68423e-99	13	Rtn1	Amacrine cells
Nnat	6.98995e-103	1.75852	0.699	0.134	1.36332e-98	13	Nnat	Amacrine cells
Sv2a	3.72718e-101	1.75401	0.82	0.207	7.26949e-97	13	Sv2a	Amacrine cells
Samd14	2.18746e-100	0.972739	0.552	0.083	4.26642e-96	13	Samd14	Amacrine cells
Kcnc1	3.73715e-99	1.00473	0.557	0.085	7.28893e-95	13	Kcnc1	Amacrine cells
Itm2c	2.04167e-97	1.177	0.656	0.123	3.98207e-93	13	Itm2c	Amacrine cells
6430548M08Rik	6.49169e-92	1.35297	0.683	0.144	1.26614e-87	13	6430548M08Rik	Amacrine cells
Gprasp1	1.03296e-91	1.23374	0.678	0.136	2.01468e-87	13	Gprasp1	Amacrine cells
Nbdy	1.21792e-91	1.09381	0.508	0.081	2.37543e-87	13	Nbdy	Amacrine cells
Tcaf1	1.31292e-90	1.1176	0.607	0.113	2.56072e-86	13	Tcaf1	Amacrine cells
Adgrb3	1.40323e-89	1.03596	0.585	0.099	2.73687e-85	13	Adgrb3	Amacrine cells
Auts23	1.09751e-88	1.03675	0.842	0.191	2.14059e-84	13	Auts2	Amacrine cells
Scd21	2.11352e-88	1.44261	0.776	0.185	4.12221e-84	13	Scd2	Amacrine cells
Snhg14	2.85085e-87	1.25076	0.689	0.142	5.5603e-83	13	Snhg14	Amacrine cells
Tnik	6.97164e-87	1.05087	0.585	0.107	1.35975e-82	13	Tnik	Amacrine cells
Cdk5r1	1.46514e-86	1.10265	0.617	0.121	2.85761e-82	13	Cdk5r1	Amacrine cells
Rnf187	1.68774e-85	1.4954	0.792	0.222	3.29176e-81	13	Rnf187	Amacrine cells
Sphkap1	3.23396e-85	0.956097	0.639	0.118	6.30751e-81	13	Sphkap	Amacrine cells
Marcksl11	3.50073e-84	1.38702	0.656	0.147	6.82781e-80	13	Marcksl1	Amacrine cells
Pnmal2	1.33485e-82	1.15059	0.672	0.148	2.6035e-78	13	Pnmal2	Amacrine cells
Cbx5	1.62514e-82	1.15579	0.612	0.124	3.16968e-78	13	Cbx5	Amacrine cells
Dpysl41	4.32236e-82	1.27027	0.607	0.126	8.43032e-78	13	Dpysl4	Amacrine cells
Runx1t1	2.05566e-79	1.06968	0.546	0.097	4.00935e-75	13	Runx1t1	Amacrine cells
Bex1	7.06116e-79	1.37408	0.65	0.154	1.37721e-74	13	Bex1	Amacrine cells
Zwint	2.18914e-78	1.39797	0.699	0.185	4.26969e-74	13	Zwint	Amacrine cells
Frmd4a	2.80909e-78	0.91354	0.579	0.11	5.47884e-74	13	Frmd4a	Amacrine cells
Ttc33	5.28497e-78	1.65595	0.907	0.357	1.03078e-73	13	Ttc3	Amacrine cells
Asap1	5.58746e-78	1.36492	0.574	0.117	1.08978e-73	13	Asap1	Amacrine cells
Sox41	1.9181e-77	1.41579	0.831	0.234	3.74107e-73	13	Sox4	Amacrine cells
Impact	1.4854e-76	1.00953	0.65	0.145	2.89713e-72	13	Impact	Amacrine cells
Slc22a17	2.55674e-76	1.04875	0.694	0.161	4.98667e-72	13	Slc22a17	Amacrine cells
Tspyl4	8.19405e-76	1.36099	0.776	0.23	1.59817e-71	13	Tspyl4	Amacrine cells
Gabbr1	6.24319e-75	0.959677	0.65	0.144	1.21767e-70	13	Gabbr1	Amacrine cells
Snap47	1.08175e-73	0.946212	0.519	0.098	2.10984e-69	13	Snap47	Amacrine cells
Gucy1a11	1.09172e-73	1.34096	0.508	0.095	2.12928e-69	13	Gucy1a1	Amacrine cells
Gm4258	1.41872e-73	1.48949	0.825	0.255	2.76707e-69	13	Gm4258	Amacrine cells
Dst	9.90049e-73	0.991143	0.596	0.124	1.93099e-68	13	Dst	Amacrine cells
Syt111	2.86822e-72	0.956376	0.678	0.156	5.59418e-68	13	Syt11	Amacrine cells
Smad71	1.70484e-71	0.887783	0.525	0.1	3.32512e-67	13	Smad7	Amacrine cells
Thra	2.1388e-70	1.44401	0.814	0.288	4.17152e-66	13	Thra	Amacrine cells
Mtss1	5.07037e-69	1.12466	0.634	0.151	9.88926e-65	13	Mtss1	Amacrine cells
Bex4	1.44214e-68	0.856465	0.536	0.111	2.81275e-64	13	Bex4	Amacrine cells
Bex2	5.46235e-67	1.5441	0.885	0.439	1.06538e-62	13	Bex2	Amacrine cells
Hmgcs1	1.0604e-66	1.52843	0.699	0.21	2.06821e-62	13	Hmgcs1	Amacrine cells
C130071C03Rik1	1.49433e-66	1.01142	0.563	0.119	2.91454e-62	13	C130071C03Rik	Amacrine cells
Nav1	2.06817e-65	1.23289	0.65	0.17	4.03375e-61	13	Nav1	Amacrine cells
Rasgef1b	1.41979e-64	0.844858	0.541	0.115	2.76915e-60	13	Rasgef1b	Amacrine cells
Stx7	2.05823e-64	0.904377	0.514	0.106	4.01438e-60	13	Stx7	Amacrine cells
Sncb	3.3869e-64	1.94905	0.738	0.265	6.60581e-60	13	Sncb	Amacrine cells
Eef1a21	4.60489e-64	0.807078	0.563	0.119	8.98137e-60	13	Eef1a2	Amacrine cells
Tmem132a	7.22288e-64	0.991921	0.503	0.101	1.40875e-59	13	Tmem132a	Amacrine cells
Hsd17b121	1.15209e-63	1.17691	0.623	0.165	2.24703e-59	13	Hsd17b12	Amacrine cells
Marcks2	4.10246e-63	1.65359	0.836	0.324	8.00144e-59	13	Marcks	Amacrine cells
Hist3h2ba1	9.78771e-63	1.07735	0.568	0.131	1.90899e-58	13	Hist3h2ba	Amacrine cells
Adgrl1	7.69292e-61	0.945809	0.601	0.145	1.50043e-56	13	Adgrl1	Amacrine cells
Pak31	8.70646e-60	0.860415	0.503	0.102	1.69811e-55	13	Pak3	Amacrine cells
Hap1	1.24264e-59	0.971024	0.574	0.135	2.42364e-55	13	Hap1	Amacrine cells
Emc10	1.89933e-59	0.865465	0.579	0.142	3.70445e-55	13	Emc10	Amacrine cells
Ppia	3.00991e-59	1.96581	0.934	0.699	5.87052e-55	13	Ppia	Amacrine cells
Pgrmc1	1.13543e-58	1.28758	0.765	0.28	2.21455e-54	13	Pgrmc1	Amacrine cells
Ttc28	1.77205e-57	0.916067	0.541	0.128	3.4562e-53	13	Ttc28	Amacrine cells
Slc12a52	2.31402e-57	1.29576	0.732	0.236	4.51327e-53	13	Slc12a5	Amacrine cells
Chd3	3.58488e-57	0.98076	0.661	0.184	6.99195e-53	13	Chd3	Amacrine cells
Tuba1a	2.00702e-56	1.70243	0.902	0.565	3.91449e-52	13	Tuba1a	Amacrine cells
Tmx4	1.7989e-55	1.07463	0.705	0.229	3.50857e-51	13	Tmx4	Amacrine cells
Arl8a	3.45314e-55	0.843857	0.53	0.129	6.735e-51	13	Arl8a	Amacrine cells
Cadm3	9.94264e-55	0.84834	0.579	0.145	1.93921e-50	13	Cadm3	Amacrine cells
Tob11	1.56267e-54	1.15447	0.623	0.179	3.04784e-50	13	Tob1	Amacrine cells
Klc1	5.38115e-54	1.11995	0.803	0.322	1.04954e-49	13	Klc1	Amacrine cells
Pja1	5.40611e-54	0.921803	0.601	0.166	1.05441e-49	13	Pja1	Amacrine cells
Pcsk1n	6.99231e-54	1.28146	0.765	0.307	1.36378e-49	13	Pcsk1n	Amacrine cells
Srgap3	1.90603e-52	1.06438	0.617	0.174	3.71752e-48	13	Srgap3	Amacrine cells
Fos1	3.88337e-52	1.78797	0.743	0.287	7.57412e-48	13	Fos	Amacrine cells
Pacsin1	1.79788e-51	0.92597	0.607	0.172	3.50658e-47	13	Pacsin1	Amacrine cells
Gnas1	2.83306e-51	1.39038	0.891	0.541	5.52559e-47	13	Gnas	Amacrine cells
Rab3a	8.50892e-51	1.46773	0.781	0.374	1.65958e-46	13	Rab3a	Amacrine cells
Bex3	3.01163e-50	1.36516	0.776	0.354	5.87388e-46	13	Bex3	Amacrine cells
Tceal91	3.27603e-50	1.29411	0.732	0.288	6.38956e-46	13	Tceal9	Amacrine cells
Tmod2	4.2875e-50	0.947237	0.683	0.213	8.36234e-46	13	Tmod2	Amacrine cells
Micu3	4.76732e-50	0.809191	0.628	0.183	9.29818e-46	13	Micu3	Amacrine cells
Ywhah1	2.16317e-48	0.972444	0.639	0.201	4.21904e-44	13	Ywhah	Amacrine cells
Rundc3a	2.30947e-47	0.828351	0.59	0.165	4.50439e-43	13	Rundc3a	Amacrine cells
Kifap3	5.42428e-47	1.14958	0.683	0.238	1.05795e-42	13	Kifap3	Amacrine cells
Ywhag	7.20378e-47	1.05163	0.672	0.242	1.40502e-42	13	Ywhag	Amacrine cells
Hsp90ab11	1.87136e-46	1.1477	0.94	0.63	3.64991e-42	13	Hsp90ab1	Amacrine cells
Tsc22d11	3.737e-46	1.11213	0.754	0.309	7.28864e-42	13	Tsc22d1	Amacrine cells
Atp6v0c	1.41794e-43	1.42363	0.907	0.71	2.76555e-39	13	Atp6v0c	Amacrine cells
Calm11	9.20696e-43	1.48473	0.951	0.733	1.79572e-38	13	Calm1	Amacrine cells
Ppp2r1a	9.80982e-43	0.819896	0.634	0.212	1.91331e-38	13	Ppp2r1a	Amacrine cells
Ldhb1	2.28148e-42	0.882877	0.634	0.209	4.4498e-38	13	Ldhb	Amacrine cells
Tpi11	2.7464e-42	1.25711	0.754	0.342	5.35657e-38	13	Tpi1	Amacrine cells
Slbp	9.96775e-42	0.871712	0.552	0.16	1.94411e-37	13	Slbp	Amacrine cells
Jpt1	1.3766e-41	0.976586	0.541	0.167	2.68492e-37	13	Jpt1	Amacrine cells
Cmpk1	8.80212e-41	0.853371	0.639	0.225	1.71677e-36	13	Cmpk1	Amacrine cells
Ptma1	1.33607e-38	1.18885	0.978	0.798	2.60588e-34	13	Ptma	Amacrine cells
Atp6v1e1	1.66505e-36	0.825384	0.721	0.306	3.24751e-32	13	Atp6v1e1	Amacrine cells
Prdx2	2.73462e-36	1.08492	0.803	0.459	5.33361e-32	13	Prdx2	Amacrine cells
Nedd8	9.9115e-36	1.04038	0.776	0.423	1.93314e-31	13	Nedd8	Amacrine cells
C1qtnf4	7.51269e-33	0.814827	0.699	0.295	1.46528e-28	13	C1qtnf4	Amacrine cells
Six31	1.39648e-32	1.41464	0.508	0.189	2.7237e-28	13	Six3	Amacrine cells
Sub1	2.64269e-32	0.942524	0.858	0.519	5.15431e-28	13	Sub1	Amacrine cells
Pgam1	2.89333e-32	1.19825	0.825	0.541	5.64314e-28	13	Pgam1	Amacrine cells
2900097C17Rik	3.55893e-32	0.826029	0.683	0.288	6.94133e-28	13	2900097C17Rik	Amacrine cells
Dynll2	5.41237e-32	0.882961	0.716	0.327	1.05563e-27	13	Dynll2	Amacrine cells
mt-Nd4l3	5.4218e-32	0.819176	0.82	0.381	1.05747e-27	13	mt-Nd4l	Amacrine cells
Lmo41	5.73763e-32	0.884407	0.617	0.237	1.11907e-27	13	Lmo4	Amacrine cells
Calm3	6.60696e-32	0.915332	0.727	0.358	1.28862e-27	13	Calm3	Amacrine cells
Pfn21	1.95482e-31	0.813242	0.683	0.309	3.81269e-27	13	Pfn2	Amacrine cells
Serinc1	1.2973e-30	0.827089	0.792	0.407	2.53025e-26	13	Serinc1	Amacrine cells
Vdac1	1.32446e-30	0.910136	0.803	0.484	2.58323e-26	13	Vdac1	Amacrine cells
Meis2	3.19884e-30	1.55936	0.607	0.293	6.23901e-26	13	Meis2	Amacrine cells
Calm2	3.95622e-29	0.925804	0.858	0.653	7.71621e-25	13	Calm2	Amacrine cells
Ckb2	6.55698e-29	0.826681	0.973	0.853	1.27887e-24	13	Ckb	Amacrine cells
Eif5a	1.00094e-28	0.931653	0.727	0.413	1.95223e-24	13	Eif5a	Amacrine cells
Cfl11	1.33228e-28	1.15245	0.776	0.515	2.59847e-24	13	Cfl1	Amacrine cells
Vdac3	2.1002e-28	0.957523	0.65	0.33	4.09623e-24	13	Vdac3	Amacrine cells
Atpif1	4.9915e-28	1.00982	0.721	0.41	9.73543e-24	13	Atpif1	Amacrine cells
Apc	1.01012e-27	0.906022	0.672	0.31	1.97013e-23	13	Apc	Amacrine cells
Hmgcr	1.13822e-27	0.891885	0.743	0.375	2.21999e-23	13	Hmgcr	Amacrine cells
Atp6ap2	2.80903e-26	0.894999	0.699	0.338	5.47874e-22	13	Atp6ap2	Amacrine cells
Ank31	3.49536e-26	1.00253	0.574	0.236	6.81735e-22	13	Ank3	Amacrine cells
Mif1	1.02359e-25	1.09469	0.76	0.468	1.99641e-21	13	Mif	Amacrine cells
Syt1	7.09345e-25	1.01069	0.869	0.64	1.38351e-20	13	Syt1	Amacrine cells
Fabp5	7.27558e-22	0.809166	0.612	0.292	1.41903e-17	13	Fabp5	Amacrine cells
Hsbp1	7.55384e-20	0.814448	0.705	0.438	1.4733e-15	13	Hsbp1	Amacrine cells
Cplx31	3.80959e-15	1.08007	0.716	0.475	7.43023e-11	13	Cplx3	Amacrine cells
Eif1b	1.11501e-14	1.14536	0.71	0.486	2.17471e-10	13	Eif1b	Amacrine cells
Mgarp1	1.57352e-14	0.949991	0.825	0.69	3.06899e-10	13	Mgarp	Amacrine cells
Tcf43	3.59603e-05	0.891303	0.503	0.375	0.70137	13	Tcf4	Amacrine cells
Ppp1r14b	4.85372e-208	2.85104	0.882	0.111	9.46669e-204	14	Ppp1r14b	Bipolar cells
St18	2.60319e-203	1.40644	0.641	0.047	5.07726e-199	14	St18	Bipolar cells
Tagln31	1.15378e-199	1.69513	0.765	0.072	2.25033e-195	14	Tagln3	Bipolar cells
Trnp1	1.80176e-172	2.33934	0.824	0.107	3.51416e-168	14	Trnp1	Bipolar cells
1931-09-01	7.31553e-166	1.23613	0.68	0.067	1.42682e-161	14	2003-09-01	Bipolar cells
Nrn1l	3.52692e-162	1.11812	0.588	0.051	6.8789e-158	14	Nrn1l	Bipolar cells
Lhx41	1.56538e-159	1.91864	0.784	0.097	3.05313e-155	14	Lhx4	Bipolar cells
Neurod4	3.03323e-155	2.272	0.889	0.142	5.91601e-151	14	Neurod4	Bipolar cells
Gm177501	1.55726e-154	1.5164	0.569	0.052	3.03728e-150	14	Gm17750	Bipolar cells
Lin7a	2.51865e-152	1.58593	0.712	0.084	4.91237e-148	14	Lin7a	Bipolar cells
Tubb4a	9.77621e-152	0.85752	0.51	0.04	1.90675e-147	14	Tubb4a	Bipolar cells
Rgs16	8.05081e-150	0.965176	0.562	0.05	1.57023e-145	14	Rgs16	Bipolar cells
Ptprz11	2.0342e-148	1.85406	0.693	0.082	3.96751e-144	14	Ptprz1	Bipolar cells
Crmp11	3.09738e-147	1.548	0.784	0.103	6.04113e-143	14	Crmp1	Bipolar cells
Mllt111	9.09768e-147	1.36056	0.725	0.089	1.77441e-142	14	Mllt11	Bipolar cells
Apba2	1.23599e-146	1.01325	0.523	0.045	2.41068e-142	14	Apba2	Bipolar cells
Sulf2	1.51778e-143	1.27237	0.562	0.053	2.96027e-139	14	Sulf2	Bipolar cells
Uchl11	2.36404e-143	1.10645	0.641	0.068	4.61082e-139	14	Uchl1	Bipolar cells
Aplp11	5.93732e-141	1.36775	0.745	0.093	1.15801e-136	14	Aplp1	Bipolar cells
Shisal1	1.31732e-131	1.33868	0.575	0.061	2.5693e-127	14	Shisal1	Bipolar cells
Car103	3.53336e-131	1.50832	0.752	0.101	6.89147e-127	14	Car10	Bipolar cells
Runx1t11	4.33029e-130	1.27479	0.732	0.095	8.4458e-126	14	Runx1t1	Bipolar cells
Bhlhe23	4.87076e-129	0.913712	0.503	0.045	9.49993e-125	14	Bhlhe23	Bipolar cells
Nyap2	5.57182e-126	1.44676	0.706	0.094	1.08673e-121	14	Nyap2	Bipolar cells
Hist3h2ba2	3.09674e-125	1.65637	0.797	0.128	6.03987e-121	14	Hist3h2ba	Bipolar cells
Nnat1	1.42045e-122	1.96746	0.797	0.134	2.77044e-118	14	Nnat	Bipolar cells
Marcksl12	3.59692e-122	1.78011	0.81	0.146	7.01543e-118	14	Marcksl1	Bipolar cells
Dbn1	2.51319e-121	1.25042	0.68	0.093	4.90172e-117	14	Dbn1	Bipolar cells
Tgfb22	2.37596e-120	1.37736	0.817	0.125	4.63407e-116	14	Tgfb2	Bipolar cells
Nme21	3.69413e-119	1.90361	0.882	0.182	7.20504e-115	14	Nme2	Bipolar cells
Ndnf2	3.73721e-119	1.64952	0.771	0.122	7.28906e-115	14	Ndnf	Bipolar cells
Fscn11	1.52513e-117	1.23184	0.706	0.104	2.97462e-113	14	Fscn1	Bipolar cells
Dpysl5	2.77449e-117	0.904325	0.503	0.051	5.41136e-113	14	Dpysl5	Bipolar cells
Grm62	8.77156e-113	2.05578	0.778	0.133	1.71081e-108	14	Grm6	Bipolar cells
Vsx23	1.13639e-112	2.27756	0.902	0.203	2.21641e-108	14	Vsx2	Bipolar cells
Stmn12	2.82707e-112	2.38773	0.895	0.207	5.51391e-108	14	Stmn1	Bipolar cells
Thsd7a	3.32728e-112	1.2033	0.712	0.103	6.48953e-108	14	Thsd7a	Bipolar cells
Kif5c2	9.63853e-112	1.00603	0.686	0.096	1.8799e-107	14	Kif5c	Bipolar cells
Sox42	8.209e-109	2.81283	0.895	0.235	1.60108e-104	14	Sox4	Bipolar cells
Stmn31	8.43324e-109	1.47367	0.837	0.153	1.64482e-104	14	Stmn3	Bipolar cells
H2afy2	2.07028e-108	0.902432	0.588	0.075	4.03787e-104	14	H2afy2	Bipolar cells
Prox12	3.51147e-104	1.81549	0.882	0.193	6.84877e-100	14	Prox1	Bipolar cells
Mapt1	1.41039e-102	0.919117	0.621	0.085	2.75082e-98	14	Mapt	Bipolar cells
Sh3bgrl	5.54725e-102	0.892466	0.523	0.064	1.08194e-97	14	Sh3bgrl	Bipolar cells
Acbd6	2.16472e-101	0.956933	0.686	0.107	4.22208e-97	14	Acbd6	Bipolar cells
Clip3	2.41217e-101	1.13044	0.647	0.1	4.70469e-97	14	Clip3	Bipolar cells
Pak32	2.58325e-101	1.16307	0.673	0.1	5.03838e-97	14	Pak3	Bipolar cells
Cyfip2	7.18299e-101	0.950404	0.627	0.09	1.40097e-96	14	Cyfip2	Bipolar cells
Isl12	1.45498e-100	1.87855	0.81	0.161	2.83779e-96	14	Isl1	Bipolar cells
Hist3h2a	5.27185e-98	1.26039	0.706	0.122	1.02822e-93	14	Hist3h2a	Bipolar cells
Schip1	6.55915e-98	0.898681	0.595	0.084	1.2793e-93	14	Schip1	Bipolar cells
Nfia2	1.12219e-93	2.31888	0.595	0.097	2.18872e-89	14	Nfia	Bipolar cells
Auts24	1.87969e-93	1.30226	0.895	0.193	3.66615e-89	14	Auts2	Bipolar cells
Spock2	1.94591e-92	0.906833	0.614	0.091	3.79529e-88	14	Spock2	Bipolar cells
Rbp11	3.53803e-92	1.26471	0.516	0.068	6.90057e-88	14	Rbp1	Bipolar cells
Psme1	4.16339e-92	0.844283	0.51	0.066	8.12027e-88	14	Psme1	Bipolar cells
Gnao11	4.78705e-90	1.93645	0.817	0.2	9.33667e-86	14	Gnao1	Bipolar cells
Afap1	6.09638e-90	1.08075	0.719	0.132	1.18904e-85	14	Afap1	Bipolar cells
Asap2	1.43242e-87	0.987544	0.725	0.133	2.79379e-83	14	Asap2	Bipolar cells
Mir99ahg1	2.59099e-87	0.86322	0.549	0.077	5.05348e-83	14	Mir99ahg	Bipolar cells
Scg3	7.61836e-87	1.27081	0.752	0.147	1.48589e-82	14	Scg3	Bipolar cells
Syt41	4.34774e-86	1.35084	0.582	0.091	8.47983e-82	14	Syt4	Bipolar cells
Dpysl22	4.44523e-86	1.09108	0.817	0.172	8.66997e-82	14	Dpysl2	Bipolar cells
Kbtbd111	6.4875e-86	0.861955	0.601	0.095	1.26532e-81	14	Kbtbd11	Bipolar cells
Lmo42	5.01726e-85	1.98171	0.856	0.234	9.78566e-81	14	Lmo4	Bipolar cells
Gm16732	1.90451e-84	1.06014	0.542	0.081	3.71456e-80	14	Gm1673	Bipolar cells
Nfib1	2.14486e-83	1.62066	0.634	0.117	4.18334e-79	14	Nfib	Bipolar cells
Zfp6081	2.8636e-83	0.924484	0.693	0.127	5.58516e-79	14	Zfp608	Bipolar cells
Cntn11	4.77129e-83	0.946342	0.614	0.101	9.30592e-79	14	Cntn1	Bipolar cells
Zeb21	2.31804e-82	1.63131	0.824	0.21	4.5211e-78	14	Zeb2	Bipolar cells
Robo2	3.42088e-81	1.18905	0.562	0.091	6.67209e-77	14	Robo2	Bipolar cells
Gucy1b1	1.01951e-80	1.00928	0.516	0.077	1.98845e-76	14	Gucy1b1	Bipolar cells
Olfm1	1.30263e-80	1.49914	0.784	0.186	2.54064e-76	14	Olfm1	Bipolar cells
Foxn32	1.80176e-80	1.42247	0.856	0.221	3.51415e-76	14	Foxn3	Bipolar cells
Bex41	4.22692e-80	0.853922	0.627	0.11	8.24418e-76	14	Bex4	Bipolar cells
Nme1	1.63551e-79	1.86931	0.935	0.347	3.1899e-75	14	Nme1	Bipolar cells
Epha71	9.43053e-79	0.832978	0.608	0.101	1.83933e-74	14	Epha7	Bipolar cells
Arid5b3	6.14457e-78	1.36758	0.824	0.196	1.19844e-73	14	Arid5b	Bipolar cells
Tbx21	1.72106e-76	1.36904	0.595	0.107	3.35675e-72	14	Tbx2	Bipolar cells
H1fx	9.63991e-76	1.0556	0.503	0.078	1.88017e-71	14	H1fx	Bipolar cells
Snrpn1	7.69334e-75	0.992359	0.699	0.141	1.50051e-70	14	Snrpn	Bipolar cells
Cdh112	3.5754e-74	0.817285	0.51	0.079	6.97346e-70	14	Cdh11	Bipolar cells
Pdxp1	2.35205e-73	1.03412	0.712	0.151	4.58744e-69	14	Pdxp	Bipolar cells
Gabrb3	2.4284e-72	1.14225	0.699	0.15	4.73634e-68	14	Gabrb3	Bipolar cells
Tubb2a2	5.79309e-72	0.920621	0.752	0.16	1.12989e-67	14	Tubb2a	Bipolar cells
Nfix1	2.24868e-71	1.04381	0.516	0.086	4.38583e-67	14	Nfix	Bipolar cells
Sphkap2	3.79998e-70	1.1258	0.627	0.12	7.41149e-66	14	Sphkap	Bipolar cells
Prdx21	2.26324e-69	1.78867	0.928	0.458	4.41422e-65	14	Prdx2	Bipolar cells
Gucy1a12	7.85905e-69	1.52803	0.529	0.096	1.53283e-64	14	Gucy1a1	Bipolar cells
Khdrbs3	1.55231e-68	1.09565	0.725	0.174	3.02763e-64	14	Khdrbs3	Bipolar cells
Ckb3	1.59372e-68	1.57494	0.993	0.853	3.1084e-64	14	Ckb	Bipolar cells
Gpm6a3	8.20977e-68	0.896436	0.778	0.171	1.60123e-63	14	Gpm6a	Bipolar cells
Ppp1r1a1	2.4519e-67	0.889322	0.562	0.103	4.78218e-63	14	Ppp1r1a	Bipolar cells
Hmgn31	2.28488e-66	1.28816	0.889	0.275	4.45643e-62	14	Hmgn3	Bipolar cells
Bex11	4.87297e-66	0.904631	0.699	0.155	9.50425e-62	14	Bex1	Bipolar cells
Rtn11	1.60002e-65	1.40308	0.889	0.299	3.12067e-61	14	Rtn1	Bipolar cells
Scd22	5.89663e-65	0.917583	0.784	0.187	1.15008e-60	14	Scd2	Bipolar cells
Ppia1	6.1219e-65	1.48903	0.98	0.699	1.19402e-60	14	Ppia	Bipolar cells
Fstl52	1.90297e-64	0.88883	0.556	0.101	3.71156e-60	14	Fstl5	Bipolar cells
Tpi12	1.39645e-63	1.46169	0.902	0.341	2.72363e-59	14	Tpi1	Bipolar cells
Mif2	2.50049e-63	1.71127	0.941	0.466	4.87696e-59	14	Mif	Bipolar cells
Kcnma13	4.50536e-63	0.80291	0.673	0.142	8.78725e-59	14	Kcnma1	Bipolar cells
Zmiz1	4.55134e-63	0.976865	0.667	0.152	8.87693e-59	14	Zmiz1	Bipolar cells
Hsp90ab12	5.48923e-63	1.69793	0.954	0.631	1.07062e-58	14	Hsp90ab1	Bipolar cells
Hnrnpa1	3.21927e-62	1.49876	0.935	0.462	6.27886e-58	14	Hnrnpa1	Bipolar cells
Gdi1	3.22667e-62	0.861073	0.693	0.161	6.29329e-58	14	Gdi1	Bipolar cells
Gnl3l	2.18503e-61	0.871457	0.627	0.136	4.26169e-57	14	Gnl3l	Bipolar cells
Ptma2	3.36505e-61	1.4636	0.98	0.799	6.5632e-57	14	Ptma	Bipolar cells
Tceal92	6.67843e-61	1.18572	0.876	0.287	1.30256e-56	14	Tceal9	Bipolar cells
Hmgb3	2.92028e-60	1.21468	0.83	0.258	5.69571e-56	14	Hmgb3	Bipolar cells
Cdk4	5.75406e-60	1.15196	0.621	0.152	1.12227e-55	14	Cdk4	Bipolar cells
Marcks3	7.64033e-60	1.4125	0.882	0.325	1.49017e-55	14	Marcks	Bipolar cells
Celf3	2.01757e-59	1.093	0.797	0.235	3.93508e-55	14	Celf3	Bipolar cells
Ptprd3	9.20457e-59	0.871237	0.771	0.195	1.79526e-54	14	Ptprd	Bipolar cells
Pafah1b3	1.589e-58	0.805089	0.654	0.152	3.09918e-54	14	Pafah1b3	Bipolar cells
Bex31	1.93929e-58	1.18659	0.915	0.353	3.78239e-54	14	Bex3	Bipolar cells
Tcf44	4.34086e-58	1.52313	0.882	0.368	8.46642e-54	14	Tcf4	Bipolar cells
Ndn1	1.14436e-57	0.911693	0.647	0.147	2.23197e-53	14	Ndn	Bipolar cells
Eef1a1	2.20353e-56	1.25425	0.98	0.832	4.29777e-52	14	Eef1a1	Bipolar cells
Cfl12	4.15125e-56	1.38478	0.948	0.512	8.0966e-52	14	Cfl1	Bipolar cells
Gng31	4.41547e-56	0.843796	0.549	0.112	8.61193e-52	14	Gng3	Bipolar cells
Tubb2b1	4.9343e-56	1.03068	0.51	0.102	9.62386e-52	14	Tubb2b	Bipolar cells
Zwint1	2.06991e-54	0.985593	0.712	0.187	4.03716e-50	14	Zwint	Bipolar cells
Pgrmc11	2.14077e-54	1.25679	0.837	0.28	4.17536e-50	14	Pgrmc1	Bipolar cells
App1	9.54088e-54	0.931803	0.562	0.123	1.86085e-49	14	App	Bipolar cells
Basp12	3.39597e-53	1.23216	0.791	0.251	6.62351e-49	14	Basp1	Bipolar cells
Thra1	3.49428e-53	1.09151	0.85	0.289	6.81524e-49	14	Thra	Bipolar cells
Selenow	5.93851e-53	1.41381	0.928	0.506	1.15825e-48	14	Selenow	Bipolar cells
Rnf1871	6.65913e-53	0.983532	0.771	0.224	1.2988e-48	14	Rnf187	Bipolar cells
Ftl11	6.84845e-53	1.36869	0.967	0.675	1.33572e-48	14	Ftl1	Bipolar cells
Ttc34	7.58841e-53	1.24196	0.902	0.359	1.48004e-48	14	Ttc3	Bipolar cells
Pcp41	4.59796e-51	2.18741	0.719	0.238	8.96786e-47	14	Pcp4	Bipolar cells
Evl	5.18951e-51	0.803966	0.673	0.175	1.01216e-46	14	Evl	Bipolar cells
Atxn10	5.61053e-51	0.859241	0.706	0.197	1.09428e-46	14	Atxn10	Bipolar cells
Six32	4.63959e-50	1.16349	0.673	0.187	9.04905e-46	14	Six3	Bipolar cells
Eef1b2	6.7229e-50	1.27021	0.935	0.462	1.31123e-45	14	Eef1b2	Bipolar cells
Npm1	2.3912e-49	1.28202	0.922	0.55	4.6638e-45	14	Npm1	Bipolar cells
Rcn21	7.02482e-48	0.835299	0.608	0.152	1.37012e-43	14	Rcn2	Bipolar cells
Ywhab	7.73963e-48	1.2487	0.941	0.471	1.50954e-43	14	Ywhab	Bipolar cells
H3f3a	1.43361e-47	1.08586	0.974	0.879	2.79611e-43	14	H3f3a	Bipolar cells
Ctbp1	3.90149e-47	0.823622	0.68	0.197	7.60947e-43	14	Ctbp1	Bipolar cells
Cd631	4.07368e-47	1.05647	0.784	0.248	7.9453e-43	14	Cd63	Bipolar cells
Nrxn33	7.32741e-47	0.968623	0.882	0.347	1.42914e-42	14	Nrxn3	Bipolar cells
Ptprs3	1.37556e-45	0.848634	0.83	0.293	2.68288e-41	14	Ptprs	Bipolar cells
Atpif11	1.84944e-45	1.13696	0.908	0.408	3.60715e-41	14	Atpif1	Bipolar cells
Hnrnpab	2.8065e-45	1.27301	0.837	0.387	5.4738e-41	14	Hnrnpab	Bipolar cells
Serf1	2.99258e-45	0.808089	0.627	0.167	5.83672e-41	14	Serf1	Bipolar cells
Rpl10	8.83737e-45	1.24935	0.902	0.509	1.72364e-40	14	Rpl10	Bipolar cells
Jpt11	1.10546e-44	0.9458	0.608	0.167	2.15608e-40	14	Jpt1	Bipolar cells
Actb1	1.17475e-44	1.28443	0.967	0.759	2.29124e-40	14	Actb	Bipolar cells
Fabp51	1.22327e-43	1.20474	0.778	0.29	2.38587e-39	14	Fabp5	Bipolar cells
Arpc1a	4.59551e-43	0.827868	0.765	0.255	8.96308e-39	14	Arpc1a	Bipolar cells
Cplx32	2.58707e-42	1.13676	0.922	0.472	5.04582e-38	14	Cplx3	Bipolar cells
Calm31	5.44746e-42	1.01662	0.889	0.357	1.06247e-37	14	Calm3	Bipolar cells
Gnas2	2.43096e-41	0.990129	0.941	0.541	4.74134e-37	14	Gnas	Bipolar cells
Otx2	1.32071e-40	1.21339	0.889	0.505	2.57592e-36	14	Otx2	Bipolar cells
Tuba1a1	6.07829e-40	1.24708	0.935	0.565	1.18551e-35	14	Tuba1a	Bipolar cells
Rbm3	1.158e-39	1.13279	0.908	0.506	2.25857e-35	14	Rbm3	Bipolar cells
Pfn11	2.29271e-39	0.921016	0.837	0.335	4.4717e-35	14	Pfn1	Bipolar cells
Prmt1	6.65372e-38	0.883577	0.863	0.365	1.29774e-33	14	Prmt1	Bipolar cells
Nrep	7.24825e-38	0.957063	0.876	0.391	1.4137e-33	14	Nrep	Bipolar cells
Bex21	7.63849e-37	0.957362	0.915	0.44	1.48981e-32	14	Bex2	Bipolar cells
Pgam11	9.13219e-37	1.1078	0.935	0.54	1.78114e-32	14	Pgam1	Bipolar cells
Tspan13	5.54806e-36	0.850572	0.732	0.264	1.08209e-31	14	Tspan13	Bipolar cells
Chd43	2.93118e-35	0.933176	0.876	0.416	5.71697e-31	14	Chd4	Bipolar cells
Hes6	5.77443e-35	0.840929	0.562	0.171	1.12625e-30	14	Hes6	Bipolar cells
Calm12	6.00378e-35	1.52219	0.98	0.734	1.17098e-30	14	Calm1	Bipolar cells
Morf4l2	1.14742e-34	0.874771	0.843	0.363	2.23794e-30	14	Morf4l2	Bipolar cells
Podxl2	1.80889e-34	0.83228	0.895	0.403	3.52806e-30	14	Podxl2	Bipolar cells
Tmem215	2.67016e-34	0.827171	0.529	0.153	5.20788e-30	14	Tmem215	Bipolar cells
Rpl15	4.48505e-34	0.870982	0.941	0.772	8.74764e-30	14	Rpl15	Bipolar cells
Eif4a1	2.41258e-33	1.01305	0.85	0.451	4.70549e-29	14	Eif4a1	Bipolar cells
Snrpe	3.65637e-33	0.824256	0.856	0.371	7.13139e-29	14	Snrpe	Bipolar cells
Set	2.19856e-32	0.98871	0.895	0.548	4.28807e-28	14	Set	Bipolar cells
Rps26	3.45898e-32	1.07682	0.922	0.644	6.74639e-28	14	Rps26	Bipolar cells
Pdap1	4.69103e-32	0.978471	0.771	0.368	9.14939e-28	14	Pdap1	Bipolar cells
Rab3a1	5.40739e-32	0.885576	0.817	0.374	1.05466e-27	14	Rab3a	Bipolar cells
Ndufc2	7.25378e-32	0.89734	0.908	0.476	1.41478e-27	14	Ndufc2	Bipolar cells
Eif5a1	1.49086e-31	0.839352	0.85	0.411	2.90776e-27	14	Eif5a	Bipolar cells
Bsg1	2.16832e-31	0.958612	0.974	0.63	4.2291e-27	14	Bsg	Bipolar cells
Ttyh11	2.76559e-31	0.942548	0.81	0.37	5.39402e-27	14	Ttyh1	Bipolar cells
Sumo2	6.80045e-31	0.837583	0.954	0.698	1.32636e-26	14	Sumo2	Bipolar cells
H2afz	1.64883e-30	0.971521	0.902	0.551	3.21589e-26	14	H2afz	Bipolar cells
Rpl31	2.37332e-30	0.952958	0.895	0.536	4.62892e-26	14	Rpl31	Bipolar cells
Tsn	2.6969e-30	0.820719	0.856	0.435	5.26003e-26	14	Tsn	Bipolar cells
Rnasek	3.98011e-30	0.821083	0.902	0.445	7.76282e-26	14	Rnasek	Bipolar cells
Zfp365	7.47655e-30	0.890051	0.641	0.235	1.45823e-25	14	Zfp365	Bipolar cells
Rps4x1	1.8389e-29	0.961394	0.935	0.645	3.5866e-25	14	Rps4x	Bipolar cells
Vdac11	2.11737e-29	0.91196	0.908	0.483	4.12971e-25	14	Vdac1	Bipolar cells
Hint1	3.6855e-29	0.830484	0.895	0.512	7.18819e-25	14	Hint1	Bipolar cells
Hnrnpa3	9.22885e-29	0.809782	0.928	0.581	1.79999e-24	14	Hnrnpa3	Bipolar cells
Rps9	1.36686e-28	0.881013	0.935	0.732	2.66592e-24	14	Rps9	Bipolar cells
Hmgb1	2.26788e-28	0.86786	0.935	0.661	4.42328e-24	14	Hmgb1	Bipolar cells
Rplp0	1.24512e-27	0.864834	0.941	0.673	2.42848e-23	14	Rplp0	Bipolar cells
Rack1	3.18519e-27	0.845895	0.922	0.658	6.2124e-23	14	Rack1	Bipolar cells
Serinc11	5.88727e-27	0.833358	0.85	0.407	1.14825e-22	14	Serinc1	Bipolar cells
Scg5	8.39713e-27	0.960679	0.882	0.474	1.63778e-22	14	Scg5	Bipolar cells
Mest1	1.04238e-26	1.10557	0.516	0.181	2.03306e-22	14	Mest	Bipolar cells
Rps3a1	1.25966e-26	0.837635	0.922	0.704	2.45684e-22	14	Rps3a1	Bipolar cells
Sub11	1.50783e-26	0.831888	0.902	0.519	2.94088e-22	14	Sub1	Bipolar cells
Atp6v0c1	1.63309e-26	0.87335	0.967	0.71	3.18518e-22	14	Atp6v0c	Bipolar cells
Calr	2.02503e-25	0.874685	0.908	0.563	3.94961e-21	14	Calr	Bipolar cells
Ppib	1.87454e-23	0.817427	0.928	0.572	3.65611e-19	14	Ppib	Bipolar cells
Atp2b12	1.00995e-18	0.833077	0.922	0.621	1.9698e-14	14	Atp2b1	Bipolar cells
Pcp21	1.17334e-16	2.21462	0.595	0.296	2.28848e-12	14	Pcp2	Bipolar cells
Tmsb4x	1.07661e-14	0.936726	0.915	0.773	2.09982e-10	14	Tmsb4x	Bipolar cells
Unc13c	0	3.20593	0.789	0.05	0	15	Unc13c	Bipolar cells
Reln	0	3.05949	0.697	0.024	0	15	Reln	Bipolar cells
Ntrk2	2.44952e-174	2.1808	0.592	0.051	4.77755e-170	15	Ntrk2	Bipolar cells
C130073E24Rik1	3.59541e-152	2.51433	0.618	0.063	7.01249e-148	15	C130073E24Rik	Bipolar cells
Zfhx41	5.88874e-150	2.49431	0.697	0.085	1.14854e-145	15	Zfhx4	Bipolar cells
Fam135b1	2.37767e-144	2.16209	0.592	0.062	4.63741e-140	15	Fam135b	Bipolar cells
Gria23	1.38948e-140	2.34963	0.776	0.114	2.71005e-136	15	Gria2	Bipolar cells
Zfhx32	2.40962e-126	2.22728	0.645	0.083	4.69972e-122	15	Zfhx3	Bipolar cells
Cadps2	2.80611e-120	2.27302	0.717	0.112	5.47304e-116	15	Cadps	Bipolar cells
Trpm11	5.77356e-117	1.57682	0.783	0.128	1.12607e-112	15	Trpm1	Bipolar cells
A330076H08Rik2	8.24286e-116	2.14455	0.711	0.111	1.60769e-111	15	A330076H08Rik	Bipolar cells
Isl13	6.20777e-103	2.25822	0.789	0.161	1.21076e-98	15	Isl1	Bipolar cells
Ptprz12	5.50374e-96	2.01064	0.566	0.085	1.07345e-91	15	Ptprz1	Bipolar cells
Grm63	1.07368e-88	2.05935	0.684	0.135	2.09411e-84	15	Grm6	Bipolar cells
Kcnma14	2.43488e-88	2.12141	0.697	0.141	4.749e-84	15	Kcnma1	Bipolar cells
Auts25	8.91643e-88	1.97239	0.822	0.194	1.73906e-83	15	Auts2	Bipolar cells
Rnf1521	6.03312e-83	1.84449	0.533	0.085	1.1767e-78	15	Rnf152	Bipolar cells
Ptprd4	7.62719e-77	1.97525	0.776	0.195	1.48761e-72	15	Ptprd	Bipolar cells
Adgrl21	9.91123e-74	1.95834	0.599	0.124	1.93309e-69	15	Adgrl2	Bipolar cells
Aplp23	7.5646e-72	2.22326	0.967	0.65	1.4754e-67	15	Aplp2	Bipolar cells
Tgfb23	1.90089e-70	1.58789	0.632	0.129	3.7075e-66	15	Tgfb2	Bipolar cells
Runx1t12	2.41445e-69	1.88312	0.533	0.099	4.70915e-65	15	Runx1t1	Bipolar cells
Nrxn34	1.54444e-68	1.88848	0.901	0.347	3.01227e-64	15	Nrxn3	Bipolar cells
Nyap21	1.54838e-68	1.55379	0.533	0.097	3.01996e-64	15	Nyap2	Bipolar cells
Ntng12	4.457e-68	1.80973	0.513	0.089	8.69293e-64	15	Ntng1	Bipolar cells
Slc12a53	1.18411e-53	1.69739	0.717	0.238	2.30949e-49	15	Slc12a5	Bipolar cells
Prox13	1.80703e-52	1.63834	0.678	0.197	3.52443e-48	15	Prox1	Bipolar cells
Arid5b4	2.6839e-44	1.54486	0.638	0.2	5.23467e-40	15	Arid5b	Bipolar cells
Sox43	5.39899e-43	1.6076	0.671	0.24	1.05302e-38	15	Sox4	Bipolar cells
Foxn33	2.73531e-42	1.52375	0.645	0.225	5.33496e-38	15	Foxn3	Bipolar cells
Macf12	5.40601e-41	1.52714	0.776	0.352	1.05439e-36	15	Macf1	Bipolar cells
Tubb2a3	1.96154e-40	1.37249	0.559	0.164	3.82579e-36	15	Tubb2a	Bipolar cells
Epha52	3.61728e-40	1.56428	0.671	0.251	7.05515e-36	15	Epha5	Bipolar cells
Asap21	6.19501e-40	1.36002	0.5	0.137	1.20828e-35	15	Asap2	Bipolar cells
Gnao12	2.41702e-39	1.48019	0.599	0.204	4.71416e-35	15	Gnao1	Bipolar cells
Meg34	6.68613e-37	1.48615	0.618	0.2	1.30406e-32	15	Meg3	Bipolar cells
Chd31	1.09545e-35	1.61428	0.553	0.188	2.13656e-31	15	Chd3	Bipolar cells
mt-Nd15	1.65358e-35	1.28849	0.987	0.905	3.22514e-31	15	mt-Nd1	Bipolar cells
Vsx24	6.61198e-34	1.16411	0.605	0.209	1.2896e-29	15	Vsx2	Bipolar cells
Atp2b13	2.55342e-31	1.3368	0.855	0.622	4.9802e-27	15	Atp2b1	Bipolar cells
Kif1a3	5.23412e-31	1.45744	0.697	0.327	1.02086e-26	15	Kif1a	Bipolar cells
Pfkp1	4.0401e-30	1.40243	0.526	0.187	7.87982e-26	15	Pfkp	Bipolar cells
Atp2c1	1.81217e-29	1.3434	0.625	0.278	3.53445e-25	15	Atp2c1	Bipolar cells
mt-Nd25	1.64672e-28	1.19243	0.98	0.862	3.21176e-24	15	mt-Nd2	Bipolar cells
Fam171b	1.71659e-27	1.47963	0.638	0.335	3.34804e-23	15	Fam171b	Bipolar cells
Dennd5b	2.17644e-26	1.11699	0.513	0.19	4.24493e-22	15	Dennd5b	Bipolar cells
Gpm6a4	1.3853e-24	0.99318	0.507	0.177	2.70188e-20	15	Gpm6a	Bipolar cells
Celf31	1.89126e-24	1.16143	0.566	0.239	3.68871e-20	15	Celf3	Bipolar cells
Stmn13	3.02028e-24	1.32805	0.52	0.214	5.89075e-20	15	Stmn1	Bipolar cells
Ttc35	1.0233e-22	1.38729	0.645	0.365	1.99584e-18	15	Ttc3	Bipolar cells
Zeb22	1.44477e-21	1.27025	0.507	0.217	2.81788e-17	15	Zeb2	Bipolar cells
Sv2a1	4.1392e-21	0.98094	0.513	0.216	8.07309e-17	15	Sv2a	Bipolar cells
Prrc2b3	3.20051e-20	1.29754	0.658	0.375	6.24227e-16	15	Prrc2b	Bipolar cells
Rev3l2	3.39157e-20	1.06398	0.691	0.409	6.61492e-16	15	Rev3l	Bipolar cells
Csnk1g1	7.86763e-20	1.3363	0.513	0.242	1.5345e-15	15	Csnk1g1	Bipolar cells
Gnb31	5.15614e-19	0.956476	0.809	0.634	1.00565e-14	15	Gnb3	Bipolar cells
Hlf	3.28404e-18	1.25946	0.559	0.312	6.4052e-14	15	Hlf	Bipolar cells
Map42	1.11608e-16	0.92237	0.539	0.273	2.1768e-12	15	Map4	Bipolar cells
Ptprs4	1.74901e-16	0.936287	0.566	0.298	3.41127e-12	15	Ptprs	Bipolar cells
Thra2	2.92096e-16	1.11856	0.539	0.295	5.69703e-12	15	Thra	Bipolar cells
Celf42	7.60155e-16	0.999499	0.526	0.278	1.48261e-11	15	Celf4	Bipolar cells
Hmgn32	3.32826e-14	1.09066	0.507	0.282	6.49143e-10	15	Hmgn3	Bipolar cells
Marcks4	3.51446e-13	0.926687	0.553	0.332	6.8546e-09	15	Marcks	Bipolar cells
Map7	6.3927e-13	0.932237	0.651	0.446	1.24683e-08	15	Map7	Bipolar cells
Phip1	5.53584e-12	1.12058	0.612	0.432	1.07971e-07	15	Phip	Bipolar cells
Nisch	5.86294e-12	1.01324	0.559	0.358	1.14351e-07	15	Nisch	Bipolar cells
Cplx33	5.92381e-12	0.96094	0.645	0.478	1.15538e-07	15	Cplx3	Bipolar cells
Mycbp23	5.45708e-10	0.817191	0.566	0.385	1.06435e-05	15	Mycbp2	Bipolar cells
Zfp385b1	2.41104e-09	0.874347	0.5	0.328	4.70249e-05	15	Zfp385b	Bipolar cells
Tpi13	5.44257e-09	0.858709	0.5	0.348	0.000106152	15	Tpi1	Bipolar cells
Sptbn11	1.05e-08	0.868305	0.5	0.336	0.000204791	15	Sptbn1	Bipolar cells
Xist	1.70376e-08	1.7589	0.539	0.452	0.000332301	15	Xist	Bipolar cells
Opn1sw	0	5.47665	0.945	0.017	0	16	Opn1sw	Cone photoreceptors
Opn1mw	0	4.13217	0.742	0.006	0	16	Opn1mw	Cone photoreceptors
Pde6h	0	3.6333	0.836	0.004	0	16	Pde6h	Cone photoreceptors
Gnat2	0	3.3603	0.953	0.012	0	16	Gnat2	Cone photoreceptors
Arr3	0	3.13722	0.945	0.015	0	16	Arr3	Cone photoreceptors
Kcne2	0	2.99488	0.922	0.019	0	16	Kcne2	Cone photoreceptors
Ccdc136	0	2.95168	0.938	0.056	0	16	Ccdc136	Cone photoreceptors
Pgc	0	2.52443	0.766	0.03	0	16	Pgc	Cone photoreceptors
Krt18	0	2.26239	0.812	0.009	0	16	Krt18	Cone photoreceptors
Syndig1l	0	1.87694	0.789	0.007	0	16	Syndig1l	Cone photoreceptors
Adrb1	0	1.81818	0.836	0.032	0	16	Adrb1	Cone photoreceptors
Pde6c	0	1.65589	0.828	0.001	0	16	Pde6c	Cone photoreceptors
Tafa3	0	1.49632	0.797	0.024	0	16	Tafa3	Cone photoreceptors
Parvb	0	1.37332	0.789	0.015	0	16	Parvb	Cone photoreceptors
Gckr	0	1.34429	0.656	0.005	0	16	Gckr	Cone photoreceptors
Nbl1	0	0.937938	0.555	0.015	0	16	Nbl1	Cone photoreceptors
Gulo	1.64115e-278	0.885285	0.586	0.023	3.20091e-274	16	Gulo	Cone photoreceptors
Stn1	3.40416e-251	0.906924	0.57	0.025	6.63947e-247	16	Stn1	Cone photoreceptors
Cngb3	4.0297e-248	1.41635	0.852	0.06	7.85953e-244	16	Cngb3	Cone photoreceptors
Otop3	4.72827e-240	1.12792	0.672	0.037	9.22202e-236	16	Otop3	Cone photoreceptors
Cited1	8.76614e-212	1.55605	0.695	0.048	1.70975e-207	16	Cited1	Cone photoreceptors
Plec	8.09501e-206	0.925987	0.609	0.036	1.57885e-201	16	Plec	Cone photoreceptors
Dgat2	9.98084e-194	0.894845	0.5	0.026	1.94666e-189	16	Dgat2	Cone photoreceptors
Mfge81	3.23906e-189	1.35611	0.867	0.081	6.31747e-185	16	Mfge8	Cone photoreceptors
Nptx1	6.12592e-189	1.11301	0.656	0.047	1.1948e-184	16	Nptx1	Cone photoreceptors
Klhl33	2.0526e-173	1.25437	0.773	0.072	4.0034e-169	16	Klhl33	Cone photoreceptors
Acbd61	2.87688e-170	2.04762	0.875	0.106	5.61107e-166	16	Acbd6	Cone photoreceptors
Guca1a	5.58236e-166	3.79265	0.984	0.171	1.08878e-161	16	Guca1a	Cone photoreceptors
Slc8a3	1.27953e-165	0.833456	0.688	0.058	2.4956e-161	16	Slc8a3	Cone photoreceptors
Qsox1	1.90554e-161	1.11942	0.742	0.071	3.71657e-157	16	Qsox1	Cone photoreceptors
Cit	1.0431e-160	1.0822	0.609	0.048	2.03446e-156	16	Cit	Cone photoreceptors
Klhdc8a	5.42785e-158	0.828527	0.5	0.032	1.05865e-153	16	Klhdc8a	Cone photoreceptors
Aplp12	1.8813e-157	1.34888	0.852	0.094	3.66928e-153	16	Aplp1	Cone photoreceptors
Pygm	4.78302e-156	0.8084	0.586	0.044	9.32881e-152	16	Pygm	Cone photoreceptors
Hopx1	4.82808e-155	1.38515	0.828	0.091	9.41668e-151	16	Hopx	Cone photoreceptors
4930447C04Rik	9.61678e-147	1.5629	0.852	0.106	1.87566e-142	16	4930447C04Rik	Cone photoreceptors
Hk2	7.7362e-144	0.945086	0.719	0.072	1.50887e-139	16	Hk2	Cone photoreceptors
Sphkap3	1.00208e-138	1.35244	0.906	0.117	1.95446e-134	16	Sphkap	Cone photoreceptors
Mpp6	2.73612e-138	2.45247	0.977	0.194	5.33653e-134	16	Mpp6	Cone photoreceptors
Shisal11	6.41035e-134	0.81387	0.648	0.062	1.25028e-129	16	Shisal1	Cone photoreceptors
Jchain	4.39889e-126	0.866516	0.633	0.063	8.5796e-122	16	Jchain	Cone photoreceptors
Ehd4	7.38268e-124	0.911343	0.633	0.065	1.43992e-119	16	Ehd4	Cone photoreceptors
Jam31	3.37608e-120	0.95569	0.648	0.072	6.5847e-116	16	Jam3	Cone photoreceptors
Cep170b	1.32352e-114	1.01666	0.695	0.086	2.5814e-110	16	Cep170b	Cone photoreceptors
Scg31	1.18509e-109	1.56176	0.859	0.147	2.31139e-105	16	Scg3	Cone photoreceptors
Hist3h2ba3	9.92374e-108	1.52326	0.828	0.13	1.93553e-103	16	Hist3h2ba	Cone photoreceptors
Nrcam1	5.39366e-97	1.10264	0.797	0.129	1.05198e-92	16	Nrcam	Cone photoreceptors
Olfm11	2.2798e-93	1.61623	0.891	0.187	4.44653e-89	16	Olfm1	Cone photoreceptors
Elovl6	1.39353e-92	0.993793	0.742	0.118	2.71793e-88	16	Elovl6	Cone photoreceptors
Uap1	6.59734e-89	0.816783	0.648	0.092	1.28675e-84	16	Uap1	Cone photoreceptors
Diras21	9.72563e-89	1.24673	0.828	0.153	1.89689e-84	16	Diras2	Cone photoreceptors
Mgst3	6.51365e-87	1.01714	0.633	0.093	1.27042e-82	16	Mgst3	Cone photoreceptors
Gsdme1	1.83993e-85	1.86743	0.945	0.252	3.58861e-81	16	Gsdme	Cone photoreceptors
Hist3h2a1	5.18648e-79	0.881882	0.727	0.123	1.01157e-74	16	Hist3h2a	Cone photoreceptors
Cltb	3.99109e-75	1.39352	0.93	0.238	7.78422e-71	16	Cltb	Cone photoreceptors
Camk2b	5.08957e-75	1.04778	0.742	0.138	9.92669e-71	16	Camk2b	Cone photoreceptors
Pacsin11	6.34611e-75	0.917132	0.844	0.172	1.23775e-70	16	Pacsin1	Cone photoreceptors
Hspb6	2.55591e-73	1.0067	0.781	0.156	4.98505e-69	16	Hspb6	Cone photoreceptors
Gabrb31	2.39595e-72	0.929623	0.781	0.15	4.67306e-68	16	Gabrb3	Cone photoreceptors
Eif3b	9.17216e-71	1.73492	0.883	0.263	1.78894e-66	16	Eif3b	Cone photoreceptors
Thrb	4.94243e-69	1.39499	0.742	0.163	9.63972e-65	16	Thrb	Cone photoreceptors
Gnb32	9.67059e-66	1.98856	0.984	0.632	1.88615e-61	16	Gnb3	Cone photoreceptors
Inka2	3.59005e-64	0.824593	0.742	0.149	7.00203e-60	16	Inka2	Cone photoreceptors
Pcdh15	8.55712e-64	1.07525	0.898	0.224	1.66898e-59	16	Pcdh15	Cone photoreceptors
Six61	6.39247e-63	1.0996	0.781	0.179	1.24679e-58	16	Six6	Cone photoreceptors
Gabarapl1	3.06207e-62	1.1689	0.828	0.213	5.97226e-58	16	Gabarapl1	Cone photoreceptors
Idh3a	1.90167e-61	0.927177	0.828	0.199	3.70901e-57	16	Idh3a	Cone photoreceptors
Osgep	4.12159e-61	1.59097	0.906	0.319	8.03875e-57	16	Osgep	Cone photoreceptors
Rd3l	5.90472e-61	1.76027	0.852	0.247	1.15166e-56	16	Rd3l	Cone photoreceptors
Ckmt1	4.35754e-59	0.991793	0.805	0.191	8.49895e-55	16	Ckmt1	Cone photoreceptors
Tmsb10	7.45368e-57	1.89747	0.977	0.624	1.45377e-52	16	Tmsb10	Cone photoreceptors
Clpb	2.65211e-56	0.837417	0.68	0.145	5.17267e-52	16	Clpb	Cone photoreceptors
Sncb1	2.40906e-54	1.08603	0.891	0.265	4.69863e-50	16	Sncb	Cone photoreceptors
Gngt22	1.20126e-51	1.86132	0.961	0.632	2.34293e-47	16	Gngt2	Cone photoreceptors
Mat2a	2.77511e-51	1.69927	0.961	0.504	5.41257e-47	16	Mat2a	Cone photoreceptors
Sptssa1	3.57274e-47	1.02579	0.891	0.3	6.96828e-43	16	Sptssa	Cone photoreceptors
Slc1a2	6.79507e-47	1.36847	0.969	0.49	1.32531e-42	16	Slc1a2	Cone photoreceptors
Chgb	8.64513e-45	1.29615	0.977	0.468	1.68615e-40	16	Chgb	Cone photoreceptors
Akap111	7.68839e-44	0.961683	0.852	0.282	1.49954e-39	16	Akap11	Cone photoreceptors
Tshz2	2.24391e-43	0.897635	0.844	0.26	4.37652e-39	16	Tshz2	Cone photoreceptors
Cuedc1	1.00186e-42	0.917185	0.953	0.347	1.95402e-38	16	Cuedc1	Cone photoreceptors
Slc6a6	5.75578e-40	1.1243	0.992	0.605	1.12261e-35	16	Slc6a6	Cone photoreceptors
Nme11	1.96571e-39	0.989223	0.906	0.349	3.83392e-35	16	Nme1	Cone photoreceptors
Cpe	4.57383e-37	0.997516	0.969	0.523	8.92079e-33	16	Cpe	Cone photoreceptors
Smim13	5.59102e-37	0.940485	0.883	0.334	1.09047e-32	16	Smim13	Cone photoreceptors
Got1	3.27947e-34	0.909192	0.859	0.323	6.39628e-30	16	Got1	Cone photoreceptors
Gabarap	8.18259e-34	0.942524	0.898	0.398	1.59593e-29	16	Gabarap	Cone photoreceptors
Aipl11	2.2475e-33	0.975169	0.984	0.592	4.38352e-29	16	Aipl1	Cone photoreceptors
Ndfip1	1.34073e-32	0.990294	0.969	0.68	2.61496e-28	16	Ndfip1	Cone photoreceptors
Cplx34	2.84713e-32	1.01883	0.961	0.473	5.55304e-28	16	Cplx3	Cone photoreceptors
Atp6v0c2	2.17075e-28	0.847515	0.945	0.711	4.23383e-24	16	Atp6v0c	Cone photoreceptors
Tomm20	2.40705e-28	0.892519	0.93	0.666	4.69471e-24	16	Tomm20	Cone photoreceptors
Atp5g1	4.81282e-23	0.867992	0.922	0.646	9.38692e-19	16	Atp5g1	Cone photoreceptors
Rlbp11	3.36372e-273	3.89354	0.925	0.045	6.5606e-269	17	Rlbp1	Muller cells
Cox4i21	7.04892e-244	3.47037	0.812	0.039	1.37482e-239	17	Cox4i2	Muller cells
Crym1	4.41186e-216	4.19605	0.863	0.052	8.60489e-212	17	Crym	Muller cells
Cryab1	4.14455e-198	3.71061	0.887	0.062	8.08354e-194	17	Cryab	Muller cells
Vim1	9.98224e-177	3.28435	0.838	0.058	1.94694e-172	17	Vim	Muller cells
Dapl11	4.18452e-176	4.39871	0.838	0.063	8.16149e-172	17	Dapl1	Muller cells
Fxyd11	5.34771e-176	2.84748	0.662	0.036	1.04302e-171	17	Fxyd1	Muller cells
S100a161	1.34815e-153	2.67949	0.625	0.037	2.62943e-149	17	S100a16	Muller cells
E130114P18Rik1	6.67452e-148	3.25899	0.738	0.056	1.3018e-143	17	E130114P18Rik	Muller cells
Ptn1	9.66082e-134	3.06696	0.75	0.061	1.88425e-129	17	Ptn	Muller cells
Metrn1	7.04837e-131	2.66268	0.625	0.045	1.37471e-126	17	Metrn	Muller cells
Plaat31	1.1201e-129	2.29278	0.575	0.038	2.18464e-125	17	Plaat3	Muller cells
S100a11	3.34009e-128	2.64917	0.575	0.039	6.51451e-124	17	S100a1	Muller cells
Rhoc1	2.11474e-124	2.29737	0.575	0.039	4.12458e-120	17	Rhoc	Muller cells
Col9a11	1.26416e-122	2.70005	0.613	0.043	2.46562e-118	17	Col9a1	Muller cells
Espn1	6.7701e-115	2.37211	0.613	0.047	1.32044e-110	17	Espn	Muller cells
Hopx2	1.28381e-113	3.36704	0.812	0.095	2.50394e-109	17	Hopx	Muller cells
Apoe1	1.03497e-111	3.70555	0.95	0.133	2.01861e-107	17	Apoe	Muller cells
Cd91	4.6662e-99	2.72038	0.575	0.047	9.10096e-95	17	Cd9	Muller cells
Dbi1	1.66912e-97	5.1659	1	0.211	3.25545e-93	17	Dbi	Muller cells
Sat11	1.16938e-94	3.0912	0.8	0.11	2.28075e-90	17	Sat1	Muller cells
Sparc1	4.63523e-76	3.55296	0.512	0.048	9.04055e-72	17	Sparc	Muller cells
Ndrg21	7.66861e-68	2.36395	0.512	0.058	1.49569e-63	17	Ndrg2	Muller cells
Gnai21	1.82465e-66	2.37159	0.713	0.122	3.5588e-62	17	Gnai2	Muller cells
Prdx61	2.47501e-66	3.34567	0.762	0.148	4.82726e-62	17	Prdx6	Muller cells
Tsc22d41	6.59061e-64	2.47328	0.613	0.092	1.28543e-59	17	Tsc22d4	Muller cells
Glul1	9.22246e-60	3.32547	0.825	0.198	1.79875e-55	17	Glul	Muller cells
Aldoc1	1.81247e-57	2.66925	0.65	0.116	3.53504e-53	17	Aldoc	Muller cells
Mt11	1.72393e-55	2.26799	0.637	0.105	3.36235e-51	17	Mt1	Muller cells
Slc1a31	7.8281e-51	1.92199	0.537	0.077	1.52679e-46	17	Slc1a3	Muller cells
Eno11	4.90225e-47	3.24582	0.975	0.605	9.56134e-43	17	Eno1	Muller cells
Acyp21	5.91287e-45	2.10411	0.512	0.088	1.15325e-40	17	Acyp2	Muller cells
Mgarp2	6.98341e-45	2.36215	1	0.69	1.36204e-40	17	Mgarp	Muller cells
Mif3	9.75337e-45	2.98827	0.938	0.47	1.9023e-40	17	Mif	Muller cells
Gng51	2.03007e-41	2.71635	0.863	0.381	3.95945e-37	17	Gng5	Muller cells
Car21	4.11274e-40	3.08574	0.887	0.446	8.02148e-36	17	Car2	Muller cells
Gstm51	2.06726e-38	2.35705	0.637	0.159	4.03199e-34	17	Gstm5	Muller cells
Ap4s11	2.9381e-38	2.78335	0.65	0.178	5.73047e-34	17	Ap4s1	Muller cells
Selenow1	3.28262e-37	2.22312	0.9	0.51	6.40243e-33	17	Selenow	Muller cells
Pfn22	6.45672e-37	2.60907	0.787	0.313	1.25932e-32	17	Pfn2	Muller cells
Nudt41	7.54078e-37	1.97376	0.662	0.177	1.47075e-32	17	Nudt4	Muller cells
Hmgn33	1.45849e-35	2.03984	0.8	0.281	2.84465e-31	17	Hmgn3	Muller cells
Serf21	1.50711e-34	2.31828	0.9	0.573	2.93946e-30	17	Serf2	Muller cells
Ctnnbip11	1.83066e-31	2.22521	0.6	0.176	3.57052e-27	17	Ctnnbip1	Muller cells
B230118H07Rik1	7.69766e-31	1.89064	0.588	0.166	1.50135e-26	17	B230118H07Rik	Muller cells
Tpt11	6.37904e-30	1.8739	0.95	0.83	1.24417e-25	17	Tpt1	Muller cells
1810037I17Rik1	4.26386e-28	2.18203	0.637	0.218	8.31623e-24	17	1810037I17Rik	Muller cells
Rpl71	1.62507e-27	1.64287	0.912	0.735	3.16953e-23	17	Rpl7	Muller cells
Rps101	1.795e-27	1.7514	0.912	0.731	3.50096e-23	17	Rps10	Muller cells
Rpl131	5.98716e-27	1.32361	0.95	0.843	1.16774e-22	17	Rpl13	Muller cells
Ftl12	7.68286e-27	1.84315	0.887	0.679	1.49846e-22	17	Ftl1	Muller cells
Rps121	1.34988e-26	1.91919	0.9	0.677	2.63281e-22	17	Rps12	Muller cells
Ldhb2	1.3571e-26	1.89527	0.625	0.215	2.64688e-22	17	Ldhb	Muller cells
Prdx11	1.09931e-25	2.20232	0.7	0.308	2.14409e-21	17	Prdx1	Muller cells
Arf41	3.00856e-25	1.83829	0.688	0.274	5.86789e-21	17	Arf4	Muller cells
Gm42418	5.04898e-25	0.85884	1	1	9.84754e-21	17	Gm42418	Muller cells
Prdx22	5.11831e-25	1.79998	0.838	0.463	9.98275e-21	17	Prdx2	Muller cells
Ppia2	8.96886e-25	1.4405	0.938	0.702	1.74929e-20	17	Ppia	Muller cells
Sptssa2	3.98718e-24	1.94551	0.688	0.305	7.7766e-20	17	Sptssa	Muller cells
Calm32	6.02062e-24	1.62954	0.762	0.363	1.17426e-19	17	Calm3	Muller cells
Ost41	1.2724e-23	1.9322	0.65	0.268	2.48168e-19	17	Ost4	Muller cells
Acsl31	1.48279e-23	2.06125	0.662	0.256	2.89204e-19	17	Acsl3	Muller cells
AY036118	1.89892e-22	1.26783	0.975	0.958	3.70365e-18	17	AY036118	Muller cells
Rps27a1	5.78098e-22	1.18908	0.938	0.828	1.12752e-17	17	Rps27a	Muller cells
Hint11	6.18578e-22	1.73565	0.8	0.517	1.20648e-17	17	Hint1	Muller cells
Uqcr11	6.66458e-22	1.56334	0.812	0.497	1.29986e-17	17	Uqcr11	Muller cells
H3f3a1	6.80005e-22	0.999137	0.975	0.88	1.32628e-17	17	H3f3a	Muller cells
Rpl151	1.7347e-21	1.17634	0.925	0.774	3.38337e-17	17	Rpl15	Muller cells
Rpl35a	2.12038e-21	1.14012	0.925	0.757	4.13558e-17	17	Rpl35a	Muller cells
Rpl111	2.59417e-21	1.25795	0.925	0.784	5.05967e-17	17	Rpl11	Muller cells
Rpl391	7.4982e-21	1.50713	0.875	0.713	1.46245e-16	17	Rpl39	Muller cells
Eef1a11	5.27795e-20	1.11744	0.912	0.834	1.02941e-15	17	Eef1a1	Muller cells
Myl61	1.16089e-19	1.72985	0.825	0.614	2.2642e-15	17	Myl6	Muller cells
Rps91	2.373e-19	1.26047	0.875	0.735	4.6283e-15	17	Rps9	Muller cells
Scp2	3.10769e-19	1.79189	0.713	0.409	6.06123e-15	17	Scp2	Muller cells
Rpl231	3.72807e-19	1.28969	0.925	0.789	7.27122e-15	17	Rpl23	Muller cells
Selenof1	9.61005e-19	1.58264	0.787	0.484	1.87435e-14	17	Selenof	Muller cells
Rps271	9.73664e-19	1.15438	0.95	0.735	1.89903e-14	17	Rps27	Muller cells
Rpl41	1.26174e-18	1.19827	0.925	0.802	2.4609e-14	17	Rpl41	Muller cells
1941-09-01	1.71874e-18	1.71321	0.525	0.192	3.35224e-14	17	2004-09-01	Muller cells
Tpi14	1.78053e-18	1.65203	0.688	0.348	3.47274e-14	17	Tpi1	Muller cells
Rps4x2	2.26677e-18	1.37153	0.863	0.648	4.42111e-14	17	Rps4x	Muller cells
Rps291	5.12519e-18	1.46468	0.938	0.81	9.99618e-14	17	Rps29	Muller cells
Fam162a	8.98195e-18	1.83212	0.537	0.216	1.75184e-13	17	Fam162a	Muller cells
Fau	1.64885e-17	1.09295	0.938	0.768	3.21591e-13	17	Fau	Muller cells
Rpl101	1.68863e-17	1.41257	0.775	0.514	3.2935e-13	17	Rpl10	Muller cells
Nedd81	2.09201e-17	1.51658	0.725	0.428	4.08025e-13	17	Nedd8	Muller cells
Atp5e	2.69069e-17	1.39995	0.8	0.581	5.24793e-13	17	Atp5e	Muller cells
Rpl281	2.75219e-17	1.27059	0.887	0.74	5.36788e-13	17	Rpl28	Muller cells
Pgk11	4.84039e-17	1.50057	0.713	0.386	9.4407e-13	17	Pgk1	Muller cells
Mien1	6.66677e-17	1.73217	0.575	0.253	1.30029e-12	17	Mien1	Muller cells
Tomm6	1.6189e-16	1.54239	0.725	0.452	3.15751e-12	17	Tomm6	Muller cells
Cd632	1.745e-16	1.76525	0.588	0.255	3.40344e-12	17	Cd63	Muller cells
Gnas3	1.88264e-16	1.26477	0.8	0.546	3.6719e-12	17	Gnas	Muller cells
Rps13	2.01243e-16	1.06022	0.925	0.744	3.92504e-12	17	Rps13	Muller cells
Rps81	2.13928e-16	0.98464	0.938	0.82	4.17245e-12	17	Rps8	Muller cells
Stmn14	5.2805e-16	0.967078	0.575	0.216	1.02991e-11	17	Stmn1	Muller cells
Rps51	2.72976e-15	1.16959	0.863	0.7	5.32413e-11	17	Rps5	Muller cells
Rpl341	7.50479e-15	1.04282	0.912	0.74	1.46373e-10	17	Rpl34	Muller cells
Basp13	9.74432e-15	1.0732	0.613	0.257	1.90053e-10	17	Basp1	Muller cells
Rps191	1.36562e-14	1.26951	0.825	0.693	2.66351e-10	17	Rps19	Muller cells
Marcks5	1.39545e-14	1.55845	0.637	0.333	2.72169e-10	17	Marcks	Muller cells
Hsp90ab13	1.85581e-14	1.24139	0.85	0.635	3.61957e-10	17	Hsp90ab1	Muller cells
Rps201	2.24061e-14	1.34343	0.838	0.746	4.37009e-10	17	Rps20	Muller cells
Swi5	2.71142e-14	1.38557	0.662	0.391	5.28836e-10	17	Swi5	Muller cells
Rpl381	4.45956e-14	1.03398	0.875	0.711	8.69792e-10	17	Rpl38	Muller cells
Gm100761	7.36148e-14	1.37418	0.688	0.453	1.43578e-09	17	Gm10076	Muller cells
Rtn41	9.44724e-14	1.42816	0.775	0.553	1.84259e-09	17	Rtn4	Muller cells
Ndufc1	1.09505e-13	1.60677	0.713	0.488	2.13578e-09	17	Ndufc1	Muller cells
Hsbp11	1.35517e-13	1.55815	0.675	0.441	2.64313e-09	17	Hsbp1	Muller cells
Rps15a1	2.00742e-13	1.06366	0.863	0.728	3.91527e-09	17	Rps15a	Muller cells
Rps161	2.20376e-13	1.07546	0.838	0.731	4.29821e-09	17	Rps16	Muller cells
Rps3a11	3.844e-13	1.11984	0.825	0.707	7.49734e-09	17	Rps3a1	Muller cells
Rpl17	3.9395e-13	1.06126	0.863	0.743	7.6836e-09	17	Rpl17	Muller cells
Rps71	5.57395e-13	0.874927	0.925	0.801	1.08714e-08	17	Rps7	Muller cells
Rpl37a1	1.0362e-12	1.00679	0.912	0.773	2.021e-08	17	Rpl37a	Muller cells
Rpl13a1	1.54759e-12	0.904518	0.85	0.746	3.01842e-08	17	Rpl13a	Muller cells
Rps181	2.08546e-12	0.97423	0.825	0.657	4.06749e-08	17	Rps18	Muller cells
Rplp01	2.12988e-12	1.31946	0.8	0.677	4.15411e-08	17	Rplp0	Muller cells
Timm8b	2.61219e-12	1.3784	0.637	0.394	5.09482e-08	17	Timm8b	Muller cells
Elob	2.99315e-12	1.01713	0.863	0.675	5.83784e-08	17	Elob	Muller cells
Atox1	5.33969e-12	1.35567	0.5	0.238	1.04145e-07	17	Atox1	Muller cells
Rps241	6.36453e-12	0.932646	0.938	0.831	1.24134e-07	17	Rps24	Muller cells
Pebp1	6.76157e-12	1.19659	0.775	0.651	1.31878e-07	17	Pebp1	Muller cells
Erh	1.03071e-11	1.51457	0.562	0.309	2.0103e-07	17	Erh	Muller cells
Rpl361	1.68665e-11	1.09057	0.812	0.722	3.28965e-07	17	Rpl36	Muller cells
Rpl8	2.39808e-11	0.822498	0.863	0.77	4.67722e-07	17	Rpl8	Muller cells
Uqcrh1	2.6063e-11	0.971135	0.775	0.65	5.08332e-07	17	Uqcrh	Muller cells
Rpl27a	3.13545e-11	0.811806	0.9	0.826	6.11539e-07	17	Rpl27a	Muller cells
Atp5j2	3.18068e-11	1.02841	0.775	0.63	6.20361e-07	17	Atp5j2	Muller cells
Rpsa	4.35832e-11	1.17192	0.812	0.69	8.50046e-07	17	Rpsa	Muller cells
Smdt1	4.47743e-11	1.38477	0.725	0.551	8.73278e-07	17	Smdt1	Muller cells
Gabarap1	5.75266e-11	1.17798	0.625	0.404	1.122e-06	17	Gabarap	Muller cells
Rplp11	6.04949e-11	1.20063	0.9	0.765	1.17989e-06	17	Rplp1	Muller cells
Higd1a1	7.74219e-11	1.29694	0.637	0.396	1.51004e-06	17	Higd1a	Muller cells
Drap1	8.30204e-11	1.22614	0.575	0.33	1.61923e-06	17	Drap1	Muller cells
H2afv	1.04734e-10	1.11624	0.738	0.574	2.04272e-06	17	H2afv	Muller cells
Actb2	1.05863e-10	1.11724	0.85	0.762	2.06476e-06	17	Actb	Muller cells
Ckb4	1.07351e-10	0.975345	0.925	0.855	2.09377e-06	17	Ckb	Muller cells
Ptma3	1.23961e-10	0.970784	0.875	0.801	2.41774e-06	17	Ptma	Muller cells
Rplp21	1.44557e-10	0.945963	0.863	0.74	2.81944e-06	17	Rplp2	Muller cells
Rps151	1.78696e-10	0.853313	0.887	0.785	3.48528e-06	17	Rps15	Muller cells
Atp6v1f	1.94607e-10	1.3265	0.6	0.37	3.79561e-06	17	Atp6v1f	Muller cells
Rpl6	2.32725e-10	0.958924	0.838	0.743	4.53908e-06	17	Rpl6	Muller cells
Rpl351	3.38058e-10	1.26642	0.75	0.579	6.59349e-06	17	Rpl35	Muller cells
Ywhaq1	4.16811e-10	1.38509	0.675	0.461	8.12949e-06	17	Ywhaq	Muller cells
Sem1	4.738e-10	1.05743	0.713	0.525	9.24099e-06	17	Sem1	Muller cells
Cox6b11	4.97178e-10	0.974618	0.775	0.608	9.69696e-06	17	Cox6b1	Muller cells
Cops9	9.08114e-10	1.29965	0.575	0.345	1.77119e-05	17	Cops9	Muller cells
Cox7c1	9.93055e-10	0.910293	0.85	0.724	1.93685e-05	17	Cox7c	Muller cells
Rpl32	1.2141e-09	0.942412	0.875	0.757	2.36799e-05	17	Rpl32	Muller cells
Rwdd1	2.12754e-09	1.27471	0.588	0.397	4.14955e-05	17	Rwdd1	Muller cells
Ubl5	2.29612e-09	1.07208	0.738	0.602	4.47835e-05	17	Ubl5	Muller cells
Rpl311	2.67518e-09	1.26855	0.7	0.541	5.21766e-05	17	Rpl31	Muller cells
Myl12b	3.0155e-09	1.29108	0.55	0.336	5.88143e-05	17	Myl12b	Muller cells
Rps2	4.69572e-09	0.959124	0.8	0.705	9.15853e-05	17	Rps2	Muller cells
Rps261	4.75448e-09	1.13623	0.75	0.649	9.27314e-05	17	Rps26	Muller cells
Rpl121	6.6051e-09	0.889615	0.762	0.639	0.000128826	17	Rpl12	Muller cells
Dynlrb1	8.71981e-09	1.36082	0.562	0.361	0.000170071	17	Dynlrb1	Muller cells
Mrps33	1.59124e-08	1.23825	0.65	0.474	0.000310356	17	Mrps33	Muller cells
Rpl26	1.6053e-08	0.863506	0.8	0.678	0.000313099	17	Rpl26	Muller cells
Naca	1.81459e-08	0.801987	0.787	0.678	0.000353918	17	Naca	Muller cells
Srp14	2.10876e-08	1.01551	0.7	0.526	0.000411293	17	Srp14	Muller cells
Rpl371	2.40071e-08	0.93875	0.787	0.736	0.000468234	17	Rpl37	Muller cells
Mrps21	2.85107e-08	1.15997	0.512	0.302	0.000556073	17	Mrps21	Muller cells
Tmem258	3.15175e-08	0.937099	0.6	0.4	0.000614718	17	Tmem258	Muller cells
Pomp	3.29623e-08	1.16308	0.575	0.394	0.000642897	17	Pomp	Muller cells
Rpl14	3.79038e-08	0.849537	0.775	0.681	0.000739276	17	Rpl14	Muller cells
Romo1	4.3997e-08	1.02332	0.575	0.382	0.000858118	17	Romo1	Muller cells
Jund2	4.7978e-08	0.918321	0.762	0.623	0.000935764	17	Jund	Muller cells
Atp5d	7.3557e-08	1.10642	0.637	0.501	0.00143466	17	Atp5d	Muller cells
Rpl36a1	7.99247e-08	1.17203	0.65	0.51	0.00155885	17	Rpl36a	Muller cells
Rpl23a1	1.06955e-07	0.972807	0.75	0.633	0.00208605	17	Rpl23a	Muller cells
Txn1	1.32951e-07	1.14548	0.537	0.366	0.00259308	17	Txn1	Muller cells
Btf3	1.34816e-07	1.07608	0.725	0.621	0.00262945	17	Btf3	Muller cells
Ndufa3	2.21922e-07	1.19771	0.537	0.339	0.00432837	17	Ndufa3	Muller cells
Srp9	2.78774e-07	1.08398	0.6	0.423	0.00543722	17	Srp9	Muller cells
Eef1b21	3.44738e-07	1.25047	0.625	0.469	0.00672377	17	Eef1b2	Muller cells
Sec61b	3.63428e-07	1.19243	0.55	0.386	0.0070883	17	Sec61b	Muller cells
Itm2b1	4.3863e-07	1.10601	0.675	0.526	0.00855504	17	Itm2b	Muller cells
Ttyh12	5.17507e-07	1.17102	0.562	0.377	0.0100935	17	Ttyh1	Muller cells
2007-09-01	5.73343e-07	0.960168	0.55	0.346	0.0111825	17	2007-09-01	Muller cells
Ndufa7	5.93071e-07	0.905881	0.688	0.581	0.0115673	17	Ndufa7	Muller cells
Bri3	7.11755e-07	1.0416	0.55	0.378	0.0138821	17	Bri3	Muller cells
Chchd2	7.75126e-07	0.860613	0.775	0.741	0.0151181	17	Chchd2	Muller cells
Rhoa	8.95083e-07	0.997581	0.562	0.4	0.0174577	17	Rhoa	Muller cells
Timm13	1.00599e-06	0.972143	0.575	0.419	0.0196209	17	Timm13	Muller cells
Bsg2	1.10905e-06	1.14344	0.738	0.635	0.0216309	17	Bsg	Muller cells
Nme12	1.15819e-06	0.854967	0.562	0.356	0.0225892	17	Nme1	Muller cells
Slc25a3	1.27343e-06	0.897091	0.7	0.617	0.0248369	17	Slc25a3	Muller cells
Gm102601	1.34697e-06	0.880823	0.675	0.536	0.0262712	17	Gm10260	Muller cells
Akr1a1	1.58708e-06	0.88003	0.562	0.382	0.0309544	17	Akr1a1	Muller cells
Snrpe1	1.91271e-06	1.10011	0.537	0.379	0.0373055	17	Snrpe	Muller cells
Sub12	2.41902e-06	1.05465	0.625	0.526	0.0471805	17	Sub1	Muller cells
Cfl13	6.44723e-06	0.962609	0.65	0.519	0.125747	17	Cfl1	Muller cells
Ndufa13	8.72422e-06	0.903444	0.675	0.579	0.170157	17	Ndufa13	Muller cells
Rps27l	9.33349e-06	1.22421	0.562	0.425	0.18204	17	Rps27l	Muller cells
Uqcr10	1.18286e-05	0.874873	0.65	0.514	0.230706	17	Uqcr10	Muller cells
Fis1	1.54237e-05	0.911776	0.5	0.354	0.300824	17	Fis1	Muller cells
Rbm31	1.6284e-05	0.992741	0.613	0.513	0.317603	17	Rbm3	Muller cells
Mpc1	1.81019e-05	1.07032	0.5	0.356	0.353059	17	Mpc1	Muller cells
Arf5	1.85123e-05	0.952588	0.575	0.452	0.361063	17	Arf5	Muller cells
Pfdn5	2.11349e-05	0.925521	0.713	0.639	0.412215	17	Pfdn5	Muller cells
Higd2a	4.60494e-05	0.957837	0.588	0.453	0.898147	17	Higd2a	Muller cells
Pea15a	5.8659e-05	0.818385	0.5	0.357	1	17	Pea15a	Muller cells
Sf3b6	6.05487e-05	0.934135	0.55	0.421	1	17	Sf3b6	Muller cells
Mpc2	6.99637e-05	0.903877	0.5	0.368	1	17	Mpc2	Muller cells
Hspe11	7.40299e-05	0.936139	0.525	0.404	1	17	Hspe1	Muller cells
Gtf2h5	7.7529e-05	0.830313	0.512	0.382	1	17	Gtf2h5	Muller cells
Bex32	8.43875e-05	0.839324	0.5	0.362	1	17	Bex3	Muller cells
Ndufc21	9.22572e-05	0.809457	0.588	0.483	1	17	Ndufc2	Muller cells
Cwc15	0.00022825	0.939195	0.537	0.446	1	17	Cwc15	Muller cells
Cbx3	0.00032435	0.871699	0.625	0.517	1	17	Cbx3	Muller cells
Snrpg	0.000361878	0.868208	0.525	0.436	1	17	Snrpg	Muller cells
Sec61g	0.00117609	0.941955	0.537	0.487	1	17	Sec61g	Muller cells
Thoc7	0.00118856	0.808924	0.512	0.415	1	17	Thoc7	Muller cells
Cd811	0.00137298	0.874035	0.5	0.414	1	17	Cd81	Muller cells
H2afz1	0.00177788	0.880622	0.6	0.557	1	17	H2afz	Muller cells
Cdc42	0.00399745	0.816801	0.588	0.539	1	17	Cdc42	Muller cells
Gpm6b1	0.00431759	1.58468	0.512	0.418	1	17	Gpm6b	Muller cells
Pgam12	0.0088435	0.827303	0.562	0.547	1	17	Pgam1	Muller cells
Grik1	0	3.8196	0.848	0.032	0	18	Grik1	Bipolar cells
Fezf2	0	2.49261	0.582	0.01	0	18	Fezf2	Bipolar cells
Gsg1	2.94338e-284	3.21313	0.785	0.029	5.74076e-280	18	Gsg1	Bipolar cells
Tafa31	6.78655e-267	2.97556	0.759	0.029	1.32365e-262	18	Tafa3	Bipolar cells
Slitrk6	7.45242e-262	2.43435	0.582	0.016	1.45352e-257	18	Slitrk6	Bipolar cells
Kcnip4	5.15769e-261	2.79428	0.633	0.02	1.00596e-256	18	Kcnip4	Bipolar cells
Cacna2d1	4.99831e-138	2.7833	0.772	0.066	9.7487e-134	18	Cacna2d1	Bipolar cells
Nfib2	9.93286e-115	3.04832	0.911	0.119	1.9373e-110	18	Nfib	Bipolar cells
Epha3	3.77382e-102	2.3896	0.608	0.052	7.36046e-98	18	Epha3	Bipolar cells
Pcdh71	3.01494e-89	2.07166	0.671	0.072	5.88034e-85	18	Pcdh7	Bipolar cells
Nnat2	5.4222e-85	3.67483	0.835	0.14	1.05755e-80	18	Nnat	Bipolar cells
Lhx42	2.62969e-84	2.44586	0.772	0.103	5.12896e-80	18	Lhx4	Bipolar cells
Sphkap4	2.46931e-75	2.68868	0.772	0.123	4.81613e-71	18	Sphkap	Bipolar cells
Meg35	1.14081e-70	2.50541	0.962	0.2	2.22503e-66	18	Meg3	Bipolar cells
Cacna2d21	2.05157e-58	2.46098	0.557	0.077	4.00138e-54	18	Cacna2d2	Bipolar cells
Kcnma15	3.33625e-57	1.93526	0.772	0.146	6.50703e-53	18	Kcnma1	Bipolar cells
Gabrr1	2.00923e-55	1.64305	0.506	0.063	3.91881e-51	18	Gabrr1	Bipolar cells
A330076H08Rik3	4.25136e-52	1.97564	0.671	0.116	8.29186e-48	18	A330076H08Rik	Bipolar cells
Thsd7a1	2.88399e-45	1.79867	0.608	0.11	5.62494e-41	18	Thsd7a	Bipolar cells
Cadps3	6.19818e-44	1.88627	0.62	0.119	1.20889e-39	18	Cadps	Bipolar cells
Pcp42	4.88874e-40	2.76981	0.785	0.242	9.53501e-36	18	Pcp4	Bipolar cells
Gucy1a13	5.17947e-40	1.65078	0.544	0.1	1.0102e-35	18	Gucy1a1	Bipolar cells
Gria24	3.62462e-39	1.61868	0.608	0.122	7.06947e-35	18	Gria2	Bipolar cells
Vsx25	1.10068e-38	1.81983	0.785	0.211	2.14677e-34	18	Vsx2	Bipolar cells
Phyhipl	4.35021e-37	2.17801	0.608	0.146	8.48465e-33	18	Phyhipl	Bipolar cells
Zeb23	5.75561e-37	2.04073	0.759	0.217	1.12257e-32	18	Zeb2	Bipolar cells
Nrxn35	1.78007e-34	1.88894	0.899	0.352	3.47186e-30	18	Nrxn3	Bipolar cells
Auts26	4.63359e-34	1.43571	0.759	0.201	9.03736e-30	18	Auts2	Bipolar cells
Asap22	8.10469e-34	1.75534	0.595	0.14	1.58074e-29	18	Asap2	Bipolar cells
Gabrb32	2.07333e-31	1.61652	0.608	0.156	4.04383e-27	18	Gabrb3	Bipolar cells
Hap11	4.28426e-26	1.29199	0.557	0.141	8.35601e-22	18	Hap1	Bipolar cells
Ptprd5	7.63989e-23	1.26025	0.658	0.201	1.49008e-18	18	Ptprd	Bipolar cells
Tmem65	2.17654e-20	1.39065	0.519	0.163	4.24512e-16	18	Tmem65	Bipolar cells
Sox44	3.04505e-18	1.70355	0.608	0.244	5.93907e-14	18	Sox4	Bipolar cells
Pnmal21	4.43391e-18	1.26448	0.506	0.157	8.64789e-14	18	Pnmal2	Bipolar cells
Stxbp5	1.49534e-17	1.39448	0.57	0.201	2.91651e-13	18	Stxbp5	Bipolar cells
Tcf45	6.19529e-17	1.23911	0.759	0.374	1.20833e-12	18	Tcf4	Bipolar cells
Slc38a11	1.54983e-16	1.30588	0.62	0.253	3.02278e-12	18	Slc38a1	Bipolar cells
Amph	7.5189e-16	1.36977	0.519	0.19	1.46649e-11	18	Amph	Bipolar cells
Stmn15	1.78519e-13	1.48807	0.519	0.217	3.48184e-09	18	Stmn1	Bipolar cells
Tmem108	3.11056e-13	1.19012	0.759	0.435	6.06684e-09	18	Tmem108	Bipolar cells
Unc13b1	3.70793e-13	1.41094	0.608	0.292	7.23194e-09	18	Unc13b	Bipolar cells
Slc12a54	1.17558e-12	1.10174	0.57	0.244	2.29285e-08	18	Slc12a5	Bipolar cells
Ywhab1	2.07467e-12	1.02623	0.747	0.478	4.04643e-08	18	Ywhab	Bipolar cells
Ttc36	2.10499e-12	1.09874	0.671	0.367	4.10557e-08	18	Ttc3	Bipolar cells
Sorbs21	3.78188e-12	1.0637	0.684	0.358	7.37618e-08	18	Sorbs2	Bipolar cells
Ptprs5	1.8044e-11	1.00914	0.608	0.3	3.51931e-07	18	Ptprs	Bipolar cells
mt-Nd16	2.97172e-11	0.912521	0.962	0.906	5.79603e-07	18	mt-Nd1	Bipolar cells
Foxn34	2.61266e-10	0.85145	0.519	0.23	5.09574e-06	18	Foxn3	Bipolar cells
Sncb2	2.82249e-10	1.18524	0.532	0.273	5.50498e-06	18	Sncb	Bipolar cells
Celf43	3.81099e-10	0.868413	0.57	0.28	7.43296e-06	18	Celf4	Bipolar cells
Marcks6	4.42695e-10	0.975488	0.608	0.333	8.63433e-06	18	Marcks	Bipolar cells
Agap12	5.0968e-10	1.02517	0.532	0.255	9.94081e-06	18	Agap1	Bipolar cells
Hlf1	1.18582e-09	1.12549	0.582	0.314	2.31283e-05	18	Hlf	Bipolar cells
Ddx50	8.22029e-09	0.970892	0.709	0.446	0.000160328	18	Ddx50	Bipolar cells
Zfp385b2	9.9396e-09	0.915649	0.595	0.328	0.000193862	18	Zfp385b	Bipolar cells
Pdzd2	1.29128e-08	1.1688	0.532	0.27	0.000251851	18	Pdzd2	Bipolar cells
Mycbp24	1.59957e-08	0.904613	0.646	0.386	0.00031198	18	Mycbp2	Bipolar cells
Acp11	1.79022e-08	1.22083	0.532	0.289	0.000349165	18	Acp1	Bipolar cells
Fubp11	2.49554e-08	1.0088	0.633	0.378	0.000486729	18	Fubp1	Bipolar cells
Hmgn34	3.74248e-08	0.916993	0.532	0.284	0.000729933	18	Hmgn3	Bipolar cells
Otx21	5.04896e-08	1.0791	0.684	0.51	0.000984749	18	Otx2	Bipolar cells
Dlc1	2.93374e-07	0.899529	0.519	0.3	0.00572197	18	Dlc1	Bipolar cells
Xist1	5.82222e-06	1.5373	0.57	0.453	0.113557	18	Xist	Bipolar cells
Tnrc6c1	7.56893e-06	0.875518	0.646	0.465	0.147624	18	Tnrc6c	Bipolar cells
Stox2	2.56292e-05	0.889683	0.506	0.313	0.499872	18	Stox2	Bipolar cells
Eml51	6.82267e-05	0.811523	0.646	0.468	1	18	Eml5	Bipolar cells
Pnisr	9.7257e-05	0.834958	0.658	0.526	1	18	Pnisr	Bipolar cells
Nfat5	0.000106631	0.958032	0.557	0.387	1	18	Nfat5	Bipolar cells
Calb1	0	4.71273	1	0.007	0	19	Calb1	Horizontal cells
Gm16551	0	3.21516	1	0.003	0	19	Gm16551	Horizontal cells
Lhx1	0	3.08043	1	0.001	0	19	Lhx1	Horizontal cells
Onecut1	0	2.53173	1	0.005	0	19	Onecut1	Horizontal cells
Pcsk6	0	2.52166	1	0.002	0	19	Pcsk6	Horizontal cells
Adra2a	0	2.47255	1	0.003	0	19	Adra2a	Horizontal cells
Vwc2	0	2.30093	0.96	0.006	0	19	Vwc2	Horizontal cells
Nefm	0	2.19834	0.96	0.012	0	19	Nefm	Horizontal cells
Sncg	0	2.10314	0.96	0.01	0	19	Sncg	Horizontal cells
Galnt18	0	1.98263	1	0.014	0	19	Galnt18	Horizontal cells
Lhx1os	0	1.93441	0.92	0.001	0	19	Lhx1os	Horizontal cells
Wnk4	0	1.82802	1	0.004	0	19	Wnk4	Horizontal cells
Wfdc10	0	1.82011	0.96	0	0	19	Wfdc10	Horizontal cells
Megf11	0	1.79295	1	0.006	0	19	Megf11	Horizontal cells
Dcx	0	1.7384	0.96	0.009	0	19	Dcx	Horizontal cells
Gfra2	0	1.51312	1	0.006	0	19	Gfra2	Horizontal cells
Thsd7b	0	1.49893	0.96	0.002	0	19	Thsd7b	Horizontal cells
Cacng3	0	1.48184	0.96	0.008	0	19	Cacng3	Horizontal cells
Myo16	0	1.45582	0.96	0.001	0	19	Myo16	Horizontal cells
Plekhd1	0	1.43705	0.96	0.011	0	19	Plekhd1	Horizontal cells
Prkg2	0	1.42363	1	0.001	0	19	Prkg2	Horizontal cells
Onecut3	0	1.42023	0.96	0	0	19	Onecut3	Horizontal cells
Tecrl	0	1.41095	0.92	0	0	19	Tecrl	Horizontal cells
Ldlrap1	0	1.4064	1	0.01	0	19	Ldlrap1	Horizontal cells
Ret	0	1.40118	1	0.005	0	19	Ret	Horizontal cells
Gpr156	0	1.33048	1	0.001	0	19	Gpr156	Horizontal cells
Bsnd	0	1.28871	1	0.001	0	19	Bsnd	Horizontal cells
Camkv	0	1.27383	0.96	0.012	0	19	Camkv	Horizontal cells
Col27a1	0	1.26358	0.92	0.005	0	19	Col27a1	Horizontal cells
Tenm1	0	1.23764	1	0.011	0	19	Tenm1	Horizontal cells
Erich5	0	1.23305	0.92	0	0	19	Erich5	Horizontal cells
Gfra1	0	1.11041	1	0.014	0	19	Gfra1	Horizontal cells
Kcnj3	0	1.02656	0.92	0.005	0	19	Kcnj3	Horizontal cells
Kcnip3	0	1.01211	0.92	0.006	0	19	Kcnip3	Horizontal cells
Fam131b	0	1.00898	0.84	0.006	0	19	Fam131b	Horizontal cells
Vav3	0	0.988761	0.92	0.01	0	19	Vav3	Horizontal cells
2001-03-01	0	0.953333	1	0.001	0	19	2001-03-01	Horizontal cells
Ablim2	0	0.93895	0.96	0.012	0	19	Ablim2	Horizontal cells
Alox5	0	0.935479	0.88	0.001	0	19	Alox5	Horizontal cells
Sema6d	0	0.921902	0.92	0.008	0	19	Sema6d	Horizontal cells
Cachd1	0	0.912088	0.96	0.003	0	19	Cachd1	Horizontal cells
Slc29a4	0	0.905931	0.92	0.007	0	19	Slc29a4	Horizontal cells
Arhgap15	0	0.896798	0.88	0.002	0	19	Arhgap15	Horizontal cells
Gria3	0	0.877546	0.96	0.011	0	19	Gria3	Horizontal cells
B3galt5	0	0.876809	0.92	0.003	0	19	B3galt5	Horizontal cells
Slc6a17	0	0.874894	0.92	0.009	0	19	Slc6a17	Horizontal cells
Rtn4r	0	0.852612	0.88	0.002	0	19	Rtn4r	Horizontal cells
Disp3	0	0.824161	0.96	0.006	0	19	Disp3	Horizontal cells
Otulinl	0	0.80336	0.96	0.009	0	19	Otulinl	Horizontal cells
Syt2	6.8065e-308	2.02952	1	0.015	1.32754e-303	19	Syt2	Horizontal cells
Nol3	5.58789e-306	1.08063	0.92	0.012	1.08986e-301	19	Nol3	Horizontal cells
Sparcl1	2.08578e-304	2.07324	1	0.015	4.06811e-300	19	Sparcl1	Horizontal cells
Barhl2	1.53326e-302	0.970653	0.96	0.013	2.99048e-298	19	Barhl2	Horizontal cells
Rap1gap2	1.83574e-294	1.64637	1	0.015	3.58042e-290	19	Rap1gap2	Horizontal cells
Tmeff2	9.19065e-290	2.1161	1	0.016	1.79254e-285	19	Tmeff2	Horizontal cells
Faim2	7.88793e-287	2.40204	1	0.016	1.53846e-282	19	Faim2	Horizontal cells
Pcbd1	5.73304e-280	3.17439	1	0.017	1.11817e-275	19	Pcbd1	Horizontal cells
Angpt2	9.92305e-275	1.46953	1	0.016	1.93539e-270	19	Angpt2	Horizontal cells
Slc4a5	2.34784e-271	1.88236	1	0.017	4.57923e-267	19	Slc4a5	Horizontal cells
Utrn	8.95978e-264	2.08815	1	0.018	1.74752e-259	19	Utrn	Horizontal cells
Akain1	2.13177e-261	2.49003	1	0.018	4.1578e-257	19	Akain1	Horizontal cells
Nos1ap	4.73972e-256	1.36652	0.96	0.017	9.24434e-252	19	Nos1ap	Horizontal cells
Nefl	9.06355e-256	3.02903	1	0.018	1.76775e-251	19	Nefl	Horizontal cells
Gm28050	2.63299e-250	1.01421	0.92	0.015	5.13538e-246	19	Gm28050	Horizontal cells
Rgs3	2.04304e-248	2.68947	1	0.019	3.98474e-244	19	Rgs3	Horizontal cells
Gng2	1.80314e-247	2.02933	1	0.019	3.51684e-243	19	Gng2	Horizontal cells
Tmem179	1.36785e-242	1.26277	1	0.019	2.66785e-238	19	Tmem179	Horizontal cells
Tubg2	4.13458e-241	1.39905	0.96	0.018	8.06409e-237	19	Tubg2	Horizontal cells
Cntnap1	2.161e-238	1.21984	0.96	0.018	4.21482e-234	19	Cntnap1	Horizontal cells
Ppp1r1b	2.91355e-232	1.19233	0.96	0.018	5.68259e-228	19	Ppp1r1b	Horizontal cells
Chn2	4.8004e-231	1.16154	0.96	0.019	9.3627e-227	19	Chn2	Horizontal cells
Rcan2	1.55134e-227	1.99599	0.92	0.018	3.02574e-223	19	Rcan2	Horizontal cells
Snhg111	1.65908e-225	3.3006	1	0.021	3.23587e-221	19	Snhg11	Horizontal cells
Npy	5.69126e-225	3.77042	1	0.022	1.11002e-220	19	Npy	Horizontal cells
Fgf12	9.32459e-225	2.37742	0.96	0.02	1.81867e-220	19	Fgf12	Horizontal cells
Gmpr	5.41212e-224	0.90521	0.96	0.019	1.05558e-219	19	Gmpr	Horizontal cells
Osbpl5	8.26495e-224	1.24801	0.92	0.017	1.612e-219	19	Osbpl5	Horizontal cells
Vsnl1	8.79016e-224	1.21895	0.92	0.017	1.71443e-219	19	Vsnl1	Horizontal cells
C1ql1	4.09495e-222	3.74048	1	0.022	7.9868e-218	19	C1ql1	Horizontal cells
Cacna2d3	1.16449e-221	1.69557	1	0.021	2.27123e-217	19	Cacna2d3	Horizontal cells
Anks1b	6.65626e-220	1.22766	1	0.021	1.29824e-215	19	Anks1b	Horizontal cells
Stmn2	3.92383e-216	3.01289	1	0.022	7.65304e-212	19	Stmn2	Horizontal cells
1500009L16Rik	1.0454e-215	2.95193	1	0.023	2.03895e-211	19	1500009L16Rik	Horizontal cells
Gabra2	2.93377e-215	1.28	1	0.021	5.72202e-211	19	Gabra2	Horizontal cells
Grin1	5.50236e-214	0.888569	0.88	0.016	1.07318e-209	19	Grin1	Horizontal cells
Tent5a	1.41095e-206	1.83785	0.96	0.021	2.75192e-202	19	Tent5a	Horizontal cells
Kcnip41	1.54723e-202	1.34307	1	0.023	3.01771e-198	19	Kcnip4	Horizontal cells
Pnmal1	4.03044e-202	1.22145	0.96	0.021	7.86097e-198	19	Pnmal1	Horizontal cells
Ankrd29	2.39798e-201	0.936596	0.92	0.019	4.67701e-197	19	Ankrd29	Horizontal cells
Fam124a	8.75027e-201	1.651	1	0.024	1.70665e-196	19	Fam124a	Horizontal cells
Tfap2b1	3.13689e-200	3.34849	1	0.024	6.1182e-196	19	Tfap2b	Horizontal cells
Adgrb1	2.90922e-199	3.0942	1	0.025	5.67414e-195	19	Adgrb1	Horizontal cells
Tnr	4.11176e-199	2.54172	1	0.024	8.01958e-195	19	Tnr	Horizontal cells
Crtac1	2.62397e-197	1.3967	1	0.024	5.11779e-193	19	Crtac1	Horizontal cells
Zfp804a	4.75046e-195	1.69458	1	0.024	9.2653e-191	19	Zfp804a	Horizontal cells
Adarb2	5.50921e-191	1.01957	0.92	0.02	1.07452e-186	19	Adarb2	Horizontal cells
Spock3	2.02322e-188	1.19564	0.96	0.023	3.94609e-184	19	Spock3	Horizontal cells
Rph3a	2.9061e-188	1.68657	1	0.025	5.66805e-184	19	Rph3a	Horizontal cells
2006-09-01	1.1745e-184	2.00668	1	0.027	2.29074e-180	19	2006-09-01	Horizontal cells
Slc32a11	2.884e-184	1.62334	0.96	0.023	5.62496e-180	19	Slc32a1	Horizontal cells
Lingo1	4.87517e-182	1.86129	0.96	0.025	9.50854e-178	19	Lingo1	Horizontal cells
Agpat4	4.56985e-181	1.13914	0.96	0.024	8.91304e-177	19	Agpat4	Horizontal cells
Arhgap44	6.22504e-177	1.1208	0.92	0.023	1.21413e-172	19	Arhgap44	Horizontal cells
Dlgap1	2.94477e-175	1.02975	1	0.027	5.74348e-171	19	Dlgap1	Horizontal cells
Cend1	1.71977e-172	1.53346	1	0.028	3.35424e-168	19	Cend1	Horizontal cells
Rgs17	5.38213e-172	0.817628	0.88	0.021	1.04973e-167	19	Rgs17	Horizontal cells
Vat1	5.3141e-171	0.987515	1	0.028	1.03646e-166	19	Vat1	Horizontal cells
Elavl31	3.23002e-167	1.95468	0.96	0.026	6.29983e-163	19	Elavl3	Horizontal cells
St8sia3	9.02294e-167	1.11518	0.96	0.026	1.75983e-162	19	St8sia3	Horizontal cells
Add2	1.71185e-164	1.45783	1	0.029	3.33879e-160	19	Add2	Horizontal cells
Plekhg1	3.12974e-159	1.05146	0.96	0.027	6.10425e-155	19	Plekhg1	Horizontal cells
Ak1	1.19305e-155	0.984883	0.96	0.028	2.32692e-151	19	Ak1	Horizontal cells
Akap12	5.85604e-148	0.84253	0.92	0.027	1.14216e-143	19	Akap12	Horizontal cells
Pde3a	9.49342e-148	1.93151	1	0.034	1.8516e-143	19	Pde3a	Horizontal cells
Nrxn11	3.42801e-147	1.07649	1	0.032	6.68599e-143	19	Nrxn1	Horizontal cells
Mpst	4.56482e-146	1.09619	0.92	0.028	8.90322e-142	19	Mpst	Horizontal cells
Sdk2	7.40229e-146	1.13648	0.96	0.03	1.44374e-141	19	Sdk2	Horizontal cells
Cdk141	1.0995e-145	1.72422	1	0.034	2.14446e-141	19	Cdk14	Horizontal cells
Begain1	1.11092e-145	2.0592	1	0.035	2.16674e-141	19	Begain	Horizontal cells
B3gat2	8.43217e-143	1.23887	1	0.033	1.64461e-138	19	B3gat2	Horizontal cells
Lrrc4	8.53423e-143	1.95318	0.96	0.032	1.66452e-138	19	Lrrc4	Horizontal cells
Sorl11	2.33955e-142	1.12753	1	0.033	4.56306e-138	19	Sorl1	Horizontal cells
Rbfox21	1.12567e-141	2.08148	1	0.036	2.19551e-137	19	Rbfox2	Horizontal cells
Cd59a	2.76163e-139	1.40874	0.96	0.033	5.38629e-135	19	Cd59a	Horizontal cells
Fmn2	3.5022e-138	0.87794	0.96	0.031	6.83069e-134	19	Fmn2	Horizontal cells
Bmerb11	2.47406e-137	0.976527	0.96	0.031	4.82541e-133	19	Bmerb1	Horizontal cells
Lratd2	3.23029e-135	1.91658	0.96	0.034	6.30036e-131	19	Lratd2	Horizontal cells
Nebl	4.6622e-135	2.30655	1	0.037	9.09316e-131	19	Nebl	Horizontal cells
Iglon5	2.29954e-134	1.20069	0.96	0.033	4.48503e-130	19	Iglon5	Horizontal cells
Serp21	8.19746e-132	1.45329	1	0.036	1.59883e-127	19	Serp2	Horizontal cells
Slc4a3	1.01626e-131	4.25362	1	0.041	1.98212e-127	19	Slc4a3	Horizontal cells
Ctnna2	2.07253e-130	1.16131	1	0.036	4.04226e-126	19	Ctnna2	Horizontal cells
Prkcb	3.75605e-125	1.47336	0.96	0.035	7.32581e-121	19	Prkcb	Horizontal cells
Pfkfb31	2.0704e-121	1.00053	0.88	0.031	4.0381e-117	19	Pfkfb3	Horizontal cells
Sowaha1	1.34002e-119	1.97975	1	0.042	2.61358e-115	19	Sowaha	Horizontal cells
Ap1s1	2.97948e-117	1.31937	1	0.042	5.81118e-113	19	Ap1s1	Horizontal cells
Dock4	8.7362e-115	2.30899	1	0.045	1.70391e-110	19	Dock4	Horizontal cells
Pepd	2.14179e-114	0.960367	0.96	0.039	4.17734e-110	19	Pepd	Horizontal cells
Ttc9b	1.14437e-113	0.941496	0.92	0.035	2.23198e-109	19	Ttc9b	Horizontal cells
Gpr85	4.73687e-113	1.05744	0.96	0.039	9.2388e-109	19	Gpr85	Horizontal cells
Ostf1	8.13699e-113	1.58737	1	0.045	1.58704e-108	19	Ostf1	Horizontal cells
Strip2	1.15771e-112	1.31451	1	0.042	2.258e-108	19	Strip2	Horizontal cells
Vstm2a	1.71279e-112	0.852145	0.88	0.033	3.34062e-108	19	Vstm2a	Horizontal cells
Tubb4a1	2.25019e-112	2.26873	1	0.046	4.38876e-108	19	Tubb4a	Horizontal cells
Sgk11	3.93362e-112	2.05867	1	0.045	7.67212e-108	19	Sgk1	Horizontal cells
Kctd17	5.13251e-112	1.26113	0.92	0.037	1.00105e-107	19	Kctd17	Horizontal cells
Ndrg41	5.31702e-112	2.805	1	0.047	1.03703e-107	19	Ndrg4	Horizontal cells
A730046J19Rik	5.47865e-109	1.04569	0.8	0.027	1.06856e-104	19	A730046J19Rik	Horizontal cells
Dpp6	6.97112e-109	1.84202	1	0.045	1.35965e-104	19	Dpp6	Horizontal cells
Rap1gap	1.10866e-106	0.97572	0.96	0.041	2.16232e-102	19	Rap1gap	Horizontal cells
Lima1	3.63141e-104	2.24862	1	0.05	7.08271e-100	19	Lima1	Horizontal cells
Tmod1	4.26867e-102	1.28795	0.96	0.043	8.32562e-98	19	Tmod1	Horizontal cells
Rit2	2.40605e-101	1.08805	0.92	0.04	4.69276e-97	19	Rit2	Horizontal cells
Camk2n21	2.3011e-99	1.09399	1	0.048	4.48806e-95	19	Camk2n2	Horizontal cells
Map1a	3.91405e-99	1.28588	0.96	0.045	7.63396e-95	19	Map1a	Horizontal cells
[truncated: 1,005 more rows]

## Sheet: Cluster markers adult retina
	p_val	avg_log2FC	pct.1	pct.2	p_val_adj	cluster	gene	Cell Type				scRNA sequencing
Sag	0	1.11393	0.97	0.747	0	0	Sag	Rod photoreceptors				Retina	GSM3580725	JH26_WT_retina_scRNAseq_R1
Gnb1	4.18279e-278	0.94529	0.957	0.724	6.76734e-274	0	Gnb1	Rod photoreceptors					GSM3580727	JH30_WT_retina_scRNAseq_R1
Rho	3.79181e-263	0.869069	0.994	0.815	6.13476e-259	0	Rho	Rod photoreceptors
Pdc	2.34387e-258	1.03029	0.893	0.548	3.79214e-254	0	Pdc	Rod photoreceptors
Gngt1	3.08656e-252	0.844806	0.97	0.75	4.99375e-248	0	Gngt1	Rod photoreceptors
Prph2	6.52366e-235	0.917064	0.898	0.588	1.05546e-230	0	Prph2	Rod photoreceptors
Pde6g	1.24682e-224	0.805294	0.934	0.666	2.01722e-220	0	Pde6g	Rod photoreceptors
Guca1a	1.88886e-218	0.995267	0.83	0.495	3.05599e-214	0	Guca1a	Rod photoreceptors
Rom1	1.24991e-208	0.802227	0.918	0.676	2.02223e-204	0	Rom1	Rod photoreceptors
Rcvrn	2.91934e-198	0.946176	0.819	0.507	4.7232e-194	0	Rcvrn	Rod photoreceptors
Cnga1	4.80341e-198	0.989599	0.725	0.355	7.77144e-194	0	Cnga1	Rod photoreceptors
Guca1b	1.76581e-192	1.06914	0.706	0.377	2.8569e-188	0	Guca1b	Rod photoreceptors
Gnat1	1.07464e-191	0.866585	0.834	0.55	1.73865e-187	0	Gnat1	Rod photoreceptors
Pde6b	2.40192e-165	1.15845	0.554	0.258	3.88607e-161	0	Pde6b	Rod photoreceptors
Nrl	1.53133e-160	1.00489	0.634	0.324	2.47754e-156	0	Nrl	Rod photoreceptors
Nr2e3	3.56453e-159	1.14735	0.563	0.271	5.76706e-155	0	Nr2e3	Rod photoreceptors
Cst3	1.9757e-142	0.796716	0.77	0.592	3.19648e-138	0	Rod photoreceptors	Rod photoreceptors
Unc119	3.15267e-142	0.726412	0.859	0.743	5.1007e-138	0	Unc119	Rod photoreceptors
Tulp1	1.94831e-124	0.88837	0.639	0.373	3.15217e-120	0	Tulp1	Rod photoreceptors
Rp1	4.44163e-112	1.03499	0.478	0.238	7.18612e-108	0	Rp1	Rod photoreceptors
Ldha	1.88864e-108	0.891473	0.703	0.596	3.05563e-104	0	Ldha	Rod photoreceptors
Sgk1	1.54551e-106	1.05525	0.425	0.201	2.50048e-102	0	Sgk1	Rod photoreceptors
Cplx4	2.51743e-106	0.947841	0.539	0.308	4.07295e-102	0	Cplx4	Rod photoreceptors
Pde6a	1.68243e-105	0.999848	0.442	0.213	2.722e-101	0	Pde6a	Rod photoreceptors
Rdh12	6.41533e-102	1.05439	0.404	0.19	1.03794e-97	0	Rdh12	Rod photoreceptors
Malat1	7.24795e-101	0.379128	0.99	0.96	1.17265e-96	0	Malat1	Rod photoreceptors
Hsp90aa1	9.78125e-99	0.726427	0.759	0.701	1.58251e-94	0	Hsp90aa1	Rod photoreceptors
Samd11	8.09875e-86	0.920057	0.377	0.179	1.3103e-81	0	Samd11	Rod photoreceptors
Pex5l	3.51364e-80	0.966302	0.392	0.206	5.68472e-76	0	Pex5l	Rod photoreceptors
Mef2c	1.89582e-78	0.872752	0.397	0.201	3.06725e-74	0	Mef2c	Rod photoreceptors
Susd3	1.53527e-76	0.987517	0.301	0.135	2.48392e-72	0	Susd3	Rod photoreceptors
Cngb1	4.64817e-76	0.912574	0.417	0.228	7.52027e-72	0	Cngb1	Rod photoreceptors
Agpat3	2.49517e-73	0.915029	0.455	0.274	4.03694e-69	0	Agpat3	Rod photoreceptors
Aipl1	1.79523e-71	0.823197	0.489	0.3	2.90449e-67	0	Aipl1	Rod photoreceptors
Elovl4	1.05338e-69	0.959563	0.442	0.274	1.70426e-65	0	Elovl4	Rod photoreceptors
Rpgrip1	4.92069e-67	0.77742	0.53	0.366	7.96119e-63	0	Rpgrip1	Rod photoreceptors
Slc24a1	9.58642e-66	0.803959	0.334	0.165	1.55099e-61	0	Slc24a1	Rod photoreceptors
Rtbdn	8.92808e-63	0.689184	0.5	0.308	1.44447e-58	0	Rtbdn	Rod photoreceptors
Hmgn1	2.85485e-62	0.597974	0.698	0.64	4.61886e-58	0	Hmgn1	Rod photoreceptors
Fscn2	3.25168e-60	0.966008	0.25	0.113	5.26089e-56	0	Fscn2	Rod photoreceptors
Vtn	1.89525e-58	0.686584	0.444	0.27	3.06633e-54	0	Vtn	Rod photoreceptors
2001-03-01	4.87389e-56	0.802088	0.313	0.163	7.88547e-52	0	2001-03-01	Rod photoreceptors
Fam57b	1.15402e-55	0.806533	0.488	0.342	1.8671e-51	0	Fam57b	Rod photoreceptors
Lbhd1	1.5519e-54	0.889334	0.277	0.14	2.51082e-50	0	Lbhd1	Rod photoreceptors
Faim	9.57844e-54	0.912169	0.323	0.181	1.5497e-49	0	Faim	Rod photoreceptors
Vax2os	4.1601e-49	0.828232	0.352	0.213	6.73063e-45	0	Vax2os	Rod photoreceptors
AI847159	4.212e-48	0.730133	0.353	0.209	6.8146e-44	0	AI847159	Rod photoreceptors
Pcmtd2	1.45379e-45	0.878397	0.332	0.202	2.35208e-41	0	Pcmtd2	Rod photoreceptors
Rs1	4.36681e-36	0.621388	0.308	0.184	7.06506e-32	0	Rs1	Rod photoreceptors
Gm11744	1.05267e-35	0.672801	0.375	0.253	1.70311e-31	0	Gm11744	Rod photoreceptors
A930003A15Rik	2.56383e-35	0.725938	0.326	0.209	4.14803e-31	0	A930003A15Rik	Rod photoreceptors
Fam3c	2.29835e-34	0.849324	0.257	0.154	3.7185e-30	0	Fam3c	Rod photoreceptors
Dohh	1.41551e-31	0.845505	0.282	0.183	2.29015e-27	0	Dohh	Rod photoreceptors
Ddx5	2.67689e-30	0.528741	0.605	0.6	4.33094e-26	0	Ddx5	Rod photoreceptors
Hk2	3.23618e-29	0.574352	0.311	0.198	5.23581e-25	0	Hk2	Rod photoreceptors
Adipor1	4.05619e-27	0.721527	0.31	0.216	6.56251e-23	0	Adipor1	Rod photoreceptors
Neurod1	9.00494e-25	0.623505	0.428	0.352	1.45691e-20	0	Neurod1	Rod photoreceptors
Kcnb1	4.06143e-23	0.731363	0.29	0.206	6.57099e-19	0	Kcnb1	Rod photoreceptors
Ptp4a3	4.11276e-23	0.729011	0.322	0.24	6.65403e-19	0	Ptp4a3	Rod photoreceptors
Mir124a-1hg	3.67499e-21	0.608206	0.435	0.382	5.94577e-17	0	Mir124a-1hg	Rod photoreceptors
Pkm	1.159e-19	0.320139	0.7	0.73	1.87514e-15	0	Pkm	Rod photoreceptors
Amd1	2.47649e-19	0.736031	0.275	0.202	4.00671e-15	0	Amd1	Rod photoreceptors
Aldoa	1.82359e-18	0.322386	0.789	0.813	2.95038e-14	0	Aldoa	Rod photoreceptors
Osbp2	3.03613e-18	0.704898	0.26	0.192	4.91216e-14	0	Osbp2	Rod photoreceptors
Atf4	5.89023e-18	0.780895	0.293	0.231	9.52981e-14	0	Atf4	Rod photoreceptors
Crx	1.11523e-17	0.702199	0.27	0.201	1.80432e-13	0	Crx	Rod photoreceptors
Actg1	1.14695e-16	0.677144	0.449	0.441	1.85564e-12	0	Actg1	Rod photoreceptors
Rsrp1	1.80317e-15	0.545379	0.488	0.485	2.91735e-11	0	Rsrp1	Rod photoreceptors
Cdk2ap2	1.5535e-14	0.625895	0.288	0.227	2.51341e-10	0	Cdk2ap2	Rod photoreceptors
Map1b	3.43205e-13	0.598687	0.351	0.308	5.55271e-09	0	Map1b	Rod photoreceptors
Tuba1b	1.10762e-10	0.583474	0.406	0.404	1.79202e-06	0	Tuba1b	Rod photoreceptors
Ndufs2	8.95567e-08	0.584267	0.282	0.253	0.00144894	0	Ndufs2	Rod photoreceptors
Ndrg3	1.72445e-06	0.607231	0.253	0.228	0.0278999	0	Ndrg3	Rod photoreceptors
Camk2d	3.01966e-06	0.547661	0.361	0.369	0.0488551	0	Camk2d	Rod photoreceptors
Kif1b	9.20512e-06	0.620128	0.286	0.275	0.14893	0	Kif1b	Rod photoreceptors
Eif4a1	5.43676e-05	0.280966	0.217	0.299	0.879613	0	Eif4a1	Rod photoreceptors
Slc25a5	0.000741874	0.523643	0.298	0.299	1	0	Slc25a5	Rod photoreceptors
Pcbp4	0.0011968	0.516768	0.265	0.26	1	0	Pcbp4	Rod photoreceptors
Hmgn2	0.00148237	0.507382	0.29	0.293	1	0	Hmgn2	Rod photoreceptors
Anp32a	0.00173137	0.438023	0.382	0.419	1	0	Anp32a	Rod photoreceptors
Ktn1	0.00464196	0.49328	0.265	0.267	1	0	Ktn1	Rod photoreceptors
Anp32e	0.00478908	0.494237	0.303	0.318	1	0	Anp32e	Rod photoreceptors
Ankrd12	0.00582291	0.35893	0.22	0.288	1	0	Ankrd12	Rod photoreceptors
Malat11	0	0.807547	0.999	0.958	0	1	Malat1	Rod photoreceptors
Sag1	1.57981e-273	1.03073	0.957	0.751	2.55598e-269	1	Sag	Rod photoreceptors
Gnb11	9.39864e-170	0.715891	0.912	0.734	1.52061e-165	1	Gnb1	Rod photoreceptors
Rho1	1.00105e-169	0.621529	0.995	0.816	1.61961e-165	1	Rho	Rod photoreceptors
Pdc1	4.16914e-155	0.912436	0.809	0.566	6.74525e-151	1	Pdc	Rod photoreceptors
Prph21	6.93632e-128	0.725695	0.817	0.605	1.12223e-123	1	Prph2	Rod photoreceptors
Gngt11	3.52045e-120	0.471349	0.937	0.758	5.69573e-116	1	Gngt1	Rod photoreceptors
Nr2e31	3.16386e-117	1.25983	0.501	0.284	5.11881e-113	1	Nr2e3	Rod photoreceptors
Samd111	1.98221e-110	1.48783	0.376	0.18	3.20703e-106	1	Samd11	Rod photoreceptors
Rp11	6.3108e-109	1.28647	0.445	0.246	1.02102e-104	1	Rp1	Rod photoreceptors
Rpgrip11	6.06721e-106	1.24666	0.536	0.366	9.81614e-102	1	Rpgrip1	Rod photoreceptors
Rom11	6.76619e-106	0.602247	0.834	0.692	1.0947e-101	1	Rom1	Rod photoreceptors
Mef2c1	6.58039e-100	1.34268	0.391	0.204	1.06464e-95	1	Mef2c	Rod photoreceptors
Cnga11	9.94226e-99	0.890106	0.601	0.379	1.60856e-94	1	Cnga1	Rod photoreceptors
Guca1a1	7.47143e-97	0.790531	0.705	0.52	1.2088e-92	1	Guca1a	Rod photoreceptors
Guca1b1	9.33087e-92	0.890374	0.595	0.399	1.50964e-87	1	Guca1b	Rod photoreceptors
Pde6b1	1.09483e-87	1.16591	0.456	0.278	1.77132e-83	1	Pde6b	Rod photoreceptors
2011-03-01	6.42136e-85	1.43246	0.324	0.162	1.03891e-80	1	2001-03-01	Rod photoreceptors
Sgk11	1.49973e-77	1.27224	0.373	0.211	2.42641e-73	1	Sgk1	Rod photoreceptors
Gnat11	3.45781e-73	0.568611	0.727	0.571	5.59439e-69	1	Gnat1	Rod photoreceptors
Pex5l1	1.88613e-71	1.27207	0.363	0.212	3.05157e-67	1	Pex5l	Rod photoreceptors
Vax2os1	4.76131e-68	1.35816	0.359	0.213	7.70333e-64	1	Vax2os	Rod photoreceptors
Cplx41	4.0458e-67	1.05474	0.461	0.323	6.5457e-63	1	Cplx4	Rod photoreceptors
AI8471591	1.44464e-63	1.25341	0.349	0.21	2.33728e-59	1	AI847159	Rod photoreceptors
Pde6g1	4.76891e-63	0.317341	0.842	0.684	7.71562e-59	1	Pde6g	Rod photoreceptors
Rdh121	2.62468e-62	1.18969	0.345	0.203	4.24647e-58	1	Rdh12	Rod photoreceptors
Tulp11	1.18771e-60	0.869027	0.526	0.395	1.92159e-56	1	Tulp1	Rod photoreceptors
Mir124a-1hg1	1.46555e-59	1.26174	0.462	0.378	2.37111e-55	1	Mir124a-1hg	Rod photoreceptors
Pde6a1	8.88077e-50	1.01634	0.356	0.23	1.43682e-45	1	Pde6a	Rod photoreceptors
Ddx51	3.36285e-48	0.915264	0.58	0.604	5.44076e-44	1	Ddx5	Rod photoreceptors
Rcvrn1	9.65452e-40	0.402997	0.667	0.536	1.562e-35	1	Rcvrn	Rod photoreceptors
Aipl11	2.20899e-39	0.824113	0.417	0.314	3.57393e-35	1	Aipl1	Rod photoreceptors
Rsrp11	2.82442e-39	1.0476	0.493	0.484	4.56962e-35	1	Rsrp1	Rod photoreceptors
Nrl1	8.58111e-38	0.602778	0.474	0.354	1.38834e-33	1	Nrl	Rod photoreceptors
Hk21	5.12255e-34	0.926026	0.3	0.201	8.28778e-30	1	Hk2	Rod photoreceptors
Unc1191	1.85055e-32	0.430018	0.736	0.765	2.99401e-28	1	Unc119	Rod photoreceptors
Neurod11	1.86391e-31	1.00926	0.41	0.355	3.01561e-27	1	Neurod1	Rod photoreceptors
Cst31	5.68108e-28	0.446324	0.611	0.621	9.19142e-24	1	Cst3	Rod photoreceptors
Mir124-2hg	3.89217e-24	0.716214	0.529	0.574	6.29714e-20	1	Mir124-2hg	Rod photoreceptors
Rtbdn1	7.45377e-24	0.593764	0.406	0.326	1.20595e-19	1	Rtbdn	Rod photoreceptors
Fam57b1	7.8628e-24	0.780137	0.408	0.357	1.27212e-19	1	Fam57b	Rod photoreceptors
Hsp90aa11	4.87409e-21	0.527523	0.62	0.725	7.88579e-17	1	Hsp90aa1	Rod photoreceptors
Cngb11	4.72634e-20	0.770639	0.314	0.248	7.64674e-16	1	Cngb1	Rod photoreceptors
Slc24a11	1.28367e-19	0.737476	0.253	0.18	2.07684e-15	1	Slc24a1	Rod photoreceptors
Agpat31	9.59337e-19	0.761427	0.348	0.294	1.55211e-14	1	Agpat3	Rod photoreceptors
Pcmtd21	3.70742e-18	0.940905	0.271	0.214	5.99824e-14	1	Pcmtd2	Rod photoreceptors
Ank2	1.46883e-16	0.279079	0.161	0.293	2.37641e-12	1	Ank2	Rod photoreceptors
Ncl	7.50613e-16	0.35039	0.159	0.286	1.21442e-11	1	Ncl	Rod photoreceptors
Pnisr	1.74763e-15	0.3915	0.187	0.333	2.82749e-11	1	Pnisr	Rod photoreceptors
Elovl41	7.83628e-15	0.742421	0.334	0.294	1.26783e-10	1	Elovl4	Rod photoreceptors
Rbm25	1.00101e-13	0.393262	0.152	0.266	1.61954e-09	1	Rbm25	Rod photoreceptors
Fus	4.28023e-13	0.345478	0.169	0.289	6.92499e-09	1	Fus	Rod photoreceptors
Ldha1	2.72413e-12	0.538787	0.539	0.625	4.40737e-08	1	Ldha	Rod photoreceptors
Grina	6.42348e-12	0.29036	0.191	0.315	1.03925e-07	1	Grina	Rod photoreceptors
Anp32e1	1.42245e-11	0.296778	0.206	0.335	2.30138e-07	1	Anp32e	Rod photoreceptors
Hif1a	6.34694e-10	0.370578	0.18	0.29	1.02687e-05	1	Hif1a	Rod photoreceptors
Tomm20	1.40488e-09	0.257452	0.239	0.372	2.27296e-05	1	Tomm20	Rod photoreceptors
Rufy3	2.35345e-08	0.439269	0.196	0.307	0.000380765	1	Rufy3	Rod photoreceptors
Rps2	9.00789e-08	0.313273	0.286	0.444	0.00145739	1	Rps2	Rod photoreceptors
Mat2a	1.31846e-07	0.938245	0.338	0.363	0.00213314	1	Mat2a	Rod photoreceptors
Ankrd121	5.45756e-07	0.539523	0.191	0.293	0.00882979	1	Ankrd12	Rod photoreceptors
Anp32a1	7.60298e-07	0.329971	0.286	0.436	0.0123009	1	Anp32a	Rod photoreceptors
Camk2d1	7.68966e-06	0.834394	0.337	0.373	0.124411	1	Camk2d	Rod photoreceptors
Ktn11	1.92455e-05	0.974327	0.262	0.267	0.311373	1	Ktn1	Rod photoreceptors
Vtn1	2.191e-05	0.400947	0.31	0.295	0.354481	1	Vtn	Rod photoreceptors
Hmgn11	3.12362e-05	0.410171	0.54	0.668	0.505371	1	Hmgn1	Rod photoreceptors
Slc25a51	5.34075e-05	0.396522	0.219	0.313	0.86408	1	Slc25a5	Rod photoreceptors
Slc6a6	8.11341e-05	0.30975	0.286	0.412	1	1	Slc6a6	Rod photoreceptors
Rsrc2	8.76434e-05	0.510725	0.22	0.32	1	1	Rsrc2	Rod photoreceptors
Hmgn21	0.000168454	0.432434	0.216	0.306	1	1	Hmgn2	Rod photoreceptors
Srsf5	0.000315919	0.590185	0.211	0.304	1	1	Srsf5	Rod photoreceptors
Actg11	0.00212811	0.391573	0.323	0.463	1	1	Actg1	Rod photoreceptors
Srsf2	0.00529084	0.725374	0.364	0.45	1	1	Srsf2	Rod photoreceptors
Rho2	3.25988e-164	0.976707	0.996	0.829	5.27417e-160	2	Rho	Rod photoreceptors
Sag2	5.3378e-126	0.870542	0.945	0.767	8.63603e-122	2	Sag	Rod photoreceptors
Cnga12	7.38403e-110	1.07013	0.693	0.387	1.19466e-105	2	Cnga1	Rod photoreceptors
Gnb12	3.20252e-102	0.79373	0.919	0.746	5.18136e-98	2	Gnb1	Rod photoreceptors
Prph22	6.47116e-102	0.90133	0.851	0.617	1.04697e-97	2	Prph2	Rod photoreceptors
Rom12	1.70674e-95	0.81192	0.872	0.699	2.76134e-91	2	Rom1	Rod photoreceptors
Gngt12	6.44505e-82	0.65587	0.938	0.771	1.04275e-77	2	Gngt1	Rod photoreceptors
Gnat12	3.67995e-80	0.888854	0.766	0.578	5.9538e-76	2	Gnat1	Rod photoreceptors
Pdc2	4.52012e-80	0.747779	0.82	0.582	7.3131e-76	2	Pdc	Rod photoreceptors
Pde6g2	1.07803e-75	0.700132	0.883	0.691	1.74414e-71	2	Pde6g	Rod photoreceptors
Guca1b2	1.00352e-68	0.913591	0.639	0.409	1.6236e-64	2	Guca1b	Rod photoreceptors
Rcvrn2	3.23863e-55	0.705139	0.736	0.539	5.23979e-51	2	Rcvrn	Rod photoreceptors
Nrl2	2.47694e-53	0.923651	0.549	0.356	4.00744e-49	2	Nrl	Rod photoreceptors
Unc1192	5.50505e-46	0.598787	0.798	0.757	8.90662e-42	2	Unc119	Rod photoreceptors
Guca1a2	1.41753e-43	0.67752	0.696	0.534	2.29342e-39	2	Guca1a	Rod photoreceptors
Nr2e32	1.20797e-38	0.824766	0.468	0.303	1.95437e-34	2	Nr2e3	Rod photoreceptors
Pde6b2	2.27674e-37	0.903475	0.445	0.291	3.68354e-33	2	Pde6b	Rod photoreceptors
Malat12	3.72606e-33	0.309643	0.956	0.965	6.02839e-29	2	Malat1	Rod photoreceptors
Mef2c2	1.01736e-31	0.958894	0.356	0.22	1.64599e-27	2	Mef2c	Rod photoreceptors
Samd112	8.05796e-30	0.963648	0.327	0.199	1.3037e-25	2	Samd11	Rod photoreceptors
Rtbdn2	3.65684e-26	0.779453	0.447	0.328	5.91639e-22	2	Rtbdn	Rod photoreceptors
Tulp12	3.84509e-25	0.651899	0.518	0.405	6.22098e-21	2	Tulp1	Rod photoreceptors
Sgk12	5.50495e-25	0.880013	0.343	0.226	8.90646e-21	2	Sgk1	Rod photoreceptors
Rpgrip12	6.0294e-24	0.82016	0.47	0.384	9.75496e-20	2	Rpgrip1	Rod photoreceptors
Cplx42	1.53156e-23	0.780045	0.435	0.335	2.47791e-19	2	Cplx4	Rod photoreceptors
Cst32	2.37519e-23	0.560565	0.634	0.618	3.84282e-19	2	Cst3	Rod photoreceptors
Pex5l2	2.42983e-21	0.929289	0.327	0.226	3.93122e-17	2	Pex5l	Rod photoreceptors
Rdh122	1.07993e-20	0.843944	0.317	0.215	1.74722e-16	2	Rdh12	Rod photoreceptors
Rp12	2.83453e-20	0.729977	0.374	0.267	4.58599e-16	2	Rp1	Rod photoreceptors
Rs11	1.38019e-19	0.898951	0.29	0.195	2.23302e-15	2	Rs1	Rod photoreceptors
Slc24a12	3.28009e-18	0.804828	0.276	0.183	5.30685e-14	2	Slc24a1	Rod photoreceptors
Pde6a2	1.03888e-17	0.747346	0.336	0.241	1.68081e-13	2	Pde6a	Rod photoreceptors
Vax2os2	3.78773e-17	0.962225	0.314	0.227	6.12816e-13	2	Vax2os	Rod photoreceptors
Vtn2	8.35285e-17	0.796093	0.37	0.29	1.35141e-12	2	Vtn	Rod photoreceptors
Hk22	2.56681e-16	0.828075	0.294	0.209	4.15285e-12	2	Hk2	Rod photoreceptors
Fam57b2	4.78104e-15	0.699832	0.42	0.36	7.73524e-11	2	Fam57b	Rod photoreceptors
Tma7	2.30645e-14	0.465683	0.695	0.748	3.7316e-10	2	Tma7	Rod photoreceptors
Aipl12	3.23225e-14	0.667541	0.395	0.323	5.22946e-10	2	Aipl1	Rod photoreceptors
2012-03-01	4.18575e-14	0.849297	0.257	0.18	6.77212e-10	2	2001-03-01	Rod photoreceptors
Agpat32	1.36691e-13	0.715748	0.365	0.297	2.21152e-09	2	Agpat3	Rod photoreceptors
Cngb12	1.09894e-10	0.678047	0.314	0.252	1.77797e-06	2	Cngb1	Rod photoreceptors
Ldha2	3.77698e-10	0.520937	0.558	0.617	6.11078e-06	2	Ldha	Rod photoreceptors
Pcmtd22	4.17407e-10	0.817891	0.273	0.218	6.75323e-06	2	Pcmtd2	Rod photoreceptors
Hsp90aa12	1.31426e-08	0.429947	0.619	0.718	0.000212635	2	Hsp90aa1	Rod photoreceptors
Ddx52	1.45098e-08	0.537088	0.534	0.607	0.000234754	2	Ddx5	Rod photoreceptors
Ptp4a31	3.1738e-08	0.752583	0.289	0.249	0.000513489	2	Ptp4a3	Rod photoreceptors
Rufy31	7.13352e-08	0.29361	0.181	0.3	0.00115413	2	Rufy3	Rod photoreceptors
Hmgn12	1.48161e-07	0.459439	0.573	0.656	0.00239709	2	Hmgn1	Rod photoreceptors
Elovl42	6.34779e-07	0.65689	0.328	0.297	0.0102701	2	Elovl4	Rod photoreceptors
AI8471592	9.6495e-07	0.592062	0.272	0.227	0.0156119	2	AI847159	Rod photoreceptors
Rps21	2.842e-05	0.270832	0.284	0.433	0.459807	2	Rps2	Rod photoreceptors
Rsrc21	3.97196e-05	0.357204	0.205	0.314	0.642623	2	Rsrc2	Rod photoreceptors
mt-Nd3	4.2147e-05	0.300997	0.233	0.355	0.681896	2	mt-Nd3	Rod photoreceptors
Laptm4b	0.000133301	0.342089	0.181	0.269	1	2	Laptm4b	Rod photoreceptors
Tpd52	0.000139045	0.340831	0.171	0.257	1	2	Tpd52	Rod photoreceptors
Gm117441	0.000144373	0.548776	0.294	0.27	1	2	Gm11744	Rod photoreceptors
Rbp3	0.000318169	0.516692	0.266	0.241	1	2	Rbp3	Rod photoreceptors
Hmgn22	0.000503719	0.277385	0.21	0.3	1	2	Hmgn2	Rod photoreceptors
Rpl10a	0.0021852	0.30699	0.29	0.42	1	2	Rpl10a	Rod photoreceptors
Pcbp41	0.00463716	0.286349	0.194	0.267	1	2	Pcbp4	Rod photoreceptors
Pkm1	0.0049066	0.304037	0.599	0.737	1	2	Pkm	Rod photoreceptors
Tuba1b1	0.00559275	0.277095	0.295	0.414	1	2	Tuba1b	Rod photoreceptors
Slc25a52	0.00982865	0.340919	0.225	0.306	1	2	Slc25a5	Rod photoreceptors
Hist1h2bc	0.00995147	0.269925	0.237	0.321	1	2	Hist1h2bc	Rod photoreceptors
Rho3	1.64829e-303	1.58395	0.994	0.832	2.66677e-299	3	Rho	Rod photoreceptors
mt-Atp6	1.22931e-286	1.17932	0.999	0.891	1.98891e-282	3	mt-Atp6	Rod photoreceptors
Pde6g3	1.7233e-247	1.64804	0.949	0.69	2.78812e-243	3	Pde6g	Rod photoreceptors
mt-Cytb	4.84256e-242	1.16561	0.993	0.837	7.83477e-238	3	mt-Cytb	Rod photoreceptors
Tma71	2.24208e-211	1.75593	0.898	0.733	3.62747e-207	3	Tma7	Rod photoreceptors
Rom13	1.44407e-208	1.43732	0.941	0.697	2.33636e-204	3	Rom1	Rod photoreceptors
mt-Co3	5.22085e-197	0.976834	0.995	0.871	8.44681e-193	3	mt-Co3	Rod photoreceptors
Gngt13	2.24109e-182	1.3848	0.963	0.772	3.62585e-178	3	Gngt1	Rod photoreceptors
Gnb13	1.44594e-177	1.34402	0.952	0.747	2.33938e-173	3	Gnb1	Rod photoreceptors
mt-Nd1	2.04374e-161	1.0359	0.957	0.772	3.30657e-157	3	mt-Nd1	Rod photoreceptors
Gnat13	2.11035e-157	1.38622	0.866	0.574	3.41434e-153	3	Gnat1	Rod photoreceptors
Rcvrn3	4.17033e-151	1.36409	0.845	0.535	6.74718e-147	3	Rcvrn	Rod photoreceptors
Prph23	1.12057e-144	1.18041	0.898	0.617	1.81297e-140	3	Prph2	Rod photoreceptors
mt-Nd4	3.96461e-136	1.09851	0.887	0.705	6.41434e-132	3	mt-Nd4	Rod photoreceptors
Pdc3	5.55573e-107	0.955665	0.875	0.582	8.98861e-103	3	Pdc	Rod photoreceptors
Cnga13	3.62758e-106	1.20613	0.718	0.39	5.86906e-102	3	Cnga1	Rod photoreceptors
Unc1193	1.92484e-98	0.914412	0.873	0.753	3.11421e-94	3	Unc119	Rod photoreceptors
Rbp31	2.07897e-97	1.68031	0.49	0.225	3.36357e-93	3	Rbp3	Rod photoreceptors
mt-Co2	5.558e-91	0.77933	0.901	0.738	8.99228e-87	3	mt-Co2	Rod photoreceptors
Nrl3	1.36422e-86	1.21383	0.633	0.353	2.20717e-82	3	Nrl	Rod photoreceptors
Ndufa4	8.62348e-84	1.32525	0.707	0.591	1.39519e-79	3	Ndufa4	Rod photoreceptors
mt-Nd2	2.9635e-74	0.978518	0.747	0.619	4.79464e-70	3	mt-Nd2	Rod photoreceptors
Guca1b3	4.93512e-65	0.983219	0.659	0.412	7.98453e-61	3	Guca1b	Rod photoreceptors
Gpx4	8.80227e-65	1.20246	0.664	0.575	1.42412e-60	3	Gpx4	Rod photoreceptors
Rps29	1.3833e-61	1.09693	0.723	0.654	2.23805e-57	3	Rps29	Rod photoreceptors
Gm117442	6.51162e-57	1.31055	0.459	0.258	1.05352e-52	3	Gm11744	Rod photoreceptors
Cst33	2.21657e-53	0.798638	0.724	0.612	3.58619e-49	3	Cst3	Rod photoreceptors
Reep6	4.0654e-46	1.39878	0.318	0.152	6.5774e-42	3	Reep6	Rod photoreceptors
Vtn3	7.62686e-46	1.10942	0.466	0.285	1.23395e-41	3	Vtn	Rod photoreceptors
Platr17	2.85158e-45	1.29525	0.495	0.361	4.61357e-41	3	Platr17	Rod photoreceptors
Slc24a13	5.79014e-45	1.20055	0.359	0.179	9.36786e-41	3	Slc24a1	Rod photoreceptors
Hmgn13	1.37376e-42	0.854634	0.694	0.646	2.22261e-38	3	Hmgn1	Rod photoreceptors
Rs12	3.72284e-39	1.18067	0.355	0.192	6.02319e-35	3	Rs1	Rod photoreceptors
Rpl41	1.39572e-38	0.946229	0.666	0.639	2.25813e-34	3	Rpl41	Rod photoreceptors
Sag3	3.47049e-35	0.387297	0.905	0.773	5.61491e-31	3	Sag	Rod photoreceptors
mt-Atp8	3.63065e-34	1.03575	0.552	0.48	5.87402e-30	3	mt-Atp8	Rod photoreceptors
Rps28	1.23117e-33	1.14838	0.551	0.506	1.99192e-29	3	Rps28	Rod photoreceptors
Rplp1	1.30021e-33	1.1907	0.529	0.478	2.10362e-29	3	Rplp1	Rod photoreceptors
Guca1a3	8.89111e-32	0.589304	0.704	0.536	1.43849e-27	3	Guca1a	Rod photoreceptors
Rps27	5.93863e-31	0.910121	0.61	0.598	9.60811e-27	3	Rps27	Rod photoreceptors
Rps8	2.6688e-30	1.04852	0.57	0.561	4.31786e-26	3	Rps8	Rod photoreceptors
Rtbdn3	1.30889e-27	0.826543	0.473	0.328	2.11766e-23	3	Rtbdn	Rod photoreceptors
Pkm2	4.23058e-27	0.631857	0.714	0.726	6.84465e-23	3	Pkm	Rod photoreceptors
Agpat33	1.40014e-25	0.920114	0.42	0.294	2.26528e-21	3	Agpat3	Rod photoreceptors
Cngb13	3.7623e-24	0.906751	0.376	0.249	6.08702e-20	3	Cngb1	Rod photoreceptors
Rps15	8.73306e-24	1.05911	0.506	0.485	1.41292e-19	3	Rps15	Rod photoreceptors
Fth1	2.25431e-23	0.921197	0.529	0.513	3.64724e-19	3	Fth1	Rod photoreceptors
Ebpl	5.3561e-23	1.17655	0.277	0.167	8.66564e-19	3	Ebpl	Rod photoreceptors
mt-Nd31	1.79528e-20	1.20918	0.4	0.34	2.90458e-16	3	mt-Nd3	Rod photoreceptors
Rpl37a	1.64328e-19	0.880012	0.534	0.535	2.65866e-15	3	Rpl37a	Rod photoreceptors
Impdh1	3.35566e-18	1.18067	0.283	0.192	5.42912e-14	3	Impdh1	Rod photoreceptors
Tulp13	4.07291e-18	0.583785	0.518	0.407	6.58956e-14	3	Tulp1	Rod photoreceptors
Adipor11	6.58395e-18	0.969391	0.319	0.224	1.06522e-13	3	Adipor1	Rod photoreceptors
Pde6a3	5.91822e-17	0.72026	0.349	0.241	9.57508e-13	3	Pde6a	Rod photoreceptors
Rpl9	1.41044e-16	0.898965	0.501	0.507	2.28195e-12	3	Rpl9	Rod photoreceptors
Fam57b3	1.77718e-15	0.738088	0.44	0.359	2.8753e-11	3	Fam57b	Rod photoreceptors
Fau	7.28893e-15	0.883898	0.502	0.524	1.17928e-10	3	Fau	Rod photoreceptors
Rpl18a	8.43769e-15	0.889541	0.496	0.511	1.36513e-10	3	Rpl18a	Rod photoreceptors
Rps18	1.06173e-14	0.934085	0.459	0.459	1.71778e-10	3	Rps18	Rod photoreceptors
Gm10076	1.64214e-14	1.14132	0.42	0.404	2.65683e-10	3	Gm10076	Rod photoreceptors
Rps17	5.66423e-14	0.992898	0.445	0.443	9.16416e-10	3	Rps17	Rod photoreceptors
Rpl13a	1.25983e-13	0.682354	0.541	0.563	2.03828e-09	3	Rpl13a	Rod photoreceptors
Rpl10a1	8.29162e-13	0.974925	0.423	0.408	1.3415e-08	3	Rpl10a	Rod photoreceptors
Rps24	9.79501e-13	0.934887	0.461	0.476	1.58473e-08	3	Rps24	Rod photoreceptors
Uba52	1.87863e-11	0.98749	0.423	0.429	3.03944e-07	3	Uba52	Rod photoreceptors
Rps25	3.47705e-11	0.939577	0.434	0.449	5.62552e-07	3	Rps25	Rod photoreceptors
Ssu72	1.51488e-10	1.09725	0.29	0.237	2.45092e-06	3	Ssu72	Rod photoreceptors
Elovl43	2.51296e-10	0.683469	0.36	0.295	4.06571e-06	3	Elovl4	Rod photoreceptors
Rps14	1.35434e-09	0.758089	0.488	0.534	2.19119e-05	3	Rps14	Rod photoreceptors
Hist1h2bc1	1.62038e-09	0.88559	0.347	0.312	2.62162e-05	3	Hist1h2bc	Rod photoreceptors
Rpl21	4.19648e-09	0.78653	0.459	0.501	6.78948e-05	3	Rpl21	Rod photoreceptors
Rpl38	9.3827e-09	0.741248	0.462	0.496	0.000151803	3	Rpl38	Rod photoreceptors
Rpl23a	1.4152e-08	0.903971	0.421	0.451	0.000228965	3	Rpl23a	Rod photoreceptors
Oaz1	2.66313e-08	0.396679	0.619	0.662	0.000430868	3	Oaz1	Rod photoreceptors
Park7	2.97832e-08	0.280458	0.182	0.32	0.000481862	3	Park7	Rod photoreceptors
Rplp2	2.98419e-08	0.900716	0.419	0.449	0.000482811	3	Rplp2	Rod photoreceptors
Nr2e33	3.2347e-08	0.400933	0.386	0.311	0.000523342	3	Nr2e3	Rod photoreceptors
Gapdh	4.18388e-08	0.368165	0.659	0.702	0.000676909	3	Gapdh	Rod photoreceptors
Hk23	4.78544e-08	0.648453	0.274	0.212	0.000774237	3	Hk2	Rod photoreceptors
Tmem59	6.59273e-08	0.260166	0.153	0.27	0.00106664	3	Tmem59	Rod photoreceptors
Cox17	1.00242e-07	0.290561	0.144	0.257	0.00162182	3	Cox17	Rod photoreceptors
Cox6c	1.41059e-07	0.68059	0.466	0.513	0.00228219	3	Cox6c	Rod photoreceptors
Eif1	1.83609e-07	0.456736	0.587	0.653	0.00297061	3	Eif1	Rod photoreceptors
Ndufa6	3.17437e-07	0.290032	0.155	0.269	0.00513581	3	Ndufa6	Rod photoreceptors
Rpl32	4.01711e-07	0.840459	0.404	0.433	0.00649929	3	Rpl32	Rod photoreceptors
Selk	4.74852e-07	0.268134	0.199	0.336	0.00768263	3	Selk	Rod photoreceptors
Rpl26	6.3474e-07	0.711269	0.447	0.495	0.0102695	3	Rpl26	Rod photoreceptors
Aipl13	8.90226e-07	0.51179	0.377	0.326	0.014403	3	Aipl1	Rod photoreceptors
Ubb	1.42656e-06	0.284939	0.797	0.855	0.0230803	3	Ubb	Rod photoreceptors
Rps27a	1.71915e-06	0.672047	0.476	0.536	0.0278141	3	Rps27a	Rod photoreceptors
A930003A15Rik1	2.16758e-06	0.625173	0.271	0.224	0.0350693	3	A930003A15Rik	Rod photoreceptors
Cox7a2l	3.10501e-06	0.317713	0.157	0.262	0.0502359	3	Cox7a2l	Rod photoreceptors
Rps27rt	3.97157e-06	0.897019	0.375	0.399	0.064256	3	Rps27rt	Rod photoreceptors
Dad1	4.93989e-06	0.330931	0.151	0.251	0.0799225	3	Dad1	Rod photoreceptors
Cox5a	8.75468e-06	0.283678	0.18	0.291	0.141642	3	Cox5a	Rod photoreceptors
Atp5o	8.93939e-06	0.350387	0.157	0.258	0.14463	3	Atp5o	Rod photoreceptors
Eef1g	9.50062e-06	0.367876	0.175	0.285	0.153711	3	Eef1g	Rod photoreceptors
Gm10073	1.72393e-05	0.989471	0.274	0.259	0.278914	3	Gm10073	Rod photoreceptors
Arl3	1.74177e-05	0.909	0.269	0.245	0.281801	3	Arl3	Rod photoreceptors
Tceb2	1.78326e-05	0.263881	0.225	0.36	0.288514	3	Tceb2	Rod photoreceptors
Rps23	2.46443e-05	0.649059	0.425	0.477	0.39872	3	Rps23	Rod photoreceptors
Rps11	2.49082e-05	0.80606	0.403	0.45	0.40299	3	Rps11	Rod photoreceptors
Ybx1	2.6713e-05	0.826092	0.374	0.4	0.43219	3	Ybx1	Rod photoreceptors
Stx3	3.42857e-05	0.844999	0.296	0.281	0.554708	3	Stx3	Rod photoreceptors
Rpl15	4.1699e-05	0.300295	0.222	0.351	0.674648	3	Rpl15	Rod photoreceptors
Rps15a	0.000101893	0.904633	0.359	0.395	1	3	Rps15a	Rod photoreceptors
Atp5g1	0.00016103	0.339484	0.192	0.293	1	3	Atp5g1	Rod photoreceptors
Ndufa13	0.000193714	0.398345	0.199	0.31	1	3	Ndufa13	Rod photoreceptors
Atp1a3	0.000223464	0.391705	0.197	0.302	1	3	Atp1a3	Rod photoreceptors
mt-Nd5	0.000242287	0.739879	0.347	0.368	1	3	mt-Nd5	Rod photoreceptors
Nap1l1	0.000298231	0.330208	0.176	0.266	1	3	Nap1l1	Rod photoreceptors
Ptp4a32	0.000329528	0.634752	0.274	0.251	1	3	Ptp4a3	Rod photoreceptors
Cpe	0.000390005	0.827389	0.342	0.367	1	3	Cpe	Rod photoreceptors
Atp5j	0.000489376	0.250289	0.256	0.387	1	3	Atp5j	Rod photoreceptors
mt-Nd4l	0.000498387	0.886856	0.293	0.302	1	3	mt-Nd4l	Rod photoreceptors
Rpl14	0.000579802	0.638203	0.434	0.507	1	3	Rpl14	Rod photoreceptors
2015-09-01	0.000729695	0.40386	0.173	0.261	1	3	2015-09-01	Rod photoreceptors
Rps20	0.000776571	0.998068	0.303	0.318	1	3	Rps20	Rod photoreceptors
Tpt1	0.000800468	0.873108	0.326	0.351	1	3	Tpt1	Rod photoreceptors
Rps7	0.000809088	0.697974	0.399	0.459	1	3	Rps7	Rod photoreceptors
Eif4g2	0.000852344	0.387319	0.206	0.307	1	3	Eif4g2	Rod photoreceptors
Anp32e2	0.000885583	0.276504	0.222	0.322	1	3	Anp32e	Rod photoreceptors
Rpl8	0.0011104	0.757076	0.39	0.452	1	3	Rpl8	Rod photoreceptors
Ndufc1	0.00128145	0.518273	0.194	0.292	1	3	Ndufc1	Rod photoreceptors
Atp5g2	0.00138511	0.4606	0.19	0.282	1	3	Atp5g2	Rod photoreceptors
Rps9	0.00145963	0.412031	0.239	0.356	1	3	Rps9	Rod photoreceptors
Rbx1	0.00168063	0.445646	0.207	0.306	1	3	Rbx1	Rod photoreceptors
Cplx43	0.00234355	0.268088	0.367	0.342	1	3	Cplx4	Rod photoreceptors
Rpl11	0.00255628	0.760164	0.383	0.449	1	3	Rpl11	Rod photoreceptors
Rps19	0.00256264	0.773756	0.366	0.414	1	3	Rps19	Rod photoreceptors
Ndufa3	0.00268556	0.519617	0.182	0.268	1	3	Ndufa3	Rod photoreceptors
Rpl39	0.00298824	0.684107	0.383	0.447	1	3	Rpl39	Rod photoreceptors
Rpl13	0.00339738	0.578709	0.445	0.53	1	3	Rpl13	Rod photoreceptors
Laptm4b1	0.00346636	0.35001	0.189	0.267	1	3	Laptm4b	Rod photoreceptors
Usmg5	0.00348379	0.381737	0.264	0.392	1	3	Usmg5	Rod photoreceptors
Rpl35	0.00356232	0.712522	0.363	0.42	1	3	Rpl35	Rod photoreceptors
Serf2	0.00454162	0.797387	0.297	0.314	1	3	Serf2	Rod photoreceptors
Ndufs21	0.00481531	0.645466	0.265	0.257	1	3	Ndufs2	Rod photoreceptors
Uqcr11	0.00569112	0.485013	0.206	0.299	1	3	Uqcr11	Rod photoreceptors
Rpl36	0.00731378	0.674932	0.385	0.454	1	3	Rpl36	Rod photoreceptors
Cox6b1	0.00778436	0.379605	0.27	0.395	1	3	Cox6b1	Rod photoreceptors
Ndufb9	0.00962812	0.50624	0.204	0.292	1	3	Ndufb9	Rod photoreceptors
Rho4	2.06152e-211	1.25849	0.996	0.832	3.33533e-207	4	Rho	Rod photoreceptors
Gngt14	2.943e-182	1.29681	0.984	0.77	4.76149e-178	4	Gngt1	Rod photoreceptors
Pde6g4	2.21899e-181	1.23608	0.963	0.69	3.59011e-177	4	Pde6g	Rod photoreceptors
Rcvrn4	1.43331e-162	1.2736	0.903	0.532	2.31895e-158	4	Rcvrn	Rod photoreceptors
Gnat14	6.14225e-162	1.26599	0.907	0.572	9.93755e-158	4	Gnat1	Rod photoreceptors
Gnb14	4.00579e-159	1.17029	0.972	0.746	6.48096e-155	4	Gnb1	Rod photoreceptors
Rom14	4.33115e-153	1.10826	0.941	0.697	7.00737e-149	4	Rom1	Rod photoreceptors
Prph24	1.22933e-146	1.08726	0.934	0.615	1.98893e-142	4	Prph2	Rod photoreceptors
Pdc4	2.86896e-139	1.07382	0.924	0.579	4.64169e-135	4	Pdc	Rod photoreceptors
Tma72	2.54461e-121	1.17054	0.881	0.734	4.11693e-117	4	Tma7	Rod photoreceptors
Nrl4	1.39729e-115	1.21625	0.728	0.347	2.26068e-111	4	Nrl	Rod photoreceptors
Unc1194	3.61603e-109	0.872558	0.933	0.749	5.85038e-105	4	Unc119	Rod photoreceptors
Sag4	8.42723e-101	0.801649	0.962	0.769	1.36344e-96	4	Sag	Rod photoreceptors
Guca1b4	2.65463e-91	0.980413	0.751	0.406	4.29493e-87	4	Guca1b	Rod photoreceptors
Cnga14	1.75909e-87	0.920699	0.749	0.389	2.84602e-83	4	Cnga1	Rod photoreceptors
Guca1a4	4.13759e-83	0.891524	0.826	0.528	6.69421e-79	4	Guca1a	Rod photoreceptors
Cst34	1.62892e-80	0.815293	0.811	0.606	2.63542e-76	4	Cst3	Rod photoreceptors
Vtn4	6.22401e-62	0.997038	0.542	0.28	1.00698e-57	4	Vtn	Rod photoreceptors
Gm117443	3.29954e-59	1.09733	0.498	0.256	5.33833e-55	4	Gm11744	Rod photoreceptors
Slc24a14	7.51039e-58	1.0112	0.41	0.176	1.21511e-53	4	Slc24a1	Rod photoreceptors
Rtbdn4	8.47789e-57	0.852813	0.597	0.32	1.37164e-52	4	Rtbdn	Rod photoreceptors
Fam57b4	2.42108e-51	0.920254	0.577	0.35	3.91706e-47	4	Fam57b	Rod photoreceptors
Gpx41	1.184e-50	0.857686	0.694	0.573	1.9156e-46	4	Gpx4	Rod photoreceptors
Cngb14	5.05273e-49	1.00505	0.463	0.243	8.17481e-45	4	Cngb1	Rod photoreceptors
Hmgn14	1.75068e-46	0.789928	0.743	0.643	2.83242e-42	4	Hmgn1	Rod photoreceptors
Pde6a4	7.23237e-43	0.836946	0.452	0.234	1.17012e-38	4	Pde6a	Rod photoreceptors
Tulp14	1.52281e-42	0.693469	0.635	0.399	2.46376e-38	4	Tulp1	Rod photoreceptors
Reep61	3.91867e-42	0.976614	0.332	0.151	6.34002e-38	4	Reep6	Rod photoreceptors
Pkm3	1.1396e-41	0.682193	0.788	0.721	1.84375e-37	4	Pkm	Rod photoreceptors
Rp13	1.01269e-35	0.706161	0.471	0.262	1.63842e-31	4	Rp1	Rod photoreceptors
Rs13	1.94827e-35	0.798997	0.374	0.191	3.1521e-31	4	Rs1	Rod photoreceptors
Pde6b3	2.36061e-35	0.645675	0.506	0.29	3.81923e-31	4	Pde6b	Rod photoreceptors
Fscn21	6.69458e-34	0.914775	0.274	0.125	1.08312e-29	4	Fscn2	Rod photoreceptors
Nr2e34	1.18107e-33	0.583143	0.522	0.302	1.91086e-29	4	Nr2e3	Rod photoreceptors
Rbp32	1.85933e-33	0.880258	0.403	0.232	3.00821e-29	4	Rbp3	Rod photoreceptors
Agpat34	2.66836e-33	0.759557	0.476	0.29	4.31715e-29	4	Agpat3	Rod photoreceptors
Aipl14	4.7022e-32	0.696192	0.512	0.316	7.6077e-28	4	Aipl1	Rod photoreceptors
Cplx44	3.74231e-31	0.683708	0.52	0.331	6.05468e-27	4	Cplx4	Rod photoreceptors
Susd31	5.23649e-30	0.791031	0.305	0.151	8.47212e-26	4	Susd3	Rod photoreceptors
Elovl44	4.14262e-29	0.733475	0.458	0.289	6.70235e-25	4	Elovl4	Rod photoreceptors
Ndufa41	5.33607e-29	0.751817	0.666	0.594	8.63322e-25	4	Ndufa4	Rod photoreceptors
A930003A15Rik2	1.20414e-27	0.846522	0.373	0.217	1.94817e-23	4	A930003A15Rik	Rod photoreceptors
Dohh1	1.16286e-26	0.859282	0.331	0.189	1.8814e-22	4	Dohh	Rod photoreceptors
Sgk13	2.02966e-26	0.636563	0.393	0.225	3.28379e-22	4	Sgk1	Rod photoreceptors
Hsp90aa13	2.87484e-26	0.516397	0.748	0.707	4.65121e-22	4	Hsp90aa1	Rod photoreceptors
Drd4	3.32421e-23	0.740168	0.257	0.133	5.37824e-19	4	Drd4	Rod photoreceptors
Platr171	3.93453e-23	0.841407	0.478	0.362	6.36567e-19	4	Platr17	Rod photoreceptors
Adipor12	4.9857e-22	0.817774	0.352	0.222	8.06636e-18	4	Adipor1	Rod photoreceptors
Aldoa1	9.05547e-22	0.454206	0.823	0.808	1.46508e-17	4	Aldoa	Rod photoreceptors
Faim1	1.47013e-20	0.683931	0.325	0.195	2.37852e-16	4	Faim	Rod photoreceptors
Mef2c3	3.13257e-20	0.535736	0.371	0.222	5.06819e-16	4	Mef2c	Rod photoreceptors
Ebpl1	5.07153e-20	0.802853	0.284	0.166	8.20522e-16	4	Ebpl	Rod photoreceptors
Hist1h2bc2	1.80362e-19	0.902962	0.409	0.307	2.91807e-15	4	Hist1h2bc	Rod photoreceptors
Rdh123	4.86066e-19	0.519511	0.356	0.215	7.86407e-15	4	Rdh12	Rod photoreceptors
Ptp4a33	1.89178e-18	0.71989	0.364	0.245	3.06072e-14	4	Ptp4a3	Rod photoreceptors
Fam3c1	1.02147e-17	0.759036	0.273	0.163	1.65264e-13	4	Fam3c	Rod photoreceptors
Lbhd11	1.05282e-17	0.646114	0.267	0.154	1.70336e-13	4	Lbhd1	Rod photoreceptors
Gapdh1	1.52547e-17	0.409093	0.761	0.695	2.46805e-13	4	Gapdh	Rod photoreceptors
Ldha3	4.39069e-15	0.470212	0.642	0.61	7.1037e-11	4	Ldha	Rod photoreceptors
Eno1	9.75331e-14	0.387193	0.677	0.648	1.57799e-09	4	Eno1	Rod photoreceptors
Hk24	1.00774e-13	0.468645	0.323	0.208	1.63042e-09	4	Hk2	Rod photoreceptors
H3f3a	2.49816e-13	0.500037	0.615	0.599	4.04177e-09	4	H3f3a	Rod photoreceptors
Fth11	3.00864e-13	0.54384	0.548	0.511	4.86769e-09	4	Fth1	Rod photoreceptors
Ssu721	4.39432e-13	0.776859	0.32	0.235	7.10957e-09	4	Ssu72	Rod photoreceptors
Osbp21	1.64098e-12	0.682969	0.285	0.197	2.65495e-08	4	Osbp2	Rod photoreceptors
Impdh11	3.11489e-12	0.727624	0.278	0.193	5.03958e-08	4	Impdh1	Rod photoreceptors
Pex5l3	8.83101e-12	0.413542	0.335	0.228	1.42877e-07	4	Pex5l	Rod photoreceptors
Kcnb11	7.11458e-11	0.620286	0.297	0.214	1.15107e-06	4	Kcnb1	Rod photoreceptors
Slc25a53	7.62023e-11	0.678563	0.363	0.295	1.23288e-06	4	Slc25a5	Rod photoreceptors
Pcmtd23	8.30418e-11	0.536542	0.306	0.216	1.34353e-06	4	Pcmtd2	Rod photoreceptors
Cdk2ap21	9.47175e-11	0.670244	0.311	0.231	1.53243e-06	4	Cdk2ap2	Rod photoreceptors
AI8471593	2.96489e-10	0.423751	0.321	0.225	4.7969e-06	4	AI847159	Rod photoreceptors
Samd113	5.2601e-10	0.281712	0.304	0.203	8.51032e-06	4	Samd11	Rod photoreceptors
Arl6	7.62276e-10	0.582344	0.274	0.197	1.23329e-05	4	Arl6	Rod photoreceptors
Stx31	1.96607e-09	0.691803	0.34	0.278	3.18091e-05	4	Stx3	Rod photoreceptors
Dynll1	3.9978e-09	0.692445	0.406	0.362	6.46804e-05	4	Dynll1	Rod photoreceptors
Ybx11	2.18992e-07	0.632264	0.419	0.397	0.00354307	4	Ybx1	Rod photoreceptors
Hmgn23	3.77871e-07	0.626678	0.335	0.29	0.00611357	4	Hmgn2	Rod photoreceptors
Rps151	6.48568e-07	0.560375	0.478	0.487	0.0104932	4	Rps15	Rod photoreceptors
Rps271	8.0638e-07	0.36929	0.603	0.598	0.0130464	4	Rps27	Rod photoreceptors
Rps291	1.37167e-06	0.374597	0.644	0.659	0.0221922	4	Rps29	Rod photoreceptors
Gm100761	7.35737e-06	0.562098	0.411	0.405	0.119035	4	Gm10076	Rod photoreceptors
Rpl411	1.98221e-05	0.33745	0.635	0.642	0.320703	4	Rpl41	Rod photoreceptors
Arl31	2.88299e-05	0.683808	0.279	0.245	0.466439	4	Arl3	Rod photoreceptors
Rpl10a2	4.58277e-05	0.4577	0.416	0.408	0.741447	4	Rpl10a	Rod photoreceptors
Fau1	5.66834e-05	0.406205	0.505	0.524	0.91708	4	Fau	Rod photoreceptors
Anp32e3	8.41008e-05	0.554485	0.337	0.314	1	4	Anp32e	Rod photoreceptors
mt-Atp81	8.85529e-05	0.30998	0.488	0.485	1	4	mt-Atp8	Rod photoreceptors
Ndufs22	9.76506e-05	0.564316	0.291	0.255	1	4	Ndufs2	Rod photoreceptors
Vax2os3	0.000112132	0.266143	0.287	0.231	1	4	Vax2os	Rod photoreceptors
Crx1	0.000214995	0.376047	0.255	0.209	1	4	Crx	Rod photoreceptors
Rps81	0.00024305	0.383766	0.535	0.563	1	4	Rps8	Rod photoreceptors
Uba521	0.000483126	0.557481	0.41	0.43	1	4	Uba52	Rod photoreceptors
Serf21	0.000593669	0.578265	0.322	0.312	1	4	Serf2	Rod photoreceptors
Rpl91	0.000658306	0.379234	0.481	0.509	1	4	Rpl9	Rod photoreceptors
Anp32a2	0.00110948	0.411816	0.406	0.414	1	4	Anp32a	Rod photoreceptors
Cox6a1	0.00156667	0.545997	0.321	0.32	1	4	Cox6a1	Rod photoreceptors
Pcbp42	0.00267466	0.382704	0.285	0.259	1	4	Pcbp4	Rod photoreceptors
Pcbp2	0.00314871	0.458095	0.362	0.367	1	4	Pcbp2	Rod photoreceptors
Rplp11	0.00328779	0.357921	0.453	0.484	1	4	Rplp1	Rod photoreceptors
Atp5f1	0.00705584	0.258178	0.195	0.27	1	4	Atp5f1	Rod photoreceptors
Atp5o1	0.00846494	0.271345	0.185	0.256	1	4	Atp5o	Rod photoreceptors
Atf41	0.00939927	0.402131	0.261	0.239	1	4	Atf4	Rod photoreceptors
Pcp2	0	4.69796	0.999	0.176	0	5	Pcp2	Rod bipolar cells
Sebox	0	3.54581	0.804	0.021	0	5	Sebox	Rod bipolar cells
Trpm1	0	3.53237	0.913	0.077	0	5	Trpm1	Rod bipolar cells
Gng13	0	3.25652	0.994	0.235	0	5	Gng13	Rod bipolar cells
Cacna2d3	0	3.23217	0.78	0.049	0	5	Cacna2d3	Rod bipolar cells
Car8	0	3.11012	0.733	0.03	0	5	Car8	Rod bipolar cells
Chgb	0	2.95143	0.85	0.14	0	5	Chgb	Rod bipolar cells
Trnp1	0	2.92554	0.896	0.142	0	5	Trnp1	Rod bipolar cells
Prkca	0	2.91821	0.936	0.14	0	5	Prkca	Rod bipolar cells
Qpct	0	2.89265	0.775	0.074	0	5	Qpct	Rod bipolar cells
Calm1	0	2.79215	0.989	0.411	0	5	Calm1	Rod bipolar cells
Ccdc136	0	2.64291	0.742	0.087	0	5	Ccdc136	Rod bipolar cells
Pcp4	0	2.63779	0.988	0.231	0	5	Pcp4	Rod bipolar cells
Zbtb20	0	2.63273	0.85	0.148	0	5	Zbtb20	Rod bipolar cells
Vstm2b	0	2.58941	0.594	0.046	0	5	Vstm2b	Rod bipolar cells
Ntng1	0	2.57685	0.698	0.067	0	5	Ntng1	Rod bipolar cells
Tpbg	0	2.57553	0.515	0.01	0	5	Tpbg	Rod bipolar cells
B3galt2	0	2.48548	0.735	0.103	0	5	B3galt2	Rod bipolar cells
Gpr179	0	2.34214	0.566	0.046	0	5	Gpr179	Rod bipolar cells
Rnf152	0	2.24138	0.49	0.035	0	5	Rnf152	Rod bipolar cells
Arid5b	0	2.21638	0.496	0.05	0	5	Arid5b	Rod bipolar cells
Ift20	0	2.1686	0.739	0.149	0	5	Ift20	Rod bipolar cells
Mt2	0	2.10362	0.51	0.065	0	5	Mt2	Rod bipolar cells
Gnao1	0	2.05247	0.66	0.134	0	5	Gnao1	Rod bipolar cells
mt-Co1	0	2.02572	0.994	0.773	0	5	mt-Co1	Rod bipolar cells
Tgfb2	0	2.01729	0.476	0.055	0	5	Tgfb2	Rod bipolar cells
Mt1	0	2.00483	0.773	0.176	0	5	Mt1	Rod bipolar cells
Gpc6	0	2.00208	0.398	0.028	0	5	Gpc6	Rod bipolar cells
Cabp5	0	1.99117	0.635	0.073	0	5	Cabp5	Rod bipolar cells
Nme1	0	1.96933	0.903	0.271	0	5	Nme1	Rod bipolar cells
Isl1	0	1.95959	0.58	0.078	0	5	Isl1	Rod bipolar cells
Gadd45g	0	1.94555	0.434	0.041	0	5	Gadd45g	Rod bipolar cells
Ndnf	0	1.93628	0.433	0.049	0	5	Ndnf	Rod bipolar cells
Strip2	0	1.93146	0.354	0.015	0	5	Strip2	Rod bipolar cells
Nebl	0	1.9314	0.433	0.053	0	5	Nebl	Rod bipolar cells
Cntn4	0	1.92701	0.403	0.038	0	5	Cntn4	Rod bipolar cells
Prox1	0	1.9099	0.554	0.085	0	5	Prox1	Rod bipolar cells
Grm6	0	1.898	0.501	0.059	0	5	Grm6	Rod bipolar cells
Tmsb10	0	1.8969	0.965	0.335	0	5	Tmsb10	Rod bipolar cells
Ablim1	0	1.89111	0.479	0.055	0	5	Ablim1	Rod bipolar cells
Rpa1	0	1.87288	0.435	0.047	0	5	Rpa1	Rod bipolar cells
Car10	0	1.87163	0.586	0.103	0	5	Car10	Rod bipolar cells
Map4	0	1.86954	0.718	0.18	0	5	Map4	Rod bipolar cells
Lrtm1	0	1.80691	0.593	0.111	0	5	Lrtm1	Rod bipolar cells
2010107E04Rik	0	1.7724	0.935	0.386	0	5	2010107E04Rik	Rod bipolar cells
Cplx3	0	1.73148	0.925	0.322	0	5	Cplx3	Rod bipolar cells
Bhlhe23	0	1.67943	0.377	0.037	0	5	Bhlhe23	Rod bipolar cells
Rgs16	0	1.67717	0.313	0.028	0	5	Rgs16	Rod bipolar cells
Zfp365	0	1.64214	0.518	0.083	0	5	Zfp365	Rod bipolar cells
Bend4	0	1.64088	0.279	0.014	0	5	Bend4	Rod bipolar cells
Adamts5	0	1.60621	0.256	0.009	0	5	Adamts5	Rod bipolar cells
Wscd2	0	1.50336	0.256	0.01	0	5	Wscd2	Rod bipolar cells
mt-Co31	0	1.47148	0.998	0.871	0	5	mt-Co3	Rod bipolar cells
Gnb3	0	1.41518	0.85	0.224	0	5	Gnb3	Rod bipolar cells
Vsx2	8.03643e-305	1.73523	0.43	0.06	1.30021e-300	5	Vsx2	Rod bipolar cells
Lin7a	6.13443e-302	1.90196	0.57	0.116	9.92489e-298	5	Lin7a	Rod bipolar cells
Myo18a	1.26633e-299	1.67936	0.394	0.051	2.0488e-295	5	Myo18a	Rod bipolar cells
Gem	4.19278e-299	1.6044	0.31	0.028	6.7835e-295	5	Gem	Rod bipolar cells
Gm4792	1.49282e-296	1.5786	0.729	0.173	2.41524e-292	5	Gm4792	Rod bipolar cells
Gabrr1	1.78492e-293	1.63056	0.449	0.067	2.88783e-289	5	Gabrr1	Rod bipolar cells
mt-Cytb1	3.13362e-286	1.28805	0.993	0.837	5.06989e-282	5	mt-Cytb	Rod bipolar cells
Dnaja1	2.69715e-283	1.79359	0.722	0.205	4.36372e-279	5	Dnaja1	Rod bipolar cells
mt-Co21	7.10741e-279	1.44161	0.992	0.732	1.14991e-274	5	mt-Co2	Rod bipolar cells
Frat2	7.10468e-277	1.41399	0.255	0.02	1.14947e-272	5	Frat2	Rod bipolar cells
Casp7	1.97797e-275	1.45153	0.26	0.021	3.20016e-271	5	Casp7	Rod bipolar cells
Kcnma1	2.80482e-267	1.69562	0.48	0.087	4.53792e-263	5	Kcnma1	Rod bipolar cells
Adrb1	2.09986e-263	1.5305	0.293	0.029	3.39736e-259	5	Adrb1	Rod bipolar cells
Cltb	3.86616e-256	1.68874	0.677	0.192	6.25506e-252	5	Cltb	Rod bipolar cells
Kcne2	5.51435e-252	1.29754	0.307	0.033	8.92166e-248	5	Kcne2	Rod bipolar cells
Ppp3ca	1.12938e-251	1.61722	0.591	0.143	1.82723e-247	5	Ppp3ca	Rod bipolar cells
Rap1gap	5.56108e-250	1.65803	0.354	0.051	8.99727e-246	5	Rap1gap	Rod bipolar cells
mt-Nd41	4.96024e-243	1.25934	0.988	0.699	8.02517e-239	5	mt-Nd4	Rod bipolar cells
Rgs7	1.01952e-229	1.52196	0.3	0.038	1.64948e-225	5	Rgs7	Rod bipolar cells
mt-Atp61	1.77101e-225	0.990793	0.995	0.892	2.86531e-221	5	mt-Atp6	Rod bipolar cells
Cntnap2	6.96203e-218	1.59086	0.362	0.061	1.12639e-213	5	Cntnap2	Rod bipolar cells
Atp2b1	4.05543e-215	1.37425	0.739	0.236	6.56129e-211	5	Atp2b1	Rod bipolar cells
Grm5	5.13515e-208	1.44985	0.307	0.044	8.30816e-204	5	Grm5	Rod bipolar cells
Scg2	2.36667e-205	1.01855	0.632	0.17	3.82903e-201	5	Scg2	Rod bipolar cells
Ralgapa2	9.62783e-205	1.35678	0.273	0.035	1.55769e-200	5	Ralgapa2	Rod bipolar cells
Prdm8	1.31881e-201	1.24932	0.331	0.051	2.1337e-197	5	Prdm8	Rod bipolar cells
Foxn3	4.98419e-200	1.56889	0.441	0.098	8.06393e-196	5	Foxn3	Rod bipolar cells
Ank3	1.06853e-199	1.44534	0.501	0.122	1.72878e-195	5	Ank3	Rod bipolar cells
Frmd3	3.77555e-192	1.3567	0.37	0.068	6.10847e-188	5	Frmd3	Rod bipolar cells
Nrn1l	5.55296e-191	1.38934	0.44	0.095	8.98414e-187	5	Nrn1l	Rod bipolar cells
Itm2c	1.50445e-190	1.46727	0.629	0.199	2.43405e-186	5	Itm2c	Rod bipolar cells
Neurod4	2.87591e-188	1.16975	0.566	0.145	4.65293e-184	5	Neurod4	Rod bipolar cells
1190005I06Rik	1.09238e-187	1.16569	0.444	0.094	1.76736e-183	5	1190005I06Rik	Rod bipolar cells
Rd3l	5.75116e-186	1.41725	0.568	0.163	9.3048e-182	5	Rd3l	Rod bipolar cells
Ttyh1	2.24278e-184	1.28087	0.622	0.186	3.6286e-180	5	Ttyh1	Rod bipolar cells
mt-Nd51	2.72584e-184	1.26254	0.826	0.335	4.41013e-180	5	mt-Nd5	Rod bipolar cells
Auts2	1.5324e-181	1.52841	0.525	0.149	2.47927e-177	5	Auts2	Rod bipolar cells
Gzmm	1.07564e-180	1.10843	0.377	0.071	1.74027e-176	5	Gzmm	Rod bipolar cells
Hmgn3	2.16683e-176	1.36796	0.625	0.206	3.50571e-172	5	Hmgn3	Rod bipolar cells
Fstl5	2.28182e-172	1.42485	0.3	0.051	3.69175e-168	5	Fstl5	Rod bipolar cells
Aplp2	3.98835e-172	1.27252	0.676	0.239	6.45275e-168	5	Aplp2	Rod bipolar cells
Mgarp	7.21703e-172	0.986405	0.983	0.635	1.16764e-167	5	Mgarp	Rod bipolar cells
Nfasc	6.75572e-170	1.23818	0.262	0.039	1.09301e-165	5	Nfasc	Rod bipolar cells
Tceal6	3.5503e-165	1.45443	0.337	0.069	5.74403e-161	5	Tceal6	Rod bipolar cells
Rgs11	1.24199e-164	1.28171	0.287	0.048	2.00941e-160	5	Rgs11	Rod bipolar cells
Gls	7.59166e-164	1.19609	0.51	0.14	1.22825e-159	5	Gls	Rod bipolar cells
Tjp2	1.58053e-160	1.12561	0.285	0.048	2.55715e-156	5	Tjp2	Rod bipolar cells
Slc38a1	5.33097e-160	1.39756	0.433	0.113	8.62497e-156	5	Slc38a1	Rod bipolar cells
Rab3ip	1.18791e-157	1.16533	0.336	0.067	1.92191e-153	5	Rab3ip	Rod bipolar cells
Vdac1	1.93167e-157	1.15558	0.82	0.358	3.12524e-153	5	Vdac1	Rod bipolar cells
mt-Nd21	8.82358e-154	0.959508	0.975	0.604	1.42757e-149	5	mt-Nd2	Rod bipolar cells
Gabrr2	1.55746e-152	1.13292	0.374	0.082	2.51981e-148	5	Gabrr2	Rod bipolar cells
Ndufa42	1.05325e-151	0.967892	0.937	0.575	1.70405e-147	5	Ndufa4	Rod bipolar cells
Pam	3.63141e-151	1.65894	0.331	0.071	5.87526e-147	5	Pam	Rod bipolar cells
mt-Nd11	1.42785e-148	0.786487	0.992	0.77	2.31012e-144	5	mt-Nd1	Rod bipolar cells
Nsf	1.19019e-147	1.07042	0.63	0.221	1.9256e-143	5	Nsf	Rod bipolar cells
Slc4a10	3.51709e-147	1.33541	0.324	0.069	5.6903e-143	5	Slc4a10	Rod bipolar cells
Dbp	4.31785e-144	1.23099	0.603	0.22	6.98585e-140	5	Dbp	Rod bipolar cells
Cox8a	1.52181e-143	1.02296	0.921	0.507	2.46214e-139	5	Cox8a	Rod bipolar cells
Gm9844	1.97442e-137	1.30356	0.375	0.094	3.19441e-133	5	Gm9844	Rod bipolar cells
Tmem215	5.58757e-136	1.20714	0.329	0.073	9.04013e-132	5	Tmem215	Rod bipolar cells
Ptprd	4.99016e-135	1.28726	0.409	0.113	8.07357e-131	5	Ptprd	Rod bipolar cells
Camk2b	5.54903e-134	1.26725	0.387	0.102	8.97777e-130	5	Camk2b	Rod bipolar cells
H2afy	1.11454e-129	1.11852	0.547	0.193	1.80321e-125	5	H2afy	Rod bipolar cells
Eif1b	1.72465e-129	1.02982	0.641	0.249	2.79032e-125	5	Eif1b	Rod bipolar cells
Mtcl1	3.34647e-129	0.964466	0.346	0.08	5.41425e-125	5	Mtcl1	Rod bipolar cells
Spag9	3.10587e-124	1.20454	0.38	0.105	5.02498e-120	5	Spag9	Rod bipolar cells
Pwwp2a	8.75833e-124	1.16198	0.27	0.055	1.41701e-119	5	Pwwp2a	Rod bipolar cells
Edil3	1.66354e-123	1.15193	0.322	0.076	2.69144e-119	5	Edil3	Rod bipolar cells
Ppp1r1a	3.46718e-122	1.14389	0.29	0.064	5.60955e-118	5	Ppp1r1a	Rod bipolar cells
Eef1a2	4.32104e-122	1.18855	0.468	0.154	6.99101e-118	5	Eef1a2	Rod bipolar cells
Mtus2	8.87236e-121	1.20214	0.256	0.052	1.43546e-116	5	Mtus2	Rod bipolar cells
BC030499	9.77776e-120	0.923428	0.52	0.174	1.58194e-115	5	BC030499	Rod bipolar cells
Nrxn3	2.33326e-118	1.1017	0.582	0.222	3.77497e-114	5	Nrxn3	Rod bipolar cells
Itm2b	2.53777e-118	0.903831	0.834	0.403	4.10587e-114	5	Itm2b	Rod bipolar cells
mt-Nd4l1	3.63546e-118	0.992932	0.666	0.276	5.88181e-114	5	mt-Nd4l	Rod bipolar cells
Cttnbp2	1.79275e-117	1.29484	0.253	0.053	2.9005e-113	5	Cttnbp2	Rod bipolar cells
Khdrbs3	8.91106e-109	1.06957	0.358	0.101	1.44172e-104	5	Khdrbs3	Rod bipolar cells
Tspan13	3.65301e-105	1.18191	0.445	0.157	5.9102e-101	5	Tspan13	Rod bipolar cells
Ttc1	1.00809e-104	0.942385	0.293	0.072	1.63098e-100	5	Ttc1	Rod bipolar cells
Cox7c	1.137e-104	0.884587	0.833	0.434	1.83955e-100	5	Cox7c	Rod bipolar cells
Psip1	1.0437e-103	1.01001	0.579	0.241	1.6886e-99	5	Psip1	Rod bipolar cells
Sepw1	1.37881e-101	0.834016	0.767	0.362	2.23078e-97	5	Sepw1	Rod bipolar cells
Ftl1	4.59342e-98	0.896595	0.738	0.351	7.4317e-94	5	Ftl1	Rod bipolar cells
Nap1l5	2.09024e-97	0.874886	0.608	0.248	3.38179e-93	5	Nap1l5	Rod bipolar cells
Hnrnph1	1.02225e-96	0.97613	0.45	0.161	1.6539e-92	5	Hnrnph1	Rod bipolar cells
mt-Nd32	1.63082e-95	0.732283	0.701	0.32	2.63851e-91	5	mt-Nd3	Rod bipolar cells
Syt4	2.6173e-95	1.14474	0.417	0.149	4.23453e-91	5	Syt4	Rod bipolar cells
Rpap3	8.28819e-95	0.867864	0.272	0.067	1.34095e-90	5	Rpap3	Rod bipolar cells
Vapa	6.86675e-94	0.891668	0.568	0.241	1.11097e-89	5	Vapa	Rod bipolar cells
Tpd521	2.22765e-93	0.721737	0.577	0.227	3.60411e-89	5	Tpd52	Rod bipolar cells
mt-Atp82	1.01166e-92	0.823886	0.828	0.461	1.63677e-88	5	mt-Atp8	Rod bipolar cells
Meg3	1.23788e-92	0.366943	0.784	0.317	2.00276e-88	5	Meg3	Rod bipolar cells
Platr172	1.10395e-91	0.577987	0.782	0.341	1.78608e-87	5	Platr17	Rod bipolar cells
Zfhx3	4.34617e-91	1.12843	0.267	0.069	7.03168e-87	5	Zfhx3	Rod bipolar cells
Ankrd37	9.25174e-91	1.02594	0.274	0.072	1.49684e-86	5	Ankrd37	Rod bipolar cells
Dusp3	1.09134e-89	1.12722	0.32	0.098	1.76568e-85	5	Dusp3	Rod bipolar cells
Ivns1abp	7.31422e-88	0.899477	0.3	0.085	1.18337e-83	5	Ivns1abp	Rod bipolar cells
Rpl35a	1.54119e-87	0.773074	0.839	0.457	2.4935e-83	5	Rpl35a	Rod bipolar cells
Tuba1a	9.56573e-83	0.756173	0.79	0.401	1.54764e-78	5	Tuba1a	Rod bipolar cells
Celf3	1.29966e-82	0.999232	0.331	0.106	2.10273e-78	5	Celf3	Rod bipolar cells
1810037I17Rik	4.46463e-82	0.941585	0.394	0.146	7.22332e-78	5	1810037I17Rik	Rod bipolar cells
Gnas	1.65791e-81	0.749178	0.711	0.332	2.68233e-77	5	Gnas	Rod bipolar cells
Rps191	4.13634e-81	0.637061	0.764	0.386	6.69218e-77	5	Rps19	Rod bipolar cells
Snap25	5.2894e-81	0.689167	0.865	0.463	8.55772e-77	5	Snap25	Rod bipolar cells
Zranb1	7.94802e-81	0.851622	0.318	0.099	1.28591e-76	5	Zranb1	Rod bipolar cells
Usmg51	3.17544e-79	0.732909	0.724	0.36	5.13754e-75	5	Usmg5	Rod bipolar cells
Per3	4.98119e-79	0.899447	0.423	0.163	8.05906e-75	5	Per3	Rod bipolar cells
Cacna2d4	4.4693e-78	0.703018	0.277	0.077	7.23087e-74	5	Cacna2d4	Rod bipolar cells
Atp5e	1.21047e-77	0.668537	0.653	0.307	1.95842e-73	5	Atp5e	Rod bipolar cells
Agap1	1.24336e-76	0.983471	0.304	0.098	2.01163e-72	5	Agap1	Rod bipolar cells
Nr1d1	1.9029e-76	1.00672	0.3	0.096	3.0787e-72	5	Nr1d1	Rod bipolar cells
Tcf4	2.63596e-76	0.770793	0.453	0.177	4.26472e-72	5	Tcf4	Rod bipolar cells
Rps3	2.35482e-75	0.632551	0.788	0.419	3.80986e-71	5	Rps3	Rod bipolar cells
Gabrg2	1.58002e-74	0.931017	0.348	0.124	2.55631e-70	5	Gabrg2	Rod bipolar cells
Tiprl	2.03878e-74	0.852101	0.256	0.074	3.29855e-70	5	Tiprl	Rod bipolar cells
Slc12a5	7.30889e-74	0.796961	0.55	0.248	1.18251e-69	5	Slc12a5	Rod bipolar cells
Hist3h2ba	3.28371e-72	0.694439	0.557	0.251	5.31272e-68	5	Hist3h2ba	Rod bipolar cells
Ndufa1	3.07406e-71	0.660632	0.497	0.215	4.97352e-67	5	Ndufa1	Rod bipolar cells
Macf1	6.85169e-71	0.821275	0.347	0.125	1.10854e-66	5	Macf1	Rod bipolar cells
Timm8b	6.30065e-70	0.825771	0.498	0.224	1.01938e-65	5	Timm8b	Rod bipolar cells
Phyhipl	7.03608e-69	0.797915	0.34	0.121	1.13837e-64	5	Phyhipl	Rod bipolar cells
Rps71	1.04777e-68	0.601145	0.791	0.432	1.69518e-64	5	Rps7	Rod bipolar cells
Hspa8	1.43632e-67	0.673237	0.821	0.478	2.32382e-63	5	Hspa8	Rod bipolar cells
Pcbp3	1.61063e-67	0.777292	0.466	0.203	2.60583e-63	5	Pcbp3	Rod bipolar cells
Celf4	2.31072e-67	0.617861	0.525	0.225	3.73851e-63	5	Celf4	Rod bipolar cells
Rps292	9.52384e-66	0.477959	0.942	0.638	1.54086e-61	5	Rps29	Rod bipolar cells
Nrep	1.50905e-65	0.881387	0.271	0.088	2.44149e-61	5	Nrep	Rod bipolar cells
Rtn1	2.42446e-65	0.702401	0.49	0.211	3.92253e-61	5	Rtn1	Rod bipolar cells
Gabra1	2.83828e-65	0.791924	0.294	0.098	4.59205e-61	5	Gabra1	Rod bipolar cells
Rpl391	4.72855e-65	0.60408	0.768	0.42	7.65032e-61	5	Rpl39	Rod bipolar cells
Usp2	6.83985e-65	0.494333	0.364	0.132	1.10662e-60	5	Usp2	Rod bipolar cells
Uqcrh	1.16692e-64	0.628068	0.68	0.356	1.88796e-60	5	Uqcrh	Rod bipolar cells
Eef2	3.27452e-64	0.591783	0.644	0.326	5.29784e-60	5	Eef2	Rod bipolar cells
Atp5l	4.86385e-64	0.574285	0.753	0.398	7.86923e-60	5	Atp5l	Rod bipolar cells
Fam213b	6.93273e-64	0.879662	0.281	0.095	1.12165e-59	5	Fam213b	Rod bipolar cells
Samd14	1.19724e-63	0.98176	0.252	0.081	1.93701e-59	5	Samd14	Rod bipolar cells
Rps241	1.90749e-63	0.570073	0.796	0.453	3.08613e-59	5	Rps24	Rod bipolar cells
Rpl111	2.49723e-62	0.556602	0.767	0.422	4.04026e-58	5	Rpl11	Rod bipolar cells
Ndufa5	3.12486e-62	0.611402	0.601	0.297	5.05571e-58	5	Ndufa5	Rod bipolar cells
Gm9493	4.63984e-61	0.58318	0.479	0.217	7.5068e-57	5	Gm9493	Rod bipolar cells
Ubl3	5.49485e-59	0.707197	0.318	0.12	8.89012e-55	5	Ubl3	Rod bipolar cells
Mxra7	3.16089e-58	0.83105	0.316	0.122	5.114e-54	5	Mxra7	Rod bipolar cells
Mmd	1.03307e-57	0.479464	0.381	0.152	1.6714e-53	5	Mmd	Rod bipolar cells
Myl6	1.99089e-57	0.554236	0.59	0.295	3.22106e-53	5	Myl6	Rod bipolar cells
Rpl13a1	2.87769e-57	0.533978	0.878	0.54	4.65581e-53	5	Rpl13a	Rod bipolar cells
Fam171b	3.1826e-57	0.636494	0.405	0.175	5.14912e-53	5	Fam171b	Rod bipolar cells
Dnajc12	3.47779e-57	0.69621	0.324	0.124	5.62672e-53	5	Dnajc12	Rod bipolar cells
Serinc1	4.52055e-57	0.716255	0.404	0.176	7.31379e-53	5	Serinc1	Rod bipolar cells
Purb	5.63022e-57	0.613124	0.513	0.246	9.10914e-53	5	Purb	Rod bipolar cells
Rps281	4.90079e-56	0.487599	0.821	0.487	7.92899e-52	5	Rps28	Rod bipolar cells
Ndn	6.19001e-56	0.807604	0.366	0.156	1.00148e-51	5	Ndn	Rod bipolar cells
Uqcc2	2.33737e-55	0.709135	0.43	0.198	3.78164e-51	5	Uqcc2	Rod bipolar cells
Cox4i1	6.24559e-55	0.566762	0.811	0.473	1.01047e-50	5	Cox4i1	Rod bipolar cells
Cadps	7.65201e-55	0.846422	0.285	0.107	1.23802e-50	5	Cadps	Rod bipolar cells
Kcnq1ot1	1.97558e-54	0.651999	0.366	0.154	3.19629e-50	5	Kcnq1ot1	Rod bipolar cells
Rpl37a1	4.6558e-53	0.499363	0.837	0.514	7.53262e-49	5	Rpl37a	Rod bipolar cells
Rpl23	7.57523e-53	0.494904	0.759	0.426	1.2256e-48	5	Rpl23	Rod bipolar cells
Higd2a	8.36958e-53	0.639758	0.411	0.188	1.35411e-48	5	Higd2a	Rod bipolar cells
Chga	9.24584e-53	0.811371	0.262	0.095	1.49589e-48	5	Chga	Rod bipolar cells
Rps141	1.40871e-52	0.488748	0.842	0.509	2.27914e-48	5	Rps14	Rod bipolar cells
Rpl361	2.54185e-52	0.497943	0.756	0.428	4.11247e-48	5	Rpl36	Rod bipolar cells
Uba522	1.1786e-51	0.397217	0.732	0.408	1.90686e-47	5	Uba52	Rod bipolar cells
Rtn4	1.21337e-51	0.451307	0.6	0.308	1.96311e-47	5	Rtn4	Rod bipolar cells
Rit2	1.37928e-51	0.703689	0.388	0.172	2.23153e-47	5	Rit2	Rod bipolar cells
Arl6ip1	2.21212e-51	0.540233	0.55	0.283	3.57899e-47	5	Arl6ip1	Rod bipolar cells
Rpl3	4.7625e-51	0.533656	0.793	0.46	7.70525e-47	5	Rpl3	Rod bipolar cells
Prnp	7.99471e-51	0.514806	0.537	0.27	1.29346e-46	5	Prnp	Rod bipolar cells
Dpysl2	8.22547e-51	0.607344	0.505	0.245	1.3308e-46	5	Dpysl2	Rod bipolar cells
Bex2	3.76641e-50	0.533412	0.623	0.314	6.09367e-46	5	Bex2	Rod bipolar cells
Pgrmc1	4.3509e-50	0.649294	0.474	0.235	7.03933e-46	5	Pgrmc1	Rod bipolar cells
PISD	5.34604e-50	0.697565	0.426	0.203	8.64936e-46	5	PISD	Rod bipolar cells
Map7	5.45472e-50	0.505742	0.284	0.105	8.82519e-46	5	Map7	Rod bipolar cells
Atp5h	8.32511e-50	0.506436	0.686	0.372	1.34692e-45	5	Atp5h	Rod bipolar cells
Pcsk1n	2.07009e-49	0.523709	0.648	0.342	3.34919e-45	5	Pcsk1n	Rod bipolar cells
Slc25a4	4.20457e-49	0.531154	0.781	0.45	6.80258e-45	5	Slc25a4	Rod bipolar cells
Chchd10	1.93142e-48	0.405578	0.651	0.344	3.12485e-44	5	Chchd10	Rod bipolar cells
Rpl10	6.25898e-48	0.458348	0.62	0.329	1.01264e-43	5	Rpl10	Rod bipolar cells
Hnrnpa3	1.67981e-46	0.512348	0.511	0.266	2.71777e-42	5	Hnrnpa3	Rod bipolar cells
Atpif1	2.1726e-46	0.540397	0.532	0.272	3.51506e-42	5	Atpif1	Rod bipolar cells
Bex4	2.45758e-46	0.83637	0.266	0.106	3.97612e-42	5	Bex4	Rod bipolar cells
Snhg20	4.9905e-46	0.502578	0.399	0.184	8.07413e-42	5	Snhg20	Rod bipolar cells
Nedd8	5.26842e-46	0.512062	0.559	0.294	8.52378e-42	5	Nedd8	Rod bipolar cells
Map1lc3a	2.31057e-45	0.573389	0.473	0.235	3.73827e-41	5	Map1lc3a	Rod bipolar cells
Eif11	2.85839e-45	0.45593	0.931	0.629	4.6246e-41	5	Eif1	Rod bipolar cells
Hsp90b1	3.65019e-45	0.579371	0.341	0.15	5.90564e-41	5	Hsp90b1	Rod bipolar cells
Tubb5	4.89496e-45	0.347914	0.557	0.286	7.91956e-41	5	Tubb5	Rod bipolar cells
Oaz11	5.17487e-45	0.453175	0.92	0.641	8.37242e-41	5	Oaz1	Rod bipolar cells
Rps5	5.96327e-45	0.467571	0.629	0.35	9.64798e-41	5	Rps5	Rod bipolar cells
Selm	1.13493e-44	0.708801	0.365	0.171	1.83621e-40	5	Selm	Rod bipolar cells
Sub1	2.45391e-44	0.494429	0.584	0.316	3.97019e-40	5	Sub1	Rod bipolar cells
Rps171	3.51124e-44	0.378771	0.739	0.423	5.68083e-40	5	Rps17	Rod bipolar cells
Ybx12	3.78657e-44	0.324046	0.682	0.379	6.1263e-40	5	Ybx1	Rod bipolar cells
Commd1	4.4772e-44	0.401865	0.357	0.156	7.24366e-40	5	Commd1	Rod bipolar cells
1110001J03Rik	8.46917e-44	0.597919	0.334	0.149	1.37023e-39	5	1110001J03Rik	Rod bipolar cells
Canx	1.30485e-43	0.597811	0.363	0.169	2.11111e-39	5	Canx	Rod bipolar cells
Pde10a	1.39567e-43	0.713426	0.268	0.108	2.25806e-39	5	Pde10a	Rod bipolar cells
Rps272	2.08121e-43	0.395693	0.873	0.58	3.36719e-39	5	Rps27	Rod bipolar cells
Hnrnpa1	3.05153e-43	0.538658	0.418	0.205	4.93707e-39	5	Hnrnpa1	Rod bipolar cells
Cox6b11	3.79041e-43	0.386198	0.671	0.367	6.1325e-39	5	Cox6b1	Rod bipolar cells
Abhd17a	5.67057e-43	0.677713	0.272	0.111	9.17442e-39	5	Abhd17a	Rod bipolar cells
Rpl6	7.76538e-43	0.426141	0.815	0.482	1.25636e-38	5	Rpl6	Rod bipolar cells
Rps211	1.47348e-42	0.439674	0.615	0.344	2.38395e-38	5	Rps21	Rod bipolar cells
Rpl23a1	1.93961e-42	0.409565	0.73	0.43	3.13809e-38	5	Rpl23a	Rod bipolar cells
Ptms	2.3693e-42	0.542107	0.501	0.263	3.83329e-38	5	Ptms	Rod bipolar cells
Uqcr111	3.81217e-42	0.490714	0.518	0.277	6.16771e-38	5	Uqcr11	Rod bipolar cells
Rpl17	7.13227e-42	0.41171	0.735	0.424	1.15393e-37	5	Rpl17	Rod bipolar cells
Syp	9.19834e-42	0.41289	0.628	0.348	1.4882e-37	5	Syp	Rod bipolar cells
Cdc42	1.02298e-41	0.486289	0.478	0.247	1.65508e-37	5	Cdc42	Rod bipolar cells
Gstm5	2.98511e-41	0.700045	0.255	0.103	4.82961e-37	5	Gstm5	Rod bipolar cells
Cox7a2	5.04158e-41	0.443558	0.625	0.348	8.15677e-37	5	Cox7a2	Rod bipolar cells
Otx2os1	5.48144e-41	0.38189	0.281	0.11	8.86842e-37	5	Otx2os1	Rod bipolar cells
Nisch	5.69384e-41	0.600511	0.306	0.135	9.21207e-37	5	Nisch	Rod bipolar cells
Prdx2	7.90699e-41	0.501932	0.51	0.271	1.27927e-36	5	Prdx2	Rod bipolar cells
Rpl351	8.92273e-41	0.39611	0.696	0.397	1.44361e-36	5	Rpl35	Rod bipolar cells
Ttc3	1.49754e-40	0.516021	0.499	0.258	2.42287e-36	5	Ttc3	Rod bipolar cells
Cabp1	1.54642e-40	0.6281	0.313	0.14	2.50195e-36	5	Cabp1	Rod bipolar cells
Luc7l3	1.74661e-40	0.499166	0.463	0.243	2.82584e-36	5	Luc7l3	Rod bipolar cells
Ubl5	2.33285e-40	0.375523	0.596	0.331	3.77432e-36	5	Ubl5	Rod bipolar cells
Glo1	2.47101e-40	0.331427	0.481	0.244	3.99785e-36	5	Glo1	Rod bipolar cells
Sv2b	5.96899e-40	0.296738	0.288	0.116	9.65723e-36	5	Sv2b	Rod bipolar cells
Runx1t1	7.08546e-40	0.68454	0.281	0.12	1.14636e-35	5	Runx1t1	Rod bipolar cells
Atp2c1	8.15876e-40	0.418131	0.283	0.117	1.32001e-35	5	Atp2c1	Rod bipolar cells
Otx2	1.08601e-39	0.287024	0.271	0.105	1.75706e-35	5	Otx2	Rod bipolar cells
Rps27a1	4.18753e-39	0.386739	0.83	0.512	6.775e-35	5	Rps27a	Rod bipolar cells
Comt	4.50031e-39	0.652649	0.274	0.118	7.28106e-35	5	Comt	Rod bipolar cells
Rpl27	5.7951e-39	0.372893	0.646	0.369	9.37589e-35	5	Rpl27	Rod bipolar cells
Cisd1	6.67306e-39	0.468615	0.482	0.254	1.07963e-34	5	Cisd1	Rod bipolar cells
Zfp385a	8.34946e-39	0.306288	0.443	0.218	1.35086e-34	5	Zfp385a	Rod bipolar cells
Ndufa131	1.02459e-38	0.429693	0.527	0.287	1.65768e-34	5	Ndufa13	Rod bipolar cells
H2afz	1.75878e-38	0.468279	0.537	0.295	2.84552e-34	5	H2afz	Rod bipolar cells
Rpl31	1.78628e-38	0.392169	0.626	0.357	2.89002e-34	5	Rpl31	Rod bipolar cells
Hspe1	2.95597e-38	0.514955	0.404	0.205	4.78247e-34	5	Hspe1	Rod bipolar cells
Cadm1	3.37095e-38	0.321081	0.496	0.255	5.45387e-34	5	Cadm1	Rod bipolar cells
Eef1a1	3.73712e-38	0.394695	0.807	0.484	6.04629e-34	5	Eef1a1	Rod bipolar cells
Rpl34	6.51269e-38	0.351421	0.652	0.369	1.05369e-33	5	Rpl34	Rod bipolar cells
Rpl37	8.87623e-38	0.396473	0.794	0.48	1.43608e-33	5	Rpl37	Rod bipolar cells
Rps4x	2.06193e-37	0.401347	0.628	0.359	3.33599e-33	5	Rps4x	Rod bipolar cells
Phpt1	2.25095e-37	0.487539	0.374	0.185	3.64182e-33	5	Phpt1	Rod bipolar cells
Rps27rt1	3.06349e-37	0.324637	0.66	0.38	4.95642e-33	5	Rps27rt	Rod bipolar cells
Hnrnpa2b1	2.16758e-36	0.327239	0.555	0.307	3.50693e-32	5	Hnrnpa2b1	Rod bipolar cells
Pebp1	2.2772e-36	0.447836	0.588	0.334	3.68428e-32	5	Pebp1	Rod bipolar cells
Rps3a1	3.83191e-36	0.348176	0.634	0.359	6.19964e-32	5	Rps3a1	Rod bipolar cells
Cltc	4.88777e-36	0.631651	0.267	0.119	7.90792e-32	5	Cltc	Rod bipolar cells
Rps251	5.15388e-36	0.271501	0.73	0.429	8.33846e-32	5	Rps25	Rod bipolar cells
Atp6v1a	1.44909e-35	0.628646	0.343	0.173	2.34448e-31	5	Atp6v1a	Rod bipolar cells
Atp5c1	1.48558e-35	0.454797	0.423	0.224	2.40353e-31	5	Atp5c1	Rod bipolar cells
Naca	2.2272e-35	0.364096	0.595	0.341	3.60339e-31	5	Naca	Rod bipolar cells
Rpl151	2.37991e-35	0.363719	0.572	0.327	3.85046e-31	5	Rpl15	Rod bipolar cells
Ngfrap1	3.036e-35	0.545975	0.414	0.217	4.91195e-31	5	Ngfrap1	Rod bipolar cells
Rpl131	5.51035e-35	0.34873	0.834	0.502	8.9152e-31	5	Rpl13	Rod bipolar cells
Rab3a	9.60963e-35	0.406132	0.594	0.331	1.55474e-30	5	Rab3a	Rod bipolar cells
Rps13	2.41032e-34	0.335731	0.649	0.379	3.89965e-30	5	Rps13	Rod bipolar cells
Wbp5	3.43201e-34	0.44173	0.475	0.258	5.55265e-30	5	Wbp5	Rod bipolar cells
Atp6v1g1	5.39109e-34	0.407559	0.502	0.279	8.72224e-30	5	Atp6v1g1	Rod bipolar cells
Mtch1	8.13284e-34	0.551622	0.349	0.177	1.31581e-29	5	Mtch1	Rod bipolar cells
Cox171	1.27179e-33	0.412339	0.438	0.237	2.05763e-29	5	Cox17	Rod bipolar cells
Cox6c1	1.3486e-33	0.336329	0.794	0.49	2.18189e-29	5	Cox6c	Rod bipolar cells
Rpl23a-ps3	1.39452e-33	0.285069	0.497	0.275	2.2562e-29	5	Rpl23a-ps3	Rod bipolar cells
Rpl36a	1.65805e-33	0.349525	0.487	0.269	2.68255e-29	5	Rpl36a	Rod bipolar cells
Idh3b	3.20387e-33	0.54111	0.25	0.111	5.18353e-29	5	Idh3b	Rod bipolar cells
Fubp1	3.46134e-33	0.431864	0.368	0.188	5.60011e-29	5	Fubp1	Rod bipolar cells
Atp5k	4.1735e-33	0.30055	0.614	0.355	6.75231e-29	5	Atp5k	Rod bipolar cells
Rps15a1	6.34108e-33	0.266636	0.636	0.375	1.02592e-28	5	Rps15a	Rod bipolar cells
Gsk3b	6.39484e-33	0.367249	0.554	0.317	1.03462e-28	5	Gsk3b	Rod bipolar cells
Napb	8.84867e-33	0.490241	0.331	0.166	1.43163e-28	5	Napb	Rod bipolar cells
Phip	9.10227e-33	0.570385	0.287	0.135	1.47266e-28	5	Phip	Rod bipolar cells
Sumo1	1.01755e-32	0.374426	0.514	0.29	1.64629e-28	5	Sumo1	Rod bipolar cells
Lgmn	1.92925e-32	0.301686	0.272	0.119	3.12133e-28	5	Lgmn	Rod bipolar cells
Ckb	2.23732e-32	0.335846	0.918	0.589	3.61977e-28	5	Ckb	Rod bipolar cells
Ddx17	5.2733e-32	0.430454	0.276	0.126	8.53166e-28	5	Ddx17	Rod bipolar cells
Rpl30	5.6559e-32	0.27536	0.588	0.339	9.15067e-28	5	Rpl30	Rod bipolar cells
Rps231	6.58229e-32	0.316849	0.74	0.455	1.06495e-27	5	Rps23	Rod bipolar cells
Klc3	1.02144e-31	0.251556	0.282	0.123	1.65259e-27	5	Klc3	Rod bipolar cells
Rps181	1.28987e-31	0.26701	0.722	0.441	2.08688e-27	5	Rps18	Rod bipolar cells
Tmem9	1.40613e-31	0.361357	0.273	0.124	2.27498e-27	5	Tmem9	Rod bipolar cells
Ywhaq	1.79271e-31	0.385228	0.499	0.284	2.90043e-27	5	Ywhaq	Rod bipolar cells
Ndufa7	2.75715e-31	0.329855	0.507	0.288	4.46079e-27	5	Ndufa7	Rod bipolar cells
Rpl261	2.78297e-31	0.314434	0.762	0.473	4.50257e-27	5	Rpl26	Rod bipolar cells
Psap	4.6473e-31	0.466212	0.398	0.219	7.51886e-27	5	Psap	Rod bipolar cells
Dstn	6.21986e-31	0.400956	0.456	0.257	1.00631e-26	5	Dstn	Rod bipolar cells
Skp1a	1.32171e-30	0.505776	0.339	0.176	2.13839e-26	5	Skp1a	Rod bipolar cells
Atp5b	1.90213e-30	0.285042	0.746	0.468	3.07746e-26	5	Atp5b	Rod bipolar cells
Rps12	2.03429e-30	0.267236	0.433	0.236	3.29128e-26	5	Rps12	Rod bipolar cells
Chmp4b	3.4827e-30	0.547863	0.265	0.126	5.63466e-26	5	Chmp4b	Rod bipolar cells
Ndufv3	7.09146e-30	0.301068	0.509	0.294	1.14733e-25	5	Ndufv3	Rod bipolar cells
Atp1a31	8.05731e-30	0.312956	0.493	0.281	1.30359e-25	5	Atp1a3	Rod bipolar cells
Ost4	8.58618e-30	0.385075	0.342	0.177	1.38916e-25	5	Ost4	Rod bipolar cells
Dynlrb1	1.25483e-29	0.355301	0.492	0.278	2.03018e-25	5	Dynlrb1	Rod bipolar cells
Ubc	1.34279e-29	0.339178	0.501	0.289	2.1725e-25	5	Ubc	Rod bipolar cells
Rpl18a1	1.42134e-29	0.257651	0.792	0.49	2.29959e-25	5	Rpl18a	Rod bipolar cells
Cox20	1.67818e-29	0.349931	0.322	0.162	2.71513e-25	5	Cox20	Rod bipolar cells
Rps91	3.72195e-29	0.325065	0.557	0.334	6.02174e-25	5	Rps9	Rod bipolar cells
Rpl24	4.07844e-29	0.260521	0.711	0.425	6.5985e-25	5	Rpl24	Rod bipolar cells
Atp6v1b2	4.9308e-29	0.389014	0.411	0.23	7.97754e-25	5	Atp6v1b2	Rod bipolar cells
Ndufb6	7.93058e-29	0.378675	0.312	0.158	1.28309e-24	5	Ndufb6	Rod bipolar cells
Scp2	1.46429e-28	0.332518	0.33	0.17	2.36907e-24	5	Scp2	Rod bipolar cells
Pea15a	7.43894e-28	0.304187	0.474	0.273	1.20355e-23	5	Pea15a	Rod bipolar cells
Rpl6l	7.4826e-28	0.438157	0.307	0.158	1.21061e-23	5	Rpl6l	Rod bipolar cells
Rpl4	1.24072e-27	0.251874	0.589	0.353	2.00736e-23	5	Rpl4	Rod bipolar cells
Ndufb2	1.60187e-27	0.341762	0.411	0.23	2.59167e-23	5	Ndufb2	Rod bipolar cells
Ywhab	1.70714e-27	0.46741	0.356	0.194	2.76198e-23	5	Ywhab	Rod bipolar cells
Sh3gl2	3.57111e-27	0.506159	0.311	0.164	5.77769e-23	5	Sh3gl2	Rod bipolar cells
Kif1a	3.83233e-27	0.507296	0.261	0.129	6.20032e-23	5	Kif1a	Rod bipolar cells
Cox7a2l1	4.74518e-27	0.325053	0.424	0.243	7.67723e-23	5	Cox7a2l	Rod bipolar cells
Atp5g21	1.09295e-26	0.280454	0.456	0.263	1.76829e-22	5	Atp5g2	Rod bipolar cells
Mlf2	2.14152e-26	0.307174	0.434	0.248	3.46476e-22	5	Mlf2	Rod bipolar cells
Atp5j1	3.75912e-26	0.296914	0.594	0.363	6.08189e-22	5	Atp5j	Rod bipolar cells
Celf2	4.08212e-26	0.338225	0.387	0.216	6.60446e-22	5	Celf2	Rod bipolar cells
Ndufs5	4.4332e-26	0.306066	0.526	0.311	7.17247e-22	5	Ndufs5	Rod bipolar cells
Rps10	6.53331e-26	0.250229	0.498	0.296	1.05702e-21	5	Rps10	Rod bipolar cells
Gm10036	1.72474e-25	0.38344	0.316	0.167	2.79046e-21	5	Gm10036	Rod bipolar cells
Ndufs7	2.47299e-25	0.323524	0.38	0.214	4.00105e-21	5	Ndufs7	Rod bipolar cells
Rabac1	5.07685e-25	0.255151	0.416	0.236	8.21384e-21	5	Rabac1	Rod bipolar cells
Txn2	6.08141e-25	0.418726	0.307	0.165	9.83911e-21	5	Txn2	Rod bipolar cells
Ndufb8	8.86864e-25	0.253716	0.476	0.284	1.43486e-20	5	Ndufb8	Rod bipolar cells
Aes	1.34434e-24	0.482318	0.287	0.153	2.17501e-20	5	Aes	Rod bipolar cells
Uqcrb	2.45242e-24	0.27863	0.612	0.381	3.96778e-20	5	Uqcrb	Rod bipolar cells
Ube2d3	2.82186e-24	0.267295	0.441	0.26	4.56549e-20	5	Ube2d3	Rod bipolar cells
Atp5d	3.36497e-24	0.286572	0.466	0.277	5.44418e-20	5	Atp5d	Rod bipolar cells
Romo1	9.1416e-24	0.355967	0.362	0.206	1.47902e-19	5	Romo1	Rod bipolar cells
Tmem59l	1.37554e-23	0.404736	0.288	0.153	2.22549e-19	5	Tmem59l	Rod bipolar cells
Ndufc2	2.3853e-23	0.300184	0.475	0.286	3.85918e-19	5	Ndufc2	Rod bipolar cells
Gabarap	3.9077e-23	0.36697	0.317	0.175	6.32226e-19	5	Gabarap	Rod bipolar cells
Snrpn	4.97865e-23	0.291473	0.429	0.241	8.05496e-19	5	Snrpn	Rod bipolar cells
Atp6v1f	5.91421e-23	0.337991	0.375	0.217	9.56861e-19	5	Atp6v1f	Rod bipolar cells
Gdi2	7.49613e-23	0.380478	0.297	0.162	1.2128e-18	5	Gdi2	Rod bipolar cells
Abhd8	1.55983e-22	0.295956	0.356	0.202	2.52365e-18	5	Abhd8	Rod bipolar cells
Trmt112	3.57515e-22	0.26522	0.314	0.174	5.78424e-18	5	Trmt112	Rod bipolar cells
Snrnp70	5.64903e-22	0.30294	0.259	0.133	9.13956e-18	5	Snrnp70	Rod bipolar cells
Tomm7	7.31474e-22	0.254078	0.368	0.214	1.18345e-17	5	Tomm7	Rod bipolar cells
Pkig	9.08569e-22	0.317875	0.255	0.132	1.46997e-17	5	Pkig	Rod bipolar cells
Arglu1	1.57986e-21	0.281965	0.357	0.208	2.55605e-17	5	Arglu1	Rod bipolar cells
Tbca	3.2313e-21	0.354798	0.304	0.172	5.22792e-17	5	Tbca	Rod bipolar cells
Atp6ap2	4.70059e-21	0.358739	0.326	0.187	7.60508e-17	5	Atp6ap2	Rod bipolar cells
Fis1	2.20331e-20	0.30083	0.318	0.183	3.56474e-16	5	Fis1	Rod bipolar cells
Calm3	2.42212e-20	0.309242	0.397	0.237	3.91875e-16	5	Calm3	Rod bipolar cells
Npm1	2.82962e-20	0.312131	0.372	0.222	4.57804e-16	5	Npm1	Rod bipolar cells
Stmn3	3.6616e-20	0.279977	0.371	0.214	5.92409e-16	5	Stmn3	Rod bipolar cells
Fkbp3	4.35559e-20	0.298595	0.394	0.239	7.04691e-16	5	Fkbp3	Rod bipolar cells
Sec61g	1.21479e-19	0.272097	0.43	0.268	1.96541e-15	5	Sec61g	Rod bipolar cells
Zwint	6.386e-19	0.303327	0.33	0.189	1.03319e-14	5	Zwint	Rod bipolar cells
Anapc11	1.80364e-17	0.301909	0.288	0.168	2.91811e-13	5	Anapc11	Rod bipolar cells
Paip2	3.70964e-17	0.256646	0.353	0.217	6.00182e-13	5	Paip2	Rod bipolar cells
Fkbp8	5.81203e-17	0.326757	0.271	0.158	9.40328e-13	5	Fkbp8	Rod bipolar cells
Aplp1	7.4022e-13	0.270117	0.314	0.203	1.1976e-08	5	Aplp1	Rod bipolar cells
Bex1	2.0104e-12	0.272943	0.295	0.188	3.25263e-08	5	Bex1	Rod bipolar cells
Opn1sw	0	6.71602	0.674	0.068	0	6	Opn1sw	Cone photoreceptors
Pde6h	0	5.92175	0.987	0.123	0	6	Pde6h	Cone photoreceptors
Arr3	0	5.10665	0.898	0.03	0	6	Arr3	Cone photoreceptors
Opn1mw	0	4.79841	0.712	0.018	0	6	Opn1mw	Cone photoreceptors
Gngt2	0	4.6429	0.966	0.137	0	6	Gngt2	Cone photoreceptors
Gnat2	0	4.57226	0.92	0.059	0	6	Gnat2	Cone photoreceptors
Gnb31	0	3.09261	0.957	0.224	0	6	Gnb3	Cone photoreceptors
Kcne21	0	2.77411	0.453	0.028	0	6	Kcne2	Cone photoreceptors
Pde6c	0	2.70401	0.435	0.004	0	6	Pde6c	Cone photoreceptors
Cngb3	0	2.47732	0.38	0.017	0	6	Cngb3	Cone photoreceptors
Osgep	0	2.25165	0.532	0.069	0	6	Osgep	Cone photoreceptors
Ndufaf5	0	2.1554	0.491	0.066	0	6	Ndufaf5	Cone photoreceptors
Adrb11	0	2.08132	0.339	0.03	0	6	Adrb1	Cone photoreceptors
Mylk	0	2.04546	0.362	0.029	0	6	Mylk	Cone photoreceptors
Qsox1	5.32671e-302	1.70713	0.25	0.015	8.61808e-298	6	Qsox1	Cone photoreceptors
Eif3b	5.84161e-297	1.96216	0.347	0.034	9.45114e-293	6	Eif3b	Cone photoreceptors
Ppm1j	1.53958e-281	1.78184	0.265	0.019	2.49089e-277	6	Ppm1j	Cone photoreceptors
Gzmm1	3.51096e-267	2.16521	0.453	0.07	5.68038e-263	6	Gzmm	Cone photoreceptors
Plekhb1	7.91509e-263	2.02316	0.669	0.159	1.28058e-258	6	Plekhb1	Cone photoreceptors
Pgc	4.55215e-262	1.96016	0.281	0.024	7.36493e-258	6	Pgc	Cone photoreceptors
Tmsb101	1.39846e-251	1.8825	0.887	0.347	2.26257e-247	6	Tmsb10	Cone photoreceptors
Cd59a	4.98032e-243	1.82293	0.331	0.039	8.05766e-239	6	Cd59a	Cone photoreceptors
Rbp33	1.19557e-219	1.72922	0.745	0.214	1.93432e-215	6	Rbp3	Cone photoreceptors
Hspb6	6.21066e-196	1.5923	0.415	0.074	1.00482e-191	6	Hspb6	Cone photoreceptors
Dixdc1	7.80692e-176	1.47705	0.343	0.057	1.26308e-171	6	Dixdc1	Cone photoreceptors
Acbd6	2.03386e-175	1.92472	0.41	0.089	3.29058e-171	6	Acbd6	Cone photoreceptors
Dfna5	1.63008e-163	1.7671	0.433	0.102	2.63731e-159	6	Dfna5	Cone photoreceptors
Thrb	7.5314e-158	1.40254	0.271	0.039	1.21851e-153	6	Thrb	Cone photoreceptors
Tomm201	3.21138e-152	1.42426	0.763	0.328	5.19569e-148	6	Tomm20	Cone photoreceptors
Slc1a2	1.50449e-149	1.51644	0.468	0.12	2.43411e-145	6	Slc1a2	Cone photoreceptors
Pcdh15	1.33607e-148	1.51657	0.352	0.069	2.16163e-144	6	Pcdh15	Cone photoreceptors
Gm47921	1.72858e-146	1.41543	0.595	0.187	2.79668e-142	6	Gm4792	Cone photoreceptors
Mgst3	3.93167e-144	1.73318	0.294	0.054	6.36105e-140	6	Mgst3	Cone photoreceptors
Rtbdn5	2.8622e-142	1.22307	0.805	0.311	4.63075e-138	6	Rtbdn	Cone photoreceptors
Cdhr1	3.47168e-130	1.20406	0.347	0.071	5.61683e-126	6	Cdhr1	Cone photoreceptors
Ckmt1	1.82801e-126	1.23998	0.356	0.079	2.95754e-122	6	Ckmt1	Cone photoreceptors
Ankrd33	5.56061e-126	1.09079	0.433	0.106	8.99651e-122	6	Ankrd33	Cone photoreceptors
Ccdc1361	2.82061e-124	1.81198	0.405	0.113	4.56347e-120	6	Ccdc136	Cone photoreceptors
Aipl15	2.45255e-112	0.951212	0.766	0.304	3.96798e-108	6	Aipl1	Cone photoreceptors
Cox8a1	3.5868e-112	1.20455	0.846	0.516	5.80308e-108	6	Cox8a	Cone photoreceptors
Sptssa	1.76476e-107	1.35906	0.418	0.126	2.85521e-103	6	Sptssa	Cone photoreceptors
Rer1	2.69408e-106	1.30715	0.409	0.122	4.35875e-102	6	Rer1	Cone photoreceptors
mt-Co11	2.7706e-105	0.979713	0.986	0.776	4.48256e-101	6	mt-Co1	Cone photoreceptors
Tma73	2.94496e-100	0.74806	0.945	0.732	4.76464e-96	6	Tma7	Cone photoreceptors
4930447C04Rik	3.95927e-98	1.48508	0.344	0.099	6.4057e-94	6	4930447C04Rik	Cone photoreceptors
A930003A15Rik3	8.91952e-92	0.857522	0.58	0.207	1.44309e-87	6	A930003A15Rik	Cone photoreceptors
Cdk2ap22	4.88078e-91	0.939559	0.574	0.217	7.89661e-87	6	Cdk2ap2	Cone photoreceptors
Ntm	1.54563e-90	1.21738	0.508	0.196	2.50068e-86	6	Ntm	Cone photoreceptors
Guca1a5	1.66873e-88	0.826663	0.911	0.526	2.69985e-84	6	Guca1a	Cone photoreceptors
Arl61	2.26691e-88	0.913266	0.516	0.184	3.66763e-84	6	Arl6	Cone photoreceptors
Impdh12	3.43424e-88	0.997651	0.502	0.181	5.55626e-84	6	Impdh1	Cone photoreceptors
Tmem230	9.14222e-87	1.09371	0.326	0.092	1.47912e-82	6	Tmem230	Cone photoreceptors
Lgalsl	1.43765e-86	1.0348	0.385	0.118	2.32597e-82	6	Lgalsl	Cone photoreceptors
Hk25	5.45512e-86	0.84154	0.552	0.196	8.82584e-82	6	Hk2	Cone photoreceptors
Atp1b2	5.84261e-85	1.07557	0.686	0.35	9.45277e-81	6	Atp1b2	Cone photoreceptors
AI8471594	2.97162e-83	0.660512	0.588	0.21	4.80778e-79	6	AI847159	Cone photoreceptors
Tulp15	1.2985e-81	0.804578	0.812	0.391	2.10084e-77	6	Tulp1	Cone photoreceptors
Guk1	3.02133e-81	1.00871	0.669	0.322	4.88822e-77	6	Guk1	Cone photoreceptors
mt-Cytb2	3.38268e-81	0.850794	0.984	0.839	5.47284e-77	6	mt-Cytb	Cone photoreceptors
Pde6d	9.35093e-81	1.09954	0.44	0.163	1.51289e-76	6	Pde6d	Cone photoreceptors
Ccdc107	1.58195e-78	1.20136	0.445	0.169	2.55944e-74	6	Ccdc107	Cone photoreceptors
Negr1	1.58992e-78	1.1365	0.524	0.229	2.57232e-74	6	Negr1	Cone photoreceptors
Madd	7.5968e-78	0.960155	0.471	0.179	1.22909e-73	6	Madd	Cone photoreceptors
Klhdc8a	9.76268e-78	1.43956	0.288	0.085	1.5795e-73	6	Klhdc8a	Cone photoreceptors
Neurod12	1.94552e-77	0.876216	0.7	0.344	3.14765e-73	6	Neurod1	Cone photoreceptors
Rd3l1	9.24952e-76	1.43133	0.435	0.175	1.49648e-71	6	Rd3l	Cone photoreceptors
1110038F14Rik	2.11883e-74	0.967647	0.281	0.077	3.42806e-70	6	1110038F14Rik	Cone photoreceptors
mt-Co32	2.52819e-74	0.787489	0.99	0.873	4.09035e-70	6	mt-Co3	Cone photoreceptors
Mfge8	5.53108e-73	0.883796	0.301	0.084	8.94873e-69	6	Mfge8	Cone photoreceptors
Fabp12	8.44917e-72	0.731663	0.359	0.109	1.36699e-67	6	Fabp12	Cone photoreceptors
Mpp4	8.75557e-72	0.805189	0.383	0.124	1.41656e-67	6	Mpp4	Cone photoreceptors
Glo11	3.03848e-67	1.08668	0.522	0.244	4.91595e-63	6	Glo1	Cone photoreceptors
Hist3h2a	3.84206e-67	0.979589	0.585	0.291	6.21607e-63	6	Hist3h2a	Cone photoreceptors
Cltb1	1.4102e-66	1.21178	0.461	0.21	2.28157e-62	6	Cltb	Cone photoreceptors
Ckb1	1.90344e-65	0.741789	0.894	0.594	3.07957e-61	6	Ckb	Cone photoreceptors
Atp5g11	5.64472e-65	0.995417	0.551	0.271	9.1326e-61	6	Atp5g1	Cone photoreceptors
Camk2b1	4.88552e-64	1.31461	0.311	0.109	7.90428e-60	6	Camk2b	Cone photoreceptors
Cpe1	4.83854e-63	0.98794	0.634	0.35	7.82828e-59	6	Cpe	Cone photoreceptors
Sphkap	1.51601e-60	1.19758	0.336	0.124	2.45275e-56	6	Sphkap	Cone photoreceptors
Scg3	7.46667e-60	1.34573	0.257	0.082	1.20803e-55	6	Scg3	Cone photoreceptors
Msi1	1.03004e-59	0.82428	0.403	0.157	1.66651e-55	6	Msi1	Cone photoreceptors
Tnfsf12	2.76652e-58	0.567651	0.385	0.135	4.47595e-54	6	Tnfsf12	Cone photoreceptors
Gm98441	4.67028e-58	1.27122	0.29	0.102	7.55604e-54	6	Gm9844	Cone photoreceptors
mt-Atp62	1.6205e-56	0.673139	0.993	0.893	2.62181e-52	6	mt-Atp6	Cone photoreceptors
Plekhb2	2.39811e-55	1.06774	0.4	0.176	3.8799e-51	6	Plekhb2	Cone photoreceptors
Mat2a1	4.73392e-55	0.828943	0.623	0.344	7.65901e-51	6	Mat2a	Cone photoreceptors
Oaz12	5.46457e-55	0.73376	0.857	0.647	8.84112e-51	6	Oaz1	Cone photoreceptors
Slc17a7	2.10025e-53	0.850956	0.416	0.176	3.39799e-49	6	Slc17a7	Cone photoreceptors
mt-Nd42	1.24666e-52	0.720547	0.933	0.705	2.01698e-48	6	mt-Nd4	Cone photoreceptors
Ip6k2	1.00374e-51	0.628469	0.416	0.173	1.62395e-47	6	Ip6k2	Cone photoreceptors
mt-Nd52	1.05414e-47	0.883105	0.613	0.353	1.7055e-43	6	mt-Nd5	Cone photoreceptors
Rtn41	1.99283e-47	0.716835	0.574	0.313	3.2242e-43	6	Rtn4	Cone photoreceptors
mt-Co22	2.38971e-47	0.665459	0.941	0.737	3.86632e-43	6	mt-Co2	Cone photoreceptors
Gm117444	7.02816e-46	0.43177	0.554	0.255	1.13709e-41	6	Gm11744	Cone photoreceptors
Laptm4b2	1.63333e-45	0.726136	0.494	0.248	2.64256e-41	6	Laptm4b	Cone photoreceptors
Dmd	1.87594e-44	0.480385	0.366	0.146	3.03509e-40	6	Dmd	Cone photoreceptors
Rpgrip13	2.83955e-42	0.475343	0.684	0.374	4.59411e-38	6	Rpgrip1	Cone photoreceptors
Cabp4	2.73496e-41	0.331863	0.311	0.115	4.42489e-37	6	Cabp4	Cone photoreceptors
Scand1	6.266e-40	0.7778	0.354	0.162	1.01378e-35	6	Scand1	Cone photoreceptors
Btg2	1.83702e-38	0.583734	0.31	0.129	2.97211e-34	6	Btg2	Cone photoreceptors
Vtn5	7.14274e-38	0.345327	0.577	0.281	1.15562e-33	6	Vtn	Cone photoreceptors
Grina1	7.72827e-38	0.606195	0.515	0.284	1.25036e-33	6	Grina	Cone photoreceptors
Apbb1	3.58923e-37	0.9042	0.337	0.16	5.80701e-33	6	Apbb1	Cone photoreceptors
Ppa2	7.8656e-37	0.70553	0.26	0.103	1.27258e-32	6	Ppa2	Cone photoreceptors
Ctsb	7.8957e-34	0.829776	0.373	0.195	1.27745e-29	6	Ctsb	Cone photoreceptors
Nap1l11	1.33032e-33	0.675595	0.451	0.249	2.15233e-29	6	Nap1l1	Cone photoreceptors
Rd3	2.04377e-33	0.460283	0.403	0.194	3.30661e-29	6	Rd3	Cone photoreceptors
Sv2b1	7.80252e-33	0.633719	0.277	0.118	1.26237e-28	6	Sv2b	Cone photoreceptors
Cuedc1	8.12464e-33	0.594571	0.297	0.131	1.31449e-28	6	Cuedc1	Cone photoreceptors
Tmem243	4.68776e-32	0.589059	0.286	0.127	7.58432e-28	6	Tmem243	Cone photoreceptors
Ormdl3	9.43625e-32	0.723478	0.28	0.127	1.52669e-27	6	Ormdl3	Cone photoreceptors
Clstn1	1.32427e-31	0.808346	0.349	0.18	2.14253e-27	6	Clstn1	Cone photoreceptors
Map1b1	1.91622e-31	0.565386	0.522	0.303	3.10025e-27	6	Map1b	Cone photoreceptors
Tmem91	6.55989e-31	0.781698	0.274	0.125	1.06133e-26	6	Tmem9	Cone photoreceptors
Platr173	1.31988e-30	0.442256	0.614	0.356	2.13543e-26	6	Platr17	Cone photoreceptors
Syp1	6.40838e-30	0.676364	0.557	0.356	1.03681e-25	6	Syp	Cone photoreceptors
Crx2	7.93077e-29	0.405629	0.402	0.201	1.28312e-24	6	Crx	Cone photoreceptors
Mdh1	1.45471e-28	0.60893	0.565	0.363	2.35357e-24	6	Mdh1	Cone photoreceptors
Grk1	1.99032e-28	0.316481	0.254	0.104	3.22014e-24	6	Grk1	Cone photoreceptors
Ctsd	2.16256e-28	0.759688	0.298	0.149	3.4988e-24	6	Ctsd	Cone photoreceptors
Ogt	3.70023e-28	0.793997	0.379	0.216	5.9866e-24	6	Ogt	Cone photoreceptors
Upf3b	4.4797e-28	0.529548	0.36	0.186	7.24771e-24	6	Upf3b	Cone photoreceptors
Ndufb11	7.73674e-28	0.586697	0.462	0.28	1.25173e-23	6	Ndufb11	Cone photoreceptors
Cplx31	1.62015e-27	0.361135	0.6	0.347	2.62124e-23	6	Cplx3	Cone photoreceptors
Fth12	2.84187e-27	0.456164	0.707	0.503	4.59786e-23	6	Fth1	Cone photoreceptors
Higd2a1	4.45714e-27	0.82546	0.346	0.194	7.2112e-23	6	Higd2a	Cone photoreceptors
Rhot1	1.05685e-26	0.359779	0.275	0.124	1.70987e-22	6	Rhot1	Cone photoreceptors
Sgip1	1.28036e-26	0.405639	0.461	0.267	2.07149e-22	6	Sgip1	Cone photoreceptors
Map2	3.66913e-26	0.627946	0.274	0.133	5.93628e-22	6	Map2	Cone photoreceptors
Sar1b	1.34897e-25	0.686162	0.253	0.12	2.1825e-21	6	Sar1b	Cone photoreceptors
Emc7	1.8673e-25	0.506968	0.352	0.189	3.0211e-21	6	Emc7	Cone photoreceptors
Hist3h2ba1	4.14876e-25	0.610487	0.433	0.262	6.71229e-21	6	Hist3h2ba	Cone photoreceptors
Smim14	6.91362e-25	0.831696	0.25	0.124	1.11855e-20	6	Smim14	Cone photoreceptors
St13	1.56686e-24	0.573537	0.472	0.298	2.53502e-20	6	St13	Cone photoreceptors
Atp5j2	1.61799e-24	0.608324	0.537	0.358	2.61775e-20	6	Atp5j2	Cone photoreceptors
Gabarapl1	1.20707e-23	0.660782	0.369	0.214	1.95292e-19	6	Gabarapl1	Cone photoreceptors
Stx32	1.76554e-23	0.41667	0.462	0.272	2.85647e-19	6	Stx3	Cone photoreceptors
Eno2	1.80257e-23	0.760358	0.284	0.152	2.91637e-19	6	Eno2	Cone photoreceptors
Dad11	1.16185e-22	0.6117	0.39	0.236	1.87975e-18	6	Dad1	Cone photoreceptors
BC031181	4.66744e-22	0.606585	0.403	0.25	7.55146e-18	6	BC031181	Cone photoreceptors
Tmbim6	4.67294e-22	0.535251	0.432	0.268	7.56034e-18	6	Tmbim6	Cone photoreceptors
Got1	7.26501e-22	0.562786	0.339	0.192	1.17541e-17	6	Got1	Cone photoreceptors
Serf22	2.21816e-21	0.461888	0.475	0.303	3.58875e-17	6	Serf2	Cone photoreceptors
Clcn3	4.82514e-21	0.572189	0.354	0.21	7.8066e-17	6	Clcn3	Cone photoreceptors
Ccdc12	4.95967e-21	0.614272	0.258	0.134	8.02424e-17	6	Ccdc12	Cone photoreceptors
Rabac11	2.63684e-20	0.557237	0.386	0.24	4.26615e-16	6	Rabac1	Cone photoreceptors
Xiap	3.66231e-20	0.325595	0.306	0.161	5.92525e-16	6	Xiap	Cone photoreceptors
Scg5	4.96301e-20	0.598088	0.395	0.249	8.02965e-16	6	Scg5	Cone photoreceptors
Slc25a54	9.30527e-20	0.26651	0.471	0.289	1.5055e-15	6	Slc25a5	Cone photoreceptors
Atp2b11	1.28099e-19	0.339406	0.429	0.259	2.07251e-15	6	Atp2b1	Cone photoreceptors
Fyco1	2.72919e-19	0.269383	0.327	0.18	4.41555e-15	6	Fyco1	Cone photoreceptors
Gm100762	5.78511e-19	0.421771	0.565	0.396	9.35973e-15	6	Gm10076	Cone photoreceptors
mt-Nd22	8.04951e-19	0.366789	0.818	0.617	1.30233e-14	6	mt-Nd2	Cone photoreceptors
Tmed10	1.19954e-18	0.50916	0.253	0.135	1.94074e-14	6	Tmed10	Cone photoreceptors
Atp5j3	1.61523e-18	0.447709	0.538	0.368	2.61328e-14	6	Atp5j	Cone photoreceptors
Tax1bp1	4.14806e-18	0.262451	0.323	0.182	6.71115e-14	6	Tax1bp1	Cone photoreceptors
Tsg101	4.73241e-18	0.464814	0.268	0.148	7.65657e-14	6	Tsg101	Cone photoreceptors
Rora	5.43572e-18	0.476217	0.34	0.204	8.79445e-14	6	Rora	Cone photoreceptors
Rufy32	1.07758e-17	0.28202	0.44	0.282	1.74341e-13	6	Rufy3	Cone photoreceptors
Ndufa12	1.30711e-17	0.516473	0.366	0.23	2.11477e-13	6	Ndufa12	Cone photoreceptors
Anp32e4	1.89719e-17	0.293422	0.473	0.306	3.06946e-13	6	Anp32e	Cone photoreceptors
mt-Atp83	1.91703e-16	0.412917	0.637	0.476	3.10155e-12	6	mt-Atp8	Cone photoreceptors
Dynll11	2.71985e-16	0.325493	0.522	0.356	4.40045e-12	6	Dynll1	Cone photoreceptors
Aplp11	1.60146e-15	0.743601	0.314	0.205	2.591e-11	6	Aplp1	Cone photoreceptors
Chgb1	3.58709e-15	0.41708	0.3	0.18	5.80356e-11	6	Chgb	Cone photoreceptors
Luc7l31	8.02398e-15	0.384912	0.38	0.25	1.2982e-10	6	Luc7l3	Cone photoreceptors
Ndufv31	8.47794e-15	0.459176	0.433	0.3	1.37165e-10	6	Ndufv3	Cone photoreceptors
Tspan7	1.03005e-14	0.518385	0.306	0.192	1.66652e-10	6	Tspan7	Cone photoreceptors
Zfand6	2.0744e-14	0.30062	0.33	0.204	3.35617e-10	6	Zfand6	Cone photoreceptors
Ppp1cc	3.47145e-14	0.378637	0.426	0.285	5.61647e-10	6	Ppp1cc	Cone photoreceptors
Snhg201	7.16306e-14	0.397189	0.306	0.192	1.15891e-09	6	Snhg20	Cone photoreceptors
mt-Nd4l2	1.00202e-13	0.473499	0.418	0.295	1.62117e-09	6	mt-Nd4l	Cone photoreceptors
Prnp1	1.03959e-13	0.432294	0.405	0.281	1.68196e-09	6	Prnp	Cone photoreceptors
Slc25a33	1.33337e-13	0.291992	0.284	0.168	2.15726e-09	6	Slc25a33	Cone photoreceptors
Ghitm	1.94418e-13	0.62424	0.264	0.165	3.14548e-09	6	Ghitm	Cone photoreceptors
Cycs	5.43466e-13	0.420183	0.321	0.212	8.79274e-09	6	Cycs	Cone photoreceptors
Uqcrq	8.72873e-13	0.339344	0.472	0.342	1.41222e-08	6	Uqcrq	Cone photoreceptors
Pcsk1n1	1.15766e-12	0.326712	0.502	0.353	1.87297e-08	6	Pcsk1n	Cone photoreceptors
H2afv	2.04686e-12	0.363719	0.301	0.193	3.31162e-08	6	H2afv	Cone photoreceptors
Cox6a11	3.21116e-12	0.371518	0.436	0.314	5.19534e-08	6	Cox6a1	Cone photoreceptors
Uqcr112	8.54943e-12	0.416204	0.403	0.287	1.38321e-07	6	Uqcr11	Cone photoreceptors
Ptms1	1.2131e-11	0.542832	0.379	0.272	1.96267e-07	6	Ptms	Cone photoreceptors
Atp6v0e2	1.54048e-11	0.408876	0.362	0.253	2.49234e-07	6	Atp6v0e2	Cone photoreceptors
Hprt	2.67735e-11	0.421623	0.344	0.238	4.33168e-07	6	Hprt	Cone photoreceptors
Cox7b	4.5493e-11	0.43562	0.385	0.277	7.36032e-07	6	Cox7b	Cone photoreceptors
Srsf1	5.07389e-11	0.331711	0.291	0.189	8.20904e-07	6	Srsf1	Cone photoreceptors
Eif12	5.61029e-11	0.263675	0.811	0.639	9.07689e-07	6	Eif1	Cone photoreceptors
Sep151	1.78668e-10	0.379653	0.352	0.249	2.89067e-06	6	2015-09-01	Cone photoreceptors
Cox7a2l2	2.33927e-10	0.437609	0.349	0.249	3.78471e-06	6	Cox7a2l	Cone photoreceptors
Grcc10	3.31883e-10	0.362912	0.3	0.206	5.36954e-06	6	Grcc10	Cone photoreceptors
Uqcrc1	3.92433e-10	0.251264	0.273	0.178	6.34918e-06	6	Uqcrc1	Cone photoreceptors
Stxbp1	4.46124e-10	0.290302	0.347	0.243	7.21784e-06	6	Stxbp1	Cone photoreceptors
Fkbp4	1.50984e-09	0.431116	0.29	0.203	2.44278e-05	6	Fkbp4	Cone photoreceptors
Tspan3	2.98121e-09	0.32898	0.363	0.263	4.8233e-05	6	Tspan3	Cone photoreceptors
Zfp385a1	4.72014e-09	0.344988	0.321	0.227	7.63671e-05	6	Zfp385a	Cone photoreceptors
Cox7a21	6.5633e-09	0.27996	0.475	0.36	0.000106188	6	Cox7a2	Cone photoreceptors
Ubl51	6.78449e-09	0.297168	0.451	0.342	0.000109766	6	Ubl5	Cone photoreceptors
Slc24a5	1.28525e-08	0.356841	0.254	0.172	0.000207941	6	Slc24a5	Cone photoreceptors
Ndufa2	1.51663e-08	0.31121	0.425	0.327	0.000245375	6	Ndufa2	Cone photoreceptors
Park71	1.59611e-08	0.317021	0.4	0.305	0.000258235	6	Park7	Cone photoreceptors
Ndufa71	1.85843e-08	0.262191	0.393	0.297	0.000300675	6	Ndufa7	Cone photoreceptors
Romo11	9.16628e-08	0.437953	0.287	0.212	0.00148301	6	Romo1	Cone photoreceptors
Ndufa31	1.83668e-07	0.319348	0.341	0.258	0.00297156	6	Ndufa3	Cone photoreceptors
Ier3ip1	4.91121e-07	0.3379	0.268	0.197	0.00794584	6	Ier3ip1	Cone photoreceptors
Cbx3	5.24526e-07	0.282236	0.415	0.327	0.00848631	6	Cbx3	Cone photoreceptors
Rheb	6.48104e-07	0.328763	0.293	0.218	0.0104857	6	Rheb	Cone photoreceptors
Myeov2	8.93957e-07	0.438892	0.278	0.209	0.0144633	6	Myeov2	Cone photoreceptors
Fam171b1	1.30432e-06	0.308382	0.255	0.186	0.0211026	6	Fam171b	Cone photoreceptors
Atp1a32	1.44241e-06	0.284707	0.37	0.291	0.0233367	6	Atp1a3	Cone photoreceptors
Spcs2	1.64374e-05	0.286158	0.263	0.2	0.26594	6	Spcs2	Cone photoreceptors
Minos1	2.10791e-05	0.256777	0.275	0.213	0.341039	6	Minos1	Cone photoreceptors
Cisd11	2.74332e-05	0.340389	0.33	0.266	0.443842	6	Cisd1	Cone photoreceptors
Prdx21	0.000111909	0.26307	0.344	0.283	1	6	Prdx2	Cone photoreceptors
H2afy1	0.00107685	0.279679	0.257	0.214	1	6	H2afy	Cone photoreceptors
Snhg11	0	2.73715	0.984	0.21	0	7	Snhg11	Amacrine cells
Cbln2	0	2.58423	0.461	0.01	0	7	Cbln2	Amacrine cells
Slc6a1	0	2.57411	0.849	0.069	0	7	Slc6a1	Amacrine cells
Meg31	0	2.50093	0.992	0.322	0	7	Meg3	Amacrine cells
Gad1	0	2.40669	0.765	0.054	0	7	Gad1	Amacrine cells
Synpr	0	2.27423	0.884	0.137	0	7	Synpr	Amacrine cells
Basp1	0	2.26497	0.798	0.089	0	7	Basp1	Amacrine cells
6330403K07Rik	0	2.21641	0.602	0.045	0	7	6330403K07Rik	Amacrine cells
Tfap2b	0	2.13272	0.592	0.058	0	7	Tfap2b	Amacrine cells
Vsnl1	0	2.09153	0.661	0.062	0	7	Vsnl1	Amacrine cells
Pax6	0	2.08395	0.906	0.148	0	7	Pax6	Amacrine cells
Atp1b1	0	2.05806	0.814	0.102	0	7	Atp1b1	Amacrine cells
Tkt	0	2.01298	0.761	0.107	0	7	Tkt	Amacrine cells
Impact	0	1.87567	0.798	0.128	0	7	Impact	Amacrine cells
Stmn2	0	1.8469	0.439	0.036	0	7	Stmn2	Amacrine cells
Gad2	0	1.82894	0.504	0.026	0	7	Gad2	Amacrine cells
Ndrg4	0	1.81901	0.702	0.101	0	7	Ndrg4	Amacrine cells
Meis2	0	1.81405	0.718	0.101	0	7	Meis2	Amacrine cells
Shisa8	0	1.78276	0.457	0.038	0	7	Shisa8	Amacrine cells
Chd3os	0	1.78031	0.731	0.111	0	7	Chd3os	Amacrine cells
Nrsn2	0	1.75223	0.571	0.042	0	7	Nrsn2	Amacrine cells
Nrsn1	0	1.74276	0.692	0.099	0	7	Nrsn1	Amacrine cells
Elavl3	0	1.65437	0.61	0.066	0	7	Elavl3	Amacrine cells
Slc32a1	0	1.65194	0.62	0.066	0	7	Slc32a1	Amacrine cells
Dlgap1	0	1.63795	0.563	0.058	0	7	Dlgap1	Amacrine cells
Gm1673	0	1.63607	0.616	0.079	0	7	Gm1673	Amacrine cells
2900011O08Rik	0	1.60668	0.561	0.067	0	7	2900011O08Rik	Amacrine cells
Uchl1	0	1.59265	0.529	0.058	0	7	Uchl1	Amacrine cells
Syt7	0	1.42283	0.386	0.025	0	7	Syt7	Amacrine cells
Frmd5	0	1.38836	0.439	0.037	0	7	Frmd5	Amacrine cells
Gap43	0	1.38357	0.361	0.024	0	7	Gap43	Amacrine cells
Tfap2a	0	1.37824	0.376	0.028	0	7	Tfap2a	Amacrine cells
Nrxn2	5.64766e-306	1.59892	0.647	0.09	9.13735e-302	7	Nrxn2	Amacrine cells
Marcks	8.18088e-304	1.73836	0.61	0.082	1.32358e-299	7	Marcks	Amacrine cells
Vps8	1.04983e-302	2.17921	0.798	0.151	1.69851e-298	7	Vps8	Amacrine cells
Nap1l51	1.15962e-300	2.20974	0.933	0.245	1.87615e-296	7	Nap1l5	Amacrine cells
Rbfox2	1.2579e-298	1.40233	0.482	0.05	2.03515e-294	7	Rbfox2	Amacrine cells
Cpne5	2.66035e-297	1.28702	0.322	0.021	4.30418e-293	7	Cpne5	Amacrine cells
Zwint1	7.59896e-296	1.89125	0.843	0.172	1.22943e-291	7	Zwint	Amacrine cells
Ywhah	9.22654e-296	1.70853	0.8	0.147	1.49276e-291	7	Ywhah	Amacrine cells
Mgat4c	6.69403e-292	1.52864	0.416	0.038	1.08303e-287	7	Mgat4c	Amacrine cells
Rasgrf1	3.99214e-291	1.01089	0.306	0.019	6.45889e-287	7	Rasgrf1	Amacrine cells
Mllt11	4.17204e-290	1.6985	0.676	0.107	6.74994e-286	7	Mllt11	Amacrine cells
Stx1b	4.31649e-290	1.41162	0.445	0.044	6.98365e-286	7	Stx1b	Amacrine cells
Spock3	1.13129e-289	1.40523	0.52	0.061	1.83032e-285	7	Spock3	Amacrine cells
Tagln3	5.72486e-288	1.63408	0.737	0.125	9.26224e-284	7	Tagln3	Amacrine cells
Atp6v1g2	1.9872e-286	1.65128	0.669	0.105	3.21509e-282	7	Atp6v1g2	Amacrine cells
Kcnip1	3.87849e-285	1.13744	0.302	0.019	6.275e-281	7	Kcnip1	Amacrine cells
Pcdh17	6.84612e-285	1.83407	0.427	0.042	1.10763e-280	7	Pcdh17	Amacrine cells
Celf41	2.93444e-283	1.80167	0.922	0.217	4.74763e-279	7	Celf4	Amacrine cells
Dtnbp1	5.57648e-283	1.48459	0.537	0.067	9.02218e-279	7	Dtnbp1	Amacrine cells
Fxyd6	5.78095e-280	1.35976	0.373	0.031	9.353e-276	7	Fxyd6	Amacrine cells
Elavl4	2.44291e-268	1.10702	0.306	0.021	3.95238e-264	7	Elavl4	Amacrine cells
Nsg1	2.35487e-267	1.5447	0.578	0.082	3.80994e-263	7	Nsg1	Amacrine cells
Ralyl	6.05943e-265	1.33547	0.402	0.039	9.80355e-261	7	Ralyl	Amacrine cells
Sv2a	9.40546e-261	1.59556	0.712	0.128	1.52171e-256	7	Sv2a	Amacrine cells
Rtn11	3.78328e-260	1.73501	0.876	0.203	6.12096e-256	7	Rtn1	Amacrine cells
Mab21l2	3.43963e-258	1.45107	0.447	0.051	5.56498e-254	7	Mab21l2	Amacrine cells
C1ql1	5.99681e-258	2.24451	0.478	0.06	9.70225e-254	7	C1ql1	Amacrine cells
6430548M08Rik	1.46902e-257	1.52736	0.6	0.092	2.37672e-253	7	6430548M08Rik	Amacrine cells
Pnmal2	1.02846e-256	1.32631	0.592	0.087	1.66394e-252	7	Pnmal2	Amacrine cells
Chd3	1.26234e-253	1.36272	0.516	0.069	2.04234e-249	7	Chd3	Amacrine cells
Snrpn1	2.60835e-246	1.76311	0.886	0.228	4.22004e-242	7	Snrpn	Amacrine cells
Gpr22	1.36982e-243	1.40528	0.373	0.037	2.21623e-239	7	Gpr22	Amacrine cells
Dusp26	2.3294e-243	1.51509	0.643	0.11	3.76874e-239	7	Dusp26	Amacrine cells
Nsg2	9.17074e-240	1.2203	0.435	0.051	1.48373e-235	7	Nsg2	Amacrine cells
Ldhb	2.32447e-239	1.51076	0.696	0.129	3.76076e-235	7	Ldhb	Amacrine cells
Serp2	1.819e-237	1.29755	0.508	0.071	2.94296e-233	7	Serp2	Amacrine cells
Cdk14	3.0029e-237	1.26014	0.406	0.045	4.8584e-233	7	Cdk14	Amacrine cells
Snca	3.84357e-237	1.31788	0.341	0.031	6.2185e-233	7	Snca	Amacrine cells
Gabra2	1.17294e-230	1.32838	0.304	0.025	1.8977e-226	7	Gabra2	Amacrine cells
Tmem179	3.37891e-230	1.08244	0.316	0.027	5.46673e-226	7	Tmem179	Amacrine cells
Cacna2d2	4.89547e-230	1.05213	0.351	0.034	7.92037e-226	7	Cacna2d2	Amacrine cells
Bex11	1.19203e-226	1.60134	0.765	0.172	1.92859e-222	7	Bex1	Amacrine cells
Grin2b	1.66467e-225	1.20721	0.355	0.036	2.69327e-221	7	Grin2b	Amacrine cells
Tspyl4	4.2103e-225	1.41233	0.788	0.174	6.81185e-221	7	Tspyl4	Amacrine cells
Fez1	7.86623e-222	1.26777	0.506	0.074	1.27268e-217	7	Fez1	Amacrine cells
Phlda1	8.96191e-222	1.21877	0.278	0.022	1.44995e-217	7	Phlda1	Amacrine cells
Gprasp2	4.99633e-221	1.22422	0.427	0.053	8.08356e-217	7	Gprasp2	Amacrine cells
Sh3bp1	2.93549e-220	1.35069	0.712	0.142	4.74932e-216	7	Sh3bp1	Amacrine cells
Stmn4	2.92652e-218	1.31594	0.404	0.049	4.73482e-214	7	Stmn4	Amacrine cells
Fabp3	1.80897e-217	1.1877	0.365	0.04	2.92673e-213	7	Fabp3	Amacrine cells
Pianp	2.92882e-217	1.10053	0.38	0.042	4.73854e-213	7	Pianp	Amacrine cells
Gng3	1.70249e-215	1.49909	0.757	0.17	2.75446e-211	7	Gng3	Amacrine cells
Insig1	2.93968e-214	1.57333	0.49	0.073	4.75612e-210	7	Insig1	Amacrine cells
Ttc31	3.13377e-214	1.52543	0.902	0.249	5.07013e-210	7	Ttc3	Amacrine cells
Zmat4	5.75153e-212	1.12711	0.3	0.027	9.30541e-208	7	Zmat4	Amacrine cells
Cygb	6.07118e-212	1.40386	0.592	0.106	9.82256e-208	7	Cygb	Amacrine cells
Anks1b	4.17556e-211	1.11473	0.304	0.028	6.75563e-207	7	Anks1b	Amacrine cells
Vamp4	3.10846e-210	1.22349	0.531	0.085	5.02919e-206	7	Vamp4	Amacrine cells
Stmn31	2.85616e-209	1.52492	0.808	0.2	4.62099e-205	7	Stmn3	Amacrine cells
AI593442	1.41483e-208	1.35242	0.329	0.033	2.28905e-204	7	AI593442	Amacrine cells
Stmn1	1.84897e-208	1.75326	0.78	0.192	2.99144e-204	7	Stmn1	Amacrine cells
C1ql2	2.07457e-207	1.48165	0.335	0.035	3.35645e-203	7	C1ql2	Amacrine cells
Tmem191c	3.37069e-205	1.14811	0.437	0.059	5.45344e-201	7	Tmem191c	Amacrine cells
Camk2n2	6.9126e-205	1.16424	0.431	0.058	1.11839e-200	7	Camk2n2	Amacrine cells
Adgrl3	2.89999e-204	1.15588	0.38	0.045	4.6919e-200	7	Adgrl3	Amacrine cells
Cnih2	4.50443e-204	1.02344	0.324	0.033	7.28771e-200	7	Cnih2	Amacrine cells
Selm1	3.45691e-203	1.33815	0.731	0.161	5.59293e-199	7	Selm	Amacrine cells
Gria2	5.20202e-202	1.30283	0.773	0.178	8.41636e-198	7	Gria2	Amacrine cells
Zfhx31	2.97162e-200	1.55265	0.453	0.068	4.80778e-196	7	Zfhx3	Amacrine cells
Adarb1	3.98087e-200	1.14511	0.388	0.048	6.44065e-196	7	Adarb1	Amacrine cells
Chst1	2.35065e-197	1.07101	0.276	0.024	3.80312e-193	7	Chst1	Amacrine cells
Dkk3	2.97446e-197	0.883582	0.535	0.087	4.81237e-193	7	Dkk3	Amacrine cells
Dpysl21	1.1635e-195	1.5056	0.859	0.238	1.88243e-191	7	Dpysl2	Amacrine cells
Ppia	1.54866e-191	1.61545	0.986	0.452	2.50558e-187	7	Ppia	Amacrine cells
Asap1	3.70461e-191	1.0362	0.48	0.075	5.99369e-187	7	Asap1	Amacrine cells
Cdk5r1	3.70291e-190	1.17171	0.429	0.062	5.99093e-186	7	Cdk5r1	Amacrine cells
Ngfrap11	1.13084e-189	1.42241	0.794	0.207	1.82959e-185	7	Ngfrap1	Amacrine cells
Prune2	1.15637e-187	1.44849	0.62	0.129	1.87089e-183	7	Prune2	Amacrine cells
Nrxn1	1.66043e-186	1.0673	0.367	0.046	2.68641e-182	7	Nrxn1	Amacrine cells
Bex21	2.45836e-186	1.50098	0.931	0.31	3.97738e-182	7	Bex2	Amacrine cells
Ly6h	5.56066e-185	1.32337	0.465	0.074	8.9966e-181	7	Ly6h	Amacrine cells
Scoc	1.06431e-184	1.19447	0.696	0.157	1.72195e-180	7	Scoc	Amacrine cells
Dnm3	1.81586e-184	1.06352	0.678	0.144	2.93789e-180	7	Dnm3	Amacrine cells
Gng2	2.78788e-184	0.852971	0.257	0.022	4.51052e-180	7	Gng2	Amacrine cells
Mapt	1.16927e-183	1.24341	0.549	0.102	1.89175e-179	7	Mapt	Amacrine cells
Sfxn1	3.5469e-182	1.01966	0.406	0.057	5.73853e-178	7	Sfxn1	Amacrine cells
Cxcl14	3.6677e-181	1.82436	0.32	0.037	5.93396e-177	7	Cxcl14	Amacrine cells
Tmx4	1.21922e-180	1.12313	0.494	0.084	1.97257e-176	7	Tmx4	Amacrine cells
Gucy1a3	6.02299e-180	1.36364	0.59	0.118	9.7446e-176	7	Gucy1a3	Amacrine cells
Gpm6a	3.63643e-179	1.25567	0.708	0.166	5.88339e-175	7	Gpm6a	Amacrine cells
Pnck	6.98892e-179	0.891027	0.28	0.028	1.13074e-174	7	Pnck	Amacrine cells
Map7d2	7.25042e-178	1.14431	0.488	0.083	1.17305e-173	7	Map7d2	Amacrine cells
Tsc22d1	2.27092e-177	1.22967	0.761	0.19	3.67412e-173	7	Tsc22d1	Amacrine cells
Gnai1	4.65443e-176	0.916536	0.269	0.026	7.5304e-172	7	Gnai1	Amacrine cells
Hmgcs1	1.77764e-175	1.05102	0.447	0.071	2.87604e-171	7	Hmgcs1	Amacrine cells
Rab6a	3.60571e-175	1.18657	0.639	0.139	5.83369e-171	7	Rab6a	Amacrine cells
Sparcl1	7.66696e-175	1.05879	0.396	0.057	1.24044e-170	7	Sparcl1	Amacrine cells
Kif5c	1.00325e-174	1.10367	0.457	0.075	1.62316e-170	7	Kif5c	Amacrine cells
Thra	1.32607e-172	1.19712	0.712	0.171	2.14544e-168	7	Thra	Amacrine cells
Cbx5	1.72934e-172	1.05447	0.52	0.095	2.7979e-168	7	Cbx5	Amacrine cells
Chn1	2.74589e-172	1.19833	0.586	0.119	4.44258e-168	7	Chn1	Amacrine cells
Syn1	1.7367e-171	1.0848	0.398	0.059	2.80981e-167	7	Syn1	Amacrine cells
Lsamp	9.60901e-171	1.13648	0.473	0.082	1.55464e-166	7	Lsamp	Amacrine cells
Chd5	3.21828e-170	0.987186	0.345	0.044	5.20686e-166	7	Chd5	Amacrine cells
Morf4l1	7.07292e-170	1.33273	0.9	0.287	1.14433e-165	7	Morf4l1	Amacrine cells
Rph3a	2.20566e-169	1.24675	0.396	0.059	3.56854e-165	7	Rph3a	Amacrine cells
Eef1e1	7.05162e-169	1.00863	0.498	0.089	1.14088e-164	7	Eef1e1	Amacrine cells
Morf4l2	1.1783e-168	1.12178	0.62	0.134	1.90637e-164	7	Morf4l2	Amacrine cells
Arhgap44	3.10882e-167	0.866274	0.269	0.028	5.02976e-163	7	Arhgap44	Amacrine cells
Gnas1	3.25692e-167	1.3582	0.949	0.333	5.26937e-163	7	Gnas	Amacrine cells
Dclk1	2.8227e-165	0.840955	0.284	0.031	4.56684e-161	7	Dclk1	Amacrine cells
Kcnc1	1.46046e-164	0.978727	0.424	0.067	2.36288e-160	7	Kcnc1	Amacrine cells
Nenf	8.19675e-164	1.12857	0.567	0.117	1.32615e-159	7	Nenf	Amacrine cells
Gnb2	1.63075e-161	1.04896	0.524	0.102	2.6384e-157	7	Gnb2	Amacrine cells
Cacng3	3.54614e-161	1.09403	0.302	0.037	5.7373e-157	7	Cacng3	Amacrine cells
Ywhaz	4.6506e-161	1.07285	0.612	0.136	7.52421e-157	7	Ywhaz	Amacrine cells
Pcdh10	2.03874e-160	1.19454	0.261	0.028	3.29847e-156	7	Pcdh10	Amacrine cells
Atp6v1c1	4.44519e-160	0.957414	0.537	0.105	7.19188e-156	7	Atp6v1c1	Amacrine cells
Itm2c1	1.53368e-159	1.28814	0.759	0.206	2.48135e-155	7	Itm2c	Amacrine cells
Dynll2	5.1216e-159	1.10794	0.676	0.164	8.28624e-155	7	Dynll2	Amacrine cells
Scd2	5.91881e-159	1.01901	0.473	0.086	9.57605e-155	7	Scd2	Amacrine cells
Rab6b	7.35289e-159	0.970197	0.451	0.079	1.18962e-154	7	Rab6b	Amacrine cells
Sult4a1	2.59314e-158	0.916094	0.318	0.041	4.19543e-154	7	Sult4a1	Amacrine cells
Scn2b	2.97318e-157	0.982161	0.324	0.043	4.81031e-153	7	Scn2b	Amacrine cells
Calm2	8.81502e-157	1.38722	0.971	0.454	1.42618e-152	7	Calm2	Amacrine cells
Fgf13	2.56445e-156	1.04683	0.339	0.047	4.14903e-152	7	Fgf13	Amacrine cells
Rgs8	1.25971e-155	1.00674	0.329	0.044	2.03808e-151	7	Rgs8	Amacrine cells
Hdac11	1.49054e-155	0.999956	0.4	0.064	2.41155e-151	7	Hdac11	Amacrine cells
Cyfip2	1.07205e-154	1.0539	0.447	0.079	1.73446e-150	7	Cyfip2	Amacrine cells
Pacsin1	1.2051e-154	1.07124	0.704	0.175	1.94972e-150	7	Pacsin1	Amacrine cells
Rab3c	1.60426e-154	1.02799	0.412	0.068	2.59554e-150	7	Rab3c	Amacrine cells
Lrp1b	6.58272e-154	1.03816	0.259	0.028	1.06502e-149	7	Lrp1b	Amacrine cells
Ndn1	4.10611e-153	1.1962	0.639	0.151	6.64327e-149	7	Ndn	Amacrine cells
Resp18	1.76528e-151	1.01538	0.308	0.04	2.85605e-147	7	Resp18	Amacrine cells
Kcna6	2.28091e-151	1.02916	0.271	0.031	3.69028e-147	7	Kcna6	Amacrine cells
Podxl2	2.97516e-151	1.06866	0.584	0.128	4.81351e-147	7	Podxl2	Amacrine cells
Map1lc3a1	5.00886e-151	1.19048	0.786	0.229	8.10383e-147	7	Map1lc3a	Amacrine cells
Prkaca	8.88934e-151	0.934983	0.569	0.122	1.43821e-146	7	Prkaca	Amacrine cells
Faim2	2.88576e-150	1.10341	0.578	0.128	4.66887e-146	7	Faim2	Amacrine cells
Zcchc18	9.16929e-150	1.03734	0.571	0.125	1.4835e-145	7	Zcchc18	Amacrine cells
Rnf187	2.43546e-149	1.0893	0.81	0.232	3.94034e-145	7	Rnf187	Amacrine cells
Gprasp1	3.35801e-149	1.08967	0.476	0.092	5.43292e-145	7	Gprasp1	Amacrine cells
Smim10l1	2.04873e-148	1.08165	0.661	0.164	3.31464e-144	7	Smim10l1	Amacrine cells
Ak1	4.73027e-148	0.948733	0.355	0.054	7.65311e-144	7	Ak1	Amacrine cells
Prkar1b	7.75598e-148	0.99237	0.38	0.061	1.25484e-143	7	Prkar1b	Amacrine cells
Caly	8.77387e-148	1.06312	0.567	0.124	1.41953e-143	7	Caly	Amacrine cells
Pbx1	3.97957e-146	1.10829	0.555	0.123	6.43854e-142	7	Pbx1	Amacrine cells
Myt1l	1.02575e-143	0.777003	0.286	0.036	1.65957e-139	7	Myt1l	Amacrine cells
Cit	1.13456e-142	0.823333	0.255	0.029	1.83561e-138	7	Cit	Amacrine cells
Pde10a1	2.0435e-142	1.14969	0.498	0.103	3.30618e-138	7	Pde10a	Amacrine cells
Rab3a1	1.45743e-141	1.22597	0.904	0.325	2.35797e-137	7	Rab3a	Amacrine cells
Rcan2	2.64769e-141	0.85123	0.288	0.037	4.28369e-137	7	Rcan2	Amacrine cells
Tceal3	4.95941e-141	0.995002	0.443	0.084	8.02382e-137	7	Tceal3	Amacrine cells
BC029722	6.59647e-141	0.803997	0.369	0.059	1.06724e-136	7	BC029722	Amacrine cells
Kifap3	3.62505e-140	0.854625	0.508	0.106	5.86496e-136	7	Kifap3	Amacrine cells
Cend1	3.11322e-139	0.926513	0.429	0.079	5.03689e-135	7	Cend1	Amacrine cells
Pfn2	3.29064e-139	1.10294	0.727	0.205	5.32392e-135	7	Pfn2	Amacrine cells
Khdrbs2	3.76709e-139	0.971225	0.259	0.031	6.09477e-135	7	Khdrbs2	Amacrine cells
Rd3l2	7.37511e-139	1.25004	0.649	0.17	1.19322e-134	7	Rd3l	Amacrine cells
Kcna5	5.06948e-138	0.975895	0.49	0.099	8.20191e-134	7	Kcna5	Amacrine cells
Atp6v1d	1.61412e-137	0.874514	0.586	0.136	2.61148e-133	7	Atp6v1d	Amacrine cells
Bend6	2.4115e-137	0.864433	0.29	0.039	3.90157e-133	7	Bend6	Amacrine cells
Kctd8	1.73131e-136	0.800356	0.286	0.038	2.80108e-132	7	Kctd8	Amacrine cells
Tceal5	2.17359e-136	1.02657	0.51	0.11	3.51665e-132	7	Tceal5	Amacrine cells
Syt11	2.86683e-136	1.04825	0.484	0.101	4.63825e-132	7	Syt11	Amacrine cells
Id4	1.19527e-135	1.44545	0.255	0.031	1.93383e-131	7	Id4	Amacrine cells
Rit21	1.88327e-135	1.2127	0.637	0.168	3.04694e-131	7	Rit2	Amacrine cells
Shank1	2.47908e-135	0.979874	0.48	0.099	4.0109e-131	7	Shank1	Amacrine cells
Peg3	1.36261e-134	0.770057	0.416	0.076	2.20456e-130	7	Peg3	Amacrine cells
Zeb2	1.9037e-134	1.04307	0.459	0.092	3.07999e-130	7	Zeb2	Amacrine cells
Flywch2	3.5461e-134	0.787008	0.304	0.043	5.73723e-130	7	Flywch2	Amacrine cells
Cbarp	3.95056e-134	0.835523	0.347	0.055	6.39162e-130	7	Cbarp	Amacrine cells
Pid1	1.1956e-133	0.838878	0.31	0.045	1.93436e-129	7	Pid1	Amacrine cells
B630019K06Rik	8.01913e-133	0.788466	0.278	0.037	1.29742e-128	7	B630019K06Rik	Amacrine cells
Wbp2	1.26094e-132	0.852694	0.714	0.192	2.04007e-128	7	Wbp2	Amacrine cells
Ube3a	8.61242e-132	0.956062	0.684	0.187	1.3934e-127	7	Ube3a	Amacrine cells
Cx3cl1	1.80302e-131	0.80517	0.265	0.034	2.9171e-127	7	Cx3cl1	Amacrine cells
1700025G04Rik	2.15972e-131	0.829282	0.288	0.04	3.49421e-127	7	1700025G04Rik	Amacrine cells
1500011B03Rik	9.04325e-131	0.859083	0.518	0.115	1.46311e-126	7	1500011B03Rik	Amacrine cells
Prmt2	1.4315e-130	0.772984	0.278	0.037	2.31603e-126	7	Prmt2	Amacrine cells
Sncb	3.65421e-130	1.18694	0.976	0.462	5.91215e-126	7	Sncb	Amacrine cells
Acot7	3.86399e-130	0.864379	0.422	0.081	6.25155e-126	7	Acot7	Amacrine cells
Clip3	4.7812e-130	0.949318	0.42	0.081	7.73551e-126	7	Clip3	Amacrine cells
Ywhag	6.94748e-130	0.865353	0.451	0.091	1.12403e-125	7	Ywhag	Amacrine cells
Rheb1	2.0213e-129	0.939017	0.716	0.203	3.27025e-125	7	Rheb	Amacrine cells
Sobp	6.1771e-129	0.952307	0.269	0.036	9.99393e-125	7	Sobp	Amacrine cells
Atp6v1a1	1.30516e-128	0.867925	0.645	0.166	2.11161e-124	7	Atp6v1a	Amacrine cells
Zrsr2	5.75983e-127	0.766608	0.351	0.059	9.31883e-123	7	Zrsr2	Amacrine cells
Dlg2	6.27611e-127	0.943713	0.361	0.063	1.01541e-122	7	Dlg2	Amacrine cells
Prkacb	8.2235e-126	0.847349	0.449	0.092	1.33048e-121	7	Prkacb	Amacrine cells
Six6	1.59618e-125	1.1352	0.433	0.089	2.58246e-121	7	Six6	Amacrine cells
2210013O21Rik	3.66898e-122	0.933349	0.373	0.069	5.93604e-118	7	2210013O21Rik	Amacrine cells
Cib2	9.22173e-122	0.805054	0.269	0.038	1.49198e-117	7	Cib2	Amacrine cells
Pcp41	1.04386e-121	1.34451	0.78	0.26	1.68886e-117	7	Pcp4	Amacrine cells
Ncs1	4.19766e-121	0.775371	0.253	0.034	6.79139e-117	7	Ncs1	Amacrine cells
Hcfc1r1	6.66092e-121	0.828932	0.551	0.134	1.07767e-116	7	Hcfc1r1	Amacrine cells
Gria4	1.4309e-120	0.878977	0.259	0.036	2.31506e-116	7	Gria4	Amacrine cells
Actl6b	2.49782e-120	0.784618	0.282	0.042	4.04122e-116	7	Actl6b	Amacrine cells
Tecr	3.89059e-120	0.971129	0.849	0.285	6.29458e-116	7	Tecr	Amacrine cells
Wbp51	4.35266e-120	1.03212	0.782	0.252	7.04216e-116	7	Wbp5	Amacrine cells
Cmip	5.00615e-120	0.805882	0.314	0.051	8.09946e-116	7	Cmip	Amacrine cells
Serinc11	1.45823e-119	0.895701	0.637	0.173	2.35928e-115	7	Serinc1	Amacrine cells
Calm11	1.29761e-118	0.940063	0.969	0.428	2.09941e-114	7	Calm1	Amacrine cells
Ywhab1	2.05662e-118	0.954812	0.661	0.186	3.3274e-114	7	Ywhab	Amacrine cells
Bmyc	2.19466e-118	0.771023	0.445	0.095	3.55073e-114	7	Bmyc	Amacrine cells
Fabp5	1.02699e-117	0.812345	0.284	0.043	1.66157e-113	7	Fabp5	Amacrine cells
Slc6a11	1.114e-117	0.811091	0.29	0.044	1.80234e-113	7	Slc6a11	Amacrine cells
Arf3	1.55373e-117	0.854511	0.408	0.083	2.51379e-113	7	Arf3	Amacrine cells
Cartpt	2.23476e-117	1.05958	0.259	0.037	3.61562e-113	7	Cartpt	Amacrine cells
Atp6v1e1	3.08167e-117	0.949061	0.776	0.249	4.98584e-113	7	Atp6v1e1	Amacrine cells
Pgrmc11	3.39806e-117	0.8851	0.751	0.231	5.49772e-113	7	Pgrmc1	Amacrine cells
Ncam1	6.57764e-117	0.9806	0.739	0.228	1.0642e-112	7	Ncam1	Amacrine cells
Tcaf1	8.03338e-117	0.838409	0.324	0.055	1.29972e-112	7	Tcaf1	Amacrine cells
Cfl1	4.35996e-116	1.09226	0.855	0.323	7.05398e-112	7	Cfl1	Amacrine cells
Mpc1	5.85297e-116	0.852532	0.578	0.148	9.46952e-112	7	Mpc1	Amacrine cells
Vamp2	2.21739e-115	1.15617	0.91	0.387	3.58751e-111	7	Vamp2	Amacrine cells
Kcnj9	4.13364e-115	0.796306	0.31	0.051	6.68782e-111	7	Kcnj9	Amacrine cells
Nhlh2	9.24102e-115	0.740647	0.3	0.048	1.4951e-110	7	Nhlh2	Amacrine cells
Gabbr1	1.48545e-114	0.826021	0.347	0.063	2.40332e-110	7	Gabbr1	Amacrine cells
Atpif11	4.96356e-114	0.969593	0.796	0.268	8.03055e-110	7	Atpif1	Amacrine cells
Cd47	6.18256e-114	0.798503	0.553	0.14	1.00028e-109	7	Cd47	Amacrine cells
Rgs2	1.25307e-113	0.935003	0.263	0.039	2.02735e-109	7	Rgs2	Amacrine cells
Ppm1k	1.39117e-113	0.671519	0.273	0.041	2.25077e-109	7	Ppm1k	Amacrine cells
Pak3	1.56843e-113	0.816198	0.396	0.08	2.53757e-109	7	Pak3	Amacrine cells
Mtch11	1.91871e-113	0.916939	0.614	0.171	3.10428e-109	7	Mtch1	Amacrine cells
Nucks1	2.76452e-113	0.787162	0.598	0.16	4.47271e-109	7	Nucks1	Amacrine cells
Dner	6.63594e-113	0.813692	0.255	0.036	1.07363e-108	7	Dner	Amacrine cells
Pcsk1n2	1.45652e-112	1.03173	0.882	0.341	2.3565e-108	7	Pcsk1n	Amacrine cells
Calm31	1.55717e-112	0.938468	0.722	0.228	2.51934e-108	7	Calm3	Amacrine cells
Pura	5.60664e-112	0.727441	0.637	0.177	9.07099e-108	7	Pura	Amacrine cells
Micu3	1.0366e-111	0.777817	0.529	0.131	1.67711e-107	7	Micu3	Amacrine cells
Uqcc21	1.60685e-111	0.765748	0.676	0.195	2.59973e-107	7	Uqcc2	Amacrine cells
Rundc3a	8.32238e-111	0.774058	0.516	0.127	1.34648e-106	7	Rundc3a	Amacrine cells
Jund	1.29919e-110	0.850252	0.7	0.215	2.10197e-106	7	Jund	Amacrine cells
5330434G04Rik	2.67156e-110	0.853998	0.447	0.101	4.32232e-106	7	5330434G04Rik	Amacrine cells
Hsp90ab1	3.66088e-110	0.960256	0.837	0.295	5.92294e-106	7	Hsp90ab1	Amacrine cells
Rcn2	4.52491e-110	0.77651	0.412	0.087	7.32085e-106	7	Rcn2	Amacrine cells
Cask	6.76143e-110	0.825711	0.347	0.065	1.09393e-105	7	Cask	Amacrine cells
Sub11	9.11496e-110	0.93442	0.865	0.312	1.47471e-105	7	Sub1	Amacrine cells
Spock2	4.1967e-109	0.718246	0.376	0.074	6.78985e-105	7	Spock2	Amacrine cells
Ccdc85b	8.54039e-109	0.680455	0.457	0.105	1.38175e-104	7	Ccdc85b	Amacrine cells
Anapc5	1.11179e-108	0.617821	0.337	0.062	1.79877e-104	7	Anapc5	Amacrine cells
Polr2m	1.72715e-108	0.717249	0.543	0.14	2.79435e-104	7	Polr2m	Amacrine cells
2210016L21Rik	6.04953e-108	0.747113	0.478	0.114	9.78753e-104	7	2210016L21Rik	Amacrine cells
Tcf25	7.03762e-108	0.786719	0.676	0.199	1.13862e-103	7	Tcf25	Amacrine cells
Fkbp2	8.64471e-108	0.760753	0.524	0.133	1.39863e-103	7	Fkbp2	Amacrine cells
Prdx5	1.05875e-107	0.837465	0.706	0.219	1.71296e-103	7	Prdx5	Amacrine cells
Ube2e1	2.00761e-107	0.761199	0.496	0.12	3.24812e-103	7	Ube2e1	Amacrine cells
Ahi1	2.66251e-107	0.626528	0.547	0.139	4.30767e-103	7	Ahi1	Amacrine cells
Elovl6	4.29196e-107	0.755981	0.292	0.049	6.94396e-103	7	Elovl6	Amacrine cells
Iscu	5.87279e-107	0.604532	0.359	0.07	9.50158e-103	7	Iscu	Amacrine cells
Rnf220	1.00456e-106	0.652199	0.341	0.064	1.62527e-102	7	Rnf220	Amacrine cells
Cdc421	1.48041e-106	0.815442	0.751	0.243	2.39515e-102	7	Cdc42	Amacrine cells
Diras2	2.07962e-106	0.906407	0.341	0.065	3.36462e-102	7	Diras2	Amacrine cells
Pclo	3.34794e-106	0.709583	0.404	0.086	5.41663e-102	7	Pclo	Amacrine cells
Rab7	8.70167e-106	0.750915	0.508	0.128	1.40784e-101	7	Rab7	Amacrine cells
Oxr1	2.60999e-105	0.752358	0.404	0.088	4.2227e-101	7	Oxr1	Amacrine cells
Arl2	3.26337e-105	0.717933	0.406	0.088	5.27981e-101	7	Arl2	Amacrine cells
Hint1	1.46325e-104	0.877165	0.79	0.271	2.36739e-100	7	Hint1	Amacrine cells
Zranb2	1.66419e-104	0.668924	0.569	0.154	2.69249e-100	7	Zranb2	Amacrine cells
Cplx2	3.4024e-104	0.887556	0.308	0.055	5.50475e-100	7	Cplx2	Amacrine cells
Sqstm1	4.27642e-104	0.843279	0.424	0.097	6.91882e-100	7	Sqstm1	Amacrine cells
Cxx1a	1.0515e-103	0.795167	0.533	0.139	1.70122e-99	7	Cxx1a	Amacrine cells
Blcap	2.34427e-103	0.713542	0.39	0.083	3.79279e-99	7	Blcap	Amacrine cells
Syt1	5.48799e-103	1.06815	0.951	0.418	8.87901e-99	7	Syt1	Amacrine cells
Ap1s1	8.23743e-103	0.790483	0.286	0.049	1.33273e-98	7	Ap1s1	Amacrine cells
Tubb2a	1.02106e-102	0.823648	0.543	0.144	1.65198e-98	7	Tubb2a	Amacrine cells
2310009B15Rik	1.64847e-102	0.670229	0.261	0.041	2.66706e-98	7	2310009B15Rik	Amacrine cells
Arl8a	2.99843e-102	0.695383	0.345	0.068	4.85116e-98	7	Arl8a	Amacrine cells
Lin7a1	3.18385e-102	0.879529	0.508	0.131	5.15115e-98	7	Lin7a	Amacrine cells
Cox14	4.10323e-102	0.563292	0.516	0.131	6.63861e-98	7	Cox14	Amacrine cells
Fam103a1	5.57934e-102	0.655642	0.453	0.108	9.02682e-98	7	Fam103a1	Amacrine cells
Pafah1b1	5.86864e-102	0.63448	0.549	0.147	9.49487e-98	7	Pafah1b1	Amacrine cells
Tbca1	6.27451e-102	0.687911	0.59	0.164	1.01515e-97	7	Tbca	Amacrine cells
Hlf	8.81442e-102	0.940504	0.51	0.134	1.42608e-97	7	Hlf	Amacrine cells
Pcdh9	9.39788e-102	1.12818	0.353	0.073	1.52048e-97	7	Pcdh9	Amacrine cells
Fdps	9.65706e-102	0.777895	0.396	0.087	1.56242e-97	7	Fdps	Amacrine cells
Dtd1	1.32483e-101	0.746455	0.347	0.069	2.14344e-97	7	Dtd1	Amacrine cells
Cds2	1.45665e-101	0.7046	0.392	0.085	2.35672e-97	7	Cds2	Amacrine cells
Snap47	1.79043e-101	0.706933	0.408	0.091	2.89673e-97	7	Snap47	Amacrine cells
C1d	2.95256e-101	0.596138	0.518	0.133	4.77695e-97	7	C1d	Amacrine cells
Pja2	4.30158e-101	0.738153	0.463	0.113	6.95953e-97	7	Pja2	Amacrine cells
Trim32	4.76838e-101	0.727877	0.306	0.056	7.71477e-97	7	Trim32	Amacrine cells
2003-09-01	7.70415e-101	0.756443	0.273	0.046	1.24645e-96	7	2003-09-01	Amacrine cells
Fkbp31	2.4186e-100	0.812101	0.708	0.23	3.91305e-96	7	Fkbp3	Amacrine cells
Meaf6	3.51304e-100	0.656518	0.371	0.078	5.68374e-96	7	Meaf6	Amacrine cells
Pigyl	3.77603e-100	0.652322	0.337	0.066	6.10923e-96	7	Pigyl	Amacrine cells
Nhp2l1	4.14775e-100	0.622483	0.571	0.157	6.71064e-96	7	Nhp2l1	Amacrine cells
Pitpna	5.51839e-100	0.668352	0.476	0.118	8.92821e-96	7	Pitpna	Amacrine cells
Idi1	1.62962e-99	0.696066	0.292	0.052	2.63657e-95	7	Idi1	Amacrine cells
Camk2n1	2.01587e-99	0.764037	0.604	0.174	3.26148e-95	7	Camk2n1	Amacrine cells
Ndufb4	2.37683e-99	0.757672	0.729	0.236	3.84547e-95	7	Ndufb4	Amacrine cells
Gabarapl11	3.66925e-99	0.627288	0.676	0.205	5.93648e-95	7	Gabarapl1	Amacrine cells
Igsf8	7.90035e-99	0.834839	0.422	0.099	1.2782e-94	7	Igsf8	Amacrine cells
Usp22	8.00349e-99	0.624158	0.308	0.057	1.29488e-94	7	Usp22	Amacrine cells
Gdi1	9.01204e-99	0.719425	0.555	0.154	1.45806e-94	7	Gdi1	Amacrine cells
Ssbp3	1.16553e-98	0.658331	0.341	0.068	1.88572e-94	7	Ssbp3	Amacrine cells
Snap251	1.83916e-98	1.06147	0.953	0.47	2.97557e-94	7	Snap25	Amacrine cells
Emc10	2.98544e-98	0.775954	0.437	0.105	4.83014e-94	7	Emc10	Amacrine cells
Rab11b	4.3298e-98	0.601226	0.535	0.143	7.00519e-94	7	Rab11b	Amacrine cells
Hdgf	6.60974e-98	0.667838	0.465	0.116	1.06939e-93	7	Hdgf	Amacrine cells
Ogfrl1	8.09608e-98	0.78518	0.351	0.073	1.30987e-93	7	Ogfrl1	Amacrine cells
Ppme1	8.3025e-98	0.598447	0.359	0.075	1.34326e-93	7	Ppme1	Amacrine cells
Mrfap1	1.09097e-97	0.820503	0.833	0.303	1.76507e-93	7	Mrfap1	Amacrine cells
Stub1	2.22788e-97	0.596903	0.571	0.159	3.60448e-93	7	Stub1	Amacrine cells
Ndufa61	2.86639e-97	0.694879	0.739	0.242	4.63753e-93	7	Ndufa6	Amacrine cells
Flywch1	3.14783e-97	0.632508	0.3	0.055	5.09288e-93	7	Flywch1	Amacrine cells
Camkv	3.20984e-97	0.759636	0.333	0.066	5.19319e-93	7	Camkv	Amacrine cells
Aplp12	3.51269e-97	0.815689	0.633	0.194	5.68319e-93	7	Aplp1	Amacrine cells
Supt4a	5.82078e-97	0.663535	0.416	0.097	9.41744e-93	7	Supt4a	Amacrine cells
Atp6v1f1	8.74778e-97	0.773258	0.665	0.21	1.4153e-92	7	Atp6v1f	Amacrine cells
Sh3bgrl3	1.32361e-96	0.768746	0.365	0.079	2.14147e-92	7	Sh3bgrl3	Amacrine cells
Klc1	4.21847e-96	0.786759	0.61	0.182	6.82507e-92	7	Klc1	Amacrine cells
Samd141	4.27096e-96	0.809408	0.371	0.081	6.90998e-92	7	Samd14	Amacrine cells
Hdgfrp3	4.35255e-96	0.688839	0.402	0.092	7.042e-92	7	Hdgfrp3	Amacrine cells
Cisd12	7.99607e-96	0.745054	0.745	0.25	1.29368e-91	7	Cisd1	Amacrine cells
Set	1.00397e-95	0.730948	0.755	0.256	1.62432e-91	7	Set	Amacrine cells
Impad1	1.13815e-95	0.696844	0.271	0.047	1.84141e-91	7	Impad1	Amacrine cells
Dpp6	1.80269e-95	0.722562	0.278	0.049	2.91657e-91	7	Dpp6	Amacrine cells
2310036O22Rik	2.02363e-95	0.479897	0.555	0.151	3.27403e-91	7	2310036O22Rik	Amacrine cells
Cmpk1	3.25919e-95	0.625838	0.457	0.114	5.27304e-91	7	Cmpk1	Amacrine cells
Gnl3l	6.5877e-95	0.619683	0.396	0.09	1.06582e-90	7	Gnl3l	Amacrine cells
Rpl22l1	9.9965e-95	0.722418	0.841	0.302	1.61733e-90	7	Rpl22l1	Amacrine cells
Pdcd5	1.25503e-94	0.554456	0.49	0.127	2.03051e-90	7	Pdcd5	Amacrine cells
Gtf2h5	1.33089e-94	0.51333	0.455	0.112	2.15325e-90	7	Gtf2h5	Amacrine cells
Eri3	2.02482e-94	0.68023	0.302	0.058	3.27595e-90	7	Eri3	Amacrine cells
Chchd6	2.57357e-94	0.572417	0.282	0.051	4.16377e-90	7	Chchd6	Amacrine cells
Ptprn	2.70051e-94	0.579509	0.273	0.048	4.36916e-90	7	Ptprn	Amacrine cells
Rnf165	4.17641e-94	0.679931	0.276	0.049	6.75701e-90	7	Rnf165	Amacrine cells
Ube2m	4.30574e-94	0.585425	0.255	0.042	6.96626e-90	7	Ube2m	Amacrine cells
Tbcb	5.00268e-94	0.62051	0.427	0.103	8.09384e-90	7	Tbcb	Amacrine cells
Tusc2	5.8321e-94	0.617686	0.367	0.08	9.43576e-90	7	Tusc2	Amacrine cells
Dennd5b	6.48159e-94	0.712889	0.418	0.1	1.04866e-89	7	Dennd5b	Amacrine cells
Prkar1a	6.79886e-94	0.723032	0.592	0.175	1.09999e-89	7	Prkar1a	Amacrine cells
Bzw1	1.15442e-93	0.549955	0.422	0.101	1.86773e-89	7	Bzw1	Amacrine cells
Dynlrb11	1.82859e-93	0.762008	0.776	0.273	2.95847e-89	7	Dynlrb1	Amacrine cells
Eno21	2.27011e-93	0.570531	0.533	0.144	3.67281e-89	7	Eno2	Amacrine cells
Tnik	9.34737e-93	0.757234	0.284	0.052	1.51231e-88	7	Tnik	Amacrine cells
B3gat3	2.01442e-92	0.619693	0.263	0.046	3.25914e-88	7	B3gat3	Amacrine cells
Arl6ip5	3.14827e-92	0.62422	0.51	0.138	5.09359e-88	7	Arl6ip5	Amacrine cells
Ube2n	3.41292e-92	0.619489	0.569	0.163	5.52176e-88	7	Ube2n	Amacrine cells
Cbx4	3.77608e-92	0.596725	0.273	0.049	6.10932e-88	7	Cbx4	Amacrine cells
Tpm1	7.67942e-92	0.661159	0.3	0.058	1.24245e-87	7	Tpm1	Amacrine cells
Kctd13	9.20543e-92	0.626189	0.269	0.048	1.48935e-87	7	Kctd13	Amacrine cells
Tspyl1	1.05891e-91	0.569208	0.388	0.089	1.7132e-87	7	Tspyl1	Amacrine cells
Psmb5	1.24519e-91	0.59515	0.582	0.17	2.01459e-87	7	Psmb5	Amacrine cells
Dnajc30	1.67768e-91	0.545727	0.282	0.052	2.71431e-87	7	Dnajc30	Amacrine cells
Habp4	3.16596e-91	0.614719	0.324	0.066	5.1222e-87	7	Habp4	Amacrine cells
Soga3	1.08934e-90	0.684051	0.306	0.061	1.76245e-86	7	Soga3	Amacrine cells
Ppp1r2	1.1026e-90	0.628172	0.398	0.094	1.7839e-86	7	Ppp1r2	Amacrine cells
Dnm1	1.20001e-90	0.608657	0.392	0.091	1.9415e-86	7	Dnm1	Amacrine cells
Sec11c	2.14885e-90	0.632866	0.339	0.072	3.47663e-86	7	Sec11c	Amacrine cells
Smarca2	2.17062e-90	0.648614	0.461	0.12	3.51185e-86	7	Smarca2	Amacrine cells
Coprs	2.18602e-90	0.578765	0.292	0.055	3.53676e-86	7	Coprs	Amacrine cells
Bnip3	4.33144e-90	0.725838	0.529	0.15	7.00784e-86	7	Bnip3	Amacrine cells
Hras	4.90734e-90	0.63359	0.351	0.077	7.93958e-86	7	Hras	Amacrine cells
Slc22a17	5.23353e-90	0.67572	0.42	0.102	8.46732e-86	7	Slc22a17	Amacrine cells
Spin1	5.58757e-90	0.653683	0.255	0.044	9.04013e-86	7	Spin1	Amacrine cells
Tspan131	6.17944e-90	0.732525	0.555	0.161	9.99771e-86	7	Tspan13	Amacrine cells
Rap1gap1	1.08532e-89	0.74806	0.306	0.061	1.75594e-85	7	Rap1gap	Amacrine cells
Hspe11	1.2994e-89	0.645728	0.645	0.201	2.1023e-85	7	Hspe1	Amacrine cells
Hnrnpd	3.52617e-89	0.58404	0.392	0.092	5.70498e-85	7	Hnrnpd	Amacrine cells
Iqsec3	5.76622e-89	0.80045	0.388	0.092	9.32917e-85	7	Iqsec3	Amacrine cells
Gna11	6.6487e-89	0.667658	0.284	0.054	1.07569e-84	7	Gna11	Amacrine cells
Ap2s1	6.75449e-89	0.617925	0.537	0.153	1.09281e-84	7	Ap2s1	Amacrine cells
Hsd17b12	2.94692e-88	0.784189	0.471	0.128	4.76783e-84	7	Hsd17b12	Amacrine cells
Nat14	6.0124e-88	0.551069	0.443	0.113	9.72746e-84	7	Nat14	Amacrine cells
Pja1	6.05834e-88	0.744871	0.437	0.113	9.80179e-84	7	Pja1	Amacrine cells
Atxn7l3b	7.64585e-88	0.679707	0.714	0.245	1.23702e-83	7	Atxn7l3b	Amacrine cells
Trappc2l	7.8199e-88	0.65679	0.398	0.096	1.26518e-83	7	Trappc2l	Amacrine cells
Bnip3l	1.13666e-87	0.687762	0.582	0.178	1.83901e-83	7	Bnip3l	Amacrine cells
Sumo3	1.52636e-87	0.451299	0.504	0.137	2.4695e-83	7	Sumo3	Amacrine cells
Nkiras1	2.04929e-87	0.602808	0.345	0.076	3.31554e-83	7	Nkiras1	Amacrine cells
Ncoa7	2.19944e-87	0.636545	0.29	0.056	3.55847e-83	7	Ncoa7	Amacrine cells
B230219D22Rik	2.25941e-87	0.554028	0.537	0.155	3.6555e-83	7	B230219D22Rik	Amacrine cells
Wbp11	2.74666e-87	0.604809	0.369	0.085	4.44382e-83	7	Wbp11	Amacrine cells
Dnajc8	5.22689e-87	0.465231	0.602	0.182	8.45659e-83	7	Dnajc8	Amacrine cells
Msmo1	7.05568e-87	0.613192	0.322	0.068	1.14154e-82	7	Msmo1	Amacrine cells
H2afz1	9.70166e-87	0.736779	0.794	0.292	1.56963e-82	7	H2afz	Amacrine cells
Atp6v0d1	9.93186e-87	0.626997	0.565	0.169	1.60688e-82	7	Atp6v0d1	Amacrine cells
Rnf14	1.80272e-86	0.597794	0.429	0.109	2.91661e-82	7	Rnf14	Amacrine cells
Runx1t11	1.93679e-86	1.10053	0.435	0.118	3.13353e-82	7	Runx1t1	Amacrine cells
Acp1	2.57487e-86	0.604127	0.504	0.141	4.16589e-82	7	Acp1	Amacrine cells
Sbk1	2.65419e-86	0.66691	0.337	0.074	4.29422e-82	7	Sbk1	Amacrine cells
Znhit1	2.93799e-86	0.517703	0.337	0.073	4.75338e-82	7	Znhit1	Amacrine cells
Tubb4a	5.19781e-86	0.660351	0.357	0.081	8.40953e-82	7	Tubb4a	Amacrine cells
Pfdn2	1.00651e-85	0.511329	0.641	0.202	1.62844e-81	7	Pfdn2	Amacrine cells
Fdft1	1.3974e-85	0.685489	0.286	0.056	2.26085e-81	7	Fdft1	Amacrine cells
Fundc1	1.69219e-85	0.608235	0.324	0.07	2.73779e-81	7	Fundc1	Amacrine cells
Atp6v1g11	2.52999e-85	0.684537	0.765	0.274	4.09327e-81	7	Atp6v1g1	Amacrine cells
Ank31	3.179e-85	0.761029	0.48	0.133	5.14331e-81	7	Ank3	Amacrine cells
Eif5a	3.77113e-85	0.675035	0.747	0.268	6.10131e-81	7	Eif5a	Amacrine cells
Atp6ap21	4.84514e-85	0.667998	0.586	0.18	7.83896e-81	7	Atp6ap2	Amacrine cells
AI413582	8.92756e-85	0.557102	0.284	0.055	1.44439e-80	7	AI413582	Amacrine cells
Vdac3	9.90226e-85	0.592389	0.52	0.15	1.60209e-80	7	Vdac3	Amacrine cells
Snrpd1	1.15748e-84	0.449979	0.539	0.155	1.87268e-80	7	Snrpd1	Amacrine cells
1110004F10Rik	2.16636e-84	0.581127	0.649	0.212	3.50496e-80	7	1110004F10Rik	Amacrine cells
Nrxn31	2.54433e-84	0.795388	0.665	0.228	4.11647e-80	7	Nrxn3	Amacrine cells
Zfr	3.23725e-84	0.612426	0.486	0.135	5.23754e-80	7	Zfr	Amacrine cells
Arf1	8.46566e-84	0.609576	0.735	0.256	1.36966e-79	7	Arf1	Amacrine cells
Abhd12	1.18789e-83	0.669292	0.343	0.079	1.92188e-79	7	Abhd12	Amacrine cells
Map1lc3b	1.21657e-83	0.538133	0.606	0.187	1.96829e-79	7	Map1lc3b	Amacrine cells
Cd200	1.99795e-83	0.716184	0.269	0.052	3.23248e-79	7	Cd200	Amacrine cells
Ndufa11	2.72591e-83	0.583758	0.661	0.218	4.41025e-79	7	Ndufa11	Amacrine cells
Denr	3.41855e-83	0.497491	0.333	0.073	5.53087e-79	7	Denr	Amacrine cells
Eif4a2	3.50165e-83	0.765453	0.81	0.315	5.66532e-79	7	Eif4a2	Amacrine cells
Tmem59l1	6.45719e-83	0.640076	0.516	0.147	1.04471e-78	7	Tmem59l	Amacrine cells
Arl2bp	7.57448e-83	0.550632	0.422	0.108	1.22547e-78	7	Arl2bp	Amacrine cells
Ccdc92	8.99296e-83	0.487181	0.265	0.05	1.45497e-78	7	Ccdc92	Amacrine cells
Nedd81	9.70374e-83	0.67697	0.782	0.292	1.56997e-78	7	Nedd8	Amacrine cells
Bag1	1.12716e-82	0.536643	0.353	0.082	1.82364e-78	7	Bag1	Amacrine cells
Ccl27a	1.40123e-82	0.614876	0.333	0.074	2.26704e-78	7	Ccl27a	Amacrine cells
Ppp2r4	1.83074e-82	0.623893	0.298	0.062	2.96196e-78	7	Ppp2r4	Amacrine cells
B230217C12Rik	2.07376e-82	0.723269	0.261	0.05	3.35514e-78	7	B230217C12Rik	Amacrine cells
Rab2a	3.34506e-82	0.636853	0.531	0.159	5.41198e-78	7	Rab2a	Amacrine cells
Dnajb6	7.68993e-82	0.543615	0.716	0.245	1.24415e-77	7	Dnajb6	Amacrine cells
Tceal8	1.32632e-81	0.689579	0.402	0.103	2.14586e-77	7	Tceal8	Amacrine cells
Zmat2	1.38674e-81	0.446386	0.394	0.097	2.24361e-77	7	Zmat2	Amacrine cells
Hsbp1	1.39969e-81	0.59721	0.686	0.235	2.26455e-77	7	Hsbp1	Amacrine cells
Adgrb3	1.49199e-81	0.811825	0.302	0.064	2.41389e-77	7	Adgrb3	Amacrine cells
Ptpn11	2.91032e-81	0.558147	0.261	0.05	4.70861e-77	7	Ptpn11	Amacrine cells
Vti1b	3.5121e-81	0.521421	0.347	0.08	5.68223e-77	7	Vti1b	Amacrine cells
Rac1	3.90944e-81	0.640379	0.351	0.083	6.32509e-77	7	Rac1	Amacrine cells
Ei24	4.03694e-81	0.469631	0.367	0.087	6.53136e-77	7	Ei24	Amacrine cells
Ptms2	4.42315e-81	0.750886	0.718	0.261	7.15621e-77	7	Ptms	Amacrine cells
Scg51	1.07854e-80	0.590661	0.698	0.239	1.74496e-76	7	Scg5	Amacrine cells
Ube2s	3.32805e-80	0.542339	0.447	0.122	5.38445e-76	7	Ube2s	Amacrine cells
Ube2e2	4.98101e-80	0.627299	0.276	0.055	8.05877e-76	7	Ube2e2	Amacrine cells
Eef1a21	6.59909e-80	0.657599	0.535	0.16	1.06767e-75	7	Eef1a2	Amacrine cells
Myl12b	9.75182e-80	0.565499	0.429	0.114	1.57775e-75	7	Myl12b	Amacrine cells
Ptp4a1	1.14937e-79	0.564067	0.38	0.095	1.85957e-75	7	Ptp4a1	Amacrine cells
Arhgdia	2.14905e-79	0.534523	0.261	0.051	3.47694e-75	7	Arhgdia	Amacrine cells
Aes1	2.19592e-79	0.61665	0.502	0.148	3.55278e-75	7	Aes	Amacrine cells
Psmd7	2.29755e-79	0.5139	0.439	0.119	3.7172e-75	7	Psmd7	Amacrine cells
Hap1	2.4148e-79	0.699664	0.284	0.058	3.9069e-75	7	Hap1	Amacrine cells
Tceal61	3.1927e-79	0.650689	0.333	0.076	5.16547e-75	7	Tceal6	Amacrine cells
Apc	3.77802e-79	0.529262	0.331	0.076	6.11246e-75	7	Apc	Amacrine cells
Snx3	3.81043e-79	0.417289	0.5	0.143	6.16489e-75	7	Snx3	Amacrine cells
Cfdp1	4.48024e-79	0.532345	0.584	0.185	7.24858e-75	7	Cfdp1	Amacrine cells
Eif4h	4.77461e-79	0.490876	0.482	0.137	7.72485e-75	7	Eif4h	Amacrine cells
Ube2v2	4.87718e-79	0.494326	0.451	0.124	7.8908e-75	7	Ube2v2	Amacrine cells
Pmvk	6.0458e-79	0.483153	0.327	0.074	9.7815e-75	7	Pmvk	Amacrine cells
Thy1	1.73805e-78	0.552165	0.255	0.048	2.81199e-74	7	Thy1	Amacrine cells
Pebp11	2.34851e-78	0.751495	0.822	0.331	3.79966e-74	7	Pebp1	Amacrine cells
Tmem55b	3.3873e-78	0.529447	0.388	0.098	5.4803e-74	7	Tmem55b	Amacrine cells
Akr1a1	3.85528e-78	0.471123	0.535	0.162	6.23746e-74	7	Akr1a1	Amacrine cells
Ndufa8	5.09988e-78	0.528788	0.49	0.144	8.2511e-74	7	Ndufa8	Amacrine cells
Araf	9.54211e-78	0.492417	0.48	0.137	1.54382e-73	7	Araf	Amacrine cells
Gpr162	1.00374e-77	0.659138	0.406	0.107	1.62395e-73	7	Gpr162	Amacrine cells
Sumo11	1.13654e-77	0.663414	0.757	0.287	1.83881e-73	7	Sumo1	Amacrine cells
Pfdn1	1.6709e-77	0.408707	0.565	0.174	2.70335e-73	7	Pfdn1	Amacrine cells
Cxx1b	2.13133e-77	0.505452	0.384	0.096	3.44828e-73	7	Cxx1b	Amacrine cells
Coa3	2.4278e-77	0.473628	0.512	0.152	3.92794e-73	7	Coa3	Amacrine cells
Fam126b	2.8059e-77	0.469799	0.396	0.102	4.53967e-73	7	Fam126b	Amacrine cells
Tsn	3.17274e-77	0.518474	0.492	0.144	5.13318e-73	7	Tsn	Amacrine cells
Ppp2r1a	1.04561e-76	0.540889	0.41	0.109	1.6917e-72	7	Ppp2r1a	Amacrine cells
Cox7b1	1.41507e-76	0.650386	0.724	0.266	2.28945e-72	7	Cox7b	Amacrine cells
Mzt1	3.29452e-76	0.478034	0.29	0.062	5.33021e-72	7	Mzt1	Amacrine cells
E130218I03Rik	4.58422e-76	0.778792	0.935	0.432	7.41681e-72	7	E130218I03Rik	Amacrine cells
Fis11	5.72917e-76	0.549923	0.559	0.177	9.26922e-72	7	Fis1	Amacrine cells
Mapk10	5.8112e-76	0.607179	0.261	0.053	9.40195e-72	7	Mapk10	Amacrine cells
Mien1	6.61055e-76	0.421223	0.471	0.135	1.06952e-71	7	Mien1	Amacrine cells
Lrpap1	8.57761e-76	0.498135	0.392	0.101	1.38777e-71	7	Lrpap1	Amacrine cells
Psip11	9.15262e-76	0.604308	0.694	0.245	1.4808e-71	7	Psip1	Amacrine cells
Npm11	1.40309e-75	0.60138	0.637	0.216	2.27006e-71	7	Npm1	Amacrine cells
0610007P14Rik	1.5032e-75	0.543666	0.414	0.112	2.43202e-71	7	0610007P14Rik	Amacrine cells
Vstm2b1	1.58244e-75	0.752084	0.314	0.072	2.56024e-71	7	Vstm2b	Amacrine cells
Auts21	1.87174e-75	0.810371	0.506	0.16	3.02829e-71	7	Auts2	Amacrine cells
Psap1	1.9941e-75	0.576035	0.637	0.215	3.22625e-71	7	Psap	Amacrine cells
Syngr1	3.49899e-75	0.39209	0.288	0.062	5.66102e-71	7	Syngr1	Amacrine cells
Psme1	5.24877e-75	0.612515	0.269	0.056	8.49198e-71	7	Psme1	Amacrine cells
Tspan31	8.11498e-75	0.601318	0.702	0.251	1.31292e-70	7	Tspan3	Amacrine cells
Ndufb5	1.21135e-74	0.486261	0.62	0.206	1.95985e-70	7	Ndufb5	Amacrine cells
Rtn3	1.91051e-74	0.563043	0.641	0.22	3.09102e-70	7	Rtn3	Amacrine cells
Mif	1.99925e-74	0.780682	0.947	0.448	3.23459e-70	7	Mif	Amacrine cells
Cmas	2.32494e-74	0.535167	0.29	0.063	3.76152e-70	7	Cmas	Amacrine cells
Cacybp	3.59869e-74	0.364936	0.508	0.152	5.82232e-70	7	Cacybp	Amacrine cells
Cabp11	3.90764e-74	0.563209	0.473	0.139	6.32217e-70	7	Cabp1	Amacrine cells
Ndufc11	4.70078e-74	0.593109	0.72	0.268	7.6054e-70	7	Ndufc1	Amacrine cells
Insig2	4.89229e-74	0.539924	0.29	0.064	7.91524e-70	7	Insig2	Amacrine cells
Qdpr	5.52891e-74	0.569017	0.3	0.067	8.94522e-70	7	Qdpr	Amacrine cells
Swi5	6.73782e-74	0.471883	0.578	0.186	1.09011e-69	7	Swi5	Amacrine cells
Eid1	8.24033e-74	0.405073	0.543	0.169	1.3332e-69	7	Eid1	Amacrine cells
Kif1a1	2.25125e-73	0.425389	0.447	0.125	3.6423e-69	7	Kif1a	Amacrine cells
Pde4b	2.306e-73	0.716766	0.263	0.055	3.73088e-69	7	Pde4b	Amacrine cells
Sod1	2.54548e-73	0.351662	0.416	0.113	4.11834e-69	7	Sod1	Amacrine cells
Ftl11	3.74671e-73	0.649533	0.871	0.356	6.0618e-69	7	Ftl1	Amacrine cells
Eef1b2	4.07292e-73	0.469595	0.427	0.119	6.58958e-69	7	Eef1b2	Amacrine cells
Map3k1	5.15002e-73	0.448866	0.255	0.051	8.33221e-69	7	Map3k1	Amacrine cells
Eif3k	7.13944e-73	0.416961	0.518	0.159	1.15509e-68	7	Eif3k	Amacrine cells
Pdcd4	7.93407e-73	0.622414	0.453	0.133	1.28365e-68	7	Pdcd4	Amacrine cells
Evl	9.52121e-73	0.527722	0.418	0.115	1.54044e-68	7	Evl	Amacrine cells
C1qtnf4	1.28964e-72	0.437299	0.353	0.088	2.08651e-68	7	C1qtnf4	Amacrine cells
Paip21	1.29998e-72	0.540639	0.616	0.21	2.10324e-68	7	Paip2	Amacrine cells
Fkbp1a	1.35904e-72	0.544139	0.578	0.19	2.1988e-68	7	Fkbp1a	Amacrine cells
Plekhb21	1.36549e-72	0.432189	0.549	0.174	2.20922e-68	7	Plekhb2	Amacrine cells
Tceal1	1.58949e-72	0.538973	0.359	0.091	2.57163e-68	7	Tceal1	Amacrine cells
Pdxk	1.6981e-72	0.548981	0.265	0.055	2.74735e-68	7	Pdxk	Amacrine cells
Dctn3	1.73203e-72	0.414177	0.478	0.141	2.80226e-68	7	Dctn3	Amacrine cells
Pgp	1.73734e-72	0.308859	0.343	0.084	2.81084e-68	7	Pgp	Amacrine cells
Chchd4	2.08315e-72	0.493776	0.312	0.073	3.37033e-68	7	Chchd4	Amacrine cells
Fam174a	4.44682e-72	0.573631	0.384	0.103	7.19451e-68	7	Fam174a	Amacrine cells
Maged1	6.7074e-72	0.544631	0.429	0.121	1.08519e-67	7	Maged1	Amacrine cells
Edf1	7.48463e-72	0.500897	0.663	0.233	1.21094e-67	7	Edf1	Amacrine cells
Nudc	1.0709e-71	0.46024	0.51	0.159	1.73261e-67	7	Nudc	Amacrine cells
Brk1	1.09186e-71	0.511136	0.373	0.098	1.76652e-67	7	Brk1	Amacrine cells
Mycbp2	1.20711e-71	0.442631	0.435	0.123	1.95298e-67	7	Mycbp2	Amacrine cells
Mrps26	1.24173e-71	0.347404	0.349	0.087	2.009e-67	7	Mrps26	Amacrine cells
Ap2m1	1.30565e-71	0.491791	0.651	0.226	2.11242e-67	7	Ap2m1	Amacrine cells
Crmp1	1.38231e-71	0.612823	0.28	0.061	2.23644e-67	7	Crmp1	Amacrine cells
Pink1	1.67363e-71	0.385734	0.429	0.121	2.70777e-67	7	Pink1	Amacrine cells
Cdip1	2.56886e-71	0.506821	0.28	0.061	4.15616e-67	7	Cdip1	Amacrine cells
Dnm1l	2.75857e-71	0.428412	0.341	0.084	4.46308e-67	7	Dnm1l	Amacrine cells
Npdc1	4.20087e-71	0.579035	0.357	0.093	6.79659e-67	7	Npdc1	Amacrine cells
Trappc6b	4.95486e-71	0.362412	0.494	0.149	8.01646e-67	7	Trappc6b	Amacrine cells
Sec61g1	5.49803e-71	0.486974	0.722	0.261	8.89527e-67	7	Sec61g	Amacrine cells
Nbea	6.89977e-71	0.311172	0.361	0.092	1.11631e-66	7	Nbea	Amacrine cells
Gabarap1	8.92916e-71	0.565364	0.527	0.17	1.44465e-66	7	Gabarap	Amacrine cells
H1f0	1.30669e-70	0.510011	0.292	0.067	2.11409e-66	7	H1f0	Amacrine cells
Psma7	1.87754e-70	0.454304	0.678	0.239	3.03767e-66	7	Psma7	Amacrine cells
Epm2aip1	2.30245e-70	0.406992	0.278	0.061	3.72513e-66	7	Epm2aip1	Amacrine cells
Tprgl	2.90939e-70	0.35892	0.339	0.084	4.7071e-66	7	Tprgl	Amacrine cells
Ube2k	2.91235e-70	0.448597	0.445	0.13	4.71189e-66	7	Ube2k	Amacrine cells
Gclm	3.46892e-70	0.554823	0.29	0.066	5.61237e-66	7	Gclm	Amacrine cells
Pam16	4.97744e-70	0.366891	0.473	0.141	8.053e-66	7	Pam16	Amacrine cells
Ier3ip11	5.45625e-70	0.404866	0.567	0.186	8.82767e-66	7	Ier3ip1	Amacrine cells
Sfr1	6.09055e-70	0.455426	0.427	0.122	9.8539e-66	7	Sfr1	Amacrine cells
St6galnac6	6.27206e-70	0.551552	0.31	0.074	1.01476e-65	7	St6galnac6	Amacrine cells
Pafah1b3	7.19379e-70	0.576345	0.288	0.065	1.16388e-65	7	Pafah1b3	Amacrine cells
Nars	8.19551e-70	0.430726	0.414	0.116	1.32595e-65	7	Nars	Amacrine cells
Tspan71	9.36327e-70	0.339177	0.569	0.183	1.51488e-65	7	Tspan7	Amacrine cells
Inpp4a	1.11144e-69	0.571701	0.276	0.061	1.7982e-65	7	Inpp4a	Amacrine cells
Psma5	1.22409e-69	0.398347	0.38	0.101	1.98045e-65	7	Psma5	Amacrine cells
Gabarapl2	1.27203e-69	0.583002	0.81	0.327	2.05801e-65	7	Gabarapl2	Amacrine cells
Gabrg21	1.40067e-69	0.717771	0.433	0.127	2.26614e-65	7	Gabrg2	Amacrine cells
Usp29	2.15297e-69	0.506325	0.278	0.061	3.48329e-65	7	Usp29	Amacrine cells
Timm8b1	2.35363e-69	0.509202	0.639	0.225	3.80794e-65	7	Timm8b	Amacrine cells
Fkbp81	2.69457e-69	0.464136	0.492	0.153	4.35955e-65	7	Fkbp8	Amacrine cells
Ppp1r11	2.72626e-69	0.475066	0.469	0.142	4.41081e-65	7	Ppp1r11	Amacrine cells
Ina	2.87092e-69	0.60856	0.306	0.073	4.64485e-65	7	Ina	Amacrine cells
Fos	3.0232e-69	0.450312	0.329	0.083	4.89123e-65	7	Fos	Amacrine cells
Pomp	4.00128e-69	0.45427	0.576	0.193	6.47367e-65	7	Pomp	Amacrine cells
Cstb	4.33248e-69	0.454996	0.396	0.109	7.00951e-65	7	Cstb	Amacrine cells
Otub1	6.32233e-69	0.665954	0.359	0.097	1.02289e-64	7	Otub1	Amacrine cells
Cntnap21	1.04603e-68	0.636906	0.302	0.072	1.69237e-64	7	Cntnap2	Amacrine cells
Camta1	1.19277e-68	0.29175	0.48	0.144	1.92978e-64	7	Camta1	Amacrine cells
Rab14	1.64689e-68	0.38888	0.618	0.212	2.66451e-64	7	Rab14	Amacrine cells
Sptbn1	2.05452e-68	0.489185	0.388	0.107	3.32401e-64	7	Sptbn1	Amacrine cells
Smarcd1	2.12379e-68	0.549062	0.312	0.076	3.43608e-64	7	Smarcd1	Amacrine cells
Dnaja11	2.28456e-68	0.423525	0.641	0.223	3.6962e-64	7	Dnaja1	Amacrine cells
Srp14	2.49729e-68	0.464643	0.571	0.192	4.04037e-64	7	Srp14	Amacrine cells
Oaz2	2.64185e-68	0.392606	0.457	0.137	4.27425e-64	7	Oaz2	Amacrine cells
Ccdc124	2.95707e-68	0.398718	0.39	0.107	4.78424e-64	7	Ccdc124	Amacrine cells
Tmem256	3.98417e-68	0.579113	0.531	0.176	6.44599e-64	7	Tmem256	Amacrine cells
Nebl1	4.08293e-68	0.484161	0.296	0.068	6.60577e-64	7	Nebl	Amacrine cells
Polr2g	5.90962e-68	0.449549	0.394	0.11	9.56117e-64	7	Polr2g	Amacrine cells
Arf5	6.39953e-68	0.460875	0.627	0.222	1.03538e-63	7	Arf5	Amacrine cells
Tnrc6c	7.30116e-68	0.391886	0.449	0.133	1.18125e-63	7	Tnrc6c	Amacrine cells
Gsk3b1	1.03831e-67	0.600712	0.778	0.314	1.67989e-63	7	Gsk3b	Amacrine cells
Ap4s1	2.18937e-67	0.455898	0.278	0.063	3.54219e-63	7	Ap4s1	Amacrine cells
Scrn1	2.37105e-67	0.537802	0.314	0.077	3.83612e-63	7	Scrn1	Amacrine cells
Ndufb61	2.42449e-67	0.388411	0.498	0.154	3.92258e-63	7	Ndufb6	Amacrine cells
D8Ertd738e	2.66233e-67	0.453995	0.478	0.148	4.30739e-63	7	D8Ertd738e	Amacrine cells
Dusp31	3.92537e-67	0.689128	0.369	0.102	6.35085e-63	7	Dusp3	Amacrine cells
Dnajc5	4.25785e-67	0.292292	0.508	0.159	6.88877e-63	7	Dnajc5	Amacrine cells
2610001J05Rik	4.64276e-67	0.445317	0.373	0.102	7.51153e-63	7	2610001J05Rik	Amacrine cells
Reep5	5.19518e-67	0.571088	0.329	0.084	8.40528e-63	7	Reep5	Amacrine cells
Sh3gl21	5.31598e-67	0.467133	0.504	0.16	8.60073e-63	7	Sh3gl2	Amacrine cells
Sf3b6	6.80353e-67	0.372491	0.5	0.157	1.10074e-62	7	Sf3b6	Amacrine cells
Clpp	7.2749e-67	0.372319	0.439	0.129	1.17701e-62	7	Clpp	Amacrine cells
Atp5d1	1.16354e-66	0.514826	0.714	0.272	1.88249e-62	7	Atp5d	Amacrine cells
Zfos1	1.52239e-66	0.412097	0.388	0.108	2.46308e-62	7	Zfos1	Amacrine cells
Vps35	1.53834e-66	0.471845	0.32	0.08	2.48889e-62	7	Vps35	Amacrine cells
Mapk1	1.69041e-66	0.346956	0.333	0.084	2.73491e-62	7	Mapk1	Amacrine cells
Ndufc21	2.08185e-66	0.548618	0.733	0.281	3.36822e-62	7	Ndufc2	Amacrine cells
Cadm2	2.55951e-66	0.253898	0.455	0.136	4.14103e-62	7	Cadm2	Amacrine cells
Abhd81	2.57463e-66	0.425833	0.584	0.198	4.1655e-62	7	Abhd8	Amacrine cells
Ogt1	2.75883e-66	0.444803	0.604	0.21	4.46351e-62	7	Ogt	Amacrine cells
Mff	3.92135e-66	0.363743	0.498	0.157	6.34435e-62	7	Mff	Amacrine cells
Anapc111	5.03178e-66	0.445232	0.508	0.162	8.14091e-62	7	Anapc11	Amacrine cells
Elmod1	5.44107e-66	0.594174	0.294	0.071	8.8031e-62	7	Elmod1	Amacrine cells
Hpca	6.04725e-66	0.610392	0.255	0.056	9.78384e-62	7	Hpca	Amacrine cells
Rab18	7.6844e-66	0.496129	0.512	0.167	1.24326e-61	7	Rab18	Amacrine cells
Unc80	7.86152e-66	0.473648	0.39	0.11	1.27192e-61	7	Unc80	Amacrine cells
Tmem222	9.05828e-66	0.460523	0.363	0.099	1.46554e-61	7	Tmem222	Amacrine cells
Txn1	1.13193e-65	0.472869	0.392	0.111	1.83135e-61	7	Txn1	Amacrine cells
Zfp428	1.14746e-65	0.501796	0.327	0.083	1.85648e-61	7	Zfp428	Amacrine cells
Necap1	1.28541e-65	0.412993	0.41	0.118	2.07966e-61	7	Necap1	Amacrine cells
Ddt	2.28167e-65	0.459561	0.392	0.111	3.69151e-61	7	Ddt	Amacrine cells
Sgta	3.00345e-65	0.505217	0.388	0.11	4.85928e-61	7	Sgta	Amacrine cells
Tm2d3	3.21208e-65	0.479893	0.32	0.081	5.19683e-61	7	Tm2d3	Amacrine cells
Rtf1	3.3401e-65	0.322058	0.484	0.152	5.40395e-61	7	Rtf1	Amacrine cells
Tceb1	4.54649e-65	0.386028	0.514	0.166	7.35577e-61	7	Tceb1	Amacrine cells
Grcc101	7.02506e-65	0.473331	0.569	0.196	1.13658e-60	7	Grcc10	Amacrine cells
Mrps14	7.4475e-65	0.382818	0.508	0.164	1.20493e-60	7	Mrps14	Amacrine cells
Pafah1b2	7.49266e-65	0.41597	0.367	0.101	1.21224e-60	7	Pafah1b2	Amacrine cells
Clta	7.95518e-65	0.376709	0.688	0.252	1.28707e-60	7	Clta	Amacrine cells
Ppdpf	8.53831e-65	0.448478	0.353	0.095	1.38141e-60	7	Ppdpf	Amacrine cells
Nfe2l1	8.97761e-65	0.503593	0.294	0.071	1.45249e-60	7	Nfe2l1	Amacrine cells
Actr2	1.07065e-64	0.534697	0.316	0.081	1.73221e-60	7	Actr2	Amacrine cells
Bex41	1.31671e-64	0.578108	0.378	0.106	2.13031e-60	7	Bex4	Amacrine cells
Acot13	1.41853e-64	0.593823	0.302	0.075	2.29504e-60	7	Acot13	Amacrine cells
Cox172	1.82766e-64	0.541312	0.631	0.234	2.95698e-60	7	Cox17	Amacrine cells
Suds3	2.45668e-64	0.386954	0.32	0.082	3.97466e-60	7	Suds3	Amacrine cells
Bcas2	2.78715e-64	0.314386	0.539	0.178	4.50932e-60	7	Bcas2	Amacrine cells
Chgb2	3.42017e-64	0.521329	0.52	0.173	5.5335e-60	7	Chgb	Amacrine cells
Tln1	4.14521e-64	0.413358	0.267	0.061	6.70653e-60	7	Tln1	Amacrine cells
Rad23a	4.27286e-64	0.337664	0.369	0.102	6.91306e-60	7	Rad23a	Amacrine cells
Capzb	4.36053e-64	0.4588	0.394	0.114	7.0549e-60	7	Capzb	Amacrine cells
Coq10b	5.90017e-64	0.596835	0.263	0.06	9.54589e-60	7	Coq10b	Amacrine cells
Rpl9-ps6	6.51439e-64	0.304165	0.561	0.188	1.05396e-59	7	Rpl9-ps6	Amacrine cells
Smim141	7.21412e-64	0.54074	0.406	0.119	1.16717e-59	7	Smim14	Amacrine cells
Med28	7.33688e-64	0.466053	0.431	0.13	1.18703e-59	7	Med28	Amacrine cells
Timm13	8.26744e-64	0.387598	0.584	0.204	1.33759e-59	7	Timm13	Amacrine cells
Cltc1	9.3318e-64	0.480268	0.402	0.117	1.50979e-59	7	Cltc	Amacrine cells
Gm9843	1.00601e-63	0.363622	0.724	0.272	1.62762e-59	7	Gm9843	Amacrine cells
Syt41	1.1149e-63	0.59694	0.476	0.154	1.8038e-59	7	Syt4	Amacrine cells
Mxra71	3.01483e-63	0.569323	0.412	0.123	4.87769e-59	7	Mxra7	Amacrine cells
Tonsl	3.01986e-63	0.353456	0.486	0.155	4.88583e-59	7	Tonsl	Amacrine cells
Ndufa14	3.07282e-63	0.469281	0.61	0.219	4.97151e-59	7	Ndufa1	Amacrine cells
Mtfp1	4.19329e-63	0.279828	0.343	0.091	6.78432e-59	7	Mtfp1	Amacrine cells
Ndufb10	4.2312e-63	0.424265	0.643	0.233	6.84566e-59	7	Ndufb10	Amacrine cells
Epn1	4.37234e-63	0.441031	0.31	0.079	7.07402e-59	7	Epn1	Amacrine cells
Ttc33	4.39568e-63	0.486457	0.251	0.056	7.11177e-59	7	Ttc33	Amacrine cells
Atp6v1b21	4.93606e-63	0.439736	0.629	0.226	7.98605e-59	7	Atp6v1b2	Amacrine cells
Ypel3	5.57176e-63	0.322138	0.7	0.26	9.01455e-59	7	Ypel3	Amacrine cells
Ube2b	6.36649e-63	0.33185	0.52	0.171	1.03003e-58	7	Ube2b	Amacrine cells
Mbd3	6.44635e-63	0.464948	0.3	0.075	1.04295e-58	7	Mbd3	Amacrine cells
Eif4e	7.48178e-63	0.363355	0.506	0.166	1.21048e-58	7	Eif4e	Amacrine cells
Srp9	9.47339e-63	0.269549	0.449	0.138	1.5327e-58	7	Srp9	Amacrine cells
Ube2d2a	1.00852e-62	0.406767	0.512	0.17	1.63169e-58	7	Ube2d2a	Amacrine cells
Arpc1a	1.36622e-62	0.408379	0.353	0.097	2.21041e-58	7	Arpc1a	Amacrine cells
Mrps33	1.49683e-62	0.328449	0.59	0.207	2.42172e-58	7	Mrps33	Amacrine cells
Ywhaq1	1.57262e-62	0.464295	0.733	0.281	2.54435e-58	7	Ywhaq	Amacrine cells
Hdhd2	2.06892e-62	0.445592	0.276	0.066	3.3473e-58	7	Hdhd2	Amacrine cells
0610012G03Rik	2.2711e-62	0.319417	0.418	0.125	3.67441e-58	7	0610012G03Rik	Amacrine cells
BC0311811	3.13587e-62	0.372749	0.663	0.242	5.07352e-58	7	BC031181	Amacrine cells
Usmg52	3.39331e-62	0.585329	0.845	0.365	5.49004e-58	7	Usmg5	Amacrine cells
Ppp2ca	4.54232e-62	0.419994	0.569	0.199	7.34902e-58	7	Ppp2ca	Amacrine cells
Mxi1	1.0101e-61	0.446582	0.257	0.059	1.63423e-57	7	Mxi1	Amacrine cells
Churc1	1.08211e-61	0.344592	0.431	0.131	1.75075e-57	7	Churc1	Amacrine cells
Fam168a	1.61637e-61	0.359786	0.269	0.063	2.61512e-57	7	Fam168a	Amacrine cells
Hmgcr	1.61928e-61	0.436879	0.273	0.066	2.61983e-57	7	Hmgcr	Amacrine cells
Tmco1	1.68695e-61	0.378548	0.32	0.084	2.72932e-57	7	Tmco1	Amacrine cells
Fyttd1	2.07134e-61	0.334093	0.365	0.103	3.35122e-57	7	Fyttd1	Amacrine cells
Mafg	3.3728e-61	0.389832	0.255	0.058	5.45685e-57	7	Mafg	Amacrine cells
Lamtor1	4.01696e-61	0.403797	0.349	0.097	6.49905e-57	7	Lamtor1	Amacrine cells
Ptges3	4.32062e-61	0.400373	0.418	0.127	6.99033e-57	7	Ptges3	Amacrine cells
Ndufs6	4.60437e-61	0.387871	0.531	0.18	7.44942e-57	7	Ndufs6	Amacrine cells
Myo5a	6.48351e-61	0.472765	0.257	0.06	1.04897e-56	7	Myo5a	Amacrine cells
Eif1b1	6.50805e-61	0.38198	0.684	0.258	1.05294e-56	7	Eif1b	Amacrine cells
Matr3	6.98361e-61	0.367509	0.604	0.216	1.12988e-56	7	Matr3	Amacrine cells
Tgoln1	8.07776e-61	0.376592	0.298	0.076	1.3069e-56	7	Tgoln1	Amacrine cells
Rrp1	8.34471e-61	0.434291	0.457	0.147	1.35009e-56	7	Rrp1	Amacrine cells
2700094K13Rik	9.95908e-61	0.375883	0.318	0.084	1.61128e-56	7	2700094K13Rik	Amacrine cells
Ociad1	1.09652e-60	0.38214	0.441	0.139	1.77406e-56	7	Ociad1	Amacrine cells
Pcyt2	1.1209e-60	0.374579	0.294	0.074	1.81351e-56	7	Pcyt2	Amacrine cells
Prdx22	1.137e-60	0.482503	0.702	0.27	1.83956e-56	7	Prdx2	Amacrine cells
Gm8797	1.40969e-60	0.29938	0.506	0.165	2.28074e-56	7	Gm8797	Amacrine cells
Itfg1	1.57692e-60	0.381159	0.292	0.073	2.5513e-56	7	Itfg1	Amacrine cells
Psenen	1.7208e-60	0.472808	0.449	0.144	2.78408e-56	7	Psenen	Amacrine cells
Pfn1	1.86629e-60	0.385894	0.553	0.193	3.01947e-56	7	Pfn1	Amacrine cells
Fam195b	4.27891e-60	0.369357	0.347	0.096	6.92284e-56	7	Fam195b	Amacrine cells
Shfm1	7.74794e-60	0.337675	0.622	0.227	1.25354e-55	7	Shfm1	Amacrine cells
Map2k1	1.60681e-59	0.442531	0.271	0.066	2.59966e-55	7	Map2k1	Amacrine cells
Bri3	1.77965e-59	0.398812	0.506	0.17	2.8793e-55	7	Bri3	Amacrine cells
Ankrd11	1.78635e-59	0.297426	0.357	0.101	2.89013e-55	7	Ankrd11	Amacrine cells
Tmsb4x	2.69882e-59	0.338633	0.763	0.315	4.36642e-55	7	Tmsb4x	Amacrine cells
Kif21a	4.7397e-59	0.357292	0.412	0.126	7.66836e-55	7	Kif21a	Amacrine cells
Ppig	5.54423e-59	0.306674	0.429	0.133	8.97001e-55	7	Ppig	Amacrine cells
Ran	6.2996e-59	0.42087	0.655	0.248	1.01921e-54	7	Ran	Amacrine cells
Gstm51	7.57205e-59	0.495311	0.359	0.103	1.22508e-54	7	Gstm5	Amacrine cells
Cops7a	8.43681e-59	0.336988	0.333	0.091	1.36499e-54	7	Cops7a	Amacrine cells
Phyh	8.8143e-59	0.333069	0.255	0.06	1.42607e-54	7	Phyh	Amacrine cells
Pcmtd1	9.87551e-59	0.399106	0.353	0.101	1.59776e-54	7	Pcmtd1	Amacrine cells
Mtss1	1.97384e-58	0.446329	0.255	0.06	3.19347e-54	7	Mtss1	Amacrine cells
Ccni	2.36988e-58	0.432101	0.384	0.115	3.83423e-54	7	Ccni	Amacrine cells
2810428I15Rik	2.81414e-58	0.319762	0.371	0.108	4.55299e-54	7	2810428I15Rik	Amacrine cells
Mpnd	2.90686e-58	0.469625	0.257	0.061	4.703e-54	7	Mpnd	Amacrine cells
Btf3l4	3.29159e-58	0.310514	0.365	0.106	5.32546e-54	7	Btf3l4	Amacrine cells
Paip1	3.60559e-58	0.432836	0.514	0.179	5.83349e-54	7	Paip1	Amacrine cells
Fam76a	4.30528e-58	0.45146	0.257	0.062	6.9655e-54	7	Fam76a	Amacrine cells
Chmp5	6.11639e-58	0.342471	0.443	0.142	9.89571e-54	7	Chmp5	Amacrine cells
R3hdm2	6.98953e-58	0.313357	0.316	0.085	1.13084e-53	7	R3hdm2	Amacrine cells
Rab5a	7.89568e-58	0.302674	0.318	0.086	1.27744e-53	7	Rab5a	Amacrine cells
Kcnq1ot11	1.06526e-57	0.326079	0.473	0.155	1.72348e-53	7	Kcnq1ot1	Amacrine cells
Copz1	1.30729e-57	0.275678	0.314	0.084	2.11506e-53	7	Copz1	Amacrine cells
Hmgn31	1.55164e-57	0.457292	0.598	0.219	2.5104e-53	7	Hmgn3	Amacrine cells
Vapa1	1.5751e-57	0.346122	0.657	0.246	2.54836e-53	7	Vapa	Amacrine cells
Glrx3	1.78178e-57	0.298358	0.263	0.064	2.88274e-53	7	Glrx3	Amacrine cells
Itpa	1.80256e-57	0.368427	0.259	0.062	2.91637e-53	7	Itpa	Amacrine cells
Atp6ap1	2.13792e-57	0.45803	0.382	0.115	3.45895e-53	7	Atp6ap1	Amacrine cells
Atp5g3	2.70231e-57	0.434321	0.741	0.299	4.37207e-53	7	Atp5g3	Amacrine cells
Hp1bp3	3.24142e-57	0.311457	0.424	0.134	5.24429e-53	7	Hp1bp3	Amacrine cells
Mrps21	3.43292e-57	0.26156	0.476	0.157	5.55413e-53	7	Mrps21	Amacrine cells
Mdh11	3.44822e-57	0.515155	0.822	0.356	5.57887e-53	7	Mdh1	Amacrine cells
Psma2	3.50543e-57	0.307882	0.496	0.168	5.67144e-53	7	Psma2	Amacrine cells
Ndufs51	3.6495e-57	0.458078	0.753	0.308	5.90452e-53	7	Ndufs5	Amacrine cells
Suclg1	4.13341e-57	0.315417	0.371	0.11	6.68744e-53	7	Suclg1	Amacrine cells
Tomm5	5.90282e-57	0.370185	0.28	0.071	9.55017e-53	7	Tomm5	Amacrine cells
Elof1	7.01852e-57	0.397054	0.322	0.089	1.13553e-52	7	Elof1	Amacrine cells
Ndufv2	8.20149e-57	0.311272	0.512	0.176	1.32692e-52	7	Ndufv2	Amacrine cells
Skp1a1	8.85653e-57	0.50052	0.498	0.174	1.4329e-52	7	Skp1a	Amacrine cells
Scamp1	1.08637e-56	0.36242	0.31	0.084	1.75763e-52	7	Scamp1	Amacrine cells
Slc25a41	1.13314e-56	0.640149	0.924	0.453	1.83331e-52	7	Slc25a4	Amacrine cells
Arxes2	1.1541e-56	0.368436	0.339	0.096	1.86723e-52	7	Arxes2	Amacrine cells
Sptan1	1.31789e-56	0.324803	0.306	0.082	2.13222e-52	7	Sptan1	Amacrine cells
Mlf21	1.68532e-56	0.337737	0.649	0.245	2.72668e-52	7	Mlf2	Amacrine cells
Clcn4	1.90874e-56	0.400594	0.257	0.063	3.08816e-52	7	Clcn4	Amacrine cells
Rnps1	1.91302e-56	0.368958	0.357	0.105	3.09507e-52	7	Rnps1	Amacrine cells
Ube2i	2.14676e-56	0.357984	0.273	0.069	3.47325e-52	7	Ube2i	Amacrine cells
Erp29	3.19486e-56	0.432168	0.335	0.095	5.16897e-52	7	Erp29	Amacrine cells
Spop	4.4237e-56	0.346672	0.582	0.213	7.1571e-52	7	Spop	Amacrine cells
Chga1	4.52969e-56	0.388253	0.339	0.096	7.32859e-52	7	Chga	Amacrine cells
Gnai2	4.59709e-56	0.352116	0.349	0.101	7.43763e-52	7	Gnai2	Amacrine cells
Ciapin1	7.86531e-56	0.286904	0.294	0.077	1.27253e-51	7	Ciapin1	Amacrine cells
Atp6v0a1	9.27216e-56	0.413231	0.337	0.096	1.50014e-51	7	Atp6v0a1	Amacrine cells
Mrps24	1.02117e-55	0.276202	0.314	0.086	1.65214e-51	7	Mrps24	Amacrine cells
Cops6	1.02707e-55	0.310006	0.361	0.106	1.66169e-51	7	Cops6	Amacrine cells
Dnajb4	1.08128e-55	0.354936	0.341	0.098	1.7494e-51	7	Dnajb4	Amacrine cells
Smdt1	1.27885e-55	0.337025	0.604	0.225	2.06905e-51	7	Smdt1	Amacrine cells
Pin1	1.49797e-55	0.256312	0.378	0.114	2.42357e-51	7	Pin1	Amacrine cells
Rpl12	1.79669e-55	0.296276	0.51	0.177	2.90686e-51	7	Rpl12	Amacrine cells
Capza2	1.83376e-55	0.273883	0.478	0.159	2.96685e-51	7	Capza2	Amacrine cells
Sec62	1.84096e-55	0.489947	0.861	0.388	2.97849e-51	7	Sec62	Amacrine cells
Ppp3cb	1.97155e-55	0.352907	0.312	0.086	3.18977e-51	7	Ppp3cb	Amacrine cells
Fscn1	2.47735e-55	0.438344	0.329	0.092	4.00811e-51	7	Fscn1	Amacrine cells
Snf8	2.50123e-55	0.267869	0.288	0.075	4.04674e-51	7	Snf8	Amacrine cells
Rpl241	2.73773e-55	0.525647	0.904	0.425	4.42937e-51	7	Rpl24	Amacrine cells
Mapk8ip1	2.93417e-55	0.520985	0.3	0.081	4.74719e-51	7	Mapk8ip1	Amacrine cells
Glrx5	3.17719e-55	0.256602	0.28	0.072	5.14038e-51	7	Glrx5	Amacrine cells
Atxn10	3.41551e-55	0.3741	0.353	0.103	5.52596e-51	7	Atxn10	Amacrine cells
Rps3a11	4.04841e-55	0.45669	0.827	0.359	6.54992e-51	7	Rps3a1	Amacrine cells
Ubqln2	4.57748e-55	0.339212	0.322	0.09	7.4059e-51	7	Ubqln2	Amacrine cells
Zbtb38	5.93884e-55	0.359473	0.406	0.129	9.60844e-51	7	Zbtb38	Amacrine cells
Epb41l3	6.27736e-55	0.515991	0.3	0.082	1.01561e-50	7	Epb41l3	Amacrine cells
Selk1	6.71948e-55	0.390749	0.753	0.309	1.08715e-50	7	Selk	Amacrine cells
Cuedc2	6.82795e-55	0.256319	0.412	0.13	1.10469e-50	7	Cuedc2	Amacrine cells
Setd3	1.23367e-54	0.35486	0.271	0.069	1.99595e-50	7	Setd3	Amacrine cells
Ndufa51	1.3112e-54	0.425437	0.727	0.3	2.1214e-50	7	Ndufa5	Amacrine cells
Psmb6	1.61777e-54	0.29716	0.559	0.205	2.6174e-50	7	Psmb6	Amacrine cells
Pdap1	1.64462e-54	0.287611	0.482	0.165	2.66084e-50	7	Pdap1	Amacrine cells
Rnf11	1.75037e-54	0.263546	0.524	0.185	2.83193e-50	7	Rnf11	Amacrine cells
Drap1	1.771e-54	0.387352	0.357	0.107	2.86529e-50	7	Drap1	Amacrine cells
Ap2b1	1.97044e-54	0.272759	0.386	0.118	3.18797e-50	7	Ap2b1	Amacrine cells
Ndufa32	2.09299e-54	0.310068	0.645	0.247	3.38625e-50	7	Ndufa3	Amacrine cells
Cdc37	2.13398e-54	0.260234	0.41	0.129	3.45256e-50	7	Cdc37	Amacrine cells
Cplx32	2.72562e-54	0.572087	0.79	0.344	4.40978e-50	7	Cplx3	Amacrine cells
Psmb2	2.96295e-54	0.320799	0.451	0.152	4.79376e-50	7	Psmb2	Amacrine cells
Higd1a	3.97111e-54	0.267894	0.631	0.235	6.42486e-50	7	Higd1a	Amacrine cells
Cxxc5	5.35037e-54	0.481602	0.31	0.087	8.65636e-50	7	Cxxc5	Amacrine cells
Cdc26	5.3844e-54	0.270201	0.265	0.067	8.71143e-50	7	Cdc26	Amacrine cells
Tomm6	6.20385e-54	0.259294	0.298	0.08	1.00372e-49	7	Tomm6	Amacrine cells
Wdr6	9.30153e-54	0.28374	0.276	0.071	1.5049e-49	7	Wdr6	Amacrine cells
Etnk1	1.22502e-53	0.354176	0.406	0.131	1.98197e-49	7	Etnk1	Amacrine cells
Spag7	1.30988e-53	0.278256	0.449	0.15	2.11925e-49	7	Spag7	Amacrine cells
Cox5a1	1.31703e-53	0.290324	0.684	0.268	2.13083e-49	7	Cox5a	Amacrine cells
Cbr1	1.48097e-53	0.372922	0.273	0.071	2.39606e-49	7	Cbr1	Amacrine cells
Got11	1.51498e-53	0.304855	0.524	0.187	2.45109e-49	7	Got1	Amacrine cells
Cggbp1	1.68226e-53	0.296589	0.296	0.08	2.72173e-49	7	Cggbp1	Amacrine cells
Ankrd46	2.85942e-53	0.32588	0.271	0.07	4.62626e-49	7	Ankrd46	Amacrine cells
Prr13	2.91525e-53	0.305798	0.335	0.097	4.71659e-49	7	Prr13	Amacrine cells
Ndufb21	2.99314e-53	0.408147	0.594	0.228	4.8426e-49	7	Ndufb2	Amacrine cells
Rab5c	3.17228e-53	0.360633	0.273	0.072	5.13243e-49	7	Rab5c	Amacrine cells
Lsm6	3.34955e-53	0.341626	0.351	0.105	5.41924e-49	7	Lsm6	Amacrine cells
Cirbp	5.80454e-53	0.383278	0.833	0.364	9.39117e-49	7	Cirbp	Amacrine cells
Atp5j4	7.9605e-53	0.492939	0.81	0.36	1.28793e-48	7	Atp5j	Amacrine cells
Slc38a11	8.05955e-53	0.475177	0.39	0.123	1.30395e-48	7	Slc38a1	Amacrine cells
Ptov1	8.61655e-53	0.28851	0.567	0.208	1.39407e-48	7	Ptov1	Amacrine cells
Zbtb7a	1.43758e-52	0.323742	0.365	0.113	2.32586e-48	7	Zbtb7a	Amacrine cells
Capns1	1.67669e-52	0.3585	0.302	0.084	2.71272e-48	7	Capns1	Amacrine cells
Tceb21	1.76036e-52	0.474212	0.765	0.334	2.84809e-48	7	Tceb2	Amacrine cells
Yeats4	3.0657e-52	0.342004	0.318	0.092	4.96e-48	7	Yeats4	Amacrine cells
Hnrnpa0	4.06047e-52	0.306413	0.259	0.066	6.56944e-48	7	Hnrnpa0	Amacrine cells
Sumo2	4.11356e-52	0.532221	0.898	0.425	6.65533e-48	7	Sumo2	Amacrine cells
Spcs1	4.67924e-52	0.27128	0.422	0.14	7.57054e-48	7	Spcs1	Amacrine cells
Ppm1a	8.74559e-52	0.341392	0.271	0.072	1.41495e-47	7	Ppm1a	Amacrine cells
Zmiz1	9.65218e-52	0.501328	0.269	0.071	1.56163e-47	7	Zmiz1	Amacrine cells
Mrpl52	1.00094e-51	0.335452	0.367	0.115	1.61942e-47	7	Mrpl52	Amacrine cells
Gnao11	1.56258e-51	0.363892	0.459	0.157	2.52809e-47	7	Gnao1	Amacrine cells
Slc12a51	1.66499e-51	0.410354	0.635	0.253	2.69379e-47	7	Slc12a5	Amacrine cells
Pcm1	2.50677e-51	0.341392	0.318	0.093	4.05571e-47	7	Pcm1	Amacrine cells
Itm2b1	3.31259e-51	0.460974	0.902	0.412	5.35944e-47	7	Itm2b	Amacrine cells
Pam1	3.71804e-51	0.949251	0.282	0.08	6.01542e-47	7	Pam	Amacrine cells
Selt	4.21416e-51	0.267187	0.369	0.115	6.8181e-47	7	Selt	Amacrine cells
Lamtor2	4.28726e-51	0.25276	0.404	0.132	6.93637e-47	7	Lamtor2	Amacrine cells
Chd6	4.88987e-51	0.282967	0.29	0.08	7.91133e-47	7	Chd6	Amacrine cells
Vdac11	4.96017e-51	0.501529	0.831	0.37	8.02506e-47	7	Vdac1	Amacrine cells
Nop10	5.71967e-51	0.263468	0.443	0.15	9.25386e-47	7	Nop10	Amacrine cells
Actb	5.81168e-51	0.569414	0.865	0.42	9.40271e-47	7	Actb	Amacrine cells
Ndufab1	5.9165e-51	0.2929	0.522	0.191	9.57231e-47	7	Ndufab1	Amacrine cells
Trim44	6.55213e-51	0.275645	0.314	0.091	1.06007e-46	7	Trim44	Amacrine cells
Gdi21	6.87162e-51	0.399084	0.457	0.159	1.11176e-46	7	Gdi2	Amacrine cells
Tpgs1	6.99036e-51	0.29673	0.269	0.072	1.13097e-46	7	Tpgs1	Amacrine cells
2007-09-01	7.50098e-51	0.295172	0.478	0.168	1.21358e-46	7	2007-09-01	Amacrine cells
Psmc1	7.96423e-51	0.269785	0.329	0.097	1.28853e-46	7	Psmc1	Amacrine cells
Gucy1b3	7.97659e-51	0.498269	0.31	0.09	1.29053e-46	7	Gucy1b3	Amacrine cells
Zfp467	9.39531e-51	0.530899	0.257	0.068	1.52007e-46	7	Zfp467	Amacrine cells
Ensa	1.50038e-50	0.284054	0.404	0.132	2.42747e-46	7	Ensa	Amacrine cells
Rab10	2.03255e-50	0.321017	0.314	0.092	3.28846e-46	7	Rab10	Amacrine cells
Pea15a1	2.22103e-50	0.325653	0.669	0.271	3.59341e-46	7	Pea15a	Amacrine cells
Myl61	3.34549e-50	0.408209	0.71	0.298	5.41267e-46	7	Myl6	Amacrine cells
Arl6ip11	3.46188e-50	0.289279	0.704	0.284	5.60097e-46	7	Arl6ip1	Amacrine cells
Ptma	3.76271e-50	0.613321	0.943	0.521	6.08768e-46	7	Ptma	Amacrine cells
Tmem160	4.68419e-50	0.337586	0.263	0.07	7.57854e-46	7	Tmem160	Amacrine cells
Cox5b	6.64628e-50	0.412225	0.778	0.341	1.0753e-45	7	Cox5b	Amacrine cells
Ube2e3	8.51566e-50	0.264894	0.551	0.205	1.37775e-45	7	Ube2e3	Amacrine cells
Aldoc	1.03334e-49	0.346642	0.622	0.245	1.67184e-45	7	Aldoc	Amacrine cells
Sms	1.11761e-49	0.285095	0.376	0.12	1.80818e-45	7	Sms	Amacrine cells
Ube2d31	1.12865e-49	0.264778	0.649	0.257	1.82604e-45	7	Ube2d3	Amacrine cells
Napa	1.15843e-49	0.263023	0.551	0.205	1.87423e-45	7	Napa	Amacrine cells
Cox7a22	1.20626e-49	0.42316	0.798	0.349	1.9516e-45	7	Cox7a2	Amacrine cells
Rpl101	1.39654e-49	0.460594	0.755	0.332	2.25946e-45	7	Rpl10	Amacrine cells
Nedd4	2.20121e-49	0.26674	0.451	0.156	3.56135e-45	7	Nedd4	Amacrine cells
Napb1	2.48301e-49	0.259036	0.469	0.165	4.01726e-45	7	Napb	Amacrine cells
Ntan1	3.48128e-49	0.309158	0.304	0.088	5.63237e-45	7	Ntan1	Amacrine cells
Chmp4b1	3.5527e-49	0.290499	0.386	0.125	5.74792e-45	7	Chmp4b	Amacrine cells
Slc48a1	4.45731e-49	0.380029	0.282	0.079	7.21148e-45	7	Slc48a1	Amacrine cells
Cxxc4	1.02096e-48	0.318322	0.312	0.093	1.65182e-44	7	Cxxc4	Amacrine cells
Polr2f	1.21144e-48	0.25672	0.347	0.108	1.95999e-44	7	Polr2f	Amacrine cells
Dbp1	1.27821e-48	0.377678	0.59	0.231	2.06801e-44	7	Dbp	Amacrine cells
Tsen34	1.28173e-48	0.250349	0.384	0.125	2.07371e-44	7	Tsen34	Amacrine cells
Ndufb3	1.42613e-48	0.253478	0.549	0.208	2.30734e-44	7	Ndufb3	Amacrine cells
Tpi1	1.68122e-48	0.551555	0.884	0.433	2.72004e-44	7	Tpi1	Amacrine cells
Gm6133	1.75382e-48	0.357697	0.288	0.082	2.8375e-44	7	Gm6133	Amacrine cells
Sars	2.03626e-48	0.253109	0.355	0.112	3.29447e-44	7	Sars	Amacrine cells
Eif4g3	2.08679e-48	0.278024	0.302	0.088	3.37622e-44	7	Eif4g3	Amacrine cells
Cnbp	2.923e-48	0.260007	0.694	0.285	4.72912e-44	7	Cnbp	Amacrine cells
Eif3i	3.47005e-48	0.264612	0.308	0.09	5.61419e-44	7	Eif3i	Amacrine cells
Eef1g1	3.5125e-48	0.265596	0.653	0.263	5.68288e-44	7	Eef1g	Amacrine cells
Fkbp41	3.89478e-48	0.298039	0.522	0.195	6.30136e-44	7	Fkbp4	Amacrine cells
Cox6b12	3.94077e-48	0.447931	0.818	0.369	6.37577e-44	7	Cox6b1	Amacrine cells
Gmps	3.95545e-48	0.327386	0.255	0.068	6.39951e-44	7	Gmps	Amacrine cells
Bicd1	4.41593e-48	0.437909	0.251	0.067	7.14453e-44	7	Bicd1	Amacrine cells
Wasl	4.66409e-48	0.34988	0.29	0.083	7.54603e-44	7	Wasl	Amacrine cells
Stx7	5.5521e-48	0.444878	0.32	0.097	8.98274e-44	7	Stx7	Amacrine cells
Coq7	7.60218e-48	0.318048	0.263	0.072	1.22996e-43	7	Coq7	Amacrine cells
Tsnax	1.11484e-47	0.343087	0.314	0.095	1.8037e-43	7	Tsnax	Amacrine cells
Pole4	1.51804e-47	0.381901	0.312	0.095	2.45604e-43	7	Pole4	Amacrine cells
Ttll7	1.93862e-47	0.474903	0.278	0.079	3.13649e-43	7	Ttll7	Amacrine cells
Stx12	2.06569e-47	0.340804	0.284	0.082	3.34209e-43	7	Stx12	Amacrine cells
Pabpn1	4.12516e-47	0.284935	0.28	0.08	6.67409e-43	7	Pabpn1	Amacrine cells
Tvp23b	4.15222e-47	0.306157	0.251	0.067	6.71787e-43	7	Tvp23b	Amacrine cells
Dctn2	4.597e-47	0.261392	0.324	0.1	7.43749e-43	7	Dctn2	Amacrine cells
Asph	5.87686e-47	0.413555	0.29	0.085	9.50817e-43	7	Asph	Amacrine cells
Ufc1	5.9788e-47	0.288828	0.271	0.076	9.67309e-43	7	Ufc1	Amacrine cells
Elmo1	6.89319e-47	0.555512	0.255	0.07	1.11525e-42	7	Elmo1	Amacrine cells
Zbtb4	6.99196e-47	0.316009	0.261	0.072	1.13123e-42	7	Zbtb4	Amacrine cells
Cdipt	7.35326e-47	0.294835	0.261	0.072	1.18968e-42	7	Cdipt	Amacrine cells
Gm16286	7.78439e-47	0.29697	0.253	0.068	1.25944e-42	7	Gm16286	Amacrine cells
Ndufs71	9.1024e-47	0.253538	0.549	0.212	1.47268e-42	7	Ndufs7	Amacrine cells
Cbx31	1.28242e-46	0.367607	0.724	0.316	2.07483e-42	7	Cbx3	Amacrine cells
Marf1	1.37015e-46	0.396932	0.359	0.118	2.21676e-42	7	Marf1	Amacrine cells
Tmem30a	2.02457e-46	0.351677	0.318	0.099	3.27555e-42	7	Tmem30a	Amacrine cells
Cry2	2.13022e-46	0.404806	0.259	0.071	3.44649e-42	7	Cry2	Amacrine cells
Celf21	2.68413e-46	0.252356	0.555	0.214	4.34265e-42	7	Celf2	Amacrine cells
Nisch1	4.3936e-46	0.274017	0.398	0.136	7.1084e-42	7	Nisch	Amacrine cells
Atp2a2	5.1444e-46	0.385277	0.259	0.072	8.32312e-42	7	Atp2a2	Amacrine cells
Arpc3	5.69403e-46	0.270687	0.278	0.08	9.21237e-42	7	Arpc3	Amacrine cells
Rorb	9.05634e-46	0.387541	0.822	0.371	1.46522e-41	7	Rorb	Amacrine cells
Cbx6	9.53113e-46	0.339087	0.28	0.081	1.54204e-41	7	Cbx6	Amacrine cells
Rabac12	1.20232e-45	0.257343	0.59	0.234	1.94523e-41	7	Rabac1	Amacrine cells
Ndufa132	1.50949e-45	0.309042	0.686	0.287	2.4422e-41	7	Ndufa13	Amacrine cells
Ndfip2	1.56432e-45	0.327605	0.314	0.097	2.53091e-41	7	Ndfip2	Amacrine cells
Cltb2	1.83441e-45	0.353598	0.543	0.211	2.96788e-41	7	Cltb	Amacrine cells
Eif3c	2.18078e-45	0.330876	0.278	0.081	3.52828e-41	7	Eif3c	Amacrine cells
Purb1	2.67125e-45	0.316267	0.614	0.25	4.32182e-41	7	Purb	Amacrine cells
Prkcb	3.52467e-45	0.500073	0.263	0.075	5.70257e-41	7	Prkcb	Amacrine cells
Praf2	4.719e-45	0.270212	0.253	0.07	7.63487e-41	7	Praf2	Amacrine cells
Rpl10-ps3	5.14771e-45	0.291693	0.276	0.08	8.32848e-41	7	Rpl10-ps3	Amacrine cells
Zmynd11	5.8938e-45	0.354591	0.263	0.075	9.53558e-41	7	Zmynd11	Amacrine cells
Prdx3	1.77314e-44	0.266207	0.251	0.07	2.86876e-40	7	Prdx3	Amacrine cells
Nabp2	2.34934e-44	0.272921	0.267	0.077	3.801e-40	7	Nabp2	Amacrine cells
Timm22	2.41199e-44	0.364494	0.322	0.103	3.90236e-40	7	Timm22	Amacrine cells
Tmem57	3.63895e-43	0.268138	0.29	0.088	5.88745e-39	7	Tmem57	Amacrine cells
Cox4i11	3.77164e-43	0.474898	0.937	0.478	6.10214e-39	7	Cox4i1	Amacrine cells
Rpl311	4.43959e-43	0.306125	0.796	0.357	7.18281e-39	7	Rpl31	Amacrine cells
Gdap1	4.65663e-43	0.301558	0.253	0.072	7.53395e-39	7	Gdap1	Amacrine cells
Ankra2	5.00155e-43	0.271931	0.269	0.079	8.09201e-39	7	Ankra2	Amacrine cells
Ntm1	6.62652e-43	0.459806	0.502	0.201	1.07211e-38	7	Ntm	Amacrine cells
Hint2	9.93711e-43	0.274023	0.276	0.083	1.60773e-38	7	Hint2	Amacrine cells
Tmf1	1.01523e-42	0.253908	0.284	0.086	1.64254e-38	7	Tmf1	Amacrine cells
Cetn3	1.01886e-42	0.322686	0.363	0.125	1.64841e-38	7	Cetn3	Amacrine cells
Bscl2	1.36476e-42	0.376582	0.296	0.092	2.20804e-38	7	Bscl2	Amacrine cells
Pcp4l1	1.39338e-42	0.333853	0.288	0.088	2.25436e-38	7	Pcp4l1	Amacrine cells
Fam173a	2.57833e-42	0.279727	0.3	0.094	4.17148e-38	7	Fam173a	Amacrine cells
Tuba1a1	2.62809e-42	0.454236	0.859	0.409	4.25199e-38	7	Tuba1a	Amacrine cells
[truncated: 15,310 more rows]

## Sheet: Table Legend
Dataset EV1: Top markers of cell clusters identified in the WT P11 and adult mouse retina.
Data source: P11: GSM6513065; Adult: GSM3580725, GSM3580727
