# Supplementary material for: Systemic gene therapy rescues retinal dysfunction and hearing loss in a model of Norrie disease
Source: EMBO Mol Med. 2023 Aug 29;15(10):e17393. doi: 10.15252/emmm.202317393 (PMC10565640; doi:10.15252/emmm.202317393)
Supplement: Supplementary file 4 — Dataset EV2 [file EMMM-15-e17393-s014.xlsx]

## Sheet: Cluster Markers Modiolus
	p_val	avg_log2FC	pct.1	pct.2	p_val_adj	cluster	gene	Cell Type
Crhbp	0	5.56218	0.961	0.253	0	SC-1	Crhbp	Supporting Cells				scRNA sequencing	https://pubmed.ncbi.nlm.nih.gov/34592158/
Vmo1	0	5.27861	0.999	0.62	0	SC-1	Vmo1	Supporting Cells				Modiolus	GSM5124291	Mouse cochlea neurons, naive 1
Rnase1	0	4.72079	0.999	0.326	0	SC-1	Rnase1	Supporting Cells					GSM5124292	Mouse cochlea neurons, naive 2
Cndp2	0	4.46366	1	0.42	0	SC-1	Cndp2	Supporting Cells					GSM5124293	Mouse cochlea neurons, naive 3
Gpx3	0	3.94986	0.993	0.303	0	SC-1	Gpx3	Supporting Cells					GSM5124294	Mouse cochlea neurons, naive 4
Lect1	0	3.68625	0.988	0.333	0	SC-1	Lect1	Supporting Cells
Slc26a7	0	3.23801	0.934	0.068	0	SC-1	Slc26a7	Supporting Cells
Sptssa	0	3.12449	0.995	0.671	0	SC-1	Sptssa	Supporting Cells
Lrp2	0	3.10342	0.926	0.088	0	SC-1	Lrp2	Supporting Cells
Dapl1	0	2.84823	0.91	0.087	0	SC-1	Dapl1	Supporting Cells
Abhd2	0	2.70981	0.829	0.281	0	SC-1	Abhd2	Supporting Cells
Dkk2	0	2.69795	0.795	0.03	0	SC-1	Dkk2	Supporting Cells
Gas2	0	2.58783	0.957	0.29	0	SC-1	Gas2	Supporting Cells
Fibin	0	2.50479	0.815	0.096	0	SC-1	Fibin	Supporting Cells
Rab27b	0	2.42212	0.829	0.052	0	SC-1	Rab27b	Supporting Cells
Stim2	0	2.34947	0.889	0.292	0	SC-1	Stim2	Supporting Cells
Calml4	0	2.22357	0.869	0.154	0	SC-1	Calml4	Supporting Cells
Hspa1b	0	2.2198	0.804	0.252	0	SC-1	Hspa1b	Supporting Cells
Anxa5	0	2.19257	0.991	0.705	0	SC-1	Anxa5	Supporting Cells
Cndp1	0	2.18275	0.687	0.035	0	SC-1	Cndp1	Supporting Cells
Spint2	0	2.16118	0.95	0.327	0	SC-1	Spint2	Supporting Cells
Sgk3	0	2.1345	0.761	0.076	0	SC-1	Sgk3	Supporting Cells
Hmgn3	0	1.99729	0.901	0.469	0	SC-1	Hmgn3	Supporting Cells
Dnajb1	0	1.97051	0.924	0.703	0	SC-1	Dnajb1	Supporting Cells
Dhrs3	0	1.96653	0.811	0.205	0	SC-1	Dhrs3	Supporting Cells
Hspb1	0	1.95779	0.956	0.696	0	SC-1	Hspb1	Supporting Cells
E330013P04Rik	0	1.94594	0.631	0.017	0	SC-1	E330013P04Rik	Supporting Cells
Sulf1	0	1.91462	0.759	0.137	0	SC-1	Sulf1	Supporting Cells
Mtch1	0	1.89393	0.982	0.71	0	SC-1	Mtch1	Supporting Cells
Wfdc2	0	1.83515	0.839	0.192	0	SC-1	Wfdc2	Supporting Cells
Tmem72	0	1.8322	0.635	0.021	0	SC-1	Tmem72	Supporting Cells
Col8a1	0	1.82186	0.635	0.152	0	SC-1	Col8a1	Supporting Cells
Smim22	0	1.81989	0.727	0.102	0	SC-1	Smim22	Supporting Cells
Actn1	0	1.80043	0.813	0.218	0	SC-1	Actn1	Supporting Cells
Fut9	0	1.76983	0.569	0.02	0	SC-1	Fut9	Supporting Cells
Ier2	0	1.73355	0.896	0.652	0	SC-1	Ier2	Supporting Cells
Cystm1	0	1.72389	0.989	0.698	0	SC-1	Cystm1	Supporting Cells
Csrp2	0	1.71983	0.765	0.236	0	SC-1	Csrp2	Supporting Cells
Camk2d	0	1.67106	0.848	0.501	0	SC-1	Camk2d	Supporting Cells
Tm4sf5	0	1.64316	0.575	0.023	0	SC-1	Tm4sf5	Supporting Cells
Id4	0	1.62671	0.738	0.306	0	SC-1	Id4	Supporting Cells
Plxdc2	0	1.58229	0.7	0.243	0	SC-1	Plxdc2	Supporting Cells
Atp1b2	0	1.57188	0.71	0.2	0	SC-1	Atp1b2	Supporting Cells
Bbox1	0	1.56981	0.548	0.018	0	SC-1	Bbox1	Supporting Cells
Hspa1a	0	1.54008	0.972	0.798	0	SC-1	Hspa1a	Supporting Cells
Vamp8	0	1.54005	0.932	0.574	0	SC-1	Vamp8	Supporting Cells
Itpr1	0	1.53428	0.65	0.15	0	SC-1	Itpr1	Supporting Cells
Slc5a3	0	1.52921	0.742	0.361	0	SC-1	Slc5a3	Supporting Cells
Epha7	0	1.47318	0.615	0.216	0	SC-1	Epha7	Supporting Cells
Lrpap1	0	1.47141	0.836	0.551	0	SC-1	Lrpap1	Supporting Cells
Capg	0	1.47086	0.804	0.442	0	SC-1	Capg	Supporting Cells
Tra2a	0	1.45235	0.763	0.467	0	SC-1	Tra2a	Supporting Cells
Gfra1	0	1.41829	0.551	0.107	0	SC-1	Gfra1	Supporting Cells
Cldn8	0	1.38886	0.508	0.046	0	SC-1	Cldn8	Supporting Cells
Abhd14b	0	1.38386	0.644	0.257	0	SC-1	Abhd14b	Supporting Cells
S100a11	0	1.37844	0.919	0.465	0	SC-1	S100a11	Supporting Cells
Tspo	0	1.34796	0.876	0.484	0	SC-1	Tspo	Supporting Cells
Hspa5	0	1.34326	0.934	0.819	0	SC-1	Hspa5	Supporting Cells
Atp1a1	0	1.33657	0.947	0.682	0	SC-1	Atp1a1	Supporting Cells
Jun	0	1.25863	0.966	0.904	0	SC-1	Jun	Supporting Cells
Epcam	0	1.25213	0.94	0.263	0	SC-1	Epcam	Supporting Cells
Ftl1	0	1.24897	1	0.996	0	SC-1	Ftl1	Supporting Cells
Bricd5	0	1.23092	0.5	0.088	0	SC-1	Bricd5	Supporting Cells
Cldn3	0	1.22622	0.644	0.154	0	SC-1	Cldn3	Supporting Cells
Cox8a	0	1.21736	1	0.986	0	SC-1	Cox8a	Supporting Cells
Cryab	0	1.19507	0.998	0.883	0	SC-1	Cryab	Supporting Cells
Rsrp1	0	1.17007	0.951	0.816	0	SC-1	Rsrp1	Supporting Cells
Gpd2	0	1.16757	0.519	0.115	0	SC-1	Gpd2	Supporting Cells
Clu	0	1.15537	0.995	0.819	0	SC-1	Clu	Supporting Cells
Zbtb20	0	1.15225	0.955	0.744	0	SC-1	Zbtb20	Supporting Cells
Dclk1	0	1.13788	0.547	0.175	0	SC-1	Dclk1	Supporting Cells
Alad	0	1.13149	0.903	0.69	0	SC-1	Alad	Supporting Cells
Hsp90aa1	0	1.07232	0.988	0.961	0	SC-1	Hsp90aa1	Supporting Cells
Krt18	0	1.06747	0.735	0.239	0	SC-1	Krt18	Supporting Cells
Ptgds	0	1.03639	1	0.978	0	SC-1	Ptgds	Supporting Cells
Rpl41	0	1.00086	1	0.997	0	SC-1	Rpl41	Supporting Cells
Fam107a	0	0.991574	0.561	0.146	0	SC-1	Fam107a	Supporting Cells
Eef1a1	0	0.885848	0.997	0.936	0	SC-1	Eef1a1	Supporting Cells
Gpx4	0	0.861335	1	0.972	0	SC-1	Gpx4	Supporting Cells
Gas1	1.59238e-305	1.12963	0.589	0.207	3.0416e-301	SC-1	Gas1	Supporting Cells
Anapc13	1.85136e-305	1.03887	0.922	0.749	3.53628e-301	SC-1	Anapc13	Supporting Cells
Stx8	7.31928e-304	1.31156	0.694	0.376	1.39806e-299	SC-1	Stx8	Supporting Cells
Secisbp2l	1.94952e-294	1.27639	0.67	0.341	3.72377e-290	SC-1	Secisbp2l	Supporting Cells
Cirbp	2.89236e-287	1.08292	0.88	0.693	5.5247e-283	SC-1	Cirbp	Supporting Cells
Btg2	7.549e-286	1.23179	0.882	0.648	1.44194e-281	SC-1	Btg2	Supporting Cells
Plekhb1	9.95597e-285	1.07997	0.847	0.619	1.90169e-280	SC-1	Plekhb1	Supporting Cells
Hspe1	7.05027e-282	1.42088	0.917	0.83	1.34667e-277	SC-1	Hspe1	Supporting Cells
Atp6v1g1	7.47089e-282	0.873597	0.953	0.858	1.42702e-277	SC-1	Atp6v1g1	Supporting Cells
Hmgn1	7.18061e-275	1.03866	0.853	0.621	1.37157e-270	SC-1	Hmgn1	Supporting Cells
Swt1	1.66855e-261	1.79104	0.561	0.241	3.1871e-257	SC-1	Swt1	Supporting Cells
Egr1	7.49294e-261	1.25668	0.873	0.708	1.43123e-256	SC-1	Egr1	Supporting Cells
Atp6v0e	1.10227e-255	0.959102	0.869	0.66	2.10544e-251	SC-1	Atp6v0e	Supporting Cells
Calr	2.68944e-251	1.14112	0.849	0.7	5.13709e-247	SC-1	Calr	Supporting Cells
Mme	4.23628e-247	1.1214	0.604	0.277	8.09172e-243	SC-1	Mme	Supporting Cells
Pgrmc1	6.46777e-244	0.998414	0.832	0.623	1.23541e-239	SC-1	Pgrmc1	Supporting Cells
Jund	1.53682e-234	0.828574	0.987	0.948	2.93547e-230	SC-1	Jund	Supporting Cells
Tmbim6	1.73614e-232	0.880346	0.895	0.757	3.3162e-228	SC-1	Tmbim6	Supporting Cells
Cst6	3.22617e-231	1.17059	0.73	0.462	6.16232e-227	SC-1	Cst6	Supporting Cells
Tmem176b	3.71358e-229	0.943356	0.859	0.617	7.09331e-225	SC-1	Tmem176b	Supporting Cells
Gm10116	2.42652e-227	0.977643	0.8	0.537	4.63489e-223	SC-1	Gm10116	Supporting Cells
Tle4	2.09749e-217	1.10139	0.532	0.244	4.00642e-213	SC-1	Tle4	Supporting Cells
Fkbp9	7.44988e-217	1.00953	0.541	0.231	1.423e-212	SC-1	Fkbp9	Supporting Cells
F3	6.26105e-213	0.832911	0.659	0.333	1.19592e-208	SC-1	F3	Supporting Cells
Taldo1	2.59405e-211	0.94116	0.779	0.576	4.9549e-207	SC-1	Taldo1	Supporting Cells
Wls	3.42858e-210	0.982141	0.588	0.277	6.54893e-206	SC-1	Wls	Supporting Cells
Metrn	3.74619e-202	1.00224	0.553	0.262	7.1556e-198	SC-1	Metrn	Supporting Cells
Npc2	3.07496e-201	0.864962	0.845	0.689	5.87347e-197	SC-1	Npc2	Supporting Cells
Gm10076	6.2849e-197	0.841785	0.852	0.701	1.20048e-192	SC-1	Gm10076	Supporting Cells
Ost4	4.45297e-194	0.829656	0.844	0.699	8.50561e-190	SC-1	Ost4	Supporting Cells
Ndrg2	1.98856e-191	0.965673	0.666	0.384	3.79834e-187	SC-1	Ndrg2	Supporting Cells
Tmem176a	5.00027e-189	0.884892	0.76	0.49	9.55101e-185	SC-1	Tmem176a	Supporting Cells
Hdac2	1.10379e-168	0.955805	0.65	0.443	2.10836e-164	SC-1	Hdac2	Supporting Cells
Ccni	1.87115e-168	0.970663	0.661	0.466	3.57408e-164	SC-1	Ccni	Supporting Cells
H2afj	2.07833e-166	0.834385	0.778	0.625	3.96982e-162	SC-1	H2afj	Supporting Cells
B4galt6	3.41786e-155	1.07199	0.501	0.273	6.52845e-151	SC-1	B4galt6	Supporting Cells
Hipk1	2.61381e-150	0.96086	0.503	0.268	4.99264e-146	SC-1	Hipk1	Supporting Cells
Hist1h2al	4.07801e-147	0.894592	0.501	0.249	7.78941e-143	SC-1	Hist1h2al	Supporting Cells
Mrps6	4.29771e-141	0.899402	0.654	0.471	8.20906e-137	SC-1	Mrps6	Supporting Cells
Ddit3	8.23437e-141	1.36674	0.679	0.535	1.57285e-136	SC-1	Ddit3	Supporting Cells
Epha5	3.51335e-138	0.950504	0.503	0.28	6.71084e-134	SC-1	Epha5	Supporting Cells
Enah	1.18528e-137	0.8059	0.706	0.533	2.264e-133	SC-1	Enah	Supporting Cells
BC029214	4.35987e-137	0.921969	0.574	0.369	8.32779e-133	SC-1	BC029214	Supporting Cells
Ctnna1	2.43341e-124	0.804593	0.599	0.385	4.64806e-120	SC-1	Ctnna1	Supporting Cells
Tcn2	2.86969e-120	0.833224	0.524	0.305	5.48139e-116	SC-1	Tcn2	Supporting Cells
Cyr61	2.08535e-112	0.946133	0.617	0.428	3.98322e-108	SC-1	Cyr61	Supporting Cells
Sugt1	1.42736e-108	0.832463	0.562	0.381	2.72639e-104	SC-1	Sugt1	Supporting Cells
Papss1	5.2005e-107	0.801641	0.503	0.312	9.93347e-103	SC-1	Papss1	Supporting Cells
Dnajb4	4.76866e-101	1.09813	0.56	0.421	9.10862e-97	SC-1	Dnajb4	Supporting Cells
Calb2	0	2.68733	1	0.92	0	Neu1A-1	Calb2	Spiral Ganglion Neurons Type 1 A
Mdga1	0	1.57613	0.995	0.441	0	Neu1A-1	Mdga1	Spiral Ganglion Neurons Type 1 A
Nefl	0	1.55265	1	0.716	0	Neu1A-1	Nefl	Spiral Ganglion Neurons Type 1 A
Ndrg4	0	1.44826	0.999	0.584	0	Neu1A-1	Ndrg4	Spiral Ganglion Neurons Type 1 A
Snap25	0	1.38968	1	0.8	0	Neu1A-1	Snap25	Spiral Ganglion Neurons Type 1 A
Spock3	0	1.38587	0.998	0.528	0	Neu1A-1	Spock3	Spiral Ganglion Neurons Type 1 A
Nefm	0	1.3724	1	0.645	0	Neu1A-1	Nefm	Spiral Ganglion Neurons Type 1 A
Cd24a	0	1.32332	1	0.71	0	Neu1A-1	Cd24a	Spiral Ganglion Neurons Type 1 A
Efr3a	0	1.32169	0.999	0.604	0	Neu1A-1	Efr3a	Spiral Ganglion Neurons Type 1 A
Fabp3	0	1.31261	0.997	0.542	0	Neu1A-1	Fabp3	Spiral Ganglion Neurons Type 1 A
Nefh	0	1.29333	1	0.709	0	Neu1A-1	Nefh	Spiral Ganglion Neurons Type 1 A
Ank2	0	1.2837	0.999	0.638	0	Neu1A-1	Ank2	Spiral Ganglion Neurons Type 1 A
B3gat1	0	1.25169	0.943	0.164	0	Neu1A-1	B3gat1	Spiral Ganglion Neurons Type 1 A
Asic3	0	1.2386	0.995	0.539	0	Neu1A-1	Asic3	Spiral Ganglion Neurons Type 1 A
Cox5a	0	1.22796	1	0.917	0	Neu1A-1	Cox5a	Spiral Ganglion Neurons Type 1 A
Pvalb	0	1.19955	1	0.862	0	Neu1A-1	Pvalb	Spiral Ganglion Neurons Type 1 A
Stmn3	0	1.19333	1	0.839	0	Neu1A-1	Stmn3	Spiral Ganglion Neurons Type 1 A
Scn1b	0	1.17999	0.999	0.675	0	Neu1A-1	Scn1b	Spiral Ganglion Neurons Type 1 A
Cox8b	0	1.17595	0.966	0.413	0	Neu1A-1	Cox8b	Spiral Ganglion Neurons Type 1 A
Mdh1	0	1.14356	1	0.897	0	Neu1A-1	Mdh1	Spiral Ganglion Neurons Type 1 A
Cplx1	0	1.13677	0.999	0.655	0	Neu1A-1	Cplx1	Spiral Ganglion Neurons Type 1 A
Cox7b	0	1.12112	1	0.874	0	Neu1A-1	Cox7b	Spiral Ganglion Neurons Type 1 A
Vdac1	0	1.10657	1	0.72	0	Neu1A-1	Vdac1	Spiral Ganglion Neurons Type 1 A
Rab3a	0	1.09761	0.999	0.623	0	Neu1A-1	Rab3a	Spiral Ganglion Neurons Type 1 A
Spp1	0	1.09322	1	0.943	0	Neu1A-1	Spp1	Spiral Ganglion Neurons Type 1 A
Thy1	0	1.08998	0.995	0.514	0	Neu1A-1	Thy1	Spiral Ganglion Neurons Type 1 A
Tm6sf1	0	1.08723	0.984	0.414	0	Neu1A-1	Tm6sf1	Spiral Ganglion Neurons Type 1 A
Klc1	0	1.08436	0.998	0.63	0	Neu1A-1	Klc1	Spiral Ganglion Neurons Type 1 A
Gng3	0	1.07838	0.997	0.54	0	Neu1A-1	Gng3	Spiral Ganglion Neurons Type 1 A
Sncb	0	1.07676	0.997	0.581	0	Neu1A-1	Sncb	Spiral Ganglion Neurons Type 1 A
Ywhag	0	1.07054	0.998	0.634	0	Neu1A-1	Ywhag	Spiral Ganglion Neurons Type 1 A
Aldh1a3	0	1.0673	0.99	0.443	0	Neu1A-1	Aldh1a3	Spiral Ganglion Neurons Type 1 A
Cend1	0	1.05425	0.997	0.499	0	Neu1A-1	Cend1	Spiral Ganglion Neurons Type 1 A
Rtn1	0	1.04977	0.992	0.462	0	Neu1A-1	Rtn1	Spiral Ganglion Neurons Type 1 A
Acyp2	0	1.03971	0.991	0.475	0	Neu1A-1	Acyp2	Spiral Ganglion Neurons Type 1 A
Atp5g1	0	1.03959	0.999	0.926	0	Neu1A-1	Atp5g1	Spiral Ganglion Neurons Type 1 A
Dnm1	0	1.03784	0.995	0.533	0	Neu1A-1	Dnm1	Spiral Ganglion Neurons Type 1 A
Elavl4	0	1.0265	0.991	0.427	0	Neu1A-1	Elavl4	Spiral Ganglion Neurons Type 1 A
Mgst3	0	1.0205	0.994	0.61	0	Neu1A-1	Mgst3	Spiral Ganglion Neurons Type 1 A
Mllt11	0	1.01374	0.983	0.418	0	Neu1A-1	Mllt11	Spiral Ganglion Neurons Type 1 A
Nap1l5	0	1.01277	0.997	0.485	0	Neu1A-1	Nap1l5	Spiral Ganglion Neurons Type 1 A
Usmg5	0	1.00835	0.999	0.852	0	Neu1A-1	Usmg5	Spiral Ganglion Neurons Type 1 A
Slc17a7	0	1.00008	0.986	0.444	0	Neu1A-1	Slc17a7	Spiral Ganglion Neurons Type 1 A
Haghl	0	0.999605	1	0.588	0	Neu1A-1	Haghl	Spiral Ganglion Neurons Type 1 A
Eno2	0	0.996872	0.998	0.542	0	Neu1A-1	Eno2	Spiral Ganglion Neurons Type 1 A
Clec2l	0	0.988148	0.984	0.399	0	Neu1A-1	Clec2l	Spiral Ganglion Neurons Type 1 A
Vamp1	0	0.977122	0.994	0.503	0	Neu1A-1	Vamp1	Spiral Ganglion Neurons Type 1 A
Abr	0	0.976678	0.995	0.476	0	Neu1A-1	Abr	Spiral Ganglion Neurons Type 1 A
Atpif1	0	0.973354	1	0.902	0	Neu1A-1	Atpif1	Spiral Ganglion Neurons Type 1 A
Dync1i1	0	0.972308	0.979	0.413	0	Neu1A-1	Dync1i1	Spiral Ganglion Neurons Type 1 A
Ckmt1	0	0.969434	0.984	0.445	0	Neu1A-1	Ckmt1	Spiral Ganglion Neurons Type 1 A
Zwint	0	0.966499	0.997	0.564	0	Neu1A-1	Zwint	Spiral Ganglion Neurons Type 1 A
Tfrc	0	0.958251	0.955	0.385	0	Neu1A-1	Tfrc	Spiral Ganglion Neurons Type 1 A
2010107E04Rik	0	0.953792	1	0.92	0	Neu1A-1	2010107E04Rik	Spiral Ganglion Neurons Type 1 A
Nme1	0	0.941974	0.994	0.704	0	Neu1A-1	Nme1	Spiral Ganglion Neurons Type 1 A
Ndufa6	0	0.932645	0.999	0.872	0	Neu1A-1	Ndufa6	Spiral Ganglion Neurons Type 1 A
Gm1673	0	0.92856	0.993	0.607	0	Neu1A-1	Gm1673	Spiral Ganglion Neurons Type 1 A
Ina	0	0.928409	0.973	0.368	0	Neu1A-1	Ina	Spiral Ganglion Neurons Type 1 A
Snap91	0	0.928154	0.983	0.407	0	Neu1A-1	Snap91	Spiral Ganglion Neurons Type 1 A
Trnp1	0	0.926612	0.973	0.434	0	Neu1A-1	Trnp1	Spiral Ganglion Neurons Type 1 A
Ndufab1	0	0.925482	0.997	0.791	0	Neu1A-1	Ndufab1	Spiral Ganglion Neurons Type 1 A
Cox5b	0	0.923152	1	0.893	0	Neu1A-1	Cox5b	Spiral Ganglion Neurons Type 1 A
Atp6v1g2	0	0.919089	0.978	0.414	0	Neu1A-1	Atp6v1g2	Spiral Ganglion Neurons Type 1 A
Fgf12	0	0.914095	0.92	0.298	0	Neu1A-1	Fgf12	Spiral Ganglion Neurons Type 1 A
Mpc2	0	0.909149	0.998	0.72	0	Neu1A-1	Mpc2	Spiral Ganglion Neurons Type 1 A
Ndufa5	0	0.905695	1	0.853	0	Neu1A-1	Ndufa5	Spiral Ganglion Neurons Type 1 A
Lhfpl3	0	0.901508	0.948	0.337	0	Neu1A-1	Lhfpl3	Spiral Ganglion Neurons Type 1 A
3110039M20Rik.1	0	0.889709	0.912	0.297	0	Neu1A-1	3110039M20Rik.1	Spiral Ganglion Neurons Type 1 A
Isl1	0	0.886953	0.979	0.403	0	Neu1A-1	Isl1	Spiral Ganglion Neurons Type 1 A
Syt7	0	0.884272	0.955	0.35	0	Neu1A-1	Syt7	Spiral Ganglion Neurons Type 1 A
Tspan7	0	0.883966	0.962	0.436	0	Neu1A-1	Tspan7	Spiral Ganglion Neurons Type 1 A
Scrt1	0	0.87686	0.958	0.393	0	Neu1A-1	Scrt1	Spiral Ganglion Neurons Type 1 A
Hapln4	0	0.872472	0.973	0.403	0	Neu1A-1	Hapln4	Spiral Ganglion Neurons Type 1 A
Uqcrq	0	0.869434	0.999	0.906	0	Neu1A-1	Uqcrq	Spiral Ganglion Neurons Type 1 A
Cox7a2	0	0.867663	1	0.959	0	Neu1A-1	Cox7a2	Spiral Ganglion Neurons Type 1 A
Paxbp1	0	0.862242	0.956	0.354	0	Neu1A-1	Paxbp1	Spiral Ganglion Neurons Type 1 A
Kcnab3	0	0.861681	0.948	0.361	0	Neu1A-1	Kcnab3	Spiral Ganglion Neurons Type 1 A
Cds1	0	0.844762	0.943	0.385	0	Neu1A-1	Cds1	Spiral Ganglion Neurons Type 1 A
Cadps	0	0.82301	0.935	0.321	0	Neu1A-1	Cadps	Spiral Ganglion Neurons Type 1 A
Cox6c	0	0.82068	1	0.982	0	Neu1A-1	Cox6c	Spiral Ganglion Neurons Type 1 A
Ckb	0	0.815198	1	0.959	0	Neu1A-1	Ckb	Spiral Ganglion Neurons Type 1 A
Cox6a1	0	0.806893	1	0.958	0	Neu1A-1	Cox6a1	Spiral Ganglion Neurons Type 1 A
Them6	1.48881e-307	0.906399	0.985	0.413	2.84379e-303	Neu1A-1	Them6	Spiral Ganglion Neurons Type 1 A
Snrpn	2.01219e-307	1.11608	1	0.661	3.84348e-303	Neu1A-1	Snrpn	Spiral Ganglion Neurons Type 1 A
Coro6	2.6591e-306	0.841861	0.973	0.395	5.07914e-302	Neu1A-1	Coro6	Spiral Ganglion Neurons Type 1 A
Lancl1	8.36175e-306	0.83647	0.96	0.413	1.59718e-301	Neu1A-1	Lancl1	Spiral Ganglion Neurons Type 1 A
Ldhb	9.57403e-306	0.832754	1	0.953	1.82874e-301	Neu1A-1	Ldhb	Spiral Ganglion Neurons Type 1 A
Tubb3	1.10104e-305	0.983625	0.991	0.498	2.10311e-301	Neu1A-1	Tubb3	Spiral Ganglion Neurons Type 1 A
Mapre2	1.45575e-305	0.854776	0.982	0.428	2.78062e-301	Neu1A-1	Mapre2	Spiral Ganglion Neurons Type 1 A
Slc25a3	2.27792e-305	0.828309	0.999	0.855	4.35105e-301	Neu1A-1	Slc25a3	Spiral Ganglion Neurons Type 1 A
Hist3h2ba	1.93298e-303	0.862281	0.961	0.404	3.69218e-299	Neu1A-1	Hist3h2ba	Spiral Ganglion Neurons Type 1 A
Bex2	2.05431e-303	0.955343	0.995	0.486	3.92393e-299	Neu1A-1	Bex2	Spiral Ganglion Neurons Type 1 A
Gapdh	4.62838e-301	0.863348	1	0.88	8.84067e-297	Neu1A-1	Gapdh	Spiral Ganglion Neurons Type 1 A
Atp5g3	2.478e-300	0.870134	1	0.747	4.73322e-296	Neu1A-1	Atp5g3	Spiral Ganglion Neurons Type 1 A
Map7d2	3.22456e-299	0.878567	0.967	0.403	6.15923e-295	Neu1A-1	Map7d2	Spiral Ganglion Neurons Type 1 A
Rufy3	2.92657e-298	0.869666	0.977	0.417	5.59004e-294	Neu1A-1	Rufy3	Spiral Ganglion Neurons Type 1 A
Got1	2.21056e-296	0.914944	0.996	0.523	4.2224e-292	Neu1A-1	Got1	Spiral Ganglion Neurons Type 1 A
Stmn2	2.97321e-296	0.932446	0.989	0.467	5.67913e-292	Neu1A-1	Stmn2	Spiral Ganglion Neurons Type 1 A
Fam57b	7.93588e-296	0.845257	0.964	0.387	1.51583e-291	Neu1A-1	Fam57b	Spiral Ganglion Neurons Type 1 A
Epb41l3	2.47777e-293	0.855156	0.975	0.408	4.73279e-289	Neu1A-1	Epb41l3	Spiral Ganglion Neurons Type 1 A
Eef1a2	8.33836e-293	0.962737	0.996	0.556	1.59271e-288	Neu1A-1	Eef1a2	Spiral Ganglion Neurons Type 1 A
Iqsec3	1.86913e-292	0.822371	0.969	0.399	3.57023e-288	Neu1A-1	Iqsec3	Spiral Ganglion Neurons Type 1 A
Ndufa4	1.30274e-289	0.847905	1	0.972	2.48837e-285	Neu1A-1	Ndufa4	Spiral Ganglion Neurons Type 1 A
Dner	3.91462e-289	0.875682	0.986	0.459	7.47731e-285	Neu1A-1	Dner	Spiral Ganglion Neurons Type 1 A
Ghitm	6.08241e-286	0.878412	0.997	0.676	1.1618e-281	Neu1A-1	Ghitm	Spiral Ganglion Neurons Type 1 A
Map2	6.19391e-285	0.900724	0.991	0.46	1.1831e-280	Neu1A-1	Map2	Spiral Ganglion Neurons Type 1 A
Dst	5.4171e-282	0.911445	0.997	0.513	1.03472e-277	Neu1A-1	Dst	Spiral Ganglion Neurons Type 1 A
Stxbp1	5.42153e-282	0.903606	0.995	0.488	1.03557e-277	Neu1A-1	Stxbp1	Spiral Ganglion Neurons Type 1 A
Sptan1	6.22549e-281	0.882851	0.99	0.53	1.18913e-276	Neu1A-1	Sptan1	Spiral Ganglion Neurons Type 1 A
Lrrc49	9.63233e-281	0.829699	0.979	0.424	1.83987e-276	Neu1A-1	Lrrc49	Spiral Ganglion Neurons Type 1 A
Pfn2	1.74535e-280	0.887664	0.991	0.532	3.3338e-276	Neu1A-1	Pfn2	Spiral Ganglion Neurons Type 1 A
Nptn	2.17394e-277	0.889799	0.991	0.571	4.15244e-273	Neu1A-1	Nptn	Spiral Ganglion Neurons Type 1 A
Map1a	6.81986e-276	0.967291	0.998	0.561	1.30266e-271	Neu1A-1	Map1a	Spiral Ganglion Neurons Type 1 A
Syp	1.41932e-274	0.815581	0.979	0.409	2.71104e-270	Neu1A-1	Syp	Spiral Ganglion Neurons Type 1 A
Atp1b1	2.181e-274	0.987098	0.999	0.834	4.16592e-270	Neu1A-1	Atp1b1	Spiral Ganglion Neurons Type 1 A
Idh3b	3.78092e-274	0.874152	0.986	0.551	7.22193e-270	Neu1A-1	Idh3b	Spiral Ganglion Neurons Type 1 A
Map1b	9.98413e-273	0.961661	1	0.653	1.90707e-268	Neu1A-1	Map1b	Spiral Ganglion Neurons Type 1 A
Auh	2.91891e-270	0.811833	0.972	0.466	5.57541e-266	Neu1A-1	Auh	Spiral Ganglion Neurons Type 1 A
Acot7	3.60446e-270	0.869381	0.986	0.491	6.88488e-266	Neu1A-1	Acot7	Spiral Ganglion Neurons Type 1 A
Klc2	1.31648e-269	0.8163	0.974	0.425	2.5146e-265	Neu1A-1	Klc2	Spiral Ganglion Neurons Type 1 A
Cycs	2.56039e-268	0.803587	0.997	0.752	4.89059e-264	Neu1A-1	Cycs	Spiral Ganglion Neurons Type 1 A
Sh3gl2	3.25653e-268	0.820333	0.985	0.439	6.22029e-264	Neu1A-1	Sh3gl2	Spiral Ganglion Neurons Type 1 A
Sult4a1	4.30787e-267	0.829002	0.985	0.464	8.22846e-263	Neu1A-1	Sult4a1	Spiral Ganglion Neurons Type 1 A
Ablim2	8.9382e-265	0.809722	0.979	0.428	1.70729e-260	Neu1A-1	Ablim2	Spiral Ganglion Neurons Type 1 A
Maf	1.22838e-264	0.824194	0.979	0.477	2.34633e-260	Neu1A-1	Maf	Spiral Ganglion Neurons Type 1 A
Sucla2	6.11645e-263	0.801383	0.973	0.485	1.1683e-258	Neu1A-1	Sucla2	Spiral Ganglion Neurons Type 1 A
Kcnk1	1.10081e-260	0.801694	0.992	0.561	2.10266e-256	Neu1A-1	Kcnk1	Spiral Ganglion Neurons Type 1 A
Pcsk1n	2.76808e-260	0.957846	0.998	0.656	5.28731e-256	Neu1A-1	Pcsk1n	Spiral Ganglion Neurons Type 1 A
Ap2m1	1.92287e-259	0.803676	0.994	0.69	3.67288e-255	Neu1A-1	Ap2m1	Spiral Ganglion Neurons Type 1 A
Rab6b	3.27084e-259	0.808117	0.98	0.431	6.24764e-255	Neu1A-1	Rab6b	Spiral Ganglion Neurons Type 1 A
Fkbp3	9.72937e-259	0.833388	0.997	0.711	1.85841e-254	Neu1A-1	Fkbp3	Spiral Ganglion Neurons Type 1 A
Chga	2.99083e-258	0.836154	0.987	0.479	5.71278e-254	Neu1A-1	Chga	Spiral Ganglion Neurons Type 1 A
Atp6v1b2	2.41671e-257	0.814234	0.987	0.507	4.61615e-253	Neu1A-1	Atp6v1b2	Spiral Ganglion Neurons Type 1 A
Resp18	1.43167e-253	0.84418	0.984	0.478	2.73463e-249	Neu1A-1	Resp18	Spiral Ganglion Neurons Type 1 A
Cltc	2.46607e-252	0.83521	0.989	0.608	4.71043e-248	Neu1A-1	Cltc	Spiral Ganglion Neurons Type 1 A
Scg5	2.31871e-249	0.895327	0.997	0.622	4.42896e-245	Neu1A-1	Scg5	Spiral Ganglion Neurons Type 1 A
Atp1a3	1.97602e-243	0.834088	0.998	0.654	3.77439e-239	Neu1A-1	Atp1a3	Spiral Ganglion Neurons Type 1 A
Lypd1	0	2.89898	0.997	0.483	0	Neu1C-1	Lypd1	Spiral Ganglion Neurons Type 1C
Tagln3	0	1.58126	0.996	0.407	0	Neu1C-1	Tagln3	Spiral Ganglion Neurons Type 1C
Pvalb1	0	1.54453	1	0.862	0	Neu1C-1	Pvalb	Spiral Ganglion Neurons Type 1C
Snrpn1	0	1.498	1	0.662	0	Neu1C-1	Snrpn	Spiral Ganglion Neurons Type 1C
Stmn31	0	1.42538	1	0.839	0	Neu1C-1	Stmn3	Spiral Ganglion Neurons Type 1C
Gng31	0	1.40216	1	0.541	0	Neu1C-1	Gng3	Spiral Ganglion Neurons Type 1C
Sncb1	0	1.39221	0.998	0.582	0	Neu1C-1	Sncb	Spiral Ganglion Neurons Type 1C
Vsnl1	0	1.36358	1	0.493	0	Neu1C-1	Vsnl1	Spiral Ganglion Neurons Type 1C
Faim2	0	1.35634	0.991	0.368	0	Neu1C-1	Faim2	Spiral Ganglion Neurons Type 1C
Snap251	0	1.32337	1	0.801	0	Neu1C-1	Snap25	Spiral Ganglion Neurons Type 1C
Rab3a1	0	1.31854	0.999	0.624	0	Neu1C-1	Rab3a	Spiral Ganglion Neurons Type 1C
Ywhah	0	1.31353	1	0.8	0	Neu1C-1	Ywhah	Spiral Ganglion Neurons Type 1C
Scg51	0	1.31335	1	0.622	0	Neu1C-1	Scg5	Spiral Ganglion Neurons Type 1C
Pcsk1n1	0	1.31092	0.998	0.657	0	Neu1C-1	Pcsk1n	Spiral Ganglion Neurons Type 1C
Resp181	0	1.29237	0.996	0.479	0	Neu1C-1	Resp18	Spiral Ganglion Neurons Type 1C
Adam23	0	1.26789	0.997	0.5	0	Neu1C-1	Adam23	Spiral Ganglion Neurons Type 1C
Nap1l51	0	1.26081	0.997	0.487	0	Neu1C-1	Nap1l5	Spiral Ganglion Neurons Type 1C
Calm2	0	1.25769	1	0.98	0	Neu1C-1	Calm2	Spiral Ganglion Neurons Type 1C
Ifitm10	0	1.23893	0.994	0.44	0	Neu1C-1	Ifitm10	Spiral Ganglion Neurons Type 1C
Btbd9	0	1.23573	0.996	0.462	0	Neu1C-1	Btbd9	Spiral Ganglion Neurons Type 1C
Kcnab2	0	1.2159	0.998	0.511	0	Neu1C-1	Kcnab2	Spiral Ganglion Neurons Type 1C
2010107E04Rik1	0	1.21027	1	0.92	0	Neu1C-1	2010107E04Rik	Spiral Ganglion Neurons Type 1C
Eef1a21	0	1.20946	0.999	0.557	0	Neu1C-1	Eef1a2	Spiral Ganglion Neurons Type 1C
Uchl1	0	1.19985	0.996	0.444	0	Neu1C-1	Uchl1	Spiral Ganglion Neurons Type 1C
Fabp31	0	1.19577	0.997	0.543	0	Neu1C-1	Fabp3	Spiral Ganglion Neurons Type 1C
Cox5a1	0	1.19105	1	0.917	0	Neu1C-1	Cox5a	Spiral Ganglion Neurons Type 1C
Serpini1	0	1.18164	0.973	0.333	0	Neu1C-1	Serpini1	Spiral Ganglion Neurons Type 1C
Chgb	0	1.18099	0.998	0.498	0	Neu1C-1	Chgb	Spiral Ganglion Neurons Type 1C
Ndufa41	0	1.17171	1	0.972	0	Neu1C-1	Ndufa4	Spiral Ganglion Neurons Type 1C
Tubb31	0	1.15946	0.997	0.499	0	Neu1C-1	Tubb3	Spiral Ganglion Neurons Type 1C
Aldh1a31	0	1.14641	0.994	0.444	0	Neu1C-1	Aldh1a3	Spiral Ganglion Neurons Type 1C
Smyd2	0	1.1308	0.998	0.504	0	Neu1C-1	Smyd2	Spiral Ganglion Neurons Type 1C
Bex21	0	1.12842	0.997	0.488	0	Neu1C-1	Bex2	Spiral Ganglion Neurons Type 1C
Ostf1	0	1.11249	0.997	0.607	0	Neu1C-1	Ostf1	Spiral Ganglion Neurons Type 1C
Map1a1	0	1.08043	0.999	0.562	0	Neu1C-1	Map1a	Spiral Ganglion Neurons Type 1C
Atp6v1g21	0	1.06445	0.992	0.415	0	Neu1C-1	Atp6v1g2	Spiral Ganglion Neurons Type 1C
Ttc9b	0	1.06228	0.979	0.381	0	Neu1C-1	Ttc9b	Spiral Ganglion Neurons Type 1C
Atp1a31	0	1.04842	0.997	0.655	0	Neu1C-1	Atp1a3	Spiral Ganglion Neurons Type 1C
Cib2	0	1.04797	0.956	0.346	0	Neu1C-1	Cib2	Spiral Ganglion Neurons Type 1C
Thy11	0	1.03826	0.995	0.515	0	Neu1C-1	Thy1	Spiral Ganglion Neurons Type 1C
Rnf123	0	1.02852	0.949	0.317	0	Neu1C-1	Rnf123	Spiral Ganglion Neurons Type 1C
Nsf	0	1.0278	0.993	0.424	0	Neu1C-1	Nsf	Spiral Ganglion Neurons Type 1C
Eno21	0	1.02636	0.996	0.543	0	Neu1C-1	Eno2	Spiral Ganglion Neurons Type 1C
Them61	0	1.02033	0.989	0.414	0	Neu1C-1	Them6	Spiral Ganglion Neurons Type 1C
Slc17a6	0	1.01911	0.924	0.199	0	Neu1C-1	Slc17a6	Spiral Ganglion Neurons Type 1C
Vstm2l	0	1.01845	0.967	0.322	0	Neu1C-1	Vstm2l	Spiral Ganglion Neurons Type 1C
Mllt111	0	1.00829	0.989	0.419	0	Neu1C-1	Mllt11	Spiral Ganglion Neurons Type 1C
Cd164l2	0	1.00797	0.87	0.156	0	Neu1C-1	Cd164l2	Spiral Ganglion Neurons Type 1C
Pin1	0	1.00376	0.994	0.594	0	Neu1C-1	Pin1	Spiral Ganglion Neurons Type 1C
Sphkap	0	1.00206	0.773	0.121	0	Neu1C-1	Sphkap	Spiral Ganglion Neurons Type 1C
Calm3	0	1.00084	1	0.846	0	Neu1C-1	Calm3	Spiral Ganglion Neurons Type 1C
Cend11	0	0.992788	0.996	0.5	0	Neu1C-1	Cend1	Spiral Ganglion Neurons Type 1C
Cpe	0	0.982024	0.996	0.578	0	Neu1C-1	Cpe	Spiral Ganglion Neurons Type 1C
Vamp11	0	0.979984	0.996	0.504	0	Neu1C-1	Vamp1	Spiral Ganglion Neurons Type 1C
Acot71	0	0.975729	0.994	0.492	0	Neu1C-1	Acot7	Spiral Ganglion Neurons Type 1C
Nos1	0	0.968487	0.952	0.302	0	Neu1C-1	Nos1	Spiral Ganglion Neurons Type 1C
Ndfip2	0	0.964166	0.991	0.568	0	Neu1C-1	Ndfip2	Spiral Ganglion Neurons Type 1C
Ckmt11	0	0.955432	0.988	0.447	0	Neu1C-1	Ckmt1	Spiral Ganglion Neurons Type 1C
Dnm3	0	0.950477	0.967	0.354	0	Neu1C-1	Dnm3	Spiral Ganglion Neurons Type 1C
Napb	0	0.94414	0.981	0.38	0	Neu1C-1	Napb	Spiral Ganglion Neurons Type 1C
Gapdh1	0	0.937138	1	0.881	0	Neu1C-1	Gapdh	Spiral Ganglion Neurons Type 1C
Bend6	0	0.931912	0.961	0.344	0	Neu1C-1	Bend6	Spiral Ganglion Neurons Type 1C
Rbfox3	0	0.926212	0.879	0.164	0	Neu1C-1	Rbfox3	Spiral Ganglion Neurons Type 1C
6030419C18Rik	0	0.926056	0.887	0.217	0	Neu1C-1	6030419C18Rik	Spiral Ganglion Neurons Type 1C
Syp1	0	0.921133	0.989	0.41	0	Neu1C-1	Syp	Spiral Ganglion Neurons Type 1C
Dync1i11	0	0.920925	0.99	0.414	0	Neu1C-1	Dync1i1	Spiral Ganglion Neurons Type 1C
Ntng1	0	0.920504	0.956	0.277	0	Neu1C-1	Ntng1	Spiral Ganglion Neurons Type 1C
Ablim21	0	0.913685	0.992	0.429	0	Neu1C-1	Ablim2	Spiral Ganglion Neurons Type 1C
Nrn1	0	0.909199	0.948	0.312	0	Neu1C-1	Nrn1	Spiral Ganglion Neurons Type 1C
Ndufa61	0	0.903705	1	0.872	0	Neu1C-1	Ndufa6	Spiral Ganglion Neurons Type 1C
Hint1	0	0.896508	1	0.892	0	Neu1C-1	Hint1	Spiral Ganglion Neurons Type 1C
Atp5g11	0	0.893763	1	0.927	0	Neu1C-1	Atp5g1	Spiral Ganglion Neurons Type 1C
Cox5b1	0	0.890228	1	0.893	0	Neu1C-1	Cox5b	Spiral Ganglion Neurons Type 1C
BC048546	0	0.889498	0.894	0.27	0	Neu1C-1	BC048546	Spiral Ganglion Neurons Type 1C
Pcsk2	0	0.879564	0.843	0.129	0	Neu1C-1	Pcsk2	Spiral Ganglion Neurons Type 1C
Ndufb8	0	0.878848	1	0.838	0	Neu1C-1	Ndufb8	Spiral Ganglion Neurons Type 1C
Pou4f1	0	0.876509	0.836	0.111	0	Neu1C-1	Pou4f1	Spiral Ganglion Neurons Type 1C
Ndufs5	0	0.875829	1	0.863	0	Neu1C-1	Ndufs5	Spiral Ganglion Neurons Type 1C
Atp5j2	0	0.86901	1	0.947	0	Neu1C-1	Atp5j2	Spiral Ganglion Neurons Type 1C
Ndufb2	0	0.86035	1	0.821	0	Neu1C-1	Ndufb2	Spiral Ganglion Neurons Type 1C
Cox6a11	0	0.851229	1	0.958	0	Neu1C-1	Cox6a1	Spiral Ganglion Neurons Type 1C
Rph3a	0	0.848649	0.803	0.131	0	Neu1C-1	Rph3a	Spiral Ganglion Neurons Type 1C
Pak1	0	0.83597	0.932	0.307	0	Neu1C-1	Pak1	Spiral Ganglion Neurons Type 1C
Tmem59l	0	0.820229	0.945	0.334	0	Neu1C-1	Tmem59l	Spiral Ganglion Neurons Type 1C
Ndufb9	0	0.819384	0.998	0.83	0	Neu1C-1	Ndufb9	Spiral Ganglion Neurons Type 1C
Cpne6	0	0.802028	0.839	0.183	0	Neu1C-1	Cpne6	Spiral Ganglion Neurons Type 1C
Cdk14	0	0.801421	0.911	0.263	0	Neu1C-1	Cdk14	Spiral Ganglion Neurons Type 1C
Mgst31	6.93606e-306	0.973573	0.996	0.611	1.32486e-301	Neu1C-1	Mgst3	Spiral Ganglion Neurons Type 1C
Klc21	1.32215e-305	0.898481	0.982	0.426	2.52544e-301	Neu1C-1	Klc2	Spiral Ganglion Neurons Type 1C
Zwint1	5.30986e-304	0.955487	0.998	0.565	1.01424e-299	Neu1C-1	Zwint	Spiral Ganglion Neurons Type 1C
Cplx11	3.17446e-301	1.05168	0.999	0.656	6.06353e-297	Neu1C-1	Cplx1	Spiral Ganglion Neurons Type 1C
Tspyl4	8.25928e-300	0.872455	0.985	0.416	1.57761e-295	Neu1C-1	Tspyl4	Spiral Ganglion Neurons Type 1C
Syt2	2.97982e-296	0.897478	0.995	0.434	5.69175e-292	Neu1C-1	Syt2	Spiral Ganglion Neurons Type 1C
Gprasp1	5.11612e-296	0.82205	0.961	0.394	9.7723e-292	Neu1C-1	Gprasp1	Spiral Ganglion Neurons Type 1C
Fam57b1	2.03776e-295	0.839206	0.973	0.388	3.89232e-291	Neu1C-1	Fam57b	Spiral Ganglion Neurons Type 1C
Kcnc3	1.15862e-292	0.935437	0.996	0.512	2.21308e-288	Neu1C-1	Kcnc3	Spiral Ganglion Neurons Type 1C
Cxx1a	2.64538e-292	0.878363	0.977	0.456	5.05295e-288	Neu1C-1	Cxx1a	Spiral Ganglion Neurons Type 1C
Lrrc491	9.07426e-292	0.863546	0.988	0.425	1.73328e-287	Neu1C-1	Lrrc49	Spiral Ganglion Neurons Type 1C
Aldoc	9.6735e-292	0.810946	0.964	0.403	1.84773e-287	Neu1C-1	Aldoc	Spiral Ganglion Neurons Type 1C
Cox7b1	1.16659e-290	0.886176	1	0.875	2.2283e-286	Neu1C-1	Cox7b	Spiral Ganglion Neurons Type 1C
Uqcrq1	3.76484e-290	0.801559	1	0.907	7.19122e-286	Neu1C-1	Uqcrq	Spiral Ganglion Neurons Type 1C
Epb41l31	8.65767e-289	0.844922	0.984	0.409	1.6537e-284	Neu1C-1	Epb41l3	Spiral Ganglion Neurons Type 1C
Ttll7	1.88696e-287	0.903404	0.985	0.44	3.60428e-283	Neu1C-1	Ttll7	Spiral Ganglion Neurons Type 1C
Uqcc2	2.01939e-286	0.829416	0.998	0.729	3.85724e-282	Neu1C-1	Uqcc2	Spiral Ganglion Neurons Type 1C
Stxbp11	4.76058e-286	0.921176	0.989	0.49	9.09319e-282	Neu1C-1	Stxbp1	Spiral Ganglion Neurons Type 1C
Meg3	4.95929e-285	1.04316	0.995	0.744	9.47274e-281	Neu1C-1	Meg3	Spiral Ganglion Neurons Type 1C
Ypel3	3.47674e-282	0.83448	0.999	0.715	6.64093e-278	Neu1C-1	Ypel3	Spiral Ganglion Neurons Type 1C
Sult4a11	2.73263e-281	0.886206	0.987	0.465	5.2196e-277	Neu1C-1	Sult4a1	Spiral Ganglion Neurons Type 1C
Nefh1	1.62776e-280	1.0951	1	0.71	3.10919e-276	Neu1C-1	Nefh	Spiral Ganglion Neurons Type 1C
Mdh11	8.73191e-273	0.837301	1	0.897	1.66788e-268	Neu1C-1	Mdh1	Spiral Ganglion Neurons Type 1C
Atp5g31	1.21917e-272	0.826814	0.999	0.748	2.32873e-268	Neu1C-1	Atp5g3	Spiral Ganglion Neurons Type 1C
Atp1b11	3.51098e-269	0.984638	0.998	0.835	6.70633e-265	Neu1C-1	Atp1b1	Spiral Ganglion Neurons Type 1C
Sh3gl21	9.67726e-263	0.827239	0.986	0.44	1.84845e-258	Neu1C-1	Sh3gl2	Spiral Ganglion Neurons Type 1C
Pfn21	1.88155e-262	0.868807	0.995	0.533	3.59394e-258	Neu1C-1	Pfn2	Spiral Ganglion Neurons Type 1C
Haghl1	3.31924e-258	0.857012	0.998	0.589	6.34007e-254	Neu1C-1	Haghl	Spiral Ganglion Neurons Type 1C
Stmn21	4.27314e-258	0.844756	0.995	0.468	8.16213e-254	Neu1C-1	Stmn2	Spiral Ganglion Neurons Type 1C
Klc11	1.82002e-256	0.894699	0.999	0.631	3.47642e-252	Neu1C-1	Klc1	Spiral Ganglion Neurons Type 1C
Nat8l	6.36869e-256	0.804056	0.987	0.448	1.21648e-251	Neu1C-1	Nat8l	Spiral Ganglion Neurons Type 1C
Ywhag1	6.60249e-255	0.89181	0.999	0.634	1.26114e-250	Neu1C-1	Ywhag	Spiral Ganglion Neurons Type 1C
Chga1	4.60203e-254	0.827595	0.987	0.481	8.79034e-250	Neu1C-1	Chga	Spiral Ganglion Neurons Type 1C
Scn1b1	3.66336e-252	0.903957	0.999	0.676	6.99738e-248	Neu1C-1	Scn1b	Spiral Ganglion Neurons Type 1C
Pitpna	3.67254e-250	0.801862	0.994	0.553	7.01492e-246	Neu1C-1	Pitpna	Spiral Ganglion Neurons Type 1C
Nefl1	4.24646e-246	1.02212	1	0.716	8.11117e-242	Neu1C-1	Nefl	Spiral Ganglion Neurons Type 1C
Dnm11	1.1475e-245	0.842366	0.994	0.534	2.19185e-241	Neu1C-1	Dnm1	Spiral Ganglion Neurons Type 1C
Ghitm1	2.33971e-245	0.812446	0.996	0.676	4.46907e-241	Neu1C-1	Ghitm	Spiral Ganglion Neurons Type 1C
Got11	2.69056e-241	0.806392	0.995	0.525	5.13924e-237	Neu1C-1	Got1	Spiral Ganglion Neurons Type 1C
Ttc3	1.65664e-233	0.813745	0.998	0.66	3.16436e-229	Neu1C-1	Ttc3	Spiral Ganglion Neurons Type 1C
Snhg11	6.5698e-231	0.825013	0.996	0.606	1.2549e-226	Neu1C-1	Snhg11	Spiral Ganglion Neurons Type 1C
Ndrg41	8.15227e-217	0.903359	1	0.586	1.55716e-212	Neu1C-1	Ndrg4	Spiral Ganglion Neurons Type 1C
Igfbp6	0	2.76382	0.967	0.682	0	Glia_Schwann-1	Igfbp6	Glia / Schwann cells
Pmp22	0	2.75479	0.994	0.842	0	Glia_Schwann-1	Pmp22	Glia / Schwann cells
Mpz	0	2.533	0.99	0.715	0	Glia_Schwann-1	Mpz	Glia / Schwann cells
Mt3	0	2.40304	0.987	0.805	0	Glia_Schwann-1	Mt3	Glia / Schwann cells
Sostdc1	0	2.33857	0.828	0.364	0	Glia_Schwann-1	Sostdc1	Glia / Schwann cells
Mbp	0	2.33251	0.999	0.916	0	Glia_Schwann-1	Mbp	Glia / Schwann cells
Cnp	0	2.30943	0.991	0.629	0	Glia_Schwann-1	Cnp	Glia / Schwann cells
Fxyd6	0	2.28315	0.983	0.769	0	Glia_Schwann-1	Fxyd6	Glia / Schwann cells
Ndrg1	0	2.06008	0.966	0.622	0	Glia_Schwann-1	Ndrg1	Glia / Schwann cells
S100a6	0	2.02769	0.989	0.659	0	Glia_Schwann-1	S100a6	Glia / Schwann cells
Col9a3	0	1.98204	0.748	0.34	0	Glia_Schwann-1	Col9a3	Glia / Schwann cells
Art3	0	1.98052	0.882	0.392	0	Glia_Schwann-1	Art3	Glia / Schwann cells
Cryab1	0	1.96462	1	0.886	0	Glia_Schwann-1	Cryab	Glia / Schwann cells
Mal	0	1.96066	0.927	0.487	0	Glia_Schwann-1	Mal	Glia / Schwann cells
Hmgcs1	0	1.93933	0.877	0.526	0	Glia_Schwann-1	Hmgcs1	Glia / Schwann cells
Plp1	0	1.92976	0.973	0.579	0	Glia_Schwann-1	Plp1	Glia / Schwann cells
Tsc22d4	0	1.92077	0.919	0.53	0	Glia_Schwann-1	Tsc22d4	Glia / Schwann cells
Jam3	0	1.80497	0.801	0.345	0	Glia_Schwann-1	Jam3	Glia / Schwann cells
Fxyd3	0	1.79743	0.907	0.577	0	Glia_Schwann-1	Fxyd3	Glia / Schwann cells
Tspan15	0	1.76994	0.785	0.375	0	Glia_Schwann-1	Tspan15	Glia / Schwann cells
Cd9	0	1.76032	0.998	0.901	0	Glia_Schwann-1	Cd9	Glia / Schwann cells
Slc6a15	0	1.7545	0.861	0.467	0	Glia_Schwann-1	Slc6a15	Glia / Schwann cells
Gpr37l1	0	1.70162	0.689	0.243	0	Glia_Schwann-1	Gpr37l1	Glia / Schwann cells
Cd63	0	1.59802	0.997	0.932	0	Glia_Schwann-1	Cd63	Glia / Schwann cells
Mt2	0	1.58666	0.961	0.672	0	Glia_Schwann-1	Mt2	Glia / Schwann cells
Scd2	0	1.50984	0.961	0.687	0	Glia_Schwann-1	Scd2	Glia / Schwann cells
Mt1	0	1.40027	1	0.936	0	Glia_Schwann-1	Mt1	Glia / Schwann cells
Malat1	0	1.39017	1	0.999	0	Glia_Schwann-1	Malat1	Glia / Schwann cells
Ldhb1	0	1.15147	0.998	0.953	0	Glia_Schwann-1	Ldhb	Glia / Schwann cells
Dynll1	2.76519e-306	1.23553	0.974	0.892	5.28178e-302	Glia_Schwann-1	Dynll1	Glia / Schwann cells
Mpzl1	3.07403e-299	1.63596	0.81	0.443	5.8717e-295	Glia_Schwann-1	Mpzl1	Glia / Schwann cells
Chst2	1.50532e-293	1.72001	0.767	0.389	2.87531e-289	Glia_Schwann-1	Chst2	Glia / Schwann cells
Msmo1	1.94281e-287	1.73705	0.777	0.407	3.71096e-283	Glia_Schwann-1	Msmo1	Glia / Schwann cells
Pebp1	1.37844e-277	0.94677	0.989	0.927	2.63296e-273	Glia_Schwann-1	Pebp1	Glia / Schwann cells
Gpm6a	7.39594e-273	1.51368	0.803	0.454	1.4127e-268	Glia_Schwann-1	Gpm6a	Glia / Schwann cells
Slc36a2	2.03297e-272	1.52264	0.65	0.256	3.88317e-268	Glia_Schwann-1	Slc36a2	Glia / Schwann cells
Gpm6b	1.69207e-263	1.39057	0.889	0.611	3.23202e-259	Glia_Schwann-1	Gpm6b	Glia / Schwann cells
Sema3b	7.5289e-263	1.50493	0.695	0.316	1.4381e-258	Glia_Schwann-1	Sema3b	Glia / Schwann cells
Qk	7.30603e-257	1.32587	0.852	0.559	1.39553e-252	Glia_Schwann-1	Qk	Glia / Schwann cells
Bcas1	1.04564e-256	1.56415	0.718	0.359	1.99728e-252	Glia_Schwann-1	Bcas1	Glia / Schwann cells
Serpine2	3.19007e-255	1.26699	0.907	0.607	6.09336e-251	Glia_Schwann-1	Serpine2	Glia / Schwann cells
Itgb8	7.04549e-255	1.47211	0.731	0.371	1.34576e-250	Glia_Schwann-1	Itgb8	Glia / Schwann cells
Gjb1	4.0781e-252	1.52557	0.601	0.228	7.78957e-248	Glia_Schwann-1	Gjb1	Glia / Schwann cells
Itih5	1.44784e-247	1.24927	0.871	0.536	2.76552e-243	Glia_Schwann-1	Itih5	Glia / Schwann cells
Prx	6.68552e-242	1.45177	0.723	0.379	1.277e-237	Glia_Schwann-1	Prx	Glia / Schwann cells
Mgst1	7.8173e-241	1.50621	0.772	0.438	1.49318e-236	Glia_Schwann-1	Mgst1	Glia / Schwann cells
Fdps	4.18697e-239	1.59714	0.724	0.386	7.99752e-235	Glia_Schwann-1	Fdps	Glia / Schwann cells
Ass1	1.11172e-237	1.6594	0.565	0.205	2.12349e-233	Glia_Schwann-1	Ass1	Glia / Schwann cells
Hmgcs2	7.01151e-227	1.53255	0.654	0.302	1.33927e-222	Glia_Schwann-1	Hmgcs2	Glia / Schwann cells
Ccser2	1.43701e-223	1.30864	0.806	0.534	2.74483e-219	Glia_Schwann-1	Ccser2	Glia / Schwann cells
Fkbp1a	1.08599e-222	1.08004	0.933	0.773	2.07434e-218	Glia_Schwann-1	Fkbp1a	Glia / Schwann cells
Ndufa13	2.34005e-212	0.82226	0.994	0.932	4.46972e-208	Glia_Schwann-1	Ndufa13	Glia / Schwann cells
Cyp2j6	3.19735e-210	1.38493	0.598	0.26	6.10726e-206	Glia_Schwann-1	Cyp2j6	Glia / Schwann cells
Pou3f2	4.83368e-205	1.40447	0.594	0.26	9.2328e-201	Glia_Schwann-1	Pou3f2	Glia / Schwann cells
Id2	2.33543e-202	1.19494	0.874	0.636	4.46091e-198	Glia_Schwann-1	Id2	Glia / Schwann cells
Fnta	1.89328e-201	1.24014	0.806	0.583	3.61635e-197	Glia_Schwann-1	Fnta	Glia / Schwann cells
Elovl4	7.26709e-201	1.36929	0.688	0.39	1.38809e-196	Glia_Schwann-1	Elovl4	Glia / Schwann cells
Alad1	1.79093e-199	1.12902	0.88	0.698	3.42085e-195	Glia_Schwann-1	Alad	Glia / Schwann cells
Lamp1	2.46781e-198	0.904842	0.956	0.87	4.71376e-194	Glia_Schwann-1	Lamp1	Glia / Schwann cells
Egr2	9.4016e-198	1.51007	0.657	0.331	1.7958e-193	Glia_Schwann-1	Egr2	Glia / Schwann cells
Sh3bp5	1.67923e-195	1.29017	0.56	0.234	3.2075e-191	Glia_Schwann-1	Sh3bp5	Glia / Schwann cells
Prdx1	2.41353e-192	0.836596	0.991	0.936	4.61008e-188	Glia_Schwann-1	Prdx1	Glia / Schwann cells
Glul	3.41376e-188	0.861327	0.953	0.817	6.52062e-184	Glia_Schwann-1	Glul	Glia / Schwann cells
Sepp1	4.1672e-187	0.988578	0.869	0.657	7.95978e-183	Glia_Schwann-1	Sepp1	Glia / Schwann cells
Ugt8a	7.76745e-186	1.27475	0.715	0.431	1.48366e-181	Glia_Schwann-1	Ugt8a	Glia / Schwann cells
Sox2	2.94485e-182	1.36416	0.54	0.227	5.62496e-178	Glia_Schwann-1	Sox2	Glia / Schwann cells
Cldn19	3.84638e-178	1.264	0.546	0.237	7.34696e-174	Glia_Schwann-1	Cldn19	Glia / Schwann cells
Tpm1	1.16264e-176	1.02851	0.809	0.601	2.22076e-172	Glia_Schwann-1	Tpm1	Glia / Schwann cells
Kcna1	1.08451e-173	1.23371	0.723	0.452	2.07153e-169	Glia_Schwann-1	Kcna1	Glia / Schwann cells
Lap3	4.91076e-172	1.28924	0.589	0.29	9.38004e-168	Glia_Schwann-1	Lap3	Glia / Schwann cells
Slc3a2	5.02878e-170	1.08091	0.803	0.62	9.60548e-166	Glia_Schwann-1	Slc3a2	Glia / Schwann cells
Dkk3	2.56684e-166	1.18363	0.632	0.329	4.90292e-162	Glia_Schwann-1	Dkk3	Glia / Schwann cells
Gng11	1.3508e-163	1.19033	0.763	0.498	2.58017e-159	Glia_Schwann-1	Gng11	Glia / Schwann cells
Igfbp2	4.18587e-163	1.05953	0.811	0.538	7.99543e-159	Glia_Schwann-1	Igfbp2	Glia / Schwann cells
Itm2a	1.03811e-162	0.957164	0.737	0.474	1.98289e-158	Glia_Schwann-1	Itm2a	Glia / Schwann cells
Smox	2.09396e-159	1.20452	0.548	0.258	3.99967e-155	Glia_Schwann-1	Smox	Glia / Schwann cells
Id3	7.85712e-159	0.927885	0.939	0.84	1.50079e-154	Glia_Schwann-1	Id3	Glia / Schwann cells
Dusp15	1.43278e-154	1.19737	0.65	0.394	2.73674e-150	Glia_Schwann-1	Dusp15	Glia / Schwann cells
Phlda3	3.86194e-154	1.21876	0.671	0.433	7.37668e-150	Glia_Schwann-1	Phlda3	Glia / Schwann cells
Ybx1	2.51324e-148	0.858389	0.893	0.788	4.80054e-144	Glia_Schwann-1	Ybx1	Glia / Schwann cells
Paqr6	9.89377e-148	1.20365	0.602	0.327	1.88981e-143	Glia_Schwann-1	Paqr6	Glia / Schwann cells
Gldn	3.21009e-147	1.23211	0.585	0.319	6.13159e-143	Glia_Schwann-1	Gldn	Glia / Schwann cells
Cuedc2	1.08008e-138	0.996815	0.823	0.671	2.06305e-134	Glia_Schwann-1	Cuedc2	Glia / Schwann cells
Vdac2	1.09208e-134	0.864083	0.864	0.725	2.08598e-130	Glia_Schwann-1	Vdac2	Glia / Schwann cells
Stmn1	1.96543e-134	0.887142	0.858	0.729	3.75417e-130	Glia_Schwann-1	Stmn1	Glia / Schwann cells
Rasal2	1.89336e-133	1.17988	0.573	0.328	3.61651e-129	Glia_Schwann-1	Rasal2	Glia / Schwann cells
Sncg	1.38344e-128	1.1102	0.722	0.531	2.64252e-124	Glia_Schwann-1	Sncg	Glia / Schwann cells
Sccpdh	1.70649e-124	1.06885	0.634	0.43	3.25956e-120	Glia_Schwann-1	Sccpdh	Glia / Schwann cells
Svip	2.36152e-123	1.18928	0.608	0.396	4.51074e-119	Glia_Schwann-1	Svip	Glia / Schwann cells
Prkca	3.25827e-121	1.10698	0.579	0.329	6.22362e-117	Glia_Schwann-1	Prkca	Glia / Schwann cells
Tmed10	2.701e-117	0.85534	0.806	0.714	5.15919e-113	Glia_Schwann-1	Tmed10	Glia / Schwann cells
Tusc3	5.33625e-115	1.10307	0.603	0.397	1.01928e-110	Glia_Schwann-1	Tusc3	Glia / Schwann cells
Fam213a	8.24616e-110	0.818661	0.753	0.579	1.5751e-105	Glia_Schwann-1	Fam213a	Glia / Schwann cells
Phgdh	1.6324e-108	1.04111	0.514	0.275	3.11805e-104	Glia_Schwann-1	Phgdh	Glia / Schwann cells
Sgk1	3.73697e-108	1.04027	0.712	0.548	7.13799e-104	Glia_Schwann-1	Sgk1	Glia / Schwann cells
Srgn	4.76319e-108	1.05756	0.545	0.301	9.09817e-104	Glia_Schwann-1	Srgn	Glia / Schwann cells
Metrnl	1.08592e-107	0.93924	0.67	0.476	2.07421e-103	Glia_Schwann-1	Metrnl	Glia / Schwann cells
Rnf7	1.83756e-107	0.816862	0.814	0.714	3.50993e-103	Glia_Schwann-1	Rnf7	Glia / Schwann cells
Hadhb	8.36296e-104	0.946822	0.655	0.498	1.59741e-99	Glia_Schwann-1	Hadhb	Glia / Schwann cells
Cd59a	6.84944e-101	0.836808	0.748	0.581	1.30831e-96	Glia_Schwann-1	Cd59a	Glia / Schwann cells
Prkcdbp	1.23555e-99	0.970116	0.65	0.461	2.36001e-95	Glia_Schwann-1	Prkcdbp	Glia / Schwann cells
Tkt	6.68173e-99	0.901261	0.712	0.602	1.27628e-94	Glia_Schwann-1	Tkt	Glia / Schwann cells
Aif1l	9.23216e-99	1.0089	0.534	0.321	1.76344e-94	Glia_Schwann-1	Aif1l	Glia / Schwann cells
Eci1	2.35079e-98	1.05424	0.559	0.369	4.49025e-94	Glia_Schwann-1	Eci1	Glia / Schwann cells
Emc7	3.75907e-95	0.859568	0.687	0.566	7.1802e-91	Glia_Schwann-1	Emc7	Glia / Schwann cells
Hadh	5.18103e-95	0.938346	0.527	0.311	9.89629e-91	Glia_Schwann-1	Hadh	Glia / Schwann cells
Tmem47	2.80369e-93	0.901923	0.673	0.524	5.35532e-89	Glia_Schwann-1	Tmem47	Glia / Schwann cells
Fermt2	2.70744e-92	0.852804	0.671	0.51	5.17149e-88	Glia_Schwann-1	Fermt2	Glia / Schwann cells
Slc1a3	5.87428e-86	0.948185	0.566	0.36	1.12205e-81	Glia_Schwann-1	Slc1a3	Glia / Schwann cells
Syt4	4.46894e-85	1.07919	0.545	0.368	8.53613e-81	Glia_Schwann-1	Syt4	Glia / Schwann cells
Dfna5	5.37846e-81	0.858252	0.581	0.398	1.02734e-76	Glia_Schwann-1	Dfna5	Glia / Schwann cells
Vim	1.41731e-75	0.885593	0.628	0.432	2.70721e-71	Glia_Schwann-1	Vim	Glia / Schwann cells
Pla2g16	3.90873e-73	0.867497	0.513	0.337	7.46606e-69	Glia_Schwann-1	Pla2g16	Glia / Schwann cells
Elovl1	9.01067e-73	0.906961	0.51	0.33	1.72113e-68	Glia_Schwann-1	Elovl1	Glia / Schwann cells
Gprc5b	3.17541e-72	0.848972	0.551	0.397	6.06535e-68	Glia_Schwann-1	Gprc5b	Glia / Schwann cells
Id1	2.54512e-70	1.03062	0.625	0.479	4.86143e-66	Glia_Schwann-1	Id1	Glia / Schwann cells
Mid1ip1	9.53964e-57	0.816039	0.511	0.377	1.82217e-52	Glia_Schwann-1	Mid1ip1	Glia / Schwann cells
Hist1h2bc	3.0513e-51	1.08585	0.594	0.478	5.82829e-47	Glia_Schwann-1	Hist1h2bc	Glia / Schwann cells
Otor	0	4.60845	0.988	0.182	0	BasMem	Otor	Basilar Membane
Emilin2	0	4.3032	0.994	0.248	0	BasMem	Emilin2	Basilar Membane
Emcn	0	3.92603	0.996	0.28	0	BasMem	Emcn	Basilar Membane
Ptn	0	3.64675	1	0.777	0	BasMem	Ptn	Basilar Membane
Tnfaip6	0	3.38223	0.804	0.142	0	BasMem	Tnfaip6	Basilar Membane
Cpm	0	2.43225	0.816	0.097	0	BasMem	Cpm	Basilar Membane
Pantr1	0	2.38877	0.938	0.216	0	BasMem	Pantr1	Basilar Membane
Sdpr	0	2.38223	0.893	0.177	0	BasMem	Sdpr	Basilar Membane
Cav1	0	2.20202	0.858	0.167	0	BasMem	Cav1	Basilar Membane
Mdk	0	2.16444	0.938	0.346	0	BasMem	Mdk	Basilar Membane
Des	0	2.15628	0.673	0.098	0	BasMem	Des	Basilar Membane
Igfbp21	0	2.12432	0.983	0.528	0	BasMem	Igfbp2	Basilar Membane
Cp	0	2.11199	0.956	0.274	0	BasMem	Cp	Basilar Membane
Ly6a	0	2.10934	0.717	0.196	0	BasMem	Ly6a	Basilar Membane
Ptpn1	0	2.08223	0.781	0.166	0	BasMem	Ptpn1	Basilar Membane
Pam	0	2.0348	0.811	0.228	0	BasMem	Pam	Basilar Membane
Enpp2	0	2.02887	0.807	0.113	0	BasMem	Enpp2	Basilar Membane
Rarres1	0	2.02768	0.644	0.028	0	BasMem	Rarres1	Basilar Membane
Timp3	0	2.02183	0.925	0.658	0	BasMem	Timp3	Basilar Membane
Rhoj	0	1.98408	0.69	0.131	0	BasMem	Rhoj	Basilar Membane
Coch	0	1.96362	0.989	0.709	0	BasMem	Coch	Basilar Membane
Efemp1	0	1.9315	0.927	0.39	0	BasMem	Efemp1	Basilar Membane
Akap12	0	1.885	0.945	0.652	0	BasMem	Akap12	Basilar Membane
Cebpb	0	1.7485	0.998	0.697	0	BasMem	Cebpb	Basilar Membane
Xbp1	0	1.74324	0.854	0.4	0	BasMem	Xbp1	Basilar Membane
Ifitm3	0	1.72344	0.994	0.711	0	BasMem	Ifitm3	Basilar Membane
Phlda1	0	1.70865	0.905	0.522	0	BasMem	Phlda1	Basilar Membane
Nrip1	0	1.70628	0.746	0.214	0	BasMem	Nrip1	Basilar Membane
Gm14964	0	1.70444	0.729	0.111	0	BasMem	Gm14964	Basilar Membane
Irx3	0	1.69548	0.769	0.175	0	BasMem	Irx3	Basilar Membane
Tgm2	0	1.69202	0.702	0.156	0	BasMem	Tgm2	Basilar Membane
Ebf1	0	1.67794	0.944	0.583	0	BasMem	Ebf1	Basilar Membane
Creb5	0	1.67639	0.68	0.207	0	BasMem	Creb5	Basilar Membane
Glul1	0	1.67477	0.979	0.815	0	BasMem	Glul	Basilar Membane
Hspa51	0	1.67001	0.976	0.82	0	BasMem	Hspa5	Basilar Membane
Arid5b	0	1.61928	0.79	0.28	0	BasMem	Arid5b	Basilar Membane
Rps3a1	0	1.61592	0.999	0.937	0	BasMem	Rps3a1	Basilar Membane
Ldha	0	1.58973	0.935	0.485	0	BasMem	Ldha	Basilar Membane
Igfbp5	0	1.58016	0.893	0.446	0	BasMem	Igfbp5	Basilar Membane
Socs2	0	1.57581	0.792	0.249	0	BasMem	Socs2	Basilar Membane
Fn1	0	1.57325	0.624	0.081	0	BasMem	Fn1	Basilar Membane
Slco1c1	0	1.55769	0.714	0.126	0	BasMem	Slco1c1	Basilar Membane
Rpl13	0	1.55125	1	0.988	0	BasMem	Rpl13	Basilar Membane
Clic4	0	1.53048	0.789	0.314	0	BasMem	Clic4	Basilar Membane
Tnfrsf1a	0	1.52631	0.683	0.155	0	BasMem	Tnfrsf1a	Basilar Membane
Rbp1	0	1.49754	0.957	0.485	0	BasMem	Rbp1	Basilar Membane
H3f3b	0	1.46282	1	0.974	0	BasMem	H3f3b	Basilar Membane
Ifitm1	0	1.45468	0.799	0.247	0	BasMem	Ifitm1	Basilar Membane
Anxa1	0	1.44948	0.704	0.198	0	BasMem	Anxa1	Basilar Membane
Rps19	0	1.44454	1	0.983	0	BasMem	Rps19	Basilar Membane
Moxd1	0	1.42962	0.562	0.06	0	BasMem	Moxd1	Basilar Membane
Fscn1	0	1.42911	0.618	0.117	0	BasMem	Fscn1	Basilar Membane
Jund1	0	1.40202	0.997	0.949	0	BasMem	Jund	Basilar Membane
Colec12	0	1.35642	0.624	0.101	0	BasMem	Colec12	Basilar Membane
Rps5	0	1.3527	0.999	0.97	0	BasMem	Rps5	Basilar Membane
Notum	0	1.35017	0.502	0.023	0	BasMem	Notum	Basilar Membane
Nkd1	0	1.34928	0.562	0.082	0	BasMem	Nkd1	Basilar Membane
Lima1	0	1.34765	0.691	0.214	0	BasMem	Lima1	Basilar Membane
Rps4x	0	1.33721	0.997	0.941	0	BasMem	Rps4x	Basilar Membane
Rps24	0	1.33208	1	0.956	0	BasMem	Rps24	Basilar Membane
Pip5k1b	0	1.32813	0.562	0.073	0	BasMem	Pip5k1b	Basilar Membane
Scara3	0	1.32443	0.628	0.119	0	BasMem	Scara3	Basilar Membane
Osmr	0	1.31244	0.537	0.076	0	BasMem	Osmr	Basilar Membane
Smim3	0	1.28375	0.577	0.114	0	BasMem	Smim3	Basilar Membane
Apoe	0	1.28154	1	0.988	0	BasMem	Apoe	Basilar Membane
Rpl23a	0	1.26537	0.999	0.967	0	BasMem	Rpl23a	Basilar Membane
Rps15	0	1.26283	0.999	0.976	0	BasMem	Rps15	Basilar Membane
Abi3bp	0	1.26109	0.587	0.088	0	BasMem	Abi3bp	Basilar Membane
Rpl9	0	1.2422	0.997	0.969	0	BasMem	Rpl9	Basilar Membane
Rpl37a	0	1.23274	1	0.986	0	BasMem	Rpl37a	Basilar Membane
Rps7	0	1.22837	0.998	0.936	0	BasMem	Rps7	Basilar Membane
Rpl35a	0	1.22746	0.999	0.972	0	BasMem	Rpl35a	Basilar Membane
Rps6	0	1.22056	1	0.967	0	BasMem	Rps6	Basilar Membane
Mdfi	0	1.20182	0.524	0.1	0	BasMem	Mdfi	Basilar Membane
Rps27	0	1.17911	1	0.979	0	BasMem	Rps27	Basilar Membane
Rps2	0	1.17064	0.999	0.95	0	BasMem	Rps2	Basilar Membane
Rps8	0	1.16172	1	0.986	0	BasMem	Rps8	Basilar Membane
Gm10260	0	1.14675	0.988	0.901	0	BasMem	Gm10260	Basilar Membane
Rpl14	0	1.13259	1	0.983	0	BasMem	Rpl14	Basilar Membane
Eef1a11	0	1.12955	0.996	0.938	0	BasMem	Eef1a1	Basilar Membane
Rps18	0	1.10733	0.999	0.956	0	BasMem	Rps18	Basilar Membane
Rplp2	0	1.10602	0.998	0.959	0	BasMem	Rplp2	Basilar Membane
Rpl36a	0	1.10548	0.992	0.917	0	BasMem	Rpl36a	Basilar Membane
Rpl8	0	1.08828	0.998	0.96	0	BasMem	Rpl8	Basilar Membane
Rpl39	0	1.06669	0.994	0.933	0	BasMem	Rpl39	Basilar Membane
Rpl13a	0	1.06414	1	0.983	0	BasMem	Rpl13a	Basilar Membane
Rpl18	0	1.05916	0.995	0.925	0	BasMem	Rpl18	Basilar Membane
Rps3	0	1.05338	0.993	0.937	0	BasMem	Rps3	Basilar Membane
Rps23	0	1.03914	1	0.978	0	BasMem	Rps23	Basilar Membane
Apod	0	1.02206	0.991	0.842	0	BasMem	Apod	Basilar Membane
Rpl18a	0	1.0219	1	0.99	0	BasMem	Rpl18a	Basilar Membane
Rpl36	0	1.0118	1	0.973	0	BasMem	Rpl36	Basilar Membane
Rpl34	0	1.00365	0.998	0.963	0	BasMem	Rpl34	Basilar Membane
Rpl23	0	0.989971	0.999	0.961	0	BasMem	Rpl23	Basilar Membane
Rpl17	0	0.989043	0.998	0.964	0	BasMem	Rpl17	Basilar Membane
Rpl37	0	0.958928	1	0.987	0	BasMem	Rpl37	Basilar Membane
Rps16	0	0.923353	0.999	0.971	0	BasMem	Rps16	Basilar Membane
Rpl32	0	0.890127	1	0.981	0	BasMem	Rpl32	Basilar Membane
Rps29	8.55811e-308	0.90506	1	0.988	1.63469e-303	BasMem	Rps29	Basilar Membane
Rps28	2.04787e-307	1.13032	0.987	0.885	3.91164e-303	BasMem	Rps28	Basilar Membane
Rpl27a	6.55401e-306	0.955169	1	0.962	1.25188e-301	BasMem	Rpl27a	Basilar Membane
Rps15a	2.0358e-305	0.959115	0.996	0.951	3.88857e-301	BasMem	Rps15a	Basilar Membane
Pde4b	8.1332e-304	1.40055	0.728	0.261	1.55352e-299	BasMem	Pde4b	Basilar Membane
Rps17	8.55516e-304	0.9537	0.997	0.952	1.63412e-299	BasMem	Rps17	Basilar Membane
Rps27a	1.17145e-303	0.910277	0.999	0.976	2.23759e-299	BasMem	Rps27a	Basilar Membane
Rps9	1.41461e-303	0.954557	0.996	0.965	2.70205e-299	BasMem	Rps9	Basilar Membane
Rpl35	4.37128e-303	0.97897	0.999	0.96	8.34958e-299	BasMem	Rpl35	Basilar Membane
Serpine21	9.18765e-302	1.32772	0.941	0.605	1.75493e-297	BasMem	Serpine2	Basilar Membane
Cxadr	2.53239e-299	1.24805	0.61	0.17	4.83711e-295	BasMem	Cxadr	Basilar Membane
Rplp1	1.1966e-298	0.830267	1	0.979	2.28562e-294	BasMem	Rplp1	Basilar Membane
Klf10	1.65314e-293	1.18046	0.614	0.167	3.15767e-289	BasMem	Klf10	Basilar Membane
Rps10	7.00466e-293	1.08011	0.981	0.889	1.33796e-288	BasMem	Rps10	Basilar Membane
Rps12	1.19531e-291	1.16023	0.981	0.834	2.28316e-287	BasMem	Rps12	Basilar Membane
Rpl11	6.53325e-291	0.862971	0.997	0.967	1.24792e-286	BasMem	Rpl11	Basilar Membane
Irgm1	2.59738e-285	1.46091	0.628	0.181	4.96125e-281	BasMem	Irgm1	Basilar Membane
Rpsa	2.80674e-283	1.09757	0.97	0.847	5.36116e-279	BasMem	Rpsa	Basilar Membane
Cx3cl1	7.10525e-280	1.1899	0.506	0.129	1.35717e-275	BasMem	Cx3cl1	Basilar Membane
Rpl31	2.49465e-279	0.899634	0.996	0.952	4.76502e-275	BasMem	Rpl31	Basilar Membane
Rpl3	3.29818e-279	0.923294	0.996	0.951	6.29985e-275	BasMem	Rpl3	Basilar Membane
Plscr1	1.54749e-278	1.19496	0.509	0.12	2.95585e-274	BasMem	Plscr1	Basilar Membane
Camk2n1	2.38615e-278	1.50515	0.788	0.406	4.55779e-274	BasMem	Camk2n1	Basilar Membane
Pid1	2.01756e-275	1.19892	0.604	0.176	3.85375e-271	BasMem	Pid1	Basilar Membane
Sox9	3.53275e-275	1.62104	0.713	0.265	6.74791e-271	BasMem	Sox9	Basilar Membane
Rpl21	4.29813e-275	0.927567	0.993	0.939	8.20986e-271	BasMem	Rpl21	Basilar Membane
Map2k3	6.79546e-274	1.26261	0.632	0.206	1.298e-269	BasMem	Map2k3	Basilar Membane
Rpl4	1.98261e-273	0.968632	0.988	0.906	3.78698e-269	BasMem	Rpl4	Basilar Membane
Rps11	2.00028e-273	0.829844	0.999	0.971	3.82074e-269	BasMem	Rps11	Basilar Membane
Emp3	1.04594e-272	1.2321	0.726	0.261	1.99786e-268	BasMem	Emp3	Basilar Membane
Rps18-ps3	1.54976e-271	1.08108	0.976	0.827	2.9602e-267	BasMem	Rps18-ps3	Basilar Membane
Rpl7	2.97812e-268	0.923959	0.995	0.932	5.68851e-264	BasMem	Rpl7	Basilar Membane
Rpl6	2.26902e-267	0.874016	0.996	0.953	4.33406e-263	BasMem	Rpl6	Basilar Membane
Kctd12	1.3528e-266	1.12803	0.693	0.229	2.58398e-262	BasMem	Kctd12	Basilar Membane
Tgfbi	1.00881e-264	1.06553	0.541	0.14	1.92692e-260	BasMem	Tgfbi	Basilar Membane
Rpl411	2.60411e-264	0.803119	1	0.997	4.97411e-260	BasMem	Rpl41	Basilar Membane
Rpl22l1	1.51313e-261	0.937542	0.988	0.921	2.89023e-257	BasMem	Rpl22l1	Basilar Membane
Ctsl	2.01745e-259	1.19817	0.935	0.706	3.85352e-255	BasMem	Ctsl	Basilar Membane
Rps20	2.61532e-259	0.94714	0.986	0.914	4.99552e-255	BasMem	Rps20	Basilar Membane
Tpm3	9.705e-254	1.33345	0.892	0.567	1.85375e-249	BasMem	Tpm3	Basilar Membane
Clu1	4.0095e-253	0.948819	0.987	0.825	7.65856e-249	BasMem	Clu	Basilar Membane
Cnn3	1.58908e-252	1.24076	0.917	0.651	3.0353e-248	BasMem	Cnn3	Basilar Membane
Rgs2	1.51295e-251	1.40529	0.69	0.277	2.88988e-247	BasMem	Rgs2	Basilar Membane
Rpl30	7.34189e-251	0.961588	0.981	0.875	1.40237e-246	BasMem	Rpl30	Basilar Membane
Tiparp	2.18783e-250	1.37277	0.777	0.363	4.17898e-246	BasMem	Tiparp	Basilar Membane
Cav2	2.84802e-246	0.973233	0.563	0.152	5.44e-242	BasMem	Cav2	Basilar Membane
Rpl10	1.55349e-242	0.88341	0.997	0.939	2.96732e-238	BasMem	Rpl10	Basilar Membane
Ppp1r2	9.22469e-241	1.37446	0.866	0.623	1.76201e-236	BasMem	Ppp1r2	Basilar Membane
Ier3	3.16762e-240	1.35692	0.86	0.492	6.05047e-236	BasMem	Ier3	Basilar Membane
Cald1	4.93202e-239	1.05756	0.781	0.317	9.42066e-235	BasMem	Cald1	Basilar Membane
Emp1	7.3202e-237	1.29554	0.695	0.271	1.39823e-232	BasMem	Emp1	Basilar Membane
Klf4	3.51538e-235	1.14551	0.824	0.383	6.71473e-231	BasMem	Klf4	Basilar Membane
Rplp0	6.73387e-235	0.859901	0.992	0.946	1.28624e-230	BasMem	Rplp0	Basilar Membane
Rgs16	5.20081e-232	1.04161	0.575	0.167	9.93407e-228	BasMem	Rgs16	Basilar Membane
Stat3	8.83802e-228	1.19721	0.696	0.303	1.68815e-223	BasMem	Stat3	Basilar Membane
Aldh2	5.75671e-227	1.11505	0.881	0.561	1.09959e-222	BasMem	Aldh2	Basilar Membane
Rarres2	1.2651e-226	1.18038	0.725	0.32	2.41646e-222	BasMem	Rarres2	Basilar Membane
Fosb	2.59591e-225	1.29102	0.919	0.592	4.95845e-221	BasMem	Fosb	Basilar Membane
Gstm1	7.6625e-225	1.04382	0.739	0.308	1.46361e-220	BasMem	Gstm1	Basilar Membane
H2-Q4	9.20814e-222	1.19651	0.598	0.195	1.75885e-217	BasMem	H2-Q4	Basilar Membane
Socs3	1.60275e-221	1.16814	0.886	0.526	3.06141e-217	BasMem	Socs3	Basilar Membane
Zfp36l1	1.88124e-220	1.27483	0.898	0.569	3.59336e-216	BasMem	Zfp36l1	Basilar Membane
Ifitm2	2.60547e-213	0.971985	0.949	0.689	4.9767e-209	BasMem	Ifitm2	Basilar Membane
Car2	5.40487e-213	1.11555	0.718	0.321	1.03239e-208	BasMem	Car2	Basilar Membane
Tmem37	5.70274e-212	1.21089	0.695	0.323	1.08928e-207	BasMem	Tmem37	Basilar Membane
Tagln2	5.0479e-211	0.982037	0.566	0.178	9.64199e-207	BasMem	Tagln2	Basilar Membane
Itih51	8.5495e-211	1.32214	0.842	0.538	1.63304e-206	BasMem	Itih5	Basilar Membane
Ptma	2.74614e-210	0.857494	0.997	0.93	5.24541e-206	BasMem	Ptma	Basilar Membane
Nfkbia	3.45472e-209	1.11019	0.853	0.508	6.59885e-205	BasMem	Nfkbia	Basilar Membane
Vim1	2.3715e-207	1.06683	0.793	0.423	4.52981e-203	BasMem	Vim	Basilar Membane
Tpm4	7.73072e-201	1.0911	0.638	0.252	1.47664e-196	BasMem	Tpm4	Basilar Membane
Gpm6b1	4.09698e-200	1.02828	0.894	0.611	7.82563e-196	BasMem	Gpm6b	Basilar Membane
Ier5	1.66129e-198	1.12989	0.774	0.397	3.17322e-194	BasMem	Ier5	Basilar Membane
Plpp3	5.15678e-197	0.952641	0.86	0.559	9.84997e-193	BasMem	Plpp3	Basilar Membane
Stk39	4.78489e-195	1.21731	0.793	0.516	9.13962e-191	BasMem	Stk39	Basilar Membane
Rpl12	3.16552e-193	0.964865	0.917	0.754	6.04646e-189	BasMem	Rpl12	Basilar Membane
Actg1	2.03692e-188	0.870968	0.986	0.966	3.89072e-184	BasMem	Actg1	Basilar Membane
Ccnd2	1.31037e-185	1.2737	0.654	0.295	2.50293e-181	BasMem	Ccnd2	Basilar Membane
Aebp1	5.74023e-180	0.810116	0.756	0.358	1.09644e-175	BasMem	Aebp1	Basilar Membane
Uap1	1.34493e-177	1.30529	0.648	0.33	2.56895e-173	BasMem	Uap1	Basilar Membane
Zbtb201	2.56733e-171	0.862095	0.938	0.752	4.90387e-167	BasMem	Zbtb20	Basilar Membane
Manf	2.12684e-170	1.14488	0.789	0.533	4.06248e-166	BasMem	Manf	Basilar Membane
Lmo4	2.94078e-167	1.11458	0.695	0.381	5.61718e-163	BasMem	Lmo4	Basilar Membane
Chic2	5.42577e-167	1.05764	0.66	0.339	1.03638e-162	BasMem	Chic2	Basilar Membane
Arid5a	9.34853e-164	0.88837	0.543	0.202	1.78566e-159	BasMem	Arid5a	Basilar Membane
Hmgn11	1.02742e-163	0.917512	0.866	0.628	1.96247e-159	BasMem	Hmgn1	Basilar Membane
Rgcc	1.61321e-163	1.17275	0.715	0.377	3.08139e-159	BasMem	Rgcc	Basilar Membane
Rrbp1	1.28981e-159	0.960925	0.74	0.401	2.46367e-155	BasMem	Rrbp1	Basilar Membane
Rpl9-ps6	1.66721e-157	0.995837	0.791	0.555	3.18453e-153	BasMem	Rpl9-ps6	Basilar Membane
Ppp1r12a	1.63362e-154	0.968173	0.529	0.212	3.12039e-150	BasMem	Ppp1r12a	Basilar Membane
Gadd45g	2.89997e-153	0.911478	0.898	0.694	5.53923e-149	BasMem	Gadd45g	Basilar Membane
Lmna	6.19139e-152	0.877482	0.834	0.586	1.18262e-147	BasMem	Lmna	Basilar Membane
Eif1a	3.93468e-149	0.983055	0.686	0.374	7.51564e-145	BasMem	Eif1a	Basilar Membane
Sptbn1	2.00957e-140	0.885644	0.87	0.696	3.83847e-136	BasMem	Sptbn1	Basilar Membane
Sdc4	1.6627e-138	1.00277	0.854	0.615	3.17592e-134	BasMem	Sdc4	Basilar Membane
Cd302	8.66776e-138	0.905108	0.676	0.39	1.65563e-133	BasMem	Cd302	Basilar Membane
Tsc22d1	4.32403e-136	0.906063	0.892	0.748	8.25933e-132	BasMem	Tsc22d1	Basilar Membane
Gm9493	1.01951e-134	0.918094	0.722	0.468	1.94737e-130	BasMem	Gm9493	Basilar Membane
Tmem120a	2.25964e-134	0.950958	0.53	0.244	4.31614e-130	BasMem	Tmem120a	Basilar Membane
6330403K07Rik	5.90596e-134	0.900542	0.537	0.244	1.1281e-129	BasMem	6330403K07Rik	Basilar Membane
Nfix	1.34621e-131	0.805917	0.54	0.22	2.5714e-127	BasMem	Nfix	Basilar Membane
Arpc1b	4.50079e-129	0.82428	0.799	0.539	8.59695e-125	BasMem	Arpc1b	Basilar Membane
Fcgrt	2.18937e-128	0.85726	0.698	0.403	4.18192e-124	BasMem	Fcgrt	Basilar Membane
Maged2	2.34037e-123	0.945841	0.629	0.375	4.47034e-119	BasMem	Maged2	Basilar Membane
Cntfr	8.48799e-122	0.991457	0.603	0.355	1.62129e-117	BasMem	Cntfr	Basilar Membane
Rpl13-ps3	1.97269e-119	0.859123	0.563	0.282	3.76803e-115	BasMem	Rpl13-ps3	Basilar Membane
Odc1	3.29552e-117	0.841472	0.73	0.488	6.29477e-113	BasMem	Odc1	Basilar Membane
Rpl23a-ps3	4.67263e-115	0.932601	0.657	0.413	8.92519e-111	BasMem	Rpl23a-ps3	Basilar Membane
Rps12-ps3	1.67804e-114	0.858124	0.661	0.403	3.20523e-110	BasMem	Rps12-ps3	Basilar Membane
Irf2bpl	2.21823e-110	0.849741	0.636	0.376	4.23703e-106	BasMem	Irf2bpl	Basilar Membane
Jak1	9.25009e-109	0.954293	0.651	0.442	1.76686e-104	BasMem	Jak1	Basilar Membane
Ccdc85b	4.43982e-107	0.869285	0.719	0.514	8.4805e-103	BasMem	Ccdc85b	Basilar Membane
Metrnl1	3.49585e-104	0.965653	0.689	0.475	6.67742e-100	BasMem	Metrnl	Basilar Membane
Tm4sf1	3.69469e-101	1.08845	0.605	0.338	7.05722e-97	BasMem	Tm4sf1	Basilar Membane
Epha51	4.10348e-101	0.866425	0.532	0.285	7.83805e-97	BasMem	Epha5	Basilar Membane
Smc1a	9.66861e-101	0.938515	0.604	0.381	1.8468e-96	BasMem	Smc1a	Basilar Membane
Lrp1	2.30476e-97	0.818878	0.553	0.312	4.40233e-93	BasMem	Lrp1	Basilar Membane
Hif1a	4.91581e-95	0.831847	0.592	0.365	9.3897e-91	BasMem	Hif1a	Basilar Membane
Slc1a31	3.98399e-87	0.837665	0.589	0.359	7.60981e-83	BasMem	Slc1a3	Basilar Membane
Sparcl1	4.79877e-85	0.878567	0.981	0.825	9.16613e-81	BasMem	Sparcl1	Basilar Membane
mt-Nd1	0	2.00373	1	0.998	0	Neu1A-2	mt-Nd1	Spiral Ganglion Neurons Type 1 A
Meg31	0	1.87916	0.972	0.748	0	Neu1A-2	Meg3	Spiral Ganglion Neurons Type 1 A
Mdga11	0	1.81847	0.903	0.453	0	Neu1A-2	Mdga1	Spiral Ganglion Neurons Type 1 A
Snhg111	0	1.77993	0.962	0.611	0	Neu1A-2	Snhg11	Spiral Ganglion Neurons Type 1 A
Paxbp11	0	1.75489	0.829	0.368	0	Neu1A-2	Paxbp1	Spiral Ganglion Neurons Type 1 A
mt-Co2	0	1.70031	1	0.998	0	Neu1A-2	mt-Co2	Spiral Ganglion Neurons Type 1 A
mt-Nd4	0	1.68454	1	0.993	0	Neu1A-2	mt-Nd4	Spiral Ganglion Neurons Type 1 A
mt-Cytb	0	1.66079	1	0.999	0	Neu1A-2	mt-Cytb	Spiral Ganglion Neurons Type 1 A
mt-Co3	0	1.65301	1	1	0	Neu1A-2	mt-Co3	Spiral Ganglion Neurons Type 1 A
mt-Nd2	0	1.62897	1	0.933	0	Neu1A-2	mt-Nd2	Spiral Ganglion Neurons Type 1 A
Cntnap5a	0	1.57737	0.895	0.383	0	Neu1A-2	Cntnap5a	Spiral Ganglion Neurons Type 1 A
mt-Atp6	0	1.5747	1	1	0	Neu1A-2	mt-Atp6	Spiral Ganglion Neurons Type 1 A
mt-Nd4l	0	1.54323	0.993	0.838	0	Neu1A-2	mt-Nd4l	Spiral Ganglion Neurons Type 1 A
Asic31	0	1.47242	0.954	0.546	0	Neu1A-2	Asic3	Spiral Ganglion Neurons Type 1 A
Kcnc1	0	1.39771	0.901	0.427	0	Neu1A-2	Kcnc1	Spiral Ganglion Neurons Type 1 A
mt-Nd3	0	1.38038	0.975	0.771	0	Neu1A-2	mt-Nd3	Spiral Ganglion Neurons Type 1 A
Dst1	0	1.36542	0.959	0.52	0	Neu1A-2	Dst	Spiral Ganglion Neurons Type 1 A
B3gat11	0	1.33551	0.65	0.19	0	Neu1A-2	B3gat1	Spiral Ganglion Neurons Type 1 A
mt-Co1	0	1.30502	1	1	0	Neu1A-2	mt-Co1	Spiral Ganglion Neurons Type 1 A
mt-Nd5	4.18082e-301	1.25543	0.98	0.791	7.98578e-297	Neu1A-2	mt-Nd5	Spiral Ganglion Neurons Type 1 A
Efr3a1	6.10527e-299	1.32507	0.989	0.609	1.16617e-294	Neu1A-2	Efr3a	Spiral Ganglion Neurons Type 1 A
Ank21	5.45193e-298	1.29531	0.986	0.643	1.04137e-293	Neu1A-2	Ank2	Spiral Ganglion Neurons Type 1 A
Map21	8.09158e-296	1.28338	0.935	0.469	1.54557e-291	Neu1A-2	Map2	Spiral Ganglion Neurons Type 1 A
Elavl41	8.55782e-295	1.30557	0.924	0.437	1.63463e-290	Neu1A-2	Elavl4	Spiral Ganglion Neurons Type 1 A
Unc80	6.76181e-294	1.35733	0.83	0.372	1.29157e-289	Neu1A-2	Unc80	Spiral Ganglion Neurons Type 1 A
Syt71	4.65388e-293	1.33102	0.821	0.364	8.88938e-289	Neu1A-2	Syt7	Spiral Ganglion Neurons Type 1 A
Spock31	9.15127e-282	1.38123	0.964	0.535	1.74798e-277	Neu1A-2	Spock3	Spiral Ganglion Neurons Type 1 A
Syt21	3.54968e-271	1.23668	0.914	0.443	6.78025e-267	Neu1A-2	Syt2	Spiral Ganglion Neurons Type 1 A
Slc38a1	5.90407e-263	1.27666	0.852	0.438	1.12774e-258	Neu1A-2	Slc38a1	Spiral Ganglion Neurons Type 1 A
Abr1	8.97011e-263	1.2067	0.92	0.486	1.71338e-258	Neu1A-2	Abr	Spiral Ganglion Neurons Type 1 A
Peg3	1.76978e-261	1.28284	0.842	0.418	3.38046e-257	Neu1A-2	Peg3	Spiral Ganglion Neurons Type 1 A
Kcnc31	3.71372e-260	1.22307	0.939	0.519	7.09357e-256	Neu1A-2	Kcnc3	Spiral Ganglion Neurons Type 1 A
Scn8a	9.29915e-259	1.22065	0.798	0.368	1.77623e-254	Neu1A-2	Scn8a	Spiral Ganglion Neurons Type 1 A
Calb21	2.11935e-255	1.35761	0.992	0.921	4.04816e-251	Neu1A-2	Calb2	Spiral Ganglion Neurons Type 1 A
Ttc31	3.29743e-254	1.12511	0.968	0.664	6.29842e-250	Neu1A-2	Ttc3	Spiral Ganglion Neurons Type 1 A
Kcna2	4.11567e-248	1.21984	0.848	0.408	7.86134e-244	Neu1A-2	Kcna2	Spiral Ganglion Neurons Type 1 A
Map1b1	3.63318e-244	1.16364	0.961	0.659	6.93973e-240	Neu1A-2	Map1b	Spiral Ganglion Neurons Type 1 A
Sv2a	4.64398e-241	1.21727	0.79	0.378	8.87047e-237	Neu1A-2	Sv2a	Spiral Ganglion Neurons Type 1 A
Mycbp2	6.17907e-241	1.20878	0.89	0.54	1.18027e-236	Neu1A-2	Mycbp2	Spiral Ganglion Neurons Type 1 A
Nin	1.39865e-232	1.20849	0.738	0.346	2.67156e-228	Neu1A-2	Nin	Spiral Ganglion Neurons Type 1 A
Iqsec31	1.63127e-232	1.18097	0.828	0.413	3.11588e-228	Neu1A-2	Iqsec3	Spiral Ganglion Neurons Type 1 A
Scn4b	5.8837e-228	1.2345	0.82	0.391	1.12385e-223	Neu1A-2	Scn4b	Spiral Ganglion Neurons Type 1 A
Tm6sf11	1.08895e-217	1.13144	0.82	0.43	2.08e-213	Neu1A-2	Tm6sf1	Spiral Ganglion Neurons Type 1 A
Tshz2	2.24796e-217	1.18559	0.941	0.664	4.29383e-213	Neu1A-2	Tshz2	Spiral Ganglion Neurons Type 1 A
Gria2	1.39528e-206	1.19458	0.663	0.294	2.66512e-202	Neu1A-2	Gria2	Spiral Ganglion Neurons Type 1 A
Kidins220	3.36256e-206	1.06774	0.849	0.477	6.42283e-202	Neu1A-2	Kidins220	Spiral Ganglion Neurons Type 1 A
Atp2a2	7.28947e-206	1.12015	0.875	0.535	1.39236e-201	Neu1A-2	Atp2a2	Spiral Ganglion Neurons Type 1 A
Scn1a	2.60903e-199	1.09495	0.682	0.313	4.98351e-195	Neu1A-2	Scn1a	Spiral Ganglion Neurons Type 1 A
Rtn11	1.12637e-198	1.17711	0.864	0.475	2.15148e-194	Neu1A-2	Rtn1	Spiral Ganglion Neurons Type 1 A
Slc6a17	1.0294e-197	1.04489	0.777	0.394	1.96625e-193	Neu1A-2	Slc6a17	Spiral Ganglion Neurons Type 1 A
Adam231	4.20948e-194	1.02176	0.93	0.508	8.04052e-190	Neu1A-2	Adam23	Spiral Ganglion Neurons Type 1 A
Ndrg42	1.03467e-193	1.00006	0.977	0.59	1.97631e-189	Neu1A-2	Ndrg4	Spiral Ganglion Neurons Type 1 A
Slc17a71	6.4062e-191	1.04158	0.852	0.457	1.22365e-186	Neu1A-2	Slc17a7	Spiral Ganglion Neurons Type 1 A
Nefm1	3.84124e-184	1.00271	0.958	0.651	7.33715e-180	Neu1A-2	Nefm	Spiral Ganglion Neurons Type 1 A
Coro61	4.88954e-184	1.05173	0.799	0.411	9.3395e-180	Neu1A-2	Coro6	Spiral Ganglion Neurons Type 1 A
Miat	1.82805e-181	1.11976	0.761	0.397	3.49176e-177	Neu1A-2	Miat	Spiral Ganglion Neurons Type 1 A
Maf1	5.17738e-181	1.00253	0.848	0.49	9.8893e-177	Neu1A-2	Maf	Spiral Ganglion Neurons Type 1 A
Tfrc1	7.05988e-181	1.10995	0.758	0.403	1.34851e-176	Neu1A-2	Tfrc	Spiral Ganglion Neurons Type 1 A
Slco5a1	1.98708e-180	1.00704	0.617	0.273	3.79552e-176	Neu1A-2	Slco5a1	Spiral Ganglion Neurons Type 1 A
Syt11	1.75184e-178	1.00041	0.874	0.494	3.34618e-174	Neu1A-2	Syt11	Spiral Ganglion Neurons Type 1 A
Slc12a7	9.79207e-178	0.991301	0.771	0.425	1.87038e-173	Neu1A-2	Slc12a7	Spiral Ganglion Neurons Type 1 A
Chgb1	1.85334e-177	1.01426	0.914	0.507	3.54007e-173	Neu1A-2	Chgb	Spiral Ganglion Neurons Type 1 A
Pura	3.26729e-174	0.945138	0.91	0.645	6.24085e-170	Neu1A-2	Pura	Spiral Ganglion Neurons Type 1 A
Cds11	3.78812e-174	1.05477	0.741	0.403	7.23569e-170	Neu1A-2	Cds1	Spiral Ganglion Neurons Type 1 A
Ttll71	4.18308e-174	0.989733	0.841	0.453	7.9901e-170	Neu1A-2	Ttll7	Spiral Ganglion Neurons Type 1 A
Nefh2	4.83123e-174	0.944557	0.98	0.714	9.22814e-170	Neu1A-2	Nefh	Spiral Ganglion Neurons Type 1 A
Lsamp	6.55751e-174	0.974636	0.707	0.353	1.25255e-169	Neu1A-2	Lsamp	Spiral Ganglion Neurons Type 1 A
Spock2	1.70094e-170	0.958682	0.838	0.488	3.24897e-166	Neu1A-2	Spock2	Spiral Ganglion Neurons Type 1 A
Sema7a	7.88154e-170	0.988691	0.749	0.4	1.50545e-165	Neu1A-2	Sema7a	Spiral Ganglion Neurons Type 1 A
Sema3e	3.01847e-169	1.05583	0.647	0.302	5.76557e-165	Neu1A-2	Sema3e	Spiral Ganglion Neurons Type 1 A
Ankrd24	1.7462e-168	1.04715	0.713	0.378	3.33542e-164	Neu1A-2	Ankrd24	Spiral Ganglion Neurons Type 1 A
Lhfpl31	4.67942e-168	0.956123	0.716	0.357	8.93816e-164	Neu1A-2	Lhfpl3	Spiral Ganglion Neurons Type 1 A
Tcf25	5.35921e-168	0.831866	0.968	0.749	1.02366e-163	Neu1A-2	Tcf25	Spiral Ganglion Neurons Type 1 A
Prune2	1.40226e-166	0.961704	0.762	0.401	2.67846e-162	Neu1A-2	Prune2	Spiral Ganglion Neurons Type 1 A
Slc24a2	2.3234e-166	1.00977	0.651	0.318	4.43792e-162	Neu1A-2	Slc24a2	Spiral Ganglion Neurons Type 1 A
Scn1b2	2.92226e-166	0.88026	0.964	0.681	5.58181e-162	Neu1A-2	Scn1b	Spiral Ganglion Neurons Type 1 A
Epha4	1.33963e-165	1.03862	0.643	0.32	2.55882e-161	Neu1A-2	Epha4	Spiral Ganglion Neurons Type 1 A
Nefl2	3.91433e-165	0.918468	0.987	0.719	7.47676e-161	Neu1A-2	Nefl	Spiral Ganglion Neurons Type 1 A
Kif1a	6.83434e-165	0.950771	0.875	0.55	1.30543e-160	Neu1A-2	Kif1a	Spiral Ganglion Neurons Type 1 A
Atp2b2	9.64632e-164	0.95668	0.76	0.412	1.84254e-159	Neu1A-2	Atp2b2	Spiral Ganglion Neurons Type 1 A
1700020I14Rik	1.40139e-161	0.928646	0.861	0.518	2.67679e-157	Neu1A-2	1700020I14Rik	Spiral Ganglion Neurons Type 1 A
Clstn1	9.76631e-161	0.895178	0.918	0.661	1.86546e-156	Neu1A-2	Clstn1	Spiral Ganglion Neurons Type 1 A
Gria3	1.31808e-160	0.952229	0.634	0.306	2.51767e-156	Neu1A-2	Gria3	Spiral Ganglion Neurons Type 1 A
Atp1b12	6.29811e-160	0.879967	0.99	0.836	1.203e-155	Neu1A-2	Atp1b1	Spiral Ganglion Neurons Type 1 A
Map1a2	5.15583e-157	0.881642	0.931	0.57	9.84816e-153	Neu1A-2	Map1a	Spiral Ganglion Neurons Type 1 A
Map7d21	8.22077e-155	0.935144	0.778	0.421	1.57025e-150	Neu1A-2	Map7d2	Spiral Ganglion Neurons Type 1 A
Gas6	1.22621e-153	0.926234	0.776	0.447	2.34218e-149	Neu1A-2	Gas6	Spiral Ganglion Neurons Type 1 A
Herc1	5.75445e-152	0.906953	0.76	0.451	1.09916e-147	Neu1A-2	Herc1	Spiral Ganglion Neurons Type 1 A
Chga2	1.79944e-151	0.967232	0.836	0.493	3.43711e-147	Neu1A-2	Chga	Spiral Ganglion Neurons Type 1 A
Sacs	2.88955e-150	0.91542	0.69	0.352	5.51933e-146	Neu1A-2	Sacs	Spiral Ganglion Neurons Type 1 A
Pgm2l1	4.198e-150	0.898182	0.72	0.379	8.0186e-146	Neu1A-2	Pgm2l1	Spiral Ganglion Neurons Type 1 A
Scrt11	4.193e-149	0.926107	0.749	0.411	8.00906e-145	Neu1A-2	Scrt1	Spiral Ganglion Neurons Type 1 A
Hapln41	1.06809e-148	0.921797	0.766	0.421	2.04016e-144	Neu1A-2	Hapln4	Spiral Ganglion Neurons Type 1 A
Syp2	1.69468e-148	0.939993	0.793	0.426	3.23701e-144	Neu1A-2	Syp	Spiral Ganglion Neurons Type 1 A
Myo5a	3.16495e-147	0.885756	0.728	0.393	6.04537e-143	Neu1A-2	Myo5a	Spiral Ganglion Neurons Type 1 A
Ntrk3	3.62343e-147	0.905057	0.642	0.322	6.92112e-143	Neu1A-2	Ntrk3	Spiral Ganglion Neurons Type 1 A
Adarb1	2.36077e-143	0.912162	0.662	0.342	4.5093e-139	Neu1A-2	Adarb1	Spiral Ganglion Neurons Type 1 A
Ywhag2	1.18917e-140	0.805783	0.945	0.64	2.27143e-136	Neu1A-2	Ywhag	Spiral Ganglion Neurons Type 1 A
Adcy1	2.66689e-139	0.857727	0.654	0.337	5.09403e-135	Neu1A-2	Adcy1	Spiral Ganglion Neurons Type 1 A
Rab6b1	1.45839e-138	0.852531	0.807	0.447	2.78567e-134	Neu1A-2	Rab6b	Spiral Ganglion Neurons Type 1 A
Elavl2	2.37895e-137	0.847138	0.67	0.341	4.54403e-133	Neu1A-2	Elavl2	Spiral Ganglion Neurons Type 1 A
Kif5a	2.05008e-136	0.832372	0.737	0.398	3.91585e-132	Neu1A-2	Kif5a	Spiral Ganglion Neurons Type 1 A
Ttbk2	1.46052e-135	0.891862	0.653	0.35	2.78975e-131	Neu1A-2	Ttbk2	Spiral Ganglion Neurons Type 1 A
Bcan	1.11105e-131	0.884179	0.67	0.361	2.12221e-127	Neu1A-2	Bcan	Spiral Ganglion Neurons Type 1 A
Lrrn1	2.99176e-131	0.864237	0.711	0.383	5.71456e-127	Neu1A-2	Lrrn1	Spiral Ganglion Neurons Type 1 A
Rnf121	6.45113e-130	1.13808	0.668	0.378	1.23223e-125	Neu1A-2	Rnf121	Spiral Ganglion Neurons Type 1 A
Lhfpl4	1.91786e-127	0.85851	0.572	0.289	3.6633e-123	Neu1A-2	Lhfpl4	Spiral Ganglion Neurons Type 1 A
Zfp804a	2.89047e-127	0.847756	0.511	0.231	5.52108e-123	Neu1A-2	Zfp804a	Spiral Ganglion Neurons Type 1 A
Hspa4l	1.34651e-123	0.809799	0.79	0.477	2.57196e-119	Neu1A-2	Hspa4l	Spiral Ganglion Neurons Type 1 A
Ppargc1a	2.25987e-121	0.824322	0.716	0.422	4.31658e-117	Neu1A-2	Ppargc1a	Spiral Ganglion Neurons Type 1 A
Mir124a-1hg	1.02736e-115	0.883636	0.544	0.275	1.96236e-111	Neu1A-2	Mir124a-1hg	Spiral Ganglion Neurons Type 1 A
Hcn1	2.45379e-115	0.824167	0.592	0.317	4.68698e-111	Neu1A-2	Hcn1	Spiral Ganglion Neurons Type 1 A
Uhmk1	7.77483e-111	0.828537	0.646	0.376	1.48507e-106	Neu1A-2	Uhmk1	Spiral Ganglion Neurons Type 1 A
Dner1	1.32297e-109	0.830707	0.775	0.477	2.527e-105	Neu1A-2	Dner	Spiral Ganglion Neurons Type 1 A
Reep1	2.90151e-104	0.801552	0.521	0.27	5.54218e-100	Neu1A-2	Reep1	Spiral Ganglion Neurons Type 1 A
Pcdh7	2.10644e-90	0.823236	0.601	0.352	4.02352e-86	Neu1A-2	Pcdh7	Spiral Ganglion Neurons Type 1 A
Meg32	0	1.7958	0.98	0.748	0	Neu1C-2	Meg3	Spiral Ganglion Neurons Type 1C
Ntng11	0	1.7128	0.849	0.291	0	Neu1C-2	Ntng1	Spiral Ganglion Neurons Type 1C
mt-Co31	3.63566e-295	0.902586	1	1	6.94448e-291	Neu1C-2	mt-Co3	Spiral Ganglion Neurons Type 1C
Snhg112	7.88159e-292	1.60709	0.965	0.612	1.50546e-287	Neu1C-2	Snhg11	Spiral Ganglion Neurons Type 1C
mt-Cytb1	1.93556e-290	0.964157	1	0.999	3.69712e-286	Neu1C-2	mt-Cytb	Spiral Ganglion Neurons Type 1C
Chgb2	7.52659e-288	1.50933	0.943	0.507	1.43765e-283	Neu1C-2	Chgb	Spiral Ganglion Neurons Type 1C
mt-Atp61	9.58976e-286	0.865011	1	1	1.83174e-281	Neu1C-2	mt-Atp6	Spiral Ganglion Neurons Type 1C
mt-Nd41	1.57398e-285	0.941972	1	0.993	3.00646e-281	Neu1C-2	mt-Nd4	Spiral Ganglion Neurons Type 1C
mt-Co21	1.34099e-282	0.893282	1	0.998	2.56142e-278	Neu1C-2	mt-Co2	Spiral Ganglion Neurons Type 1C
mt-Nd11	1.99448e-278	1.01714	1	0.998	3.80965e-274	Neu1C-2	mt-Nd1	Spiral Ganglion Neurons Type 1C
Kcnc32	3.98663e-277	1.28095	0.957	0.519	7.61487e-273	Neu1C-2	Kcnc3	Spiral Ganglion Neurons Type 1C
Btbd91	1.50691e-258	1.30006	0.898	0.474	2.87836e-254	Neu1C-2	Btbd9	Spiral Ganglion Neurons Type 1C
Faim21	2.32538e-247	1.22613	0.847	0.383	4.44171e-243	Neu1C-2	Faim2	Spiral Ganglion Neurons Type 1C
Ttc32	1.11528e-244	1.12356	0.98	0.665	2.1303e-240	Neu1C-2	Ttc3	Spiral Ganglion Neurons Type 1C
Ttll72	1.86323e-243	1.22986	0.89	0.452	3.55895e-239	Neu1C-2	Ttll7	Spiral Ganglion Neurons Type 1C
Adam232	1.81062e-239	1.26668	0.942	0.508	3.45847e-235	Neu1C-2	Adam23	Spiral Ganglion Neurons Type 1C
Syt22	4.04141e-238	1.18879	0.906	0.445	7.71949e-234	Neu1C-2	Syt2	Spiral Ganglion Neurons Type 1C
Kcna21	6.71566e-226	1.15376	0.845	0.409	1.28276e-221	Neu1C-2	Kcna2	Spiral Ganglion Neurons Type 1C
Cntnap5a1	5.60657e-225	1.09282	0.843	0.387	1.07091e-220	Neu1C-2	Cntnap5a	Spiral Ganglion Neurons Type 1C
Unc801	2.40054e-223	1.07415	0.828	0.374	4.58527e-219	Neu1C-2	Unc80	Spiral Ganglion Neurons Type 1C
mt-Nd21	5.04288e-219	0.864231	0.996	0.934	9.6324e-215	Neu1C-2	mt-Nd2	Spiral Ganglion Neurons Type 1C
Elavl42	3.62597e-217	1.06682	0.916	0.439	6.92596e-213	Neu1C-2	Elavl4	Spiral Ganglion Neurons Type 1C
Map22	2.31523e-215	1.05151	0.938	0.47	4.42232e-211	Neu1C-2	Map2	Spiral Ganglion Neurons Type 1C
Dst2	4.38047e-215	1.07533	0.935	0.523	8.36714e-211	Neu1C-2	Dst	Spiral Ganglion Neurons Type 1C
Kcnc11	2.89938e-213	1.07891	0.87	0.43	5.53811e-209	Neu1C-2	Kcnc1	Spiral Ganglion Neurons Type 1C
Scn8a1	4.25719e-208	1.0537	0.796	0.37	8.13166e-204	Neu1C-2	Scn8a	Spiral Ganglion Neurons Type 1C
Elavl21	3.87214e-203	1.00489	0.755	0.337	7.39618e-199	Neu1C-2	Elavl2	Spiral Ganglion Neurons Type 1C
Dnm31	4.63559e-194	1.036	0.786	0.371	8.85445e-190	Neu1C-2	Dnm3	Spiral Ganglion Neurons Type 1C
Miat1	4.78417e-193	1.079	0.79	0.397	9.13824e-189	Neu1C-2	Miat	Spiral Ganglion Neurons Type 1C
Kif1a1	1.80416e-191	0.976702	0.921	0.549	3.44613e-187	Neu1C-2	Kif1a	Spiral Ganglion Neurons Type 1C
Map1a3	1.24916e-190	0.972823	0.965	0.569	2.38603e-186	Neu1C-2	Map1a	Spiral Ganglion Neurons Type 1C
Gria21	9.15028e-190	1.02466	0.676	0.295	1.74779e-185	Neu1C-2	Gria2	Spiral Ganglion Neurons Type 1C
Nat8l1	2.3256e-189	1.00982	0.875	0.46	4.44213e-185	Neu1C-2	Nat8l	Spiral Ganglion Neurons Type 1C
Asic32	4.36407e-187	1.02241	0.94	0.548	8.3358e-183	Neu1C-2	Asic3	Spiral Ganglion Neurons Type 1C
Syt111	4.11951e-186	0.965446	0.908	0.493	7.86868e-182	Neu1C-2	Syt11	Spiral Ganglion Neurons Type 1C
Peg31	1.79614e-185	1.04829	0.805	0.422	3.43081e-181	Neu1C-2	Peg3	Spiral Ganglion Neurons Type 1C
Syp3	2.00541e-184	1.00335	0.852	0.424	3.83054e-180	Neu1C-2	Syp	Spiral Ganglion Neurons Type 1C
Kcnab21	3.81578e-179	0.969552	0.926	0.52	7.28852e-175	Neu1C-2	Kcnab2	Spiral Ganglion Neurons Type 1C
1700020I14Rik1	2.18549e-176	0.994158	0.881	0.518	4.1745e-172	Neu1C-2	1700020I14Rik	Spiral Ganglion Neurons Type 1C
Slc17a61	5.60486e-176	0.896267	0.596	0.225	1.07058e-171	Neu1C-2	Slc17a6	Spiral Ganglion Neurons Type 1C
mt-Nd4l1	1.43805e-172	0.803551	0.991	0.838	2.74682e-168	Neu1C-2	mt-Nd4l	Spiral Ganglion Neurons Type 1C
Scn1a1	3.60799e-171	0.902761	0.69	0.313	6.89163e-167	Neu1C-2	Scn1a	Spiral Ganglion Neurons Type 1C
Map1b2	3.9647e-171	0.905362	0.978	0.659	7.57298e-167	Neu1C-2	Map1b	Spiral Ganglion Neurons Type 1C
Mycbp21	2.99477e-170	0.974309	0.879	0.541	5.72031e-166	Neu1C-2	Mycbp2	Spiral Ganglion Neurons Type 1C
Atp2b21	1.73347e-169	0.969041	0.788	0.412	3.31109e-165	Neu1C-2	Atp2b2	Spiral Ganglion Neurons Type 1C
Rtn12	4.00364e-168	1.08202	0.859	0.477	7.64735e-164	Neu1C-2	Rtn1	Spiral Ganglion Neurons Type 1C
Efr3a2	1.37388e-167	0.941338	0.969	0.611	2.62425e-163	Neu1C-2	Efr3a	Spiral Ganglion Neurons Type 1C
Atp1b13	1.464e-167	0.931945	0.989	0.837	2.79638e-163	Neu1C-2	Atp1b1	Spiral Ganglion Neurons Type 1C
Pcdh71	5.89968e-163	0.973906	0.712	0.346	1.1269e-158	Neu1C-2	Pcdh7	Spiral Ganglion Neurons Type 1C
Slc6a171	6.57742e-160	0.900232	0.772	0.395	1.25635e-155	Neu1C-2	Slc6a17	Spiral Ganglion Neurons Type 1C
Chga3	6.78398e-160	0.966654	0.87	0.492	1.29581e-155	Neu1C-2	Chga	Spiral Ganglion Neurons Type 1C
Nefh3	7.05835e-160	0.892738	0.99	0.714	1.34822e-155	Neu1C-2	Nefh	Spiral Ganglion Neurons Type 1C
Spock32	2.8481e-159	0.954943	0.94	0.538	5.44015e-155	Neu1C-2	Spock3	Spiral Ganglion Neurons Type 1C
Clstn11	4.17654e-156	0.8587	0.94	0.661	7.9776e-152	Neu1C-2	Clstn1	Spiral Ganglion Neurons Type 1C
Scn4b1	1.84682e-155	0.908315	0.794	0.394	3.52761e-151	Neu1C-2	Scn4b	Spiral Ganglion Neurons Type 1C
Iqsec32	1.43921e-154	0.895581	0.807	0.415	2.74903e-150	Neu1C-2	Iqsec3	Spiral Ganglion Neurons Type 1C
Coro62	1.60442e-154	0.904931	0.809	0.412	3.0646e-150	Neu1C-2	Coro6	Spiral Ganglion Neurons Type 1C
Scg52	3.25962e-152	0.952551	0.938	0.63	6.2262e-148	Neu1C-2	Scg5	Spiral Ganglion Neurons Type 1C
Pcsk1n2	5.36335e-152	0.893036	0.966	0.662	1.02445e-147	Neu1C-2	Pcsk1n	Spiral Ganglion Neurons Type 1C
Adcy11	6.58074e-152	0.886483	0.691	0.335	1.25699e-147	Neu1C-2	Adcy1	Spiral Ganglion Neurons Type 1C
Slc38a11	1.25993e-148	0.916309	0.802	0.442	2.4066e-144	Neu1C-2	Slc38a1	Spiral Ganglion Neurons Type 1C
Atp2a21	1.54232e-148	0.863892	0.882	0.535	2.94599e-144	Neu1C-2	Atp2a2	Spiral Ganglion Neurons Type 1C
Tcf251	5.78688e-148	0.805335	0.968	0.75	1.10535e-143	Neu1C-2	Tcf25	Spiral Ganglion Neurons Type 1C
Sv2a1	2.23841e-146	0.856427	0.757	0.381	4.27558e-142	Neu1C-2	Sv2a	Spiral Ganglion Neurons Type 1C
Abr2	2.81822e-146	0.848496	0.879	0.489	5.38308e-142	Neu1C-2	Abr	Spiral Ganglion Neurons Type 1C
Serpini11	4.30496e-146	0.933129	0.715	0.354	8.2229e-142	Neu1C-2	Serpini1	Spiral Ganglion Neurons Type 1C
Ank22	2.69084e-145	0.807123	0.975	0.644	5.13977e-141	Neu1C-2	Ank2	Spiral Ganglion Neurons Type 1C
Ntrk31	1.62733e-142	0.83736	0.668	0.321	3.10837e-138	Neu1C-2	Ntrk3	Spiral Ganglion Neurons Type 1C
Grin1	1.664e-141	0.813353	0.679	0.332	3.17841e-137	Neu1C-2	Grin1	Spiral Ganglion Neurons Type 1C
Nos11	1.12582e-138	0.847867	0.671	0.324	2.15043e-134	Neu1C-2	Nos1	Spiral Ganglion Neurons Type 1C
Prune21	1.52219e-138	0.852612	0.767	0.401	2.90753e-134	Neu1C-2	Prune2	Spiral Ganglion Neurons Type 1C
Rab6b2	2.65884e-136	0.802846	0.836	0.446	5.07866e-132	Neu1C-2	Rab6b	Spiral Ganglion Neurons Type 1C
Tecr	3.60852e-135	0.825828	0.983	0.873	6.89264e-131	Neu1C-2	Tecr	Spiral Ganglion Neurons Type 1C
Serinc1	4.4097e-135	0.803386	0.916	0.651	8.42297e-131	Neu1C-2	Serinc1	Spiral Ganglion Neurons Type 1C
Hapln42	2.38316e-134	0.808474	0.796	0.42	4.55207e-130	Neu1C-2	Hapln4	Spiral Ganglion Neurons Type 1C
Slc12a71	3.71448e-132	0.802782	0.779	0.426	7.09502e-128	Neu1C-2	Slc12a7	Spiral Ganglion Neurons Type 1C
Kidins2201	4.19418e-129	0.810217	0.835	0.479	8.01131e-125	Neu1C-2	Kidins220	Spiral Ganglion Neurons Type 1C
Lrrn11	7.05111e-129	0.848441	0.729	0.383	1.34683e-124	Neu1C-2	Lrrn1	Spiral Ganglion Neurons Type 1C
Lsamp1	3.27267e-126	0.805005	0.68	0.356	6.25112e-122	Neu1C-2	Lsamp	Spiral Ganglion Neurons Type 1C
Sacs1	8.22194e-125	0.803221	0.684	0.353	1.57047e-120	Neu1C-2	Sacs	Spiral Ganglion Neurons Type 1C
Lypd11	3.93614e-115	1.22757	0.787	0.5	7.51842e-111	Neu1C-2	Lypd1	Spiral Ganglion Neurons Type 1C
Rnf1211	4.31445e-111	0.936871	0.666	0.378	8.24104e-107	Neu1C-2	Rnf121	Spiral Ganglion Neurons Type 1C
Sema3e1	1.45795e-108	0.85082	0.594	0.306	2.78483e-104	Neu1C-2	Sema3e	Spiral Ganglion Neurons Type 1C
Snap252	0	1.54872	1	0.804	0	Neu1B-1	Snap25	Spiral Ganglion Neurons Type 1B
Pvalb2	0	1.35993	1	0.864	0	Neu1B-1	Pvalb	Spiral Ganglion Neurons Type 1B
Sncb2	0	1.31294	1	0.588	0	Neu1B-1	Sncb	Spiral Ganglion Neurons Type 1B
Stmn32	0	1.30871	1	0.842	0	Neu1B-1	Stmn3	Spiral Ganglion Neurons Type 1B
Ifitm101	0	1.20713	0.992	0.448	0	Neu1B-1	Ifitm10	Spiral Ganglion Neurons Type 1B
Ywhah1	0	1.19798	1	0.803	0	Neu1B-1	Ywhah	Spiral Ganglion Neurons Type 1B
Mgst32	0	1.16088	1	0.616	0	Neu1B-1	Mgst3	Spiral Ganglion Neurons Type 1B
Ndufa42	0	1.07366	1	0.972	0	Neu1B-1	Ndufa4	Spiral Ganglion Neurons Type 1B
Rnf1231	0	1.00015	0.953	0.326	0	Neu1B-1	Rnf123	Spiral Ganglion Neurons Type 1B
Sema3e2	0	0.940489	0.909	0.291	0	Neu1B-1	Sema3e	Spiral Ganglion Neurons Type 1B
Ccdc155	0	0.919745	0.875	0.243	0	Neu1B-1	Ccdc155	Spiral Ganglion Neurons Type 1B
BC0485461	0	0.891707	0.901	0.279	0	Neu1B-1	BC048546	Spiral Ganglion Neurons Type 1B
Vsnl11	2.75188e-307	1.155	0.999	0.501	5.25636e-303	Neu1B-1	Vsnl1	Spiral Ganglion Neurons Type 1B
Eno22	7.68586e-306	1.17214	1	0.55	1.46808e-301	Neu1B-1	Eno2	Spiral Ganglion Neurons Type 1B
Scg53	3.9487e-301	1.19737	1	0.628	7.54241e-297	Neu1B-1	Scg5	Spiral Ganglion Neurons Type 1B
Rab3a2	8.36132e-301	1.22179	1	0.629	1.5971e-296	Neu1B-1	Rab3a	Spiral Ganglion Neurons Type 1B
Atp5g12	1.13361e-298	0.982228	1	0.928	2.1653e-294	Neu1B-1	Atp5g1	Spiral Ganglion Neurons Type 1B
Mllt112	1.07306e-297	1.09397	0.992	0.427	2.04965e-293	Neu1B-1	Mllt11	Spiral Ganglion Neurons Type 1B
Btbd92	8.26181e-297	1.12597	0.995	0.47	1.57809e-292	Neu1B-1	Btbd9	Spiral Ganglion Neurons Type 1B
Cox6a12	7.67693e-296	0.909559	1	0.958	1.46637e-291	Neu1B-1	Cox6a1	Spiral Ganglion Neurons Type 1B
Gng32	7.64695e-294	1.22014	0.999	0.548	1.46064e-289	Neu1B-1	Gng3	Spiral Ganglion Neurons Type 1B
Cox7b2	3.11105e-290	1.02573	1	0.877	5.94242e-286	Neu1B-1	Cox7b	Spiral Ganglion Neurons Type 1B
Cox5a2	3.22465e-290	1.12334	1	0.918	6.15941e-286	Neu1B-1	Cox5a	Spiral Ganglion Neurons Type 1B
Cox5b2	2.36662e-288	0.945317	1	0.894	4.52049e-284	Neu1B-1	Cox5b	Spiral Ganglion Neurons Type 1B
Calm21	1.44541e-287	0.995192	1	0.98	2.76087e-283	Neu1B-1	Calm2	Spiral Ganglion Neurons Type 1B
Snrpn2	5.29965e-287	1.26463	1	0.667	1.01229e-282	Neu1B-1	Snrpn	Spiral Ganglion Neurons Type 1B
Atp6v1g22	1.22249e-286	1.04187	0.992	0.423	2.33509e-282	Neu1B-1	Atp6v1g2	Spiral Ganglion Neurons Type 1B
Bex22	4.12461e-284	1.082	1	0.495	7.87841e-280	Neu1B-1	Bex2	Spiral Ganglion Neurons Type 1B
Nrn11	7.49087e-284	0.854015	0.942	0.321	1.43083e-279	Neu1B-1	Nrn1	Spiral Ganglion Neurons Type 1B
Fgf10	4.03419e-283	0.804134	0.933	0.323	7.7057e-279	Neu1B-1	Fgf10	Spiral Ganglion Neurons Type 1B
Ndrg43	4.3941e-283	1.22746	1	0.592	8.39317e-279	Neu1B-1	Ndrg4	Spiral Ganglion Neurons Type 1B
Stmn22	8.55071e-283	1.07217	0.999	0.476	1.63327e-278	Neu1B-1	Stmn2	Spiral Ganglion Neurons Type 1B
Uchl11	1.26929e-282	1.09406	0.992	0.452	2.42446e-278	Neu1B-1	Uchl1	Spiral Ganglion Neurons Type 1B
Eef1a22	2.05649e-282	1.12413	0.997	0.564	3.92811e-278	Neu1B-1	Eef1a2	Spiral Ganglion Neurons Type 1B
Them62	5.58232e-282	1.01484	0.995	0.422	1.06628e-277	Neu1B-1	Them6	Spiral Ganglion Neurons Type 1B
Stxbp12	4.36106e-280	1.05916	0.995	0.497	8.33006e-276	Neu1B-1	Stxbp1	Spiral Ganglion Neurons Type 1B
Mdh12	8.91992e-280	1.02041	1	0.899	1.70379e-275	Neu1B-1	Mdh1	Spiral Ganglion Neurons Type 1B
Cox7a21	2.54499e-279	0.859438	1	0.959	4.86119e-275	Neu1B-1	Cox7a2	Spiral Ganglion Neurons Type 1B
Chgb3	1.73048e-278	1.12275	0.998	0.506	3.30539e-274	Neu1B-1	Chgb	Spiral Ganglion Neurons Type 1B
Cox6c1	1.43374e-277	0.810183	1	0.983	2.73858e-273	Neu1B-1	Cox6c	Spiral Ganglion Neurons Type 1B
Cox6b1	1.45705e-277	0.815801	1	0.962	2.78311e-273	Neu1B-1	Cox6b1	Spiral Ganglion Neurons Type 1B
Pcsk1n3	5.63916e-276	1.17155	1	0.662	1.07714e-271	Neu1B-1	Pcsk1n	Spiral Ganglion Neurons Type 1B
2010107E04Rik2	9.16346e-276	1.0193	1	0.921	1.75031e-271	Neu1B-1	2010107E04Rik	Spiral Ganglion Neurons Type 1B
Nap1l52	2.5021e-275	1.11885	1	0.494	4.77927e-271	Neu1B-1	Nap1l5	Spiral Ganglion Neurons Type 1B
Uqcrq2	1.07435e-274	0.893562	1	0.908	2.05212e-270	Neu1B-1	Uqcrq	Spiral Ganglion Neurons Type 1B
Rasgrp2	4.7125e-272	0.923573	0.85	0.29	9.00135e-268	Neu1B-1	Rasgrp2	Spiral Ganglion Neurons Type 1B
Fam57b2	4.09099e-269	0.962774	0.977	0.396	7.8142e-265	Neu1B-1	Fam57b	Spiral Ganglion Neurons Type 1B
Gapdh2	5.73812e-269	0.959443	1	0.882	1.09604e-264	Neu1B-1	Gapdh	Spiral Ganglion Neurons Type 1B
Klc12	6.04839e-268	1.05246	0.999	0.637	1.1553e-263	Neu1B-1	Klc1	Spiral Ganglion Neurons Type 1B
Cplx12	1.89135e-267	1.11611	1	0.661	3.61266e-263	Neu1B-1	Cplx1	Spiral Ganglion Neurons Type 1B
Usmg51	2.96844e-267	0.941095	1	0.854	5.67002e-263	Neu1B-1	Usmg5	Spiral Ganglion Neurons Type 1B
Atp5j21	9.85782e-265	0.820178	1	0.948	1.88294e-260	Neu1B-1	Atp5j2	Spiral Ganglion Neurons Type 1B
Dync1i12	3.98526e-263	0.963217	0.997	0.422	7.61224e-259	Neu1B-1	Dync1i1	Spiral Ganglion Neurons Type 1B
Cend12	1.21164e-262	1.03864	0.995	0.508	2.31435e-258	Neu1B-1	Cend1	Spiral Ganglion Neurons Type 1B
Ndufa62	1.05978e-261	0.885613	1	0.874	2.02428e-257	Neu1B-1	Ndufa6	Spiral Ganglion Neurons Type 1B
Tubb32	2.5247e-261	1.07591	0.998	0.507	4.82242e-257	Neu1B-1	Tubb3	Spiral Ganglion Neurons Type 1B
Snap911	7.961e-260	0.947802	0.988	0.417	1.52063e-255	Neu1B-1	Snap91	Spiral Ganglion Neurons Type 1B
Sh3gl22	1.43761e-255	0.974308	0.986	0.448	2.74598e-251	Neu1B-1	Sh3gl2	Spiral Ganglion Neurons Type 1B
Lrrn12	5.39837e-255	0.849208	0.973	0.372	1.03114e-250	Neu1B-1	Lrrn1	Spiral Ganglion Neurons Type 1B
Rab6b3	1.35697e-252	0.953652	0.99	0.44	2.59194e-248	Neu1B-1	Rab6b	Spiral Ganglion Neurons Type 1B
Sult4a12	7.88987e-252	0.955822	0.992	0.472	1.50704e-247	Neu1B-1	Sult4a1	Spiral Ganglion Neurons Type 1B
Faim22	4.11712e-249	0.87297	0.965	0.379	7.86411e-245	Neu1B-1	Faim2	Spiral Ganglion Neurons Type 1B
Efr3a3	4.22576e-248	1.11661	1	0.611	8.07163e-244	Neu1B-1	Efr3a	Spiral Ganglion Neurons Type 1B
Bend61	1.50928e-246	0.804786	0.958	0.353	2.88287e-242	Neu1B-1	Bend6	Spiral Ganglion Neurons Type 1B
Ywhag3	2.08811e-242	1.00897	1	0.64	3.9885e-238	Neu1B-1	Ywhag	Spiral Ganglion Neurons Type 1B
Ndufa11	4.37892e-242	0.807898	1	0.865	8.36417e-238	Neu1B-1	Ndufa11	Spiral Ganglion Neurons Type 1B
Ina1	5.76812e-241	0.845504	0.969	0.379	1.10177e-236	Neu1B-1	Ina	Spiral Ganglion Neurons Type 1B
Isl11	9.27186e-241	0.888043	0.986	0.413	1.77102e-236	Neu1B-1	Isl1	Spiral Ganglion Neurons Type 1B
Ghitm2	1.13242e-240	0.938502	1	0.681	2.16304e-236	Neu1B-1	Ghitm	Spiral Ganglion Neurons Type 1B
Resp182	1.16785e-240	0.97402	0.994	0.487	2.2307e-236	Neu1B-1	Resp18	Spiral Ganglion Neurons Type 1B
Hist3h2ba1	1.48458e-240	0.863191	0.976	0.413	2.8357e-236	Neu1B-1	Hist3h2ba	Spiral Ganglion Neurons Type 1B
Ndufb21	2.81202e-240	0.860005	1	0.823	5.37124e-236	Neu1B-1	Ndufb2	Spiral Ganglion Neurons Type 1B
Acot72	1.48897e-239	0.942706	0.995	0.499	2.84407e-235	Neu1B-1	Acot7	Spiral Ganglion Neurons Type 1B
Ablim22	1.81557e-239	0.90813	0.994	0.437	3.46792e-235	Neu1B-1	Ablim2	Spiral Ganglion Neurons Type 1B
Vamp12	2.40941e-239	0.974039	0.995	0.512	4.60222e-235	Neu1B-1	Vamp1	Spiral Ganglion Neurons Type 1B
Spock33	2.71954e-239	1.05341	0.999	0.536	5.1946e-235	Neu1B-1	Spock3	Spiral Ganglion Neurons Type 1B
Ak1	5.75101e-239	0.852238	0.967	0.412	1.0985e-234	Neu1B-1	Ak1	Spiral Ganglion Neurons Type 1B
Ndufb81	3.12739e-238	0.830686	1	0.84	5.97362e-234	Neu1B-1	Ndufb8	Spiral Ganglion Neurons Type 1B
Zwint2	1.00361e-237	0.956257	0.999	0.572	1.91699e-233	Neu1B-1	Zwint	Spiral Ganglion Neurons Type 1B
Hint11	4.02773e-237	0.802331	1	0.894	7.69336e-233	Neu1B-1	Hint1	Spiral Ganglion Neurons Type 1B
Elavl43	4.03195e-235	0.943232	0.999	0.436	7.70144e-231	Neu1B-1	Elavl4	Spiral Ganglion Neurons Type 1B
Got12	1.09443e-234	0.925841	0.994	0.532	2.09047e-230	Neu1B-1	Got1	Spiral Ganglion Neurons Type 1B
Epb41l32	3.23386e-234	0.874151	0.982	0.418	6.177e-230	Neu1B-1	Epb41l3	Spiral Ganglion Neurons Type 1B
Kcnc12	2.82901e-233	0.881382	0.991	0.425	5.4037e-229	Neu1B-1	Kcnc1	Spiral Ganglion Neurons Type 1B
Ndufa51	1.85118e-232	0.813833	1	0.856	3.53594e-228	Neu1B-1	Ndufa5	Spiral Ganglion Neurons Type 1B
Slc17a72	1.05198e-230	0.896531	0.992	0.453	2.0094e-226	Neu1B-1	Slc17a7	Spiral Ganglion Neurons Type 1B
Smyd21	2.25117e-230	0.924653	0.999	0.511	4.29996e-226	Neu1B-1	Smyd2	Spiral Ganglion Neurons Type 1B
Dnm12	5.64401e-230	0.939769	0.997	0.541	1.07806e-225	Neu1B-1	Dnm1	Spiral Ganglion Neurons Type 1B
Pfn22	2.00679e-228	0.915808	0.995	0.54	3.83317e-224	Neu1B-1	Pfn2	Spiral Ganglion Neurons Type 1B
Acyp21	1.23698e-226	0.909228	0.991	0.484	2.36275e-222	Neu1B-1	Acyp2	Spiral Ganglion Neurons Type 1B
Ndufab11	1.8962e-226	0.8313	0.999	0.795	3.62194e-222	Neu1B-1	Ndufab1	Spiral Ganglion Neurons Type 1B
Mapk8ip2	2.72302e-225	0.805221	0.961	0.39	5.20124e-221	Neu1B-1	Mapk8ip2	Spiral Ganglion Neurons Type 1B
Thy12	2.22455e-224	0.958326	0.994	0.522	4.24911e-220	Neu1B-1	Thy1	Spiral Ganglion Neurons Type 1B
Syt23	3.19635e-224	0.871206	0.993	0.442	6.10535e-220	Neu1B-1	Syt2	Spiral Ganglion Neurons Type 1B
Syp4	2.06562e-221	0.850071	0.984	0.419	3.94555e-217	Neu1B-1	Syp	Spiral Ganglion Neurons Type 1B
Trnp11	3.34796e-221	0.854296	0.987	0.442	6.39493e-217	Neu1B-1	Trnp1	Spiral Ganglion Neurons Type 1B
Nefh4	3.5805e-220	1.09532	1	0.714	6.83912e-216	Neu1B-1	Nefh	Spiral Ganglion Neurons Type 1B
Nsf1	5.07184e-219	0.840937	0.984	0.433	9.68773e-215	Neu1B-1	Nsf	Spiral Ganglion Neurons Type 1B
Rtn13	2.98016e-217	0.877368	0.994	0.471	5.69241e-213	Neu1B-1	Rtn1	Spiral Ganglion Neurons Type 1B
Vdac11	3.47746e-217	0.856345	0.999	0.725	6.64229e-213	Neu1B-1	Vdac1	Spiral Ganglion Neurons Type 1B
Atp5g32	6.25381e-217	0.833032	1	0.751	1.19454e-212	Neu1B-1	Atp5g3	Spiral Ganglion Neurons Type 1B
Lrrc492	1.06043e-216	0.834201	0.983	0.434	2.02553e-212	Neu1B-1	Lrrc49	Spiral Ganglion Neurons Type 1B
Map1a4	1.53537e-216	0.989834	0.999	0.569	2.93272e-212	Neu1B-1	Map1a	Spiral Ganglion Neurons Type 1B
Clec2l1	2.28282e-216	0.807155	0.985	0.409	4.36042e-212	Neu1B-1	Clec2l	Spiral Ganglion Neurons Type 1B
Adam233	8.67643e-216	0.947972	0.998	0.507	1.65729e-211	Neu1B-1	Adam23	Spiral Ganglion Neurons Type 1B
Calm31	1.66941e-215	0.803339	1	0.848	3.18874e-211	Neu1B-1	Calm3	Spiral Ganglion Neurons Type 1B
Klc22	3.08571e-215	0.827761	0.986	0.434	5.89402e-211	Neu1B-1	Klc2	Spiral Ganglion Neurons Type 1B
Atp1a32	1.83065e-213	0.915408	1	0.66	3.49672e-209	Neu1B-1	Atp1a3	Spiral Ganglion Neurons Type 1B
Chga4	1.86775e-213	0.851931	0.993	0.488	3.56759e-209	Neu1B-1	Chga	Spiral Ganglion Neurons Type 1B
Ndufb6	5.46259e-212	0.813519	0.998	0.729	1.04341e-207	Neu1B-1	Ndufb6	Spiral Ganglion Neurons Type 1B
Ostf11	6.01946e-212	0.865948	0.993	0.613	1.14978e-207	Neu1B-1	Ostf1	Spiral Ganglion Neurons Type 1B
Scn1b3	5.68391e-211	0.9356	1	0.681	1.08568e-206	Neu1B-1	Scn1b	Spiral Ganglion Neurons Type 1B
Fabp32	4.45519e-209	0.851758	0.998	0.55	8.50985e-205	Neu1B-1	Fabp3	Spiral Ganglion Neurons Type 1B
Nefl3	8.11929e-209	1.06164	1	0.721	1.55087e-204	Neu1B-1	Nefl	Spiral Ganglion Neurons Type 1B
Aldh1a32	3.54951e-207	0.874969	0.998	0.452	6.77991e-203	Neu1B-1	Aldh1a3	Spiral Ganglion Neurons Type 1B
Atp1b14	2.33573e-202	0.946195	1	0.837	4.46147e-198	Neu1B-1	Atp1b1	Spiral Ganglion Neurons Type 1B
Atp6v1b21	1.72573e-201	0.826346	0.992	0.515	3.29631e-197	Neu1B-1	Atp6v1b2	Spiral Ganglion Neurons Type 1B
Pitpna1	7.10161e-199	0.807564	0.995	0.56	1.35648e-194	Neu1B-1	Pitpna	Spiral Ganglion Neurons Type 1B
Cltc1	1.50757e-194	0.823478	0.997	0.614	2.87961e-190	Neu1B-1	Cltc	Spiral Ganglion Neurons Type 1B
Ank23	8.06399e-193	0.924701	0.999	0.644	1.5403e-188	Neu1B-1	Ank2	Spiral Ganglion Neurons Type 1B
Gm16731	8.33801e-193	0.80559	1	0.613	1.59264e-188	Neu1B-1	Gm1673	Spiral Ganglion Neurons Type 1B
Kcnc33	1.68608e-189	0.821667	0.998	0.519	3.22059e-185	Neu1B-1	Kcnc3	Spiral Ganglion Neurons Type 1B
Eno1	4.82911e-186	0.801902	0.993	0.682	9.22409e-182	Neu1B-1	Eno1	Spiral Ganglion Neurons Type 1B
Cd24a1	6.11475e-185	0.916242	1	0.715	1.16798e-180	Neu1B-1	Cd24a	Spiral Ganglion Neurons Type 1B
Nefm2	9.16047e-167	0.816018	1	0.651	1.74974e-162	Neu1B-1	Nefm	Spiral Ganglion Neurons Type 1B
Epyc	0	4.27581	0.8	0.104	0	SC-2	Epyc	Supporting Cells
S100a1	0	3.93687	1	0.951	0	SC-2	S100a1	Supporting Cells
S100a13	0	3.83729	0.965	0.586	0	SC-2	S100a13	Supporting Cells
Fbxo2	0	3.79952	0.999	0.787	0	SC-2	Fbxo2	Supporting Cells
Sfn	0	3.20918	0.684	0.15	0	SC-2	Sfn	Supporting Cells
Skp1a	0	3.15265	1	0.875	0	SC-2	Skp1a	Supporting Cells
Epcam1	0	2.92337	0.965	0.293	0	SC-2	Epcam	Supporting Cells
Prss36	0	2.58996	0.778	0.137	0	SC-2	Prss36	Supporting Cells
Dbi	0	2.50554	1	0.907	0	SC-2	Dbi	Supporting Cells
Cldn9	0	2.4802	0.873	0.175	0	SC-2	Cldn9	Supporting Cells
Cldn7	0	2.37797	0.758	0.147	0	SC-2	Cldn7	Supporting Cells
Tspan8	0	2.3188	0.799	0.178	0	SC-2	Tspan8	Supporting Cells
Tdrd12	0	2.26263	0.517	0.052	0	SC-2	Tdrd12	Supporting Cells
Lum	0	2.23838	0.771	0.195	0	SC-2	Lum	Supporting Cells
Tmod1	0	2.23064	0.897	0.326	0	SC-2	Tmod1	Supporting Cells
Hspa2	0	2.21891	0.793	0.236	0	SC-2	Hspa2	Supporting Cells
Bdh2	0	2.13067	0.762	0.17	0	SC-2	Bdh2	Supporting Cells
Ces1d	0	2.10476	0.732	0.089	0	SC-2	Ces1d	Supporting Cells
Krt19	0	2.03665	0.558	0.086	0	SC-2	Krt19	Supporting Cells
C2cd4b	0	1.88911	0.529	0.057	0	SC-2	C2cd4b	Supporting Cells
Cldn31	0	1.82094	0.729	0.173	0	SC-2	Cldn3	Supporting Cells
Kcnj16	0	1.78766	0.571	0.045	0	SC-2	Kcnj16	Supporting Cells
Fam107a1	0	1.65419	0.716	0.158	0	SC-2	Fam107a	Supporting Cells
Rnd1	0	1.56881	0.507	0.078	0	SC-2	Rnd1	Supporting Cells
Fam101b	0	1.56364	0.618	0.121	0	SC-2	Fam101b	Supporting Cells
Efna1	0	1.5619	0.576	0.124	0	SC-2	Efna1	Supporting Cells
Mpzl2	0	1.54051	0.627	0.118	0	SC-2	Mpzl2	Supporting Cells
Gata3	3.09926e-303	1.88324	0.654	0.188	5.9199e-299	SC-2	Gata3	Supporting Cells
Spint21	5.31979e-289	1.50826	0.907	0.357	1.01613e-284	SC-2	Spint2	Supporting Cells
Marcksl1	3.88107e-285	1.90154	0.928	0.557	7.41322e-281	SC-2	Marcksl1	Supporting Cells
Hebp2	8.33588e-277	1.87232	0.792	0.35	1.59224e-272	SC-2	Hebp2	Supporting Cells
Tspan12	2.87939e-264	1.5085	0.584	0.154	5.49992e-260	SC-2	Tspan12	Supporting Cells
Gjb2	1.1807e-263	1.45474	0.74	0.235	2.25526e-259	SC-2	Gjb2	Supporting Cells
Efhd1	3.91734e-245	1.21798	0.551	0.128	7.48251e-241	SC-2	Efhd1	Supporting Cells
Emb	7.36132e-243	1.62428	0.652	0.216	1.40608e-238	SC-2	Emb	Supporting Cells
Nr2f1	1.24644e-231	1.50858	0.574	0.159	2.38083e-227	SC-2	Nr2f1	Supporting Cells
Anxa2	4.32421e-202	1.65686	0.842	0.471	8.25967e-198	SC-2	Anxa2	Supporting Cells
Slc9a3r1	1.80697e-199	1.31695	0.59	0.186	3.45149e-195	SC-2	Slc9a3r1	Supporting Cells
Ubb	5.29435e-196	0.818683	1	0.999	1.01127e-191	SC-2	Ubb	Supporting Cells
Tnfrsf12a	2.57689e-193	1.97687	0.79	0.468	4.92212e-189	SC-2	Tnfrsf12a	Supporting Cells
Id21	1.05121e-189	1.62803	0.899	0.638	2.00791e-185	SC-2	Id2	Supporting Cells
Syne2	3.57196e-185	1.2714	0.544	0.168	6.8228e-181	SC-2	Syne2	Supporting Cells
Gjb6	4.88825e-183	1.31058	0.615	0.204	9.33705e-179	SC-2	Gjb6	Supporting Cells
Gpx2	2.65548e-176	2.53855	0.65	0.277	5.07222e-172	SC-2	Gpx2	Supporting Cells
Bzw1	4.09148e-176	1.53186	0.807	0.514	7.81514e-172	SC-2	Bzw1	Supporting Cells
Ptp4a2	7.77565e-174	1.52749	0.81	0.519	1.48523e-169	SC-2	Ptp4a2	Supporting Cells
Ceacam16	4.20493e-173	2.71698	0.686	0.344	8.03184e-169	SC-2	Ceacam16	Supporting Cells
Sdc41	5.74883e-173	1.5713	0.894	0.617	1.09808e-168	SC-2	Sdc4	Supporting Cells
Ftl11	1.41862e-171	0.803521	0.999	0.997	2.70971e-167	SC-2	Ftl1	Supporting Cells
Atp6v0e1	5.23061e-167	1.23138	0.89	0.669	9.991e-163	SC-2	Atp6v0e	Supporting Cells
Gng5	3.69833e-166	1.17819	0.944	0.825	7.06418e-162	SC-2	Gng5	Supporting Cells
Sms	1.12209e-165	1.40357	0.839	0.559	2.14331e-161	SC-2	Sms	Supporting Cells
Lgals1	1.50257e-161	3.22167	0.88	0.808	2.87007e-157	SC-2	Lgals1	Supporting Cells
Dnajb11	2.91646e-159	1.4296	0.925	0.713	5.57073e-155	SC-2	Dnajb1	Supporting Cells
Smim221	1.44969e-157	0.874584	0.503	0.141	2.76906e-153	SC-2	Smim22	Supporting Cells
F11r	4.52823e-156	1.12534	0.514	0.167	8.64937e-152	SC-2	F11r	Supporting Cells
Twf1	4.99522e-153	1.3663	0.597	0.255	9.54137e-149	SC-2	Twf1	Supporting Cells
Prdx6	2.12532e-147	1.16951	0.808	0.532	4.05958e-143	SC-2	Prdx6	Supporting Cells
Lect11	2.64687e-147	0.906161	0.761	0.373	5.05578e-143	SC-2	Lect1	Supporting Cells
S100a111	4.68309e-146	1.40171	0.83	0.489	8.94516e-142	SC-2	S100a11	Supporting Cells
Maff	8.36639e-144	1.79596	0.66	0.311	1.59806e-139	SC-2	Maff	Supporting Cells
Zbtb202	3.90664e-143	1.12812	0.929	0.755	7.46208e-139	SC-2	Zbtb20	Supporting Cells
Cyb5a	4.33412e-134	1.22209	0.814	0.558	8.27859e-130	SC-2	Cyb5a	Supporting Cells
App	3.22097e-132	0.980176	0.937	0.864	6.15237e-128	SC-2	App	Supporting Cells
Cnn31	4.11003e-121	0.971408	0.876	0.657	7.85057e-117	SC-2	Cnn3	Supporting Cells
Btg1	2.21533e-120	0.91792	0.922	0.79	4.2315e-116	SC-2	Btg1	Supporting Cells
Dpysl2	1.29172e-114	1.43864	0.899	0.75	2.46731e-110	SC-2	Dpysl2	Supporting Cells
Tmbim1	1.17538e-112	1.0454	0.562	0.241	2.2451e-108	SC-2	Tmbim1	Supporting Cells
Tmsb4x	4.65815e-112	0.932542	0.988	0.979	8.89752e-108	SC-2	Tmsb4x	Supporting Cells
Irx31	1.09082e-111	0.847383	0.527	0.194	2.08357e-107	SC-2	Irx3	Supporting Cells
Glmp	1.34751e-111	1.13448	0.664	0.385	2.57388e-107	SC-2	Glmp	Supporting Cells
Btg21	3.64372e-109	1.02739	0.882	0.658	6.95988e-105	SC-2	Btg2	Supporting Cells
Klf6	1.13353e-106	1.32758	0.712	0.434	2.16516e-102	SC-2	Klf6	Supporting Cells
Atox1	5.07949e-103	1.2162	0.872	0.816	9.70233e-99	SC-2	Atox1	Supporting Cells
Socs21	2.62339e-96	1.15748	0.573	0.266	5.01094e-92	SC-2	Socs2	Supporting Cells
Clu2	4.20802e-95	1.42441	0.94	0.83	8.03775e-91	SC-2	Clu	Supporting Cells
Odc11	3.87495e-93	1.121	0.712	0.492	7.40153e-89	SC-2	Odc1	Supporting Cells
Pabpc1	1.59268e-90	1.04555	0.731	0.519	3.04217e-86	SC-2	Pabpc1	Supporting Cells
Tmsb10	4.87107e-89	0.891719	0.875	0.774	9.30424e-85	SC-2	Tmsb10	Supporting Cells
Hbegf	3.4524e-88	1.1825	0.558	0.276	6.59443e-84	SC-2	Hbegf	Supporting Cells
Id11	3.18637e-85	0.984159	0.71	0.478	6.08629e-81	SC-2	Id1	Supporting Cells
Pnrc1	5.13106e-82	0.845706	0.77	0.557	9.80084e-78	SC-2	Pnrc1	Supporting Cells
Itih52	4.91721e-81	0.857924	0.762	0.546	9.39236e-77	SC-2	Itih5	Supporting Cells
Amd1	3.84039e-79	0.918032	0.559	0.319	7.33553e-75	SC-2	Amd1	Supporting Cells
Ube2b	5.81723e-79	0.834271	0.803	0.687	1.11115e-74	SC-2	Ube2b	Supporting Cells
Nudt4	3.38027e-78	0.967833	0.599	0.374	6.45665e-74	SC-2	Nudt4	Supporting Cells
Dnaja1	1.38887e-77	0.919842	0.92	0.884	2.65288e-73	SC-2	Dnaja1	Supporting Cells
Scd1	2.77084e-76	1.01681	0.672	0.459	5.29258e-72	SC-2	Scd1	Supporting Cells
Fam220a	7.50854e-74	0.920801	0.532	0.3	1.43421e-69	SC-2	Fam220a	Supporting Cells
Ccnl1	2.8357e-73	1.0095	0.703	0.507	5.41647e-69	SC-2	Ccnl1	Supporting Cells
Actn4	7.79338e-73	0.857519	0.581	0.333	1.48861e-68	SC-2	Actn4	Supporting Cells
Ppdpf	6.25313e-71	0.82885	0.746	0.6	1.19441e-66	SC-2	Ppdpf	Supporting Cells
Acsl3	1.4065e-70	1.05305	0.588	0.373	2.68656e-66	SC-2	Acsl3	Supporting Cells
Eif1a1	2.37462e-65	0.917139	0.596	0.382	4.53576e-61	SC-2	Eif1a	Supporting Cells
Ptp4a1	2.54969e-65	0.875858	0.733	0.583	4.87017e-61	SC-2	Ptp4a1	Supporting Cells
Hs3st1	5.72657e-65	0.996849	0.559	0.369	1.09383e-60	SC-2	Hs3st1	Supporting Cells
Litaf	6.44015e-63	0.922678	0.607	0.401	1.23013e-58	SC-2	Litaf	Supporting Cells
Atf3	1.1654e-62	0.955146	0.782	0.634	2.22604e-58	SC-2	Atf3	Supporting Cells
Rcn2	2.89715e-61	0.804725	0.671	0.532	5.53384e-57	SC-2	Rcn2	Supporting Cells
Kazald1	3.14986e-60	0.996206	0.584	0.413	6.01654e-56	SC-2	Kazald1	Supporting Cells
Wbp5	3.4923e-58	0.913394	0.765	0.675	6.67064e-54	SC-2	Wbp5	Supporting Cells
Pde6d	6.42492e-58	0.992344	0.512	0.33	1.22722e-53	SC-2	Pde6d	Supporting Cells
Kcnk11	1.02587e-56	0.911044	0.761	0.581	1.95952e-52	SC-2	Kcnk1	Supporting Cells
Tubb2a	3.81923e-54	0.911219	0.631	0.477	7.2951e-50	SC-2	Tubb2a	Supporting Cells
Hspe11	5.01244e-54	0.902736	0.88	0.835	9.57427e-50	SC-2	Hspe1	Supporting Cells
Bcam	1.48814e-53	0.845691	0.536	0.338	2.8425e-49	SC-2	Bcam	Supporting Cells
Ugdh	2.17857e-53	1.09415	0.507	0.328	4.16128e-49	SC-2	Ugdh	Supporting Cells
Arf6	5.44246e-52	0.881315	0.6	0.45	1.03956e-47	SC-2	Arf6	Supporting Cells
Enho	9.1565e-51	0.808562	0.548	0.383	1.74898e-46	SC-2	Enho	Supporting Cells
Neat1	2.15565e-44	0.903809	0.563	0.395	4.11751e-40	SC-2	Neat1	Supporting Cells
Ifrd1	1.46415e-31	0.898798	0.581	0.486	2.79667e-27	SC-2	Ifrd1	Supporting Cells
Tiparp1	8.27821e-26	0.800242	0.502	0.381	1.58122e-21	SC-2	Tiparp	Supporting Cells
Calb22	0	2.35151	1	0.922	0	Neu1A-3	Calb2	Spiral Ganglion Neurons Type 1 A
Mdga12	0	1.47637	0.985	0.456	0	Neu1A-3	Mdga1	Spiral Ganglion Neurons Type 1 A
Micu3	0	1.37004	0.933	0.325	0	Neu1A-3	Micu3	Spiral Ganglion Neurons Type 1 A
Scn4b2	0	1.32581	0.965	0.391	0	Neu1A-3	Scn4b	Spiral Ganglion Neurons Type 1 A
B3gat12	0	1.22688	0.869	0.188	0	Neu1A-3	B3gat1	Spiral Ganglion Neurons Type 1 A
Nefl4	8.93801e-289	1.42564	1	0.723	1.70725e-284	Neu1A-3	Nefl	Spiral Ganglion Neurons Type 1 A
Ndrg44	4.58982e-282	1.38132	1	0.595	8.76701e-278	Neu1A-3	Ndrg4	Spiral Ganglion Neurons Type 1 A
Nefm3	4.95563e-271	1.3601	0.996	0.655	9.46576e-267	Neu1A-3	Nefm	Spiral Ganglion Neurons Type 1 A
Cbx3	4.49782e-270	1.37634	0.986	0.578	8.59129e-266	Neu1A-3	Cbx3	Spiral Ganglion Neurons Type 1 A
Cux2	4.06449e-269	0.841972	0.708	0.191	7.76358e-265	Neu1A-3	Cux2	Spiral Ganglion Neurons Type 1 A
Spock34	4.15551e-269	1.35425	0.999	0.54	7.93743e-265	Neu1A-3	Spock3	Spiral Ganglion Neurons Type 1 A
Ank24	2.4469e-268	1.37091	1	0.647	4.67383e-264	Neu1A-3	Ank2	Spiral Ganglion Neurons Type 1 A
Efr3a4	1.5306e-265	1.35321	0.997	0.615	2.92359e-261	Neu1A-3	Efr3a	Spiral Ganglion Neurons Type 1 A
Dpysl21	1.22249e-264	1.15215	1	0.746	2.33508e-260	Neu1A-3	Dpysl2	Spiral Ganglion Neurons Type 1 A
Zfp804a1	1.13908e-246	0.871544	0.751	0.226	2.17575e-242	Neu1A-3	Zfp804a	Spiral Ganglion Neurons Type 1 A
Cd24a2	1.34752e-244	1.21682	0.999	0.718	2.5739e-240	Neu1A-3	Cd24a	Spiral Ganglion Neurons Type 1 A
Nefh5	5.56102e-230	1.29264	0.999	0.717	1.06221e-225	Neu1A-3	Nefh	Spiral Ganglion Neurons Type 1 A
Otub1	9.87079e-222	1.07186	0.968	0.534	1.88542e-217	Neu1A-3	Otub1	Spiral Ganglion Neurons Type 1 A
Fgf121	2.26276e-221	0.903303	0.853	0.317	4.3221e-217	Neu1A-3	Fgf12	Spiral Ganglion Neurons Type 1 A
Snap253	1.52391e-219	1.32828	1	0.806	2.91082e-215	Neu1A-3	Snap25	Spiral Ganglion Neurons Type 1 A
Syt72	4.54515e-217	0.953343	0.921	0.367	8.68169e-213	Neu1A-3	Syt7	Spiral Ganglion Neurons Type 1 A
Cox8b1	4.19491e-215	1.08126	0.942	0.428	8.01269e-211	Neu1A-3	Cox8b	Spiral Ganglion Neurons Type 1 A
Asic33	4.91676e-215	1.07496	0.994	0.55	9.3915e-211	Neu1A-3	Asic3	Spiral Ganglion Neurons Type 1 A
Vdac12	8.04308e-213	0.973286	0.997	0.728	1.53631e-208	Neu1A-3	Vdac1	Spiral Ganglion Neurons Type 1 A
Ina2	1.34365e-211	0.974289	0.924	0.386	2.5665e-207	Neu1A-3	Ina	Spiral Ganglion Neurons Type 1 A
Tm6sf12	1.54012e-209	1.01663	0.946	0.43	2.94179e-205	Neu1A-3	Tm6sf1	Spiral Ganglion Neurons Type 1 A
Elavl44	1.53066e-206	1.05529	0.981	0.442	2.92371e-202	Neu1A-3	Elavl4	Spiral Ganglion Neurons Type 1 A
Atp5g13	2.6839e-205	0.901921	1	0.928	5.12652e-201	Neu1A-3	Atp5g1	Spiral Ganglion Neurons Type 1 A
Marf1	5.1962e-205	0.942783	0.876	0.371	9.92527e-201	Neu1A-3	Marf1	Spiral Ganglion Neurons Type 1 A
Mdh13	1.68494e-204	0.966396	0.997	0.9	3.21841e-200	Neu1A-3	Mdh1	Spiral Ganglion Neurons Type 1 A
Spp11	9.19981e-204	1.00357	1	0.945	1.75726e-199	Neu1A-3	Spp1	Spiral Ganglion Neurons Type 1 A
Tfrc2	1.15403e-203	1.00876	0.917	0.401	2.20432e-199	Neu1A-3	Tfrc	Spiral Ganglion Neurons Type 1 A
Cox7b3	1.59878e-202	0.960677	0.999	0.878	3.05384e-198	Neu1A-3	Cox7b	Spiral Ganglion Neurons Type 1 A
Ywhag4	2.99315e-201	1.06337	0.994	0.643	5.71722e-197	Neu1A-3	Ywhag	Spiral Ganglion Neurons Type 1 A
Cox5a3	7.69667e-201	1.01387	1	0.919	1.47014e-196	Neu1A-3	Cox5a	Spiral Ganglion Neurons Type 1 A
Cplx13	1.95059e-198	1.06406	1	0.664	3.72583e-194	Neu1A-3	Cplx1	Spiral Ganglion Neurons Type 1 A
Atpif11	3.28369e-198	0.84797	1	0.904	6.27218e-194	Neu1A-3	Atpif1	Spiral Ganglion Neurons Type 1 A
Iqsec1	1.57148e-197	0.943598	0.843	0.333	3.00169e-193	Neu1A-3	Iqsec1	Spiral Ganglion Neurons Type 1 A
Scn1b4	5.13795e-194	1.01002	1	0.684	9.81401e-190	Neu1A-3	Scn1b	Spiral Ganglion Neurons Type 1 A
Lrrc8a	1.00803e-192	0.865171	0.875	0.367	1.92544e-188	Neu1A-3	Lrrc8a	Spiral Ganglion Neurons Type 1 A
Snap912	3.40228e-192	0.941209	0.956	0.423	6.49869e-188	Neu1A-3	Snap91	Spiral Ganglion Neurons Type 1 A
Paxbp12	7.42239e-192	0.826687	0.883	0.373	1.41775e-187	Neu1A-3	Paxbp1	Spiral Ganglion Neurons Type 1 A
Aldh1a33	2.05979e-191	0.967745	0.975	0.458	3.93441e-187	Neu1A-3	Aldh1a3	Spiral Ganglion Neurons Type 1 A
Maf2	2.77577e-190	0.971655	0.969	0.491	5.302e-186	Neu1A-3	Maf	Spiral Ganglion Neurons Type 1 A
Gatad1	5.55257e-190	0.830048	0.838	0.335	1.0606e-185	Neu1A-3	Gatad1	Spiral Ganglion Neurons Type 1 A
Usmg52	7.74641e-188	0.9002	0.997	0.856	1.47964e-183	Neu1A-3	Usmg5	Spiral Ganglion Neurons Type 1 A
Klc13	4.83968e-187	0.965161	0.993	0.64	9.24427e-183	Neu1A-3	Klc1	Spiral Ganglion Neurons Type 1 A
Dnm13	9.09893e-187	0.968117	0.988	0.545	1.73799e-182	Neu1A-3	Dnm1	Spiral Ganglion Neurons Type 1 A
Clec2l2	1.07501e-185	0.94609	0.933	0.416	2.05338e-181	Neu1A-3	Clec2l	Spiral Ganglion Neurons Type 1 A
Dst3	1.46974e-183	0.978396	0.985	0.526	2.80735e-179	Neu1A-3	Dst	Spiral Ganglion Neurons Type 1 A
Gsk3b	2.0447e-183	0.967413	0.972	0.576	3.90558e-179	Neu1A-3	Gsk3b	Spiral Ganglion Neurons Type 1 A
Cdkn1b	2.85059e-182	1.00066	0.95	0.458	5.44491e-178	Neu1A-3	Cdkn1b	Spiral Ganglion Neurons Type 1 A
Cadps1	3.1934e-182	0.829095	0.863	0.339	6.09971e-178	Neu1A-3	Cadps	Spiral Ganglion Neurons Type 1 A
3110039M20Rik.11	3.40644e-182	0.819729	0.822	0.317	6.50664e-178	Neu1A-3	3110039M20Rik.1	Spiral Ganglion Neurons Type 1 A
Lhfpl32	3.74486e-180	0.860643	0.871	0.356	7.15305e-176	Neu1A-3	Lhfpl3	Spiral Ganglion Neurons Type 1 A
Rtn14	9.47218e-180	0.96475	0.965	0.477	1.80928e-175	Neu1A-3	Rtn1	Spiral Ganglion Neurons Type 1 A
Map1b3	1.40219e-179	1.02032	0.993	0.662	2.67833e-175	Neu1A-3	Map1b	Spiral Ganglion Neurons Type 1 A
Abr3	3.80258e-179	0.93507	0.968	0.491	7.2633e-175	Neu1A-3	Abr	Spiral Ganglion Neurons Type 1 A
Clasp2	6.6821e-179	0.940824	0.918	0.418	1.27635e-174	Neu1A-3	Clasp2	Spiral Ganglion Neurons Type 1 A
Cds12	9.48349e-179	0.845134	0.908	0.401	1.81144e-174	Neu1A-3	Cds1	Spiral Ganglion Neurons Type 1 A
Gnl3l	1.19312e-178	0.840608	0.872	0.377	2.27897e-174	Neu1A-3	Gnl3l	Spiral Ganglion Neurons Type 1 A
Map23	1.94709e-178	0.967559	0.972	0.475	3.71914e-174	Neu1A-3	Map2	Spiral Ganglion Neurons Type 1 A
Cend13	5.11129e-177	0.946625	0.979	0.512	9.76308e-173	Neu1A-3	Cend1	Spiral Ganglion Neurons Type 1 A
Thy13	5.60836e-176	0.947539	0.985	0.527	1.07125e-171	Neu1A-3	Thy1	Spiral Ganglion Neurons Type 1 A
Map7d22	9.00948e-176	0.901449	0.932	0.42	1.7209e-171	Neu1A-3	Map7d2	Spiral Ganglion Neurons Type 1 A
Cntnap5a2	1.45475e-175	0.842167	0.922	0.39	2.77872e-171	Neu1A-3	Cntnap5a	Spiral Ganglion Neurons Type 1 A
Map1a5	9.26622e-171	0.99883	0.99	0.573	1.76994e-166	Neu1A-3	Map1a	Spiral Ganglion Neurons Type 1 A
Sema7a1	2.35289e-170	0.808932	0.912	0.399	4.49425e-166	Neu1A-3	Sema7a	Spiral Ganglion Neurons Type 1 A
Iqsec33	5.70392e-170	0.836405	0.938	0.415	1.08951e-165	Neu1A-3	Iqsec3	Spiral Ganglion Neurons Type 1 A
Nap1l53	7.91051e-170	0.946606	0.982	0.499	1.51099e-165	Neu1A-3	Nap1l5	Spiral Ganglion Neurons Type 1 A
Eno23	1.8009e-169	0.933185	0.982	0.554	3.4399e-165	Neu1A-3	Eno2	Spiral Ganglion Neurons Type 1 A
Dync1i13	4.45055e-169	0.871632	0.949	0.429	8.501e-165	Neu1A-3	Dync1i1	Spiral Ganglion Neurons Type 1 A
Rufy31	5.59678e-169	0.885904	0.947	0.433	1.06904e-164	Neu1A-3	Rufy3	Spiral Ganglion Neurons Type 1 A
Stmn33	2.71415e-167	1.00675	1	0.843	5.1843e-163	Neu1A-3	Stmn3	Spiral Ganglion Neurons Type 1 A
Slc17a73	4.71047e-167	0.909059	0.957	0.459	8.99746e-163	Neu1A-3	Slc17a7	Spiral Ganglion Neurons Type 1 A
Ghitm3	8.0431e-167	0.863507	0.99	0.684	1.53631e-162	Neu1A-3	Ghitm	Spiral Ganglion Neurons Type 1 A
Lrrn13	1.29872e-165	0.802335	0.907	0.38	2.48069e-161	Neu1A-3	Lrrn1	Spiral Ganglion Neurons Type 1 A
2010107E04Rik3	2.33175e-165	0.851383	0.999	0.922	4.45387e-161	Neu1A-3	2010107E04Rik	Spiral Ganglion Neurons Type 1 A
Pvalb3	3.40866e-165	1.02775	1	0.865	6.51089e-161	Neu1A-3	Pvalb	Spiral Ganglion Neurons Type 1 A
Fabp33	7.43211e-164	1.02155	0.981	0.555	1.41961e-159	Neu1A-3	Fabp3	Spiral Ganglion Neurons Type 1 A
Acyp22	3.93313e-163	0.893835	0.944	0.49	7.51267e-159	Neu1A-3	Acyp2	Spiral Ganglion Neurons Type 1 A
Isl12	1.03389e-162	0.841643	0.942	0.419	1.97484e-158	Neu1A-3	Isl1	Spiral Ganglion Neurons Type 1 A
Cltc2	1.31251e-162	0.863327	0.981	0.618	2.50702e-158	Neu1A-3	Cltc	Spiral Ganglion Neurons Type 1 A
Scrt12	4.3042e-161	0.811488	0.904	0.41	8.22145e-157	Neu1A-3	Scrt1	Spiral Ganglion Neurons Type 1 A
Atp1b15	2.07574e-160	0.929335	1	0.838	3.96487e-156	Neu1A-3	Atp1b1	Spiral Ganglion Neurons Type 1 A
Trnp12	2.98224e-159	0.855765	0.931	0.449	5.69638e-155	Neu1A-3	Trnp1	Spiral Ganglion Neurons Type 1 A
Rab3a3	7.6962e-159	0.927832	0.993	0.633	1.47005e-154	Neu1A-3	Rab3a	Spiral Ganglion Neurons Type 1 A
Epb41l33	8.35978e-159	0.8459	0.931	0.425	1.5968e-154	Neu1A-3	Epb41l3	Spiral Ganglion Neurons Type 1 A
Hapln43	1.81382e-158	0.817664	0.919	0.42	3.46457e-154	Neu1A-3	Hapln4	Spiral Ganglion Neurons Type 1 A
Mapre21	9.67545e-158	0.842516	0.917	0.445	1.84811e-153	Neu1A-3	Mapre2	Spiral Ganglion Neurons Type 1 A
Sncb3	1.05546e-156	0.932488	0.989	0.592	2.01603e-152	Neu1A-3	Sncb	Spiral Ganglion Neurons Type 1 A
Mllt113	3.15671e-156	0.885746	0.922	0.435	6.02962e-152	Neu1A-3	Mllt11	Spiral Ganglion Neurons Type 1 A
Snrpn3	3.77752e-156	0.972109	0.999	0.669	7.21545e-152	Neu1A-3	Snrpn	Spiral Ganglion Neurons Type 1 A
Stxbp13	6.29666e-156	0.876508	0.978	0.502	1.20272e-151	Neu1A-3	Stxbp1	Spiral Ganglion Neurons Type 1 A
Syt112	2.27589e-155	0.861816	0.96	0.496	4.34718e-151	Neu1A-3	Syt11	Spiral Ganglion Neurons Type 1 A
Kcnc13	4.56475e-154	0.816837	0.946	0.432	8.71913e-150	Neu1A-3	Kcnc1	Spiral Ganglion Neurons Type 1 A
Sh3gl23	2.10284e-153	0.833648	0.946	0.455	4.01664e-149	Neu1A-3	Sh3gl2	Spiral Ganglion Neurons Type 1 A
Rab6b4	1.66588e-152	0.821787	0.947	0.446	3.18199e-148	Neu1A-3	Rab6b	Spiral Ganglion Neurons Type 1 A
Gm16732	2.42493e-152	0.849186	0.974	0.618	4.63186e-148	Neu1A-3	Gm1673	Spiral Ganglion Neurons Type 1 A
Dner2	2.12202e-151	0.827058	0.942	0.474	4.05327e-147	Neu1A-3	Dner	Spiral Ganglion Neurons Type 1 A
Atp6v1g23	4.96693e-151	0.836508	0.925	0.431	9.48733e-147	Neu1A-3	Atp6v1g2	Spiral Ganglion Neurons Type 1 A
Snhg113	2.40076e-150	0.83274	0.997	0.615	4.5857e-146	Neu1A-3	Snhg11	Spiral Ganglion Neurons Type 1 A
Vamp13	5.15579e-149	0.883423	0.969	0.517	9.84808e-145	Neu1A-3	Vamp1	Spiral Ganglion Neurons Type 1 A
Gng33	5.60546e-149	0.869551	0.983	0.552	1.0707e-144	Neu1A-3	Gng3	Spiral Ganglion Neurons Type 1 A
Kidins2202	1.53275e-146	0.806979	0.94	0.479	2.92771e-142	Neu1A-3	Kidins220	Spiral Ganglion Neurons Type 1 A
Eef1a23	4.4753e-144	0.851877	0.982	0.568	8.54827e-140	Neu1A-3	Eef1a2	Spiral Ganglion Neurons Type 1 A
Tubb33	5.94014e-143	0.839888	0.969	0.512	1.13463e-138	Neu1A-3	Tubb3	Spiral Ganglion Neurons Type 1 A
Nptn1	1.77264e-142	0.826419	0.968	0.583	3.38593e-138	Neu1A-3	Nptn	Spiral Ganglion Neurons Type 1 A
Stmn23	1.80996e-142	0.825271	0.944	0.482	3.4572e-138	Neu1A-3	Stmn2	Spiral Ganglion Neurons Type 1 A
Haghl2	3.70242e-142	0.823237	0.969	0.6	7.07199e-138	Neu1A-3	Haghl	Spiral Ganglion Neurons Type 1 A
Bex23	7.43824e-140	0.806502	0.967	0.501	1.42078e-135	Neu1A-3	Bex2	Spiral Ganglion Neurons Type 1 A
Ckmt12	2.3553e-139	0.823997	0.918	0.462	4.49887e-135	Neu1A-3	Ckmt1	Spiral Ganglion Neurons Type 1 A
Got13	2.58911e-137	0.81538	0.956	0.537	4.94546e-133	Neu1A-3	Got1	Spiral Ganglion Neurons Type 1 A
Mgst33	2.11451e-136	0.804599	0.979	0.62	4.03893e-132	Neu1A-3	Mgst3	Spiral Ganglion Neurons Type 1 A
Zwint3	5.57954e-134	0.811455	0.967	0.577	1.06575e-129	Neu1A-3	Zwint	Spiral Ganglion Neurons Type 1 A
Fxyd2	0	5.02031	0.678	0.179	0	Fibro-1	Fxyd2	Fibrocytes
Kcnk2	0	3.46879	0.817	0.064	0	Fibro-1	Kcnk2	Fibrocytes
Gjb21	0	3.34551	0.983	0.226	0	Fibro-1	Gjb2	Fibrocytes
Isyna1	0	2.703	0.916	0.27	0	Fibro-1	Isyna1	Fibrocytes
Atp1a2	0	2.65627	0.893	0.338	0	Fibro-1	Atp1a2	Fibrocytes
Hhatl	0	2.61006	0.922	0.389	0	Fibro-1	Hhatl	Fibrocytes
Gjb61	0	2.60919	0.919	0.193	0	Fibro-1	Gjb6	Fibrocytes
Ppp1r1b	0	2.27167	0.703	0.098	0	Fibro-1	Ppp1r1b	Fibrocytes
Aebp11	0	2.18112	0.882	0.36	0	Fibro-1	Aebp1	Fibrocytes
Kctd121	0	2.12657	0.785	0.233	0	Fibro-1	Kctd12	Fibrocytes
Pantr11	0	1.98466	0.873	0.23	0	Fibro-1	Pantr1	Fibrocytes
Tnfrsf11b	0	1.92591	0.525	0.092	0	Fibro-1	Tnfrsf11b	Fibrocytes
Cml1	0	1.78737	0.65	0.127	0	Fibro-1	Cml1	Fibrocytes
Pou3f4	0	1.65653	0.69	0.119	0	Fibro-1	Pou3f4	Fibrocytes
Pcolce2	0	1.5458	0.572	0.058	0	Fibro-1	Pcolce2	Fibrocytes
Bace2	0	1.46752	0.625	0.139	0	Fibro-1	Bace2	Fibrocytes
Map2k6	0	1.4094	0.521	0.053	0	Fibro-1	Map2k6	Fibrocytes
Tbx18	0	1.13705	0.534	0.083	0	Fibro-1	Tbx18	Fibrocytes
Pip5k1b1	0	1.08859	0.522	0.083	0	Fibro-1	Pip5k1b	Fibrocytes
Igfbp51	6.21418e-296	2.32252	0.919	0.452	1.18697e-291	Fibro-1	Igfbp5	Fibrocytes
Efhd11	5.04401e-287	1.22339	0.602	0.127	9.63456e-283	Fibro-1	Efhd1	Fibrocytes
Cox7a1	1.85016e-286	1.89689	0.583	0.134	3.53399e-282	Fibro-1	Cox7a1	Fibrocytes
Rgs161	2.21052e-277	2.03281	0.655	0.17	4.22232e-273	Fibro-1	Rgs16	Fibrocytes
Apod1	1.65187e-272	1.86414	0.994	0.845	3.15523e-268	Fibro-1	Apod	Fibrocytes
Rell1	1.50484e-267	1.39692	0.586	0.137	2.87439e-263	Fibro-1	Rell1	Fibrocytes
Fbxo21	1.81799e-267	1.19671	0.993	0.788	3.47255e-263	Fibro-1	Fbxo2	Fibrocytes
Dbi1	1.61028e-260	1.54029	0.99	0.908	3.0758e-256	Fibro-1	Dbi	Fibrocytes
Sox91	4.64704e-256	1.61107	0.792	0.269	8.87631e-252	Fibro-1	Sox9	Fibrocytes
Nupr1	1.70067e-252	1.74085	0.912	0.447	3.24846e-248	Fibro-1	Nupr1	Fibrocytes
Acsl31	2.50675e-248	1.60596	0.816	0.364	4.78814e-244	Fibro-1	Acsl3	Fibrocytes
Pcca	2.09545e-244	1.41275	0.712	0.235	4.00252e-240	Fibro-1	Pcca	Fibrocytes
Bcat2	2.37809e-236	1.31119	0.618	0.183	4.5424e-232	Fibro-1	Bcat2	Fibrocytes
Gsta4	2.93303e-236	1.40381	0.886	0.502	5.60239e-232	Fibro-1	Gsta4	Fibrocytes
Gem	8.13241e-235	1.52417	0.511	0.111	1.55337e-230	Fibro-1	Gem	Fibrocytes
Csrp1	2.45599e-232	1.54412	0.829	0.378	4.69118e-228	Fibro-1	Csrp1	Fibrocytes
Tprkb	1.75301e-228	1.33669	0.608	0.179	3.34842e-224	Fibro-1	Tprkb	Fibrocytes
Clu3	2.52127e-224	1.97388	0.987	0.828	4.81588e-220	Fibro-1	Clu	Fibrocytes
Car3	5.71028e-224	2.71511	0.641	0.204	1.09072e-219	Fibro-1	Car3	Fibrocytes
Rbp11	4.35349e-223	1.53036	0.943	0.493	8.31559e-219	Fibro-1	Rbp1	Fibrocytes
Lpar1	8.81035e-222	1.04144	0.565	0.137	1.68286e-217	Fibro-1	Lpar1	Fibrocytes
Atp1b3	8.34894e-215	1.53853	0.872	0.544	1.59473e-210	Fibro-1	Atp1b3	Fibrocytes
Neat11	2.21763e-214	1.86013	0.806	0.386	4.2359e-210	Fibro-1	Neat1	Fibrocytes
Syngr1	7.13294e-206	2.03855	0.809	0.477	1.36246e-201	Fibro-1	Syngr1	Fibrocytes
Malat11	3.65227e-196	1.16896	1	0.999	6.9762e-192	Fibro-1	Malat1	Fibrocytes
Cldn11	1.0269e-193	2.33391	0.596	0.187	1.96149e-189	Fibro-1	Cldn11	Fibrocytes
Gstm11	4.20647e-187	1.08809	0.779	0.313	8.03479e-183	Fibro-1	Gstm1	Fibrocytes
Cp1	2.19135e-184	1.08141	0.783	0.292	4.18571e-180	Fibro-1	Cp	Fibrocytes
Cald11	3.39498e-184	1.31145	0.787	0.324	6.48476e-180	Fibro-1	Cald1	Fibrocytes
Ldha1	5.50512e-178	1.36409	0.87	0.495	1.05153e-173	Fibro-1	Ldha	Fibrocytes
S100b	3.35215e-175	1.65656	0.971	0.764	6.40295e-171	Fibro-1	S100b	Fibrocytes
Car14	6.00158e-173	1.33126	0.72	0.329	1.14636e-168	Fibro-1	Car14	Fibrocytes
Adipor2	3.82829e-172	1.16181	0.595	0.21	7.31242e-168	Fibro-1	Adipor2	Fibrocytes
Car21	3.15869e-169	1.7082	0.716	0.328	6.03342e-165	Fibro-1	Car2	Fibrocytes
Ppp1r1a	1.27718e-167	1.93714	0.603	0.246	2.43954e-163	Fibro-1	Ppp1r1a	Fibrocytes
Irf1	8.01506e-163	1.45703	0.683	0.275	1.53096e-158	Fibro-1	Irf1	Fibrocytes
Ifitm31	8.04992e-161	1.28801	0.971	0.717	1.53761e-156	Fibro-1	Ifitm3	Fibrocytes
Oxct1	1.1786e-160	1.4119	0.746	0.419	2.25124e-156	Fibro-1	Oxct1	Fibrocytes
Sat1	1.8025e-160	1.46808	0.93	0.711	3.44295e-156	Fibro-1	Sat1	Fibrocytes
Ptgds1	5.02443e-160	1.76811	0.999	0.979	9.59717e-156	Fibro-1	Ptgds	Fibrocytes
Dkk31	2.75236e-152	1.35921	0.69	0.332	5.25729e-148	Fibro-1	Dkk3	Fibrocytes
Pid11	1.7249e-151	0.981937	0.566	0.184	3.29473e-147	Fibro-1	Pid1	Fibrocytes
Osbpl6	2.50468e-145	1.17499	0.73	0.391	4.78418e-141	Fibro-1	Osbpl6	Fibrocytes
Hspb11	4.1346e-145	1.12426	0.946	0.709	7.8975e-141	Fibro-1	Hspb1	Fibrocytes
Nr2f2	5.33427e-143	1.3322	0.692	0.315	1.0189e-138	Fibro-1	Nr2f2	Fibrocytes
Cog7	2.21069e-136	1.14622	0.562	0.228	4.22264e-132	Fibro-1	Cog7	Fibrocytes
Klf41	1.04061e-133	1.38197	0.756	0.393	1.98767e-129	Fibro-1	Klf4	Fibrocytes
St3gal6	1.16277e-131	1.08526	0.692	0.372	2.221e-127	Fibro-1	St3gal6	Fibrocytes
Zbtb203	4.88297e-131	0.962593	0.943	0.755	9.32696e-127	Fibro-1	Zbtb20	Fibrocytes
Gsn	4.06936e-129	2.1059	0.773	0.485	7.77288e-125	Fibro-1	Gsn	Fibrocytes
Irgm11	6.68986e-128	1.16206	0.546	0.191	1.27783e-123	Fibro-1	Irgm1	Fibrocytes
Bhlhe40	2.00845e-120	1.22377	0.706	0.394	3.83634e-116	Fibro-1	Bhlhe40	Fibrocytes
Chchd10	6.09502e-120	1.03026	0.986	0.924	1.16421e-115	Fibro-1	Chchd10	Fibrocytes
Ifitm21	8.19209e-119	0.836542	0.919	0.695	1.56477e-114	Fibro-1	Ifitm2	Fibrocytes
Junb	8.37457e-119	1.19281	0.96	0.886	1.59963e-114	Fibro-1	Junb	Fibrocytes
Mrps61	5.34476e-117	1.12298	0.743	0.476	1.0209e-112	Fibro-1	Mrps6	Fibrocytes
Fxyd61	3.78601e-115	1.10143	0.916	0.775	7.23166e-111	Fibro-1	Fxyd6	Fibrocytes
Phlda11	2.23222e-113	1.42323	0.793	0.533	4.26377e-109	Fibro-1	Phlda1	Fibrocytes
Igfbp22	9.3238e-110	1.14381	0.806	0.543	1.78094e-105	Fibro-1	Igfbp2	Fibrocytes
Ier31	3.99089e-109	1.47125	0.78	0.501	7.623e-105	Fibro-1	Ier3	Fibrocytes
Atf31	1.09914e-107	1.32432	0.847	0.631	2.09946e-103	Fibro-1	Atf3	Fibrocytes
Rgs21	4.4154e-103	1.34899	0.596	0.287	8.43385e-99	Fibro-1	Rgs2	Fibrocytes
Oat	2.13553e-102	0.910677	0.78	0.497	4.07908e-98	Fibro-1	Oat	Fibrocytes
Aldh21	4.69449e-101	0.846644	0.823	0.569	8.96695e-97	Fibro-1	Aldh2	Fibrocytes
Gas11	9.73532e-87	1.17077	0.514	0.228	1.85954e-82	Fibro-1	Gas1	Fibrocytes
Actn11	1.26094e-85	1.1577	0.551	0.257	2.40853e-81	Fibro-1	Actn1	Fibrocytes
Bmyc	1.97589e-85	1.02756	0.695	0.461	3.77414e-81	Fibro-1	Bmyc	Fibrocytes
Tmem371	1.42923e-83	0.842019	0.612	0.332	2.72998e-79	Fibro-1	Tmem37	Fibrocytes
Glrb	7.62746e-81	0.827801	0.748	0.482	1.45692e-76	Fibro-1	Glrb	Fibrocytes
Slc1a32	3.64682e-80	0.871738	0.629	0.361	6.9658e-76	Fibro-1	Slc1a3	Fibrocytes
Serpine22	2.82754e-79	1.17515	0.806	0.616	5.40088e-75	Fibro-1	Serpine2	Fibrocytes
Fos	3.24879e-78	0.923709	0.973	0.93	6.20551e-74	Fibro-1	Fos	Fibrocytes
Nudt41	3.37233e-78	1.2094	0.616	0.374	6.44149e-74	Fibro-1	Nudt4	Fibrocytes
Ifi27l2a	4.00563e-78	2.12532	0.601	0.326	7.65116e-74	Fibro-1	Ifi27l2a	Fibrocytes
Ddt	2.09307e-74	0.885899	0.672	0.446	3.99797e-70	Fibro-1	Ddt	Fibrocytes
Timp2	2.20592e-73	1.04034	0.706	0.463	4.21353e-69	Fibro-1	Timp2	Fibrocytes
Fosb1	1.03318e-71	0.922671	0.816	0.602	1.97348e-67	Fibro-1	Fosb	Fibrocytes
Arid5b1	1.63512e-71	0.895524	0.579	0.297	3.12325e-67	Fibro-1	Arid5b	Fibrocytes
Scd11	2.13906e-70	1.01817	0.669	0.46	4.08582e-66	Fibro-1	Scd1	Fibrocytes
Zfp36	2.42507e-68	0.970826	0.763	0.548	4.63213e-64	Fibro-1	Zfp36	Fibrocytes
Pnrc11	1.05442e-67	0.919962	0.748	0.558	2.01405e-63	Fibro-1	Pnrc1	Fibrocytes
Nbl1	2.78356e-65	1.20132	0.514	0.263	5.31689e-61	Fibro-1	Nbl1	Fibrocytes
Socs31	3.14521e-63	0.879064	0.757	0.538	6.00767e-59	Fibro-1	Socs3	Fibrocytes
Dusp1	7.17331e-46	1.06822	0.719	0.605	1.37017e-41	Fibro-1	Dusp1	Fibrocytes
Gadd45g1	1.17629e-38	1.35181	0.749	0.703	2.24683e-34	Fibro-1	Gadd45g	Fibrocytes
Hist1h2bc1	9.5726e-37	0.86526	0.632	0.478	1.82846e-32	Fibro-1	Hist1h2bc	Fibrocytes
Id22	8.81566e-31	0.82058	0.72	0.646	1.68388e-26	Fibro-1	Id2	Fibrocytes
Lypd12	0	2.75305	0.997	0.496	0	Neu1C	Lypd1	Spiral Ganglion Neurons Type 1C
Pou4f11	0	1.53715	0.918	0.126	0	Neu1C	Pou4f1	Spiral Ganglion Neurons Type 1C
Tagln31	0	1.46853	0.983	0.422	0	Neu1C	Tagln3	Spiral Ganglion Neurons Type 1C
Calm22	0	1.21824	1	0.981	0	Neu1C	Calm2	Spiral Ganglion Neurons Type 1C
Slc17a62	0	1.13908	0.916	0.218	0	Neu1C	Slc17a6	Spiral Ganglion Neurons Type 1C
Sphkap1	0	1.05937	0.723	0.14	0	Neu1C	Sphkap	Spiral Ganglion Neurons Type 1C
Cd164l21	0	0.940056	0.796	0.176	0	Neu1C	Cd164l2	Spiral Ganglion Neurons Type 1C
Rbfox31	0	0.924979	0.824	0.184	0	Neu1C	Rbfox3	Spiral Ganglion Neurons Type 1C
Rph3a1	0	0.885804	0.757	0.15	0	Neu1C	Rph3a	Spiral Ganglion Neurons Type 1C
Pcsk21	0	0.87296	0.799	0.148	0	Neu1C	Pcsk2	Spiral Ganglion Neurons Type 1C
Faim23	1.23695e-307	1.29047	0.971	0.385	2.36269e-303	Neu1C	Faim2	Spiral Ganglion Neurons Type 1C
Serpini12	7.94391e-306	1.18052	0.962	0.349	1.51737e-301	Neu1C	Serpini1	Spiral Ganglion Neurons Type 1C
Micu31	1.5598e-290	1.09891	0.943	0.326	2.97937e-286	Neu1C	Micu3	Spiral Ganglion Neurons Type 1C
Btbd93	2.70468e-287	1.32134	0.997	0.476	5.1662e-283	Neu1C	Btbd9	Spiral Ganglion Neurons Type 1C
Ntng12	6.95389e-282	1.04709	0.937	0.295	1.32826e-277	Neu1C	Ntng1	Spiral Ganglion Neurons Type 1C
6030419C18Rik1	2.47775e-281	0.87733	0.825	0.237	4.73274e-277	Neu1C	6030419C18Rik	Spiral Ganglion Neurons Type 1C
Pvalb4	3.98575e-277	1.44778	1	0.866	7.61318e-273	Neu1C	Pvalb	Spiral Ganglion Neurons Type 1C
Snrpn4	6.37957e-267	1.40526	0.999	0.67	1.21856e-262	Neu1C	Snrpn	Spiral Ganglion Neurons Type 1C
Vsnl12	2.57393e-264	1.25728	0.993	0.506	4.91647e-260	Neu1C	Vsnl1	Spiral Ganglion Neurons Type 1C
Ppm1h	2.83317e-263	0.879711	0.833	0.254	5.41164e-259	Neu1C	Ppm1h	Spiral Ganglion Neurons Type 1C
Cdk141	5.18213e-263	0.898813	0.878	0.28	9.89838e-259	Neu1C	Cdk14	Spiral Ganglion Neurons Type 1C
Ywhah2	1.8738e-262	1.23036	1	0.805	3.57914e-258	Neu1C	Ywhah	Spiral Ganglion Neurons Type 1C
Adam234	5.17397e-260	1.29745	1	0.512	9.88281e-256	Neu1C	Adam23	Spiral Ganglion Neurons Type 1C
Dnm32	1.39286e-258	1.0926	0.955	0.37	2.6605e-254	Neu1C	Dnm3	Spiral Ganglion Neurons Type 1C
Sncb4	8.7626e-257	1.31005	1	0.593	1.67374e-252	Neu1C	Sncb	Spiral Ganglion Neurons Type 1C
Kcnab22	1.51479e-255	1.1692	0.997	0.523	2.8934e-251	Neu1C	Kcnab2	Spiral Ganglion Neurons Type 1C
Ndufa43	4.60023e-252	1.04941	1	0.973	8.78689e-248	Neu1C	Ndufa4	Spiral Ganglion Neurons Type 1C
Nap1l54	1.64802e-251	1.24261	1	0.5	3.14789e-247	Neu1C	Nap1l5	Spiral Ganglion Neurons Type 1C
Stmn34	1.51815e-249	1.30097	1	0.843	2.89981e-245	Neu1C	Stmn3	Spiral Ganglion Neurons Type 1C
2010107E04Rik4	5.72579e-245	1.09815	1	0.922	1.09368e-240	Neu1C	2010107E04Rik	Spiral Ganglion Neurons Type 1C
Gng34	2.35842e-242	1.28863	0.997	0.553	4.50481e-238	Neu1C	Gng3	Spiral Ganglion Neurons Type 1C
Scg54	2.62151e-241	1.23114	0.999	0.632	5.00734e-237	Neu1C	Scg5	Spiral Ganglion Neurons Type 1C
Nos12	4.41499e-240	0.924986	0.911	0.32	8.43306e-236	Neu1C	Nos1	Spiral Ganglion Neurons Type 1C
Cib21	1.12837e-236	0.99916	0.924	0.362	2.15529e-232	Neu1C	Cib2	Spiral Ganglion Neurons Type 1C
Rab3a4	1.17124e-236	1.23676	0.996	0.634	2.23718e-232	Neu1C	Rab3a	Spiral Ganglion Neurons Type 1C
Ifitm102	7.65828e-236	1.12582	0.984	0.454	1.46281e-231	Neu1C	Ifitm10	Spiral Ganglion Neurons Type 1C
Nrn12	3.04553e-234	0.964643	0.911	0.329	5.81728e-230	Neu1C	Nrn1	Spiral Ganglion Neurons Type 1C
Vstm2l1	8.7073e-234	1.0296	0.902	0.341	1.66318e-229	Neu1C	Vstm2l	Spiral Ganglion Neurons Type 1C
Pcsk1n4	1.83377e-229	1.21025	1	0.665	3.50268e-225	Neu1C	Pcsk1n	Spiral Ganglion Neurons Type 1C
Pak11	1.61511e-228	0.883035	0.894	0.324	3.08502e-224	Neu1C	Pak1	Spiral Ganglion Neurons Type 1C
Eef1a24	5.60911e-227	1.1564	0.994	0.568	1.0714e-222	Neu1C	Eef1a2	Spiral Ganglion Neurons Type 1C
Cbx31	7.72168e-226	1.24818	0.984	0.579	1.47492e-221	Neu1C	Cbx3	Spiral Ganglion Neurons Type 1C
Ostf12	3.84064e-224	1.07537	0.987	0.618	7.33601e-220	Neu1C	Ostf1	Spiral Ganglion Neurons Type 1C
Ttc9b1	6.76657e-224	1.00988	0.953	0.397	1.29248e-219	Neu1C	Ttc9b	Spiral Ganglion Neurons Type 1C
Napb1	4.98085e-223	1.00082	0.964	0.396	9.51392e-219	Neu1C	Napb	Spiral Ganglion Neurons Type 1C
Map1a6	9.85909e-221	1.19498	0.997	0.573	1.88318e-216	Neu1C	Map1a	Spiral Ganglion Neurons Type 1C
Uchl12	3.50512e-220	1.09997	0.978	0.459	6.69513e-216	Neu1C	Uchl1	Spiral Ganglion Neurons Type 1C
Chgb4	2.39193e-219	1.12335	0.996	0.511	4.56882e-215	Neu1C	Chgb	Spiral Ganglion Neurons Type 1C
Otub11	3.00963e-218	1.09134	0.967	0.535	5.7487e-214	Neu1C	Otub1	Spiral Ganglion Neurons Type 1C
Aldh1a34	4.77399e-216	1.06316	0.988	0.458	9.1188e-212	Neu1C	Aldh1a3	Spiral Ganglion Neurons Type 1C
Bend62	1.57759e-215	0.911918	0.939	0.36	3.01335e-211	Neu1C	Bend6	Spiral Ganglion Neurons Type 1C
Ttll73	1.59007e-215	1.07665	0.984	0.454	3.0372e-211	Neu1C	Ttll7	Spiral Ganglion Neurons Type 1C
Rnf1232	5.4414e-215	0.900743	0.905	0.334	1.03936e-210	Neu1C	Rnf123	Spiral Ganglion Neurons Type 1C
Resp183	1.1043e-212	1.12548	0.974	0.493	2.10932e-208	Neu1C	Resp18	Spiral Ganglion Neurons Type 1C
Scn4b3	1.43605e-212	0.934689	0.968	0.392	2.74301e-208	Neu1C	Scn4b	Spiral Ganglion Neurons Type 1C
Elavl22	1.58632e-212	0.847627	0.92	0.337	3.03004e-208	Neu1C	Elavl2	Spiral Ganglion Neurons Type 1C
Nsf2	1.12404e-211	1.02282	0.971	0.439	2.14702e-207	Neu1C	Nsf	Spiral Ganglion Neurons Type 1C
Smyd22	7.50134e-210	1.01791	0.987	0.516	1.43283e-205	Neu1C	Smyd2	Spiral Ganglion Neurons Type 1C
Calm32	8.39735e-210	0.926798	1	0.849	1.60398e-205	Neu1C	Calm3	Spiral Ganglion Neurons Type 1C
Camk2g	7.07185e-208	0.847701	0.902	0.355	1.35079e-203	Neu1C	Camk2g	Spiral Ganglion Neurons Type 1C
Bex24	4.44545e-207	1.0422	0.99	0.501	8.49125e-203	Neu1C	Bex2	Spiral Ganglion Neurons Type 1C
BC0485462	3.76777e-206	0.854008	0.83	0.288	7.19681e-202	Neu1C	BC048546	Spiral Ganglion Neurons Type 1C
Cox5a4	4.11333e-206	1.0447	1	0.919	7.85688e-202	Neu1C	Cox5a	Spiral Ganglion Neurons Type 1C
Snap254	4.44852e-205	1.30992	1	0.806	8.49711e-201	Neu1C	Snap25	Spiral Ganglion Neurons Type 1C
Atp6v1g24	5.11499e-204	0.998163	0.964	0.431	9.77014e-200	Neu1C	Atp6v1g2	Spiral Ganglion Neurons Type 1C
Tubb34	7.40228e-204	1.06733	0.993	0.512	1.41391e-199	Neu1C	Tubb3	Spiral Ganglion Neurons Type 1C
Meg33	7.75372e-204	1.26142	0.999	0.75	1.48104e-199	Neu1C	Meg3	Spiral Ganglion Neurons Type 1C
Fabp34	1.28895e-201	1.04039	0.997	0.555	2.46202e-197	Neu1C	Fabp3	Spiral Ganglion Neurons Type 1C
Snhg114	2.71125e-199	1.06923	0.996	0.616	5.17875e-195	Neu1C	Snhg11	Spiral Ganglion Neurons Type 1C
Mllt114	1.95632e-197	0.986577	0.967	0.434	3.73676e-193	Neu1C	Mllt11	Spiral Ganglion Neurons Type 1C
Kcnc34	7.85446e-196	0.987258	0.996	0.524	1.50028e-191	Neu1C	Kcnc3	Spiral Ganglion Neurons Type 1C
Cplx14	3.54944e-194	1.06421	1	0.665	6.77979e-190	Neu1C	Cplx1	Spiral Ganglion Neurons Type 1C
Cpe1	1.23972e-193	0.968276	0.991	0.588	2.36799e-189	Neu1C	Cpe	Spiral Ganglion Neurons Type 1C
Atp1a33	1.00347e-191	1.00321	0.997	0.664	1.91673e-187	Neu1C	Atp1a3	Spiral Ganglion Neurons Type 1C
Ndufb82	3.35254e-190	0.843807	1	0.842	6.4037e-186	Neu1C	Ndufb8	Spiral Ganglion Neurons Type 1C
Nefh6	5.92935e-190	1.14313	1	0.717	1.13257e-185	Neu1C	Nefh	Spiral Ganglion Neurons Type 1C
Tspyl41	1.57859e-189	0.931582	0.961	0.431	3.01526e-185	Neu1C	Tspyl4	Spiral Ganglion Neurons Type 1C
Pin11	1.00262e-188	0.93272	0.991	0.604	1.91511e-184	Neu1C	Pin1	Spiral Ganglion Neurons Type 1C
Them63	1.31035e-186	0.936009	0.974	0.429	2.50289e-182	Neu1C	Them6	Spiral Ganglion Neurons Type 1C
Ndfip21	2.77364e-186	0.92955	0.98	0.579	5.29793e-182	Neu1C	Ndfip2	Spiral Ganglion Neurons Type 1C
Kcna22	7.98527e-183	0.885254	0.967	0.411	1.52527e-178	Neu1C	Kcna2	Spiral Ganglion Neurons Type 1C
Syt24	2.05412e-182	0.918797	0.98	0.449	3.92358e-178	Neu1C	Syt2	Spiral Ganglion Neurons Type 1C
Map24	4.59867e-180	0.940519	0.996	0.475	8.78392e-176	Neu1C	Map2	Spiral Ganglion Neurons Type 1C
Cend14	2.01006e-179	0.947189	0.985	0.513	3.83942e-175	Neu1C	Cend1	Spiral Ganglion Neurons Type 1C
Cdkn1b1	4.24359e-179	1.02256	0.961	0.458	8.10568e-175	Neu1C	Cdkn1b	Spiral Ganglion Neurons Type 1C
Kif5c	5.74446e-179	0.867698	0.949	0.401	1.09725e-174	Neu1C	Kif5c	Spiral Ganglion Neurons Type 1C
Ttc33	8.30462e-178	0.955972	0.999	0.668	1.58627e-173	Neu1C	Ttc3	Spiral Ganglion Neurons Type 1C
Atp5g14	9.8383e-177	0.827782	1	0.928	1.87921e-172	Neu1C	Atp5g1	Spiral Ganglion Neurons Type 1C
Cox5b3	1.08762e-176	0.810076	1	0.896	2.07747e-172	Neu1C	Cox5b	Spiral Ganglion Neurons Type 1C
Eno24	4.5172e-176	0.966208	0.994	0.555	8.6283e-172	Neu1C	Eno2	Spiral Ganglion Neurons Type 1C
Epb41l34	7.19055e-175	0.872305	0.961	0.425	1.37347e-170	Neu1C	Epb41l3	Spiral Ganglion Neurons Type 1C
Ablim23	2.73588e-174	0.87294	0.975	0.443	5.2258e-170	Neu1C	Ablim2	Spiral Ganglion Neurons Type 1C
Syp5	1.40124e-173	0.865923	0.974	0.425	2.67652e-169	Neu1C	Syp	Spiral Ganglion Neurons Type 1C
Stxbp14	3.52047e-171	0.921909	0.987	0.503	6.72445e-167	Neu1C	Stxbp1	Spiral Ganglion Neurons Type 1C
Thy14	1.42627e-170	0.935982	0.988	0.527	2.72433e-166	Neu1C	Thy1	Spiral Ganglion Neurons Type 1C
Vamp14	3.68562e-170	0.909363	0.99	0.517	7.0399e-166	Neu1C	Vamp1	Spiral Ganglion Neurons Type 1C
Gsk3b1	5.64493e-169	0.864151	0.981	0.576	1.07824e-164	Neu1C	Gsk3b	Spiral Ganglion Neurons Type 1C
Zwint4	6.4347e-169	0.930914	0.985	0.577	1.22909e-164	Neu1C	Zwint	Spiral Ganglion Neurons Type 1C
Atp1b16	1.20829e-167	0.966355	1	0.839	2.30795e-163	Neu1C	Atp1b1	Spiral Ganglion Neurons Type 1C
Ncs1	1.73533e-167	0.821637	0.953	0.424	3.31465e-163	Neu1C	Ncs1	Spiral Ganglion Neurons Type 1C
Rufy32	5.85649e-167	0.847524	0.962	0.433	1.11865e-162	Neu1C	Rufy3	Spiral Ganglion Neurons Type 1C
Sh3gl24	1.36397e-163	0.854234	0.971	0.455	2.60531e-159	Neu1C	Sh3gl2	Spiral Ganglion Neurons Type 1C
Klc23	1.73413e-163	0.833343	0.956	0.441	3.31237e-159	Neu1C	Klc2	Spiral Ganglion Neurons Type 1C
Dync1i14	2.30766e-162	0.855905	0.964	0.429	4.40786e-158	Neu1C	Dync1i1	Spiral Ganglion Neurons Type 1C
Fam57b3	4.64519e-162	0.806989	0.933	0.404	8.87278e-158	Neu1C	Fam57b	Spiral Ganglion Neurons Type 1C
Lrrc493	1.89035e-158	0.819447	0.958	0.441	3.61075e-154	Neu1C	Lrrc49	Spiral Ganglion Neurons Type 1C
Rab6b5	3.06582e-157	0.821798	0.971	0.446	5.85603e-153	Neu1C	Rab6b	Spiral Ganglion Neurons Type 1C
Pfn23	5.84e-156	0.852146	0.984	0.545	1.1155e-151	Neu1C	Pfn2	Spiral Ganglion Neurons Type 1C
Ckmt13	2.07045e-154	0.825541	0.953	0.462	3.95476e-150	Neu1C	Ckmt1	Spiral Ganglion Neurons Type 1C
1700020I14Rik2	3.23142e-154	0.835834	0.981	0.519	6.17233e-150	Neu1C	1700020I14Rik	Spiral Ganglion Neurons Type 1C
Nat8l2	4.41302e-154	0.809234	0.964	0.462	8.42932e-150	Neu1C	Nat8l	Spiral Ganglion Neurons Type 1C
Acot73	4.87302e-154	0.845794	0.978	0.505	9.30795e-150	Neu1C	Acot7	Spiral Ganglion Neurons Type 1C
Nefl5	5.69179e-153	1.00575	1	0.724	1.08719e-148	Neu1C	Nefl	Spiral Ganglion Neurons Type 1C
Sult4a13	1.32117e-152	0.837735	0.962	0.479	2.52358e-148	Neu1C	Sult4a1	Spiral Ganglion Neurons Type 1C
Syt113	2.13588e-151	0.854672	0.981	0.496	4.07975e-147	Neu1C	Syt11	Spiral Ganglion Neurons Type 1C
Map1b4	6.4649e-150	0.899262	0.997	0.662	1.23486e-145	Neu1C	Map1b	Spiral Ganglion Neurons Type 1C
Ywhag5	6.84058e-150	0.852107	0.999	0.644	1.30662e-145	Neu1C	Ywhag	Spiral Ganglion Neurons Type 1C
Elavl45	1.35717e-147	0.819359	0.987	0.443	2.59232e-143	Neu1C	Elavl4	Spiral Ganglion Neurons Type 1C
Mgst34	7.53115e-147	0.847601	0.991	0.62	1.43852e-142	Neu1C	Mgst3	Spiral Ganglion Neurons Type 1C
Pitpna2	1.61836e-145	0.803238	0.985	0.565	3.09123e-141	Neu1C	Pitpna	Spiral Ganglion Neurons Type 1C
Nefm4	5.5233e-143	0.859156	0.999	0.655	1.05501e-138	Neu1C	Nefm	Spiral Ganglion Neurons Type 1C
Klc14	2.20859e-138	0.829227	0.996	0.641	4.21862e-134	Neu1C	Klc1	Spiral Ganglion Neurons Type 1C
Scn1b5	1.91462e-134	0.812379	0.999	0.684	3.65712e-130	Neu1C	Scn1b	Spiral Ganglion Neurons Type 1C
Ndrg45	7.73025e-130	0.873072	0.999	0.596	1.47655e-125	Neu1C	Ndrg4	Spiral Ganglion Neurons Type 1C
Trf	9.23516e-300	4.59816	0.862	0.32	1.76401e-295	Fibro-2	Trf	Fibrocytes
Apod2	6.73036e-283	3.45833	0.996	0.846	1.28557e-278	Fibro-2	Apod	Fibrocytes
Dcn	2.14094e-227	3.43731	0.858	0.391	4.08942e-223	Fibro-2	Dcn	Fibrocytes
Coch1	1.81651e-195	4.0299	0.921	0.718	3.46971e-191	Fibro-2	Coch	Fibrocytes
Lum1	1.54191e-188	2.65184	0.652	0.205	2.9452e-184	Fibro-2	Lum	Fibrocytes
Apoe1	1.57211e-168	1.44032	1	0.988	3.00288e-164	Fibro-2	Apoe	Fibrocytes
Cp2	1.53081e-136	1.42078	0.74	0.298	2.92399e-132	Fibro-2	Cp	Fibrocytes
Cald12	4.72356e-134	1.4251	0.753	0.33	9.02248e-130	Fibro-2	Cald1	Fibrocytes
Car31	1.92161e-132	2.51139	0.583	0.21	3.67046e-128	Fibro-2	Car3	Fibrocytes
Dmp1	1.02834e-126	2.11039	0.516	0.169	1.96422e-122	Fibro-2	Dmp1	Fibrocytes
Ptn1	1.87319e-110	1.1941	0.931	0.785	3.57798e-106	Fibro-2	Ptn	Fibrocytes
Sparc	1.30332e-109	1.48509	0.834	0.609	2.48947e-105	Fibro-2	Sparc	Fibrocytes
Gjb62	7.68704e-103	1.3988	0.553	0.211	1.4683e-98	Fibro-2	Gjb6	Fibrocytes
Rbp12	2.50405e-102	1.36449	0.811	0.502	4.78299e-98	Fibro-2	Rbp1	Fibrocytes
Itm2b	2.20374e-100	0.830698	1	0.977	4.20937e-96	Fibro-2	Itm2b	Fibrocytes
Cst3	3.31967e-93	2.00621	0.991	0.979	6.34091e-89	Fibro-2	Cst3	Fibrocytes
Aebp12	2.12773e-91	1.62356	0.675	0.371	4.06417e-87	Fibro-2	Aebp1	Fibrocytes
Gng111	3.50962e-86	1.19426	0.746	0.505	6.70372e-82	Fibro-2	Gng11	Fibrocytes
Ebf11	2.57886e-76	1.2339	0.785	0.598	4.92588e-72	Fibro-2	Ebf1	Fibrocytes
Atp1a21	2.16984e-71	1.46561	0.617	0.352	4.14462e-67	Fibro-2	Atp1a2	Fibrocytes
Fos1	4.8421e-69	1.25393	0.933	0.932	9.24889e-65	Fibro-2	Fos	Fibrocytes
Col1a2	5.72539e-69	1.15035	0.529	0.273	1.09361e-64	Fibro-2	Col1a2	Fibrocytes
Ifitm32	1.47961e-67	0.968933	0.865	0.722	2.82621e-63	Fibro-2	Ifitm3	Fibrocytes
Laptm4a	8.07522e-64	0.823353	0.925	0.909	1.54245e-59	Fibro-2	Laptm4a	Fibrocytes
Tmem372	9.70888e-63	1.26656	0.564	0.337	1.85449e-58	Fibro-2	Tmem37	Fibrocytes
Ctsl1	4.8795e-61	0.822194	0.824	0.715	9.32033e-57	Fibro-2	Ctsl	Fibrocytes
S100b1	3.80201e-60	2.29172	0.882	0.769	7.26221e-56	Fibro-2	S100b	Fibrocytes
Cyr611	1.12406e-58	1.78552	0.636	0.438	2.14707e-54	Fibro-2	Cyr61	Fibrocytes
Nupr11	3.19902e-58	0.82619	0.686	0.459	6.11045e-54	Fibro-2	Nupr1	Fibrocytes
Ifitm22	8.3975e-58	0.884641	0.819	0.7	1.60401e-53	Fibro-2	Ifitm2	Fibrocytes
Serpine23	2.35248e-55	1.22009	0.746	0.62	4.49347e-51	Fibro-2	Serpine2	Fibrocytes
Car22	4.74986e-53	1.69936	0.548	0.336	9.07271e-49	Fibro-2	Car2	Fibrocytes
Junb1	9.99033e-53	1.06159	0.901	0.889	1.90825e-48	Fibro-2	Junb	Fibrocytes
Plpp31	3.23029e-52	0.960271	0.721	0.571	6.17018e-48	Fibro-2	Plpp3	Fibrocytes
2001-06-01	1.7559e-46	1.14906	0.888	0.91	3.35394e-42	Fibro-2	Jun	Fibrocytes
Ubc	6.52118e-45	0.849646	0.976	0.985	1.24561e-40	Fibro-2	Ubc	Fibrocytes
Gpm6a1	8.26959e-39	0.881931	0.604	0.469	1.57957e-34	Fibro-2	Gpm6a	Fibrocytes
Sat11	4.07696e-38	0.976361	0.766	0.718	7.7874e-34	Fibro-2	Sat1	Fibrocytes
Spp12	1.23889e-35	1.15637	0.97	0.946	2.36641e-31	Fibro-2	Spp1	Fibrocytes
Ptgds2	5.15304e-34	3.27778	0.972	0.98	9.84282e-30	Fibro-2	Ptgds	Fibrocytes
Serpinh1	1.06799e-28	1.02438	0.566	0.455	2.03996e-24	Fibro-2	Serpinh1	Fibrocytes
Cebpb1	4.56761e-27	0.823962	0.75	0.713	8.72459e-23	Fibro-2	Cebpb	Fibrocytes
Cd3021	5.06717e-26	0.874959	0.503	0.403	9.67881e-22	Fibro-2	Cd302	Fibrocytes
Pnrc12	1.32057e-25	0.839964	0.636	0.564	2.52242e-21	Fibro-2	Pnrc1	Fibrocytes
Otos	1.73421e-24	5.306	0.596	0.611	3.31252e-20	Fibro-2	Otos	Fibrocytes
Mgp	2.05644e-24	1.20018	0.516	0.402	3.92801e-20	Fibro-2	Mgp	Fibrocytes
Hspa1a1	3.41182e-23	0.981152	0.791	0.813	6.51693e-19	Fibro-2	Hspa1a	Fibrocytes
Dusp11	6.27089e-22	0.897741	0.656	0.608	1.1978e-17	Fibro-2	Dusp1	Fibrocytes
Btg22	2.02574e-21	0.874909	0.699	0.667	3.86936e-17	Fibro-2	Btg2	Fibrocytes
Gsn1	4.60649e-09	0.803058	0.508	0.496	8.79886e-05	Fibro-2	Gsn	Fibrocytes
Cxcl2	0	5.71498	0.79	0.085	0	Mac1	Cxcl2	Macrophages
Ccl4	0	5.57525	0.717	0.092	0	Mac1	Ccl4	Macrophages
Lyz2	0	5.07673	0.956	0.227	0	Mac1	Lyz2	Macrophages
C1qa	0	4.9036	0.911	0.116	0	Mac1	C1qa	Macrophages
Cd14	0	4.73493	0.898	0.094	0	Mac1	Cd14	Macrophages
Ccl3	0	4.36983	0.638	0.033	0	Mac1	Ccl3	Macrophages
C1qb	0	4.2884	0.9	0.085	0	Mac1	C1qb	Macrophages
Tyrobp	0	4.19083	0.992	0.125	0	Mac1	Tyrobp	Macrophages
C1qc	0	4.14207	0.904	0.056	0	Mac1	C1qc	Macrophages
Pf4	0	4.07877	0.715	0.052	0	Mac1	Pf4	Macrophages
Fcer1g	0	4.07392	0.979	0.088	0	Mac1	Fcer1g	Macrophages
Ccl12	0	4.0027	0.538	0.035	0	Mac1	Ccl12	Macrophages
Ctss	0	3.99424	0.936	0.039	0	Mac1	Ctss	Macrophages
Il1b	0	3.87634	0.576	0.034	0	Mac1	Il1b	Macrophages
Cd83	0	3.82623	0.815	0.072	0	Mac1	Cd83	Macrophages
Bcl2a1b	0	3.68536	0.744	0.02	0	Mac1	Bcl2a1b	Macrophages
Ctsc	0	3.28765	0.84	0.061	0	Mac1	Ctsc	Macrophages
Slfn2	0	3.20523	0.645	0.042	0	Mac1	Slfn2	Macrophages
Plek	0	2.9853	0.697	0.052	0	Mac1	Plek	Macrophages
Csf1r	0	2.82223	0.788	0.026	0	Mac1	Csf1r	Macrophages
Ms4a7	0	2.82163	0.692	0.016	0	Mac1	Ms4a7	Macrophages
Cd52	0	2.74885	0.736	0.044	0	Mac1	Cd52	Macrophages
Aif1	0	2.65403	0.738	0.025	0	Mac1	Aif1	Macrophages
Lilrb4a	0	2.59745	0.688	0.017	0	Mac1	Lilrb4a	Macrophages
Laptm5	0	2.56597	0.769	0.032	0	Mac1	Laptm5	Macrophages
C5ar1	0	2.50612	0.59	0.017	0	Mac1	C5ar1	Macrophages
Fcgr3	0	2.50492	0.694	0.018	0	Mac1	Fcgr3	Macrophages
Ccrl2	0	2.48235	0.572	0.033	0	Mac1	Ccrl2	Macrophages
Tlr2	0	2.47049	0.62	0.022	0	Mac1	Tlr2	Macrophages
Mrc1	0	2.46826	0.57	0.012	0	Mac1	Mrc1	Macrophages
Cd68	0	2.45449	0.709	0.03	0	Mac1	Cd68	Macrophages
Trem2	0	2.4406	0.653	0.024	0	Mac1	Trem2	Macrophages
Cd53	0	2.36925	0.696	0.021	0	Mac1	Cd53	Macrophages
Dab2	0	2.36869	0.676	0.078	0	Mac1	Dab2	Macrophages
Marcks	0	2.27751	0.836	0.22	0	Mac1	Marcks	Macrophages
Cxcl16	0	2.26927	0.659	0.112	0	Mac1	Cxcl16	Macrophages
Ctsh	0	2.2185	0.786	0.138	0	Mac1	Ctsh	Macrophages
AI607873	0	2.21217	0.539	0.007	0	Mac1	AI607873	Macrophages
Lcp1	0	2.19321	0.617	0.03	0	Mac1	Lcp1	Macrophages
Rgs10	0	2.15971	0.692	0.154	0	Mac1	Rgs10	Macrophages
Spi1	0	2.15503	0.676	0.023	0	Mac1	Spi1	Macrophages
Ltc4s	0	2.12675	0.509	0.02	0	Mac1	Ltc4s	Macrophages
C3ar1	0	2.11388	0.586	0.011	0	Mac1	C3ar1	Macrophages
Unc93b1	0	2.08309	0.69	0.051	0	Mac1	Unc93b1	Macrophages
Slc15a3	0	2.03703	0.574	0.015	0	Mac1	Slc15a3	Macrophages
Ms4a6c	0	2.03499	0.545	0.008	0	Mac1	Ms4a6c	Macrophages
Pld4	0	2.0324	0.613	0.016	0	Mac1	Pld4	Macrophages
Lst1	0	2.03163	0.57	0.032	0	Mac1	Lst1	Macrophages
Ptpn18	0	2.01159	0.613	0.036	0	Mac1	Ptpn18	Macrophages
Coro1a	0	1.89886	0.516	0.032	0	Mac1	Coro1a	Macrophages
Cybb	0	1.88283	0.572	0.014	0	Mac1	Cybb	Macrophages
Alox5ap	0	1.76673	0.566	0.047	0	Mac1	Alox5ap	Macrophages
P2ry6	0	1.76608	0.526	0.01	0	Mac1	P2ry6	Macrophages
Gmfg	0	1.7434	0.534	0.025	0	Mac1	Gmfg	Macrophages
Tmsb4x1	9.97794e-297	2.51988	1	0.979	1.90589e-292	Mac1	Tmsb4x	Macrophages
Irf8	4.62314e-276	1.73232	0.516	0.079	8.83065e-272	Mac1	Irf8	Macrophages
Cst31	1.61375e-274	2.63012	1	0.978	3.08243e-270	Mac1	Cst3	Macrophages
Cyba	3.55156e-268	2.24866	0.929	0.418	6.78383e-264	Mac1	Cyba	Macrophages
Ftl12	1.96038e-266	2.19794	1	0.997	3.74452e-262	Mac1	Ftl1	Macrophages
Trf1	1.37539e-256	1.58904	0.877	0.32	2.62714e-252	Mac1	Trf	Macrophages
H2-D1	2.25461e-251	2.01697	0.948	0.43	4.30652e-247	Mac1	H2-D1	Macrophages
B2m	9.62957e-242	2.0926	0.994	0.751	1.83934e-237	Mac1	B2m	Macrophages
Gatm	1.37594e-239	2.19055	0.782	0.273	2.62819e-235	Mac1	Gatm	Macrophages
Rps291	7.62906e-234	1.51094	1	0.988	1.45723e-229	Mac1	Rps29	Macrophages
Rel	2.16849e-229	1.84237	0.561	0.12	4.14204e-225	Mac1	Rel	Macrophages
H2-K1	2.3156e-228	1.99413	0.9	0.394	4.42302e-224	Mac1	H2-K1	Macrophages
Cd74	2.04632e-227	5.05014	0.62	0.159	3.90868e-223	Mac1	Cd74	Macrophages
Ccl2	9.77631e-225	3.93476	0.613	0.151	1.86737e-220	Mac1	Ccl2	Macrophages
Apoe2	6.49929e-207	2.97686	0.992	0.988	1.24143e-202	Mac1	Apoe	Macrophages
Lgmn	1.36895e-205	2.33668	0.865	0.508	2.61483e-201	Mac1	Lgmn	Macrophages
Ctsz	5.13739e-194	2.08193	0.861	0.526	9.81294e-190	Mac1	Ctsz	Macrophages
Fyb	3.22547e-188	1.5771	0.516	0.122	6.16097e-184	Mac1	Fyb	Macrophages
Sepp11	2.26693e-181	2.12235	0.919	0.662	4.33006e-177	Mac1	Sepp1	Macrophages
Arpc1b1	6.08505e-181	1.6861	0.896	0.544	1.16231e-176	Mac1	Arpc1b	Macrophages
Kctd122	6.48477e-180	1.80197	0.711	0.241	1.23866e-175	Mac1	Kctd12	Macrophages
Nfkbia1	7.97408e-178	2.25836	0.877	0.516	1.52313e-173	Mac1	Nfkbia	Macrophages
Marcksl11	5.24685e-174	2.44994	0.879	0.563	1.0022e-169	Mac1	Marcksl1	Macrophages
Fxyd5	9.68375e-173	1.5405	0.599	0.166	1.84969e-168	Mac1	Fxyd5	Macrophages
Npc21	3.41485e-168	1.51571	0.929	0.696	6.5227e-164	Mac1	Npc2	Macrophages
Fau	1.00563e-165	1.03637	0.998	0.985	1.92085e-161	Mac1	Fau	Macrophages
Grn	3.24656e-164	1.94838	0.696	0.294	6.20125e-160	Mac1	Grn	Macrophages
Sdcbp	2.32545e-160	1.68574	0.879	0.62	4.44185e-156	Mac1	Sdcbp	Macrophages
Hexb	1.10256e-159	2.39053	0.721	0.345	2.106e-155	Mac1	Hexb	Macrophages
Gm101161	1.48762e-159	1.82462	0.871	0.55	2.8415e-155	Mac1	Gm10116	Macrophages
Mef2c	3.66378e-159	1.5141	0.617	0.207	6.99818e-155	Mac1	Mef2c	Macrophages
Cotl1	4.38549e-155	1.74188	0.699	0.311	8.37672e-151	Mac1	Cotl1	Macrophages
Arpc2	2.64525e-151	1.47803	0.869	0.633	5.05269e-147	Mac1	Arpc2	Macrophages
Srgn1	1.21295e-149	1.82111	0.703	0.303	2.31686e-145	Mac1	Srgn	Macrophages
Rpl321	9.25864e-148	1.08447	0.996	0.982	1.76849e-143	Mac1	Rpl32	Macrophages
Rps91	4.87087e-144	1.0769	0.998	0.966	9.30384e-140	Mac1	Rps9	Macrophages
Rpl35a1	3.67672e-137	0.957957	1	0.973	7.0229e-133	Mac1	Rpl35a	Macrophages
Ctsb	4.95278e-137	1.54657	0.929	0.817	9.46031e-133	Mac1	Ctsb	Macrophages
Hexa	5.9656e-134	1.6232	0.69	0.333	1.13949e-129	Mac1	Hexa	Macrophages
Rps111	1.73e-132	1.01374	0.996	0.972	3.30447e-128	Mac1	Rps11	Macrophages
Rps191	1.73599e-130	0.945875	1	0.983	3.31592e-126	Mac1	Rps19	Macrophages
Rps4x1	4.48405e-130	1.11375	0.988	0.942	8.56497e-126	Mac1	Rps4x	Macrophages
Cebpb2	6.03644e-130	1.41145	0.942	0.707	1.15302e-125	Mac1	Cebpb	Macrophages
Rps181	3.73241e-129	1.09505	0.99	0.957	7.12927e-125	Mac1	Rps18	Macrophages
Pfn1	9.27257e-129	1.21306	0.954	0.868	1.77115e-124	Mac1	Pfn1	Macrophages
Rpl351	1.61979e-124	1.06218	0.992	0.962	3.09396e-120	Mac1	Rpl35	Macrophages
Rps231	5.19387e-124	0.906056	0.998	0.978	9.92081e-120	Mac1	Rps23	Macrophages
Zeb2	8.31084e-123	1.53096	0.576	0.221	1.58745e-118	Mac1	Zeb2	Macrophages
Rplp01	3.59577e-122	1.03109	0.99	0.947	6.86828e-118	Mac1	Rplp0	Macrophages
Rpl18a1	1.31765e-117	0.884709	1	0.99	2.51685e-113	Mac1	Rpl18a	Macrophages
Rpl101	4.82369e-117	0.995715	0.988	0.941	9.21372e-113	Mac1	Rpl10	Macrophages
Rpl37a1	1.21373e-111	0.848497	0.998	0.987	2.31835e-107	Mac1	Rpl37a	Macrophages
Rps51	2.2129e-111	0.916521	0.992	0.971	4.22686e-107	Mac1	Rps5	Macrophages
H3f3b1	8.78563e-111	1.08147	0.998	0.975	1.67814e-106	Mac1	H3f3b	Macrophages
Hspa8	4.2014e-109	0.959864	1	0.99	8.02509e-105	Mac1	Hspa8	Macrophages
Hmox1	1.36276e-108	2.0628	0.59	0.253	2.603e-104	Mac1	Hmox1	Macrophages
Efhd2	8.42089e-107	1.44581	0.609	0.286	1.60847e-102	Mac1	Efhd2	Macrophages
Rps281	9.27588e-107	1.05785	0.971	0.888	1.77179e-102	Mac1	Rps28	Macrophages
Gm102601	1.33025e-106	1.11251	0.969	0.904	2.54091e-102	Mac1	Gm10260	Macrophages
Rpl131	5.27603e-106	0.803828	1	0.989	1.00777e-101	Mac1	Rpl13	Macrophages
Rps31	9.01691e-106	0.883012	0.979	0.939	1.72232e-101	Mac1	Rps3	Macrophages
Clic1	1.08315e-105	1.20908	0.784	0.438	2.06893e-101	Mac1	Clic1	Macrophages
Rps241	1.43022e-104	0.871273	0.996	0.958	2.73186e-100	Mac1	Rps24	Macrophages
Rap1b	1.58651e-102	1.27545	0.724	0.428	3.0304e-98	Mac1	Rap1b	Macrophages
Lgals11	4.21459e-99	0.805042	0.925	0.808	8.05029e-95	Mac1	Lgals1	Macrophages
Rps18-ps31	1.20657e-95	1.04814	0.936	0.833	2.30467e-91	Mac1	Rps18-ps3	Macrophages
Rpl171	2.37938e-93	0.849479	0.985	0.965	4.54486e-89	Mac1	Rpl17	Macrophages
Ninj1	1.04776e-92	1.64048	0.607	0.322	2.00132e-88	Mac1	Ninj1	Macrophages
Rpl391	1.70316e-90	0.894416	0.969	0.935	3.25321e-86	Mac1	Rpl39	Macrophages
Ctsa	3.61806e-89	1.35612	0.672	0.429	6.91085e-85	Mac1	Ctsa	Macrophages
Ifitm23	6.22193e-84	1.21926	0.859	0.699	1.18845e-79	Mac1	Ifitm2	Macrophages
Rpl29	5.04501e-82	0.83723	0.921	0.853	9.63646e-78	Mac1	Rpl29	Macrophages
Pim1	8.4898e-82	1.57665	0.572	0.282	1.62164e-77	Mac1	Pim1	Macrophages
Emp31	5.14183e-81	1.19753	0.595	0.278	9.82141e-77	Mac1	Emp3	Macrophages
Klf61	5.49024e-81	1.46531	0.713	0.438	1.04869e-76	Mac1	Klf6	Macrophages
Arpc3	4.78393e-80	1.14734	0.773	0.649	9.13779e-76	Mac1	Arpc3	Macrophages
Eif4a1	1.18234e-78	1.06361	0.877	0.823	2.25839e-74	Mac1	Eif4a1	Macrophages
Rpl121	3.61763e-75	0.943169	0.865	0.76	6.91004e-71	Mac1	Rpl12	Macrophages
Rps121	3.43259e-74	0.838995	0.908	0.84	6.55658e-70	Mac1	Rps12	Macrophages
Skil	7.49003e-73	1.42405	0.536	0.267	1.43067e-68	Mac1	Skil	Macrophages
Rpl10a	7.99154e-73	0.827506	0.961	0.907	1.52646e-68	Mac1	Rpl10a	Macrophages
Tpm31	4.55596e-69	0.912746	0.79	0.579	8.70233e-65	Mac1	Tpm3	Macrophages
Gm9843	6.97458e-69	0.940962	0.83	0.716	1.33221e-64	Mac1	Gm9843	Macrophages
Ctsd	1.19338e-68	1.44619	0.886	0.839	2.27947e-64	Mac1	Ctsd	Macrophages
Rnaset2a	8.75704e-65	1.14725	0.528	0.274	1.67268e-60	Mac1	Rnaset2a	Macrophages
Asah1	2.09412e-64	1.11201	0.593	0.371	3.99998e-60	Mac1	Asah1	Macrophages
Klf2	1.62331e-63	1.86451	0.709	0.521	3.10068e-59	Mac1	Klf2	Macrophages
Btg11	5.0701e-60	1.1568	0.846	0.794	9.68439e-56	Mac1	Btg1	Macrophages
Ier51	5.79815e-60	1.13018	0.655	0.411	1.1075e-55	Mac1	Ier5	Macrophages
Sat12	2.96592e-58	0.985233	0.811	0.717	5.66521e-54	Mac1	Sat1	Macrophages
Dhrs31	5.70279e-58	0.910577	0.524	0.249	1.08929e-53	Mac1	Dhrs3	Macrophages
Ybx11	8.37238e-58	0.805211	0.865	0.792	1.59921e-53	Mac1	Ybx1	Macrophages
Serinc3	4.28601e-55	1.04677	0.58	0.394	8.18671e-51	Mac1	Serinc3	Macrophages
Cstb	2.73635e-51	1.16681	0.75	0.682	5.22671e-47	Mac1	Cstb	Macrophages
Sh3bgrl3	2.76093e-49	0.82219	0.744	0.652	5.27365e-45	Mac1	Sh3bgrl3	Macrophages
Tmem176b1	3.07688e-49	0.884034	0.775	0.633	5.87715e-45	Mac1	Tmem176b	Macrophages
Gnai2	5.05664e-49	0.812544	0.726	0.564	9.65868e-45	Mac1	Gnai2	Macrophages
Ifi27l2a1	1.12548e-47	0.985777	0.551	0.33	2.14977e-43	Mac1	Ifi27l2a	Macrophages
Actr3	2.11002e-46	1.03123	0.584	0.434	4.03035e-42	Mac1	Actr3	Macrophages
Sh3glb1	2.37744e-46	0.940361	0.559	0.371	4.54114e-42	Mac1	Sh3glb1	Macrophages
Arpc5	3.43219e-44	0.858294	0.64	0.508	6.55582e-40	Mac1	Arpc5	Macrophages
Hspa1a2	6.22383e-44	1.64129	0.821	0.812	1.18881e-39	Mac1	Hspa1a	Macrophages
Rrbp11	1.50768e-40	0.874669	0.603	0.414	2.87981e-36	Mac1	Rrbp1	Macrophages
Dnaja11	2.46961e-40	1.07391	0.886	0.885	4.71721e-36	Mac1	Dnaja1	Macrophages
Ifrd11	1.00825e-39	1.13504	0.628	0.486	1.92586e-35	Mac1	Ifrd1	Macrophages
Ier32	5.10812e-37	1.00044	0.665	0.507	9.75703e-33	Mac1	Ier3	Macrophages
Gm8730	7.17019e-37	0.813604	0.634	0.506	1.36958e-32	Mac1	Gm8730	Macrophages
Actb	1.44458e-35	0.826696	0.992	0.979	2.75929e-31	Mac1	Actb	Macrophages
Gpx1	1.52188e-33	0.904315	0.661	0.594	2.90694e-29	Mac1	Gpx1	Macrophages
Kdm6b	2.31181e-30	1.13073	0.509	0.36	4.41578e-26	Mac1	Kdm6b	Macrophages
Gadd45b	1.45431e-28	0.910334	0.62	0.517	2.77788e-24	Mac1	Gadd45b	Macrophages
Ppp1r15a	1.96259e-28	0.969923	0.667	0.571	3.74875e-24	Mac1	Ppp1r15a	Macrophages
Rhob	1.22915e-22	1.10287	0.593	0.57	2.3478e-18	Mac1	Rhob	Macrophages
Sqstm1	4.48571e-20	0.888195	0.632	0.633	8.56816e-16	Mac1	Sqstm1	Macrophages
Crip1	4.63408e-17	0.850838	0.566	0.517	8.85156e-13	Mac1	Crip1	Macrophages
Mgp1	0	4.38136	0.984	0.389	0	Fibro-3	Mgp	Fibrocytes
Nbl11	0	3.51121	0.925	0.254	0	Fibro-3	Nbl1	Fibrocytes
Sfrp4	0	3.33437	0.686	0.09	0	Fibro-3	Sfrp4	Fibrocytes
Fxyd51	0	3.12946	0.806	0.161	0	Fibro-3	Fxyd5	Fibrocytes
Cldn111	0	2.60547	0.806	0.186	0	Fibro-3	Cldn11	Fibrocytes
Islr	0	2.55442	0.889	0.108	0	Fibro-3	Islr	Fibrocytes
Slc47a1	0	2.50896	0.668	0.013	0	Fibro-3	Slc47a1	Fibrocytes
Rspo3	0	2.20759	0.723	0.025	0	Fibro-3	Rspo3	Fibrocytes
Slc4a10	0	2.16854	0.577	0.064	0	Fibro-3	Slc4a10	Fibrocytes
Klf5	0	2.0037	0.729	0.096	0	Fibro-3	Klf5	Fibrocytes
Fn11	0	1.98951	0.613	0.097	0	Fibro-3	Fn1	Fibrocytes
Ramp1	0	1.94086	0.615	0.059	0	Fibro-3	Ramp1	Fibrocytes
Mfap5	0	1.79244	0.567	0.044	0	Fibro-3	Mfap5	Fibrocytes
Itih2	0	1.67959	0.615	0.077	0	Fibro-3	Itih2	Fibrocytes
Asgr1	0	1.64873	0.555	0.026	0	Fibro-3	Asgr1	Fibrocytes
Anxa3	0	1.64156	0.676	0.074	0	Fibro-3	Anxa3	Fibrocytes
Perp	0	1.56214	0.591	0.089	0	Fibro-3	Perp	Fibrocytes
Bmp4	0	1.49053	0.553	0.046	0	Fibro-3	Bmp4	Fibrocytes
Ildr2	0	1.47937	0.559	0.02	0	Fibro-3	Ildr2	Fibrocytes
Fbln1	0	1.43652	0.53	0.045	0	Fibro-3	Fbln1	Fibrocytes
Slc16a11	0	1.33751	0.557	0.059	0	Fibro-3	Slc16a11	Fibrocytes
Thbd	0	1.33467	0.516	0.041	0	Fibro-3	Thbd	Fibrocytes
Foxp2	0	1.24353	0.526	0.043	0	Fibro-3	Foxp2	Fibrocytes
Ltbp4	2.23064e-305	1.17077	0.52	0.067	4.26074e-301	Fibro-3	Ltbp4	Fibrocytes
Abcg2	2.95642e-297	1.23326	0.609	0.094	5.64705e-293	Fibro-3	Abcg2	Fibrocytes
Lypd2	3.48922e-292	2.0633	0.573	0.091	6.66477e-288	Fibro-3	Lypd2	Fibrocytes
Scara31	7.83642e-289	1.71604	0.68	0.132	1.49683e-284	Fibro-3	Scara3	Fibrocytes
Crabp2	1.02183e-286	1.57523	0.555	0.083	1.95179e-282	Fibro-3	Crabp2	Fibrocytes
Mxra8	4.86668e-277	1.40717	0.686	0.138	9.29585e-273	Fibro-3	Mxra8	Fibrocytes
Rbp13	3.30762e-248	2.15052	0.976	0.498	6.31788e-244	Fibro-3	Rbp1	Fibrocytes
Cst32	9.99387e-240	1.70051	1	0.978	1.90893e-235	Fibro-3	Cst3	Fibrocytes
Ramp2	1.04728e-234	1.18005	0.518	0.085	2.0004e-230	Fibro-3	Ramp2	Fibrocytes
Arhgdib	1.22715e-231	0.944456	0.516	0.083	2.34398e-227	Fibro-3	Arhgdib	Fibrocytes
Lbp	7.77424e-231	1.10452	0.532	0.089	1.48496e-226	Fibro-3	Lbp	Fibrocytes
Gjb63	9.60629e-227	1.55891	0.765	0.206	1.8349e-222	Fibro-3	Gjb6	Fibrocytes
Col8a11	4.45483e-218	1.52793	0.711	0.178	8.50916e-214	Fibro-3	Col8a1	Fibrocytes
Gm149641	1.68265e-210	1.14462	0.623	0.131	3.21403e-206	Fibro-3	Gm14964	Fibrocytes
Efemp11	9.83184e-198	1.82778	0.883	0.406	1.87798e-193	Fibro-3	Efemp1	Fibrocytes
Cped1	1.41312e-195	0.982109	0.514	0.096	2.69921e-191	Fibro-3	Cped1	Fibrocytes
Dcn1	3.26553e-193	1.68013	0.891	0.392	6.23748e-189	Fibro-3	Dcn	Fibrocytes
Serping1	2.39808e-179	1.51773	0.698	0.207	4.58058e-175	Fibro-3	Serping1	Fibrocytes
Igfbp4	7.83638e-173	1.47495	0.741	0.242	1.49683e-168	Fibro-3	Igfbp4	Fibrocytes
Emp32	2.12818e-171	1.32029	0.783	0.273	4.06504e-167	Fibro-3	Emp3	Fibrocytes
Cd81	2.88392e-162	1.07626	0.996	0.937	5.50858e-158	Fibro-3	Cd81	Fibrocytes
Rhoc	5.58619e-160	1.38074	0.814	0.341	1.06702e-155	Fibro-3	Rhoc	Fibrocytes
Itm2b1	4.38102e-158	0.965674	0.998	0.977	8.36818e-154	Fibro-3	Itm2b	Fibrocytes
Cald13	1.51233e-156	1.22432	0.846	0.328	2.88869e-152	Fibro-3	Cald1	Fibrocytes
Nrp1	3.1312e-156	1.38617	0.652	0.206	5.9809e-152	Fibro-3	Nrp1	Fibrocytes
Smim14	2.08422e-155	1.35514	0.905	0.641	3.98107e-151	Fibro-3	Smim14	Fibrocytes
Itm2c	9.46846e-155	1.6826	0.955	0.732	1.80857e-150	Fibro-3	Itm2c	Fibrocytes
Anxa21	2.13351e-154	1.39111	0.877	0.475	4.07522e-150	Fibro-3	Anxa2	Fibrocytes
Clic11	2.31283e-154	1.34628	0.874	0.436	4.41774e-150	Fibro-3	Clic1	Fibrocytes
Rpl22l11	8.80993e-154	1.14733	0.988	0.923	1.68278e-149	Fibro-3	Rpl22l1	Fibrocytes
Ptn2	3.06714e-147	0.998501	0.982	0.784	5.85854e-143	Fibro-3	Ptn	Fibrocytes
Lmo41	9.80079e-146	1.51954	0.794	0.387	1.87205e-141	Fibro-3	Lmo4	Fibrocytes
Bace21	3.55589e-143	1.04858	0.553	0.147	6.79211e-139	Fibro-3	Bace2	Fibrocytes
Igfbp61	9.5727e-138	1.1386	0.98	0.69	1.82848e-133	Fibro-3	Igfbp6	Fibrocytes
Anxa11	1.11475e-134	1.09843	0.656	0.213	2.12928e-130	Fibro-3	Anxa1	Fibrocytes
Ptgds3	3.60094e-124	1.93083	0.996	0.979	6.87815e-120	Fibro-3	Ptgds	Fibrocytes
Plpp32	4.02181e-123	1.37885	0.907	0.567	7.68206e-119	Fibro-3	Plpp3	Fibrocytes
Tmem176a1	1.88491e-121	1.46155	0.862	0.503	3.60038e-117	Fibro-3	Tmem176a	Fibrocytes
Ptrf	2.491e-117	0.969178	0.597	0.201	4.75806e-113	Fibro-3	Ptrf	Fibrocytes
Pgrmc11	7.17879e-115	1.23984	0.872	0.635	1.37122e-110	Fibro-3	Pgrmc1	Fibrocytes
Tsc22d11	1.74096e-114	1.05978	0.947	0.75	3.32541e-110	Fibro-3	Tsc22d1	Fibrocytes
Tmem176b2	1.42203e-113	1.16787	0.919	0.629	2.71623e-109	Fibro-3	Tmem176b	Fibrocytes
Rpl102	4.20569e-113	0.852751	0.99	0.941	8.0333e-109	Fibro-3	Rpl10	Fibrocytes
Gstm12	2.63036e-110	1.01105	0.741	0.32	5.02425e-106	Fibro-3	Gstm1	Fibrocytes
Gjb22	6.39137e-110	0.840616	0.662	0.244	1.22082e-105	Fibro-3	Gjb2	Fibrocytes
Laptm4a1	3.21815e-109	0.816047	0.986	0.907	6.14699e-105	Fibro-3	Laptm4a	Fibrocytes
Slc38a2	3.76594e-108	1.57061	0.84	0.6	7.19332e-104	Fibro-3	Slc38a2	Fibrocytes
Smpdl3a	3.20459e-107	1.09672	0.619	0.242	6.12109e-103	Fibro-3	Smpdl3a	Fibrocytes
Rhoa	6.13323e-106	0.966953	0.937	0.793	1.17151e-101	Fibro-3	Rhoa	Fibrocytes
Rfk	3.78684e-105	1.43106	0.737	0.447	7.23324e-101	Fibro-3	Rfk	Fibrocytes
Clic41	2.13364e-99	1.04694	0.704	0.33	4.07547e-95	Fibro-3	Clic4	Fibrocytes
Alcam	3.84296e-99	1.1416	0.516	0.188	7.34044e-95	Fibro-3	Alcam	Fibrocytes
Pcolce	5.25304e-99	1.01192	0.597	0.226	1.00338e-94	Fibro-3	Pcolce	Fibrocytes
Glul2	7.1375e-99	1.04707	0.957	0.821	1.36333e-94	Fibro-3	Glul	Fibrocytes
Klf21	3.43425e-98	1.29682	0.826	0.518	6.55975e-94	Fibro-3	Klf2	Fibrocytes
Gsn2	4.42083e-96	1.24445	0.789	0.488	8.44422e-92	Fibro-3	Gsn	Fibrocytes
Nupr12	3.96004e-93	1.10079	0.785	0.456	7.56407e-89	Fibro-3	Nupr1	Fibrocytes
Arpc1b2	2.53552e-92	0.981014	0.844	0.546	4.84309e-88	Fibro-3	Arpc1b	Fibrocytes
Cdkn1c	6.31577e-91	0.881786	0.63	0.255	1.20637e-86	Fibro-3	Cdkn1c	Fibrocytes
Fcgrt1	3.53316e-90	1.0044	0.759	0.41	6.74869e-86	Fibro-3	Fcgrt	Fibrocytes
Fgfr1	8.52992e-86	1.10826	0.623	0.306	1.6293e-81	Fibro-3	Fgfr1	Fibrocytes
Cxadr1	3.68002e-82	0.962009	0.506	0.185	7.02921e-78	Fibro-3	Cxadr	Fibrocytes
Klf9	7.30528e-82	1.07644	0.711	0.4	1.39538e-77	Fibro-3	Klf9	Fibrocytes
Ddah2	8.20978e-82	0.926759	0.599	0.267	1.56815e-77	Fibro-3	Ddah2	Fibrocytes
2002-06-01	1.86839e-81	1.27736	0.957	0.908	3.56881e-77	Fibro-3	Jun	Fibrocytes
Gpx8	3.44119e-81	0.858052	0.609	0.271	6.57301e-77	Fibro-3	Gpx8	Fibrocytes
Eef1d	5.02947e-81	0.897737	0.872	0.693	9.60679e-77	Fibro-3	Eef1d	Fibrocytes
Dusp12	5.13618e-81	1.50287	0.812	0.603	9.81062e-77	Fibro-3	Dusp1	Fibrocytes
Fos2	6.44471e-80	1.28025	0.962	0.931	1.231e-75	Fibro-3	Fos	Fibrocytes
Adamts1	6.4635e-80	0.901622	0.512	0.188	1.23459e-75	Fibro-3	Adamts1	Fibrocytes
Hes1	6.9272e-80	0.995357	0.559	0.223	1.32316e-75	Fibro-3	Hes1	Fibrocytes
Aldh22	1.90162e-79	0.85356	0.836	0.571	3.63228e-75	Fibro-3	Aldh2	Fibrocytes
Junb2	1.9505e-79	1.36434	0.943	0.888	3.72565e-75	Fibro-3	Junb	Fibrocytes
Emb1	4.61941e-76	1.18606	0.526	0.226	8.82354e-72	Fibro-3	Emb	Fibrocytes
Timp21	1.80369e-75	1.02182	0.759	0.464	3.44522e-71	Fibro-3	Timp2	Fibrocytes
Cstb1	3.20171e-74	1.1131	0.854	0.679	6.11559e-70	Fibro-3	Cstb	Fibrocytes
Gstm5	5.01563e-74	1.18705	0.802	0.588	9.58036e-70	Fibro-3	Gstm5	Fibrocytes
Arl4a	1.43981e-70	0.868083	0.577	0.261	2.75019e-66	Fibro-3	Arl4a	Fibrocytes
Cd151	3.4722e-69	0.831681	0.623	0.31	6.63224e-65	Fibro-3	Cd151	Fibrocytes
Fndc3a	3.56613e-68	0.814678	0.508	0.214	6.81167e-64	Fibro-3	Fndc3a	Fibrocytes
Serpinh11	3.65047e-68	0.816809	0.751	0.451	6.97276e-64	Fibro-3	Serpinh1	Fibrocytes
Id12	3.31214e-67	1.29944	0.725	0.481	6.32651e-63	Fibro-3	Id1	Fibrocytes
Lrrc58	4.35012e-67	0.911496	0.717	0.471	8.30916e-63	Fibro-3	Lrrc58	Fibrocytes
Kctd123	1.77353e-66	0.862603	0.571	0.245	3.38762e-62	Fibro-3	Kctd12	Fibrocytes
Hist1h1c	1.19083e-62	0.832118	0.522	0.233	2.2746e-58	Fibro-3	Hist1h1c	Fibrocytes
Bzw11	6.63863e-60	1.25429	0.731	0.52	1.26804e-55	Fibro-3	Bzw1	Fibrocytes
Klf42	2.9231e-59	1.09393	0.686	0.399	5.58341e-55	Fibro-3	Klf4	Fibrocytes
Igfbp52	3.23299e-59	1.14667	0.733	0.463	6.17532e-55	Fibro-3	Igfbp5	Fibrocytes
Ggh	9.53948e-59	0.86615	0.538	0.265	1.82214e-54	Fibro-3	Ggh	Fibrocytes
Por	1.28463e-58	0.889214	0.565	0.276	2.45378e-54	Fibro-3	Por	Fibrocytes
Serpinb6a	1.36817e-55	0.878836	0.656	0.412	2.61334e-51	Fibro-3	Serpinb6a	Fibrocytes
Nr4a1	2.26657e-53	1.14079	0.662	0.44	4.32937e-49	Fibro-3	Nr4a1	Fibrocytes
Hspb12	7.26597e-53	0.935907	0.842	0.715	1.38787e-48	Fibro-3	Hspb1	Fibrocytes
Vim2	8.53146e-53	1.08407	0.664	0.437	1.62959e-48	Fibro-3	Vim	Fibrocytes
Bhlhe401	8.86716e-53	0.958902	0.642	0.4	1.69372e-48	Fibro-3	Bhlhe40	Fibrocytes
Ptp4a21	2.05669e-51	0.858077	0.713	0.526	3.92848e-47	Fibro-3	Ptp4a2	Fibrocytes
Podxl2	8.509e-51	0.833881	0.676	0.476	1.62531e-46	Fibro-3	Podxl2	Fibrocytes
Ogn	9.29817e-51	1.3138	0.516	0.267	1.77604e-46	Fibro-3	Ogn	Fibrocytes
F31	8.63533e-50	0.884495	0.601	0.354	1.64943e-45	Fibro-3	F3	Fibrocytes
Egr11	1.0086e-49	0.911738	0.828	0.719	1.92653e-45	Fibro-3	Egr1	Fibrocytes
Fosb2	3.24882e-48	1.09523	0.775	0.606	6.20557e-44	Fibro-3	Fosb	Fibrocytes
Ier21	3.18309e-44	0.903053	0.806	0.669	6.08001e-40	Fibro-3	Ier2	Fibrocytes
Socs32	1.50906e-42	1.01519	0.729	0.541	2.88246e-38	Fibro-3	Socs3	Fibrocytes
Clu4	2.25435e-38	1.49281	0.854	0.834	4.30604e-34	Fibro-3	Clu	Fibrocytes
Atf32	2.35372e-36	1.12918	0.765	0.636	4.49584e-32	Fibro-3	Atf3	Fibrocytes
Btg23	1.56272e-30	0.990643	0.749	0.665	2.98495e-26	Fibro-3	Btg2	Fibrocytes
Micu32	3.7999e-227	1.23694	0.931	0.333	7.25818e-223	Neu1B-2	Micu3	Spiral Ganglion Neurons Type 1B
Cbx32	3.74286e-208	1.40043	1	0.583	7.14923e-204	Neu1B-2	Cbx3	Spiral Ganglion Neurons Type 1B
Snap255	2.09817e-189	1.46079	1	0.808	4.00772e-185	Neu1B-2	Snap25	Spiral Ganglion Neurons Type 1B
Scn4b4	5.15072e-187	1.15594	0.967	0.399	9.83839e-183	Neu1B-2	Scn4b	Spiral Ganglion Neurons Type 1B
Otub12	1.67182e-163	1.12518	0.969	0.54	3.19334e-159	Neu1B-2	Otub1	Spiral Ganglion Neurons Type 1B
Zscan26	2.26624e-163	0.835758	0.845	0.288	4.32875e-159	Neu1B-2	Zscan26	Spiral Ganglion Neurons Type 1B
Marf11	1.6755e-161	0.954942	0.923	0.377	3.20037e-157	Neu1B-2	Marf1	Spiral Ganglion Neurons Type 1B
Ywhah3	8.21229e-157	1.07531	1	0.807	1.56863e-152	Neu1B-2	Ywhah	Spiral Ganglion Neurons Type 1B
Eno25	8.66868e-153	1.0692	0.998	0.559	1.65581e-148	Neu1B-2	Eno2	Spiral Ganglion Neurons Type 1B
Ifitm103	4.11581e-152	1.05854	0.976	0.461	7.86161e-148	Neu1B-2	Ifitm10	Spiral Ganglion Neurons Type 1B
Vsnl13	1.51873e-151	1.07579	0.98	0.512	2.90092e-147	Neu1B-2	Vsnl1	Spiral Ganglion Neurons Type 1B
Sncb5	8.42741e-151	1.15742	0.996	0.597	1.60972e-146	Neu1B-2	Sncb	Spiral Ganglion Neurons Type 1B
Efr3a5	9.16491e-151	1.16338	1	0.62	1.75059e-146	Neu1B-2	Efr3a	Spiral Ganglion Neurons Type 1B
Btbd94	9.89433e-151	1.09299	0.957	0.483	1.88992e-146	Neu1B-2	Btbd9	Spiral Ganglion Neurons Type 1B
Sema3e3	1.80861e-150	0.919365	0.833	0.306	3.45463e-146	Neu1B-2	Sema3e	Spiral Ganglion Neurons Type 1B
Sh3gl25	1.94201e-149	1.01305	0.974	0.46	3.70943e-145	Neu1B-2	Sh3gl2	Spiral Ganglion Neurons Type 1B
Ndrg46	8.83723e-149	1.16495	1	0.601	1.688e-144	Neu1B-2	Ndrg4	Spiral Ganglion Neurons Type 1B
Chgb5	3.40981e-145	1.0437	0.988	0.517	6.51307e-141	Neu1B-2	Chgb	Spiral Ganglion Neurons Type 1B
Dpysl22	1.83971e-144	0.932131	0.996	0.75	3.51402e-140	Neu1B-2	Dpysl2	Spiral Ganglion Neurons Type 1B
Pvalb5	1.15468e-143	1.17953	1	0.867	2.20555e-139	Neu1B-2	Pvalb	Spiral Ganglion Neurons Type 1B
Ndufa44	2.98081e-143	0.90575	1	0.973	5.69364e-139	Neu1B-2	Ndufa4	Spiral Ganglion Neurons Type 1B
Rab6b6	4.56833e-143	0.969803	0.971	0.452	8.72596e-139	Neu1B-2	Rab6b	Spiral Ganglion Neurons Type 1B
Map1a7	9.82802e-143	1.1072	0.996	0.578	1.87725e-138	Neu1B-2	Map1a	Spiral Ganglion Neurons Type 1B
Isl13	9.09343e-142	0.961494	0.965	0.426	1.73694e-137	Neu1B-2	Isl1	Spiral Ganglion Neurons Type 1B
Snrpn5	1.20495e-141	1.14745	1	0.674	2.30158e-137	Neu1B-2	Snrpn	Spiral Ganglion Neurons Type 1B
Stxbp15	3.35941e-141	1.00947	0.988	0.508	6.41682e-137	Neu1B-2	Stxbp1	Spiral Ganglion Neurons Type 1B
Cdkn1b2	1.7524e-140	1.10988	0.955	0.464	3.34727e-136	Neu1B-2	Cdkn1b	Spiral Ganglion Neurons Type 1B
Syp6	7.35716e-140	0.935942	0.976	0.431	1.40529e-135	Neu1B-2	Syp	Spiral Ganglion Neurons Type 1B
Clasp21	2.52431e-138	0.971652	0.949	0.423	4.82168e-134	Neu1B-2	Clasp2	Spiral Ganglion Neurons Type 1B
Vstm2l2	6.49461e-138	0.824571	0.902	0.347	1.24054e-133	Neu1B-2	Vstm2l	Spiral Ganglion Neurons Type 1B
Lrrn14	7.70498e-138	0.900024	0.929	0.386	1.47173e-133	Neu1B-2	Lrrn1	Spiral Ganglion Neurons Type 1B
Elavl23	1.16329e-137	0.822877	0.892	0.344	2.222e-133	Neu1B-2	Elavl2	Spiral Ganglion Neurons Type 1B
Klc15	1.72045e-136	0.995056	1	0.644	3.28624e-132	Neu1B-2	Klc1	Spiral Ganglion Neurons Type 1B
Calm23	4.40447e-136	0.876387	1	0.981	8.41297e-132	Neu1B-2	Calm2	Spiral Ganglion Neurons Type 1B
Ywhag6	6.25052e-136	1.01215	0.998	0.648	1.19391e-131	Neu1B-2	Ywhag	Spiral Ganglion Neurons Type 1B
Fgf101	1.08068e-134	0.827055	0.864	0.338	2.0642e-130	Neu1B-2	Fgf10	Spiral Ganglion Neurons Type 1B
Uchl13	2.35612e-134	0.982317	0.967	0.465	4.50043e-130	Neu1B-2	Uchl1	Spiral Ganglion Neurons Type 1B
Nefh7	2.56018e-134	1.128	1	0.72	4.89021e-130	Neu1B-2	Nefh	Spiral Ganglion Neurons Type 1B
Nsf3	1.65147e-133	0.926584	0.974	0.445	3.15447e-129	Neu1B-2	Nsf	Spiral Ganglion Neurons Type 1B
Eef1a25	3.33337e-133	1.03733	0.99	0.573	6.36706e-129	Neu1B-2	Eef1a2	Spiral Ganglion Neurons Type 1B
Snap913	7.96932e-132	0.933135	0.949	0.431	1.52222e-127	Neu1B-2	Snap91	Spiral Ganglion Neurons Type 1B
Stmn35	9.56416e-132	1.08184	1	0.845	1.82685e-127	Neu1B-2	Stmn3	Spiral Ganglion Neurons Type 1B
Cplx15	1.93513e-131	1.01027	1	0.669	3.6963e-127	Neu1B-2	Cplx1	Spiral Ganglion Neurons Type 1B
Mllt115	3.77492e-131	0.943365	0.949	0.441	7.21048e-127	Neu1B-2	Mllt11	Spiral Ganglion Neurons Type 1B
Nap1l55	2.3433e-130	0.999941	0.988	0.506	4.47594e-126	Neu1B-2	Nap1l5	Spiral Ganglion Neurons Type 1B
Rnf1233	6.18789e-130	0.858195	0.853	0.342	1.18195e-125	Neu1B-2	Rnf123	Spiral Ganglion Neurons Type 1B
Elavl46	1.0345e-128	0.959127	0.984	0.449	1.97601e-124	Neu1B-2	Elavl4	Spiral Ganglion Neurons Type 1B
Rab3a5	5.07247e-128	1.03934	0.994	0.638	9.68893e-124	Neu1B-2	Rab3a	Spiral Ganglion Neurons Type 1B
Gng35	1.09916e-127	0.99752	0.99	0.558	2.09951e-123	Neu1B-2	Gng3	Spiral Ganglion Neurons Type 1B
Gsk3b2	8.88567e-127	0.92087	0.976	0.581	1.69725e-122	Neu1B-2	Gsk3b	Spiral Ganglion Neurons Type 1B
Atp5g15	1.32883e-126	0.831225	1	0.929	2.53819e-122	Neu1B-2	Atp5g1	Spiral Ganglion Neurons Type 1B
Napb2	1.34911e-126	0.873444	0.943	0.403	2.57693e-122	Neu1B-2	Napb	Spiral Ganglion Neurons Type 1B
Vamp15	4.75466e-126	0.933204	0.984	0.522	9.08187e-122	Neu1B-2	Vamp1	Spiral Ganglion Neurons Type 1B
2010107E04Rik5	6.28866e-126	0.890058	1	0.923	1.2012e-121	Neu1B-2	2010107E04Rik	Spiral Ganglion Neurons Type 1B
Scg55	8.66233e-126	0.990389	0.994	0.636	1.65459e-121	Neu1B-2	Scg5	Spiral Ganglion Neurons Type 1B
Rcan2	1.14638e-125	0.811472	0.853	0.35	2.1897e-121	Neu1B-2	Rcan2	Spiral Ganglion Neurons Type 1B
Epb41l35	3.05025e-125	0.893282	0.959	0.431	5.82629e-121	Neu1B-2	Epb41l3	Spiral Ganglion Neurons Type 1B
Mapk8ip21	5.85812e-125	0.831685	0.931	0.403	1.11896e-120	Neu1B-2	Mapk8ip2	Spiral Ganglion Neurons Type 1B
Dync1i15	8.92962e-124	0.895617	0.955	0.436	1.70565e-119	Neu1B-2	Dync1i1	Spiral Ganglion Neurons Type 1B
Map25	1.09077e-123	0.932712	0.986	0.481	2.08347e-119	Neu1B-2	Map2	Spiral Ganglion Neurons Type 1B
Ank25	4.59188e-123	1.02393	0.996	0.652	8.77096e-119	Neu1B-2	Ank2	Spiral Ganglion Neurons Type 1B
Cox5a5	6.47213e-123	0.930128	1	0.92	1.23624e-118	Neu1B-2	Cox5a	Spiral Ganglion Neurons Type 1B
Bex25	1.3089e-122	0.938352	0.976	0.507	2.50013e-118	Neu1B-2	Bex2	Spiral Ganglion Neurons Type 1B
Syt25	1.50535e-122	0.894854	0.965	0.455	2.87537e-118	Neu1B-2	Syt2	Spiral Ganglion Neurons Type 1B
Syt73	2.91122e-122	0.803105	0.906	0.375	5.56072e-118	Neu1B-2	Syt7	Spiral Ganglion Neurons Type 1B
Iqsec11	4.40624e-122	0.832346	0.839	0.34	8.41635e-118	Neu1B-2	Iqsec1	Spiral Ganglion Neurons Type 1B
Adam235	5.07683e-122	0.983006	0.988	0.518	9.69725e-118	Neu1B-2	Adam23	Spiral Ganglion Neurons Type 1B
Pcsk1n5	7.80421e-122	1.00072	0.994	0.669	1.49068e-117	Neu1B-2	Pcsk1n	Spiral Ganglion Neurons Type 1B
Snhg115	1.33432e-121	0.94482	0.994	0.62	2.54869e-117	Neu1B-2	Snhg11	Spiral Ganglion Neurons Type 1B
Spock35	2.81132e-121	0.98222	0.992	0.546	5.36991e-117	Neu1B-2	Spock3	Spiral Ganglion Neurons Type 1B
Sult4a14	3.49093e-121	0.890766	0.959	0.485	6.66802e-117	Neu1B-2	Sult4a1	Spiral Ganglion Neurons Type 1B
Tspyl42	3.78794e-121	0.863382	0.953	0.437	7.23534e-117	Neu1B-2	Tspyl4	Spiral Ganglion Neurons Type 1B
Ncs11	5.96182e-121	0.862187	0.933	0.43	1.13877e-116	Neu1B-2	Ncs1	Spiral Ganglion Neurons Type 1B
Cltc3	3.22606e-120	0.894778	0.99	0.623	6.1621e-116	Neu1B-2	Cltc	Spiral Ganglion Neurons Type 1B
Cend15	1.61004e-119	0.918217	0.976	0.519	3.07534e-115	Neu1B-2	Cend1	Spiral Ganglion Neurons Type 1B
Them64	2.69907e-119	0.87977	0.945	0.436	5.15548e-115	Neu1B-2	Them6	Spiral Ganglion Neurons Type 1B
Ghitm4	6.88086e-119	0.879228	0.994	0.688	1.31431e-114	Neu1B-2	Ghitm	Spiral Ganglion Neurons Type 1B
Slc17a74	2.5333e-118	0.892497	0.955	0.465	4.83885e-114	Neu1B-2	Slc17a7	Spiral Ganglion Neurons Type 1B
Ina3	3.22352e-118	0.818311	0.921	0.393	6.15725e-114	Neu1B-2	Ina	Spiral Ganglion Neurons Type 1B
Trnp13	7.01508e-118	0.862226	0.961	0.455	1.33995e-113	Neu1B-2	Trnp1	Spiral Ganglion Neurons Type 1B
Atp1a34	1.13677e-117	0.909011	0.984	0.668	2.17135e-113	Neu1B-2	Atp1a3	Spiral Ganglion Neurons Type 1B
Kcnc14	1.99741e-117	0.843952	0.967	0.438	3.81525e-113	Neu1B-2	Kcnc1	Spiral Ganglion Neurons Type 1B
Atp6v1g25	4.06545e-117	0.888717	0.941	0.437	7.76542e-113	Neu1B-2	Atp6v1g2	Spiral Ganglion Neurons Type 1B
Kif5c1	7.43286e-117	0.824807	0.923	0.408	1.41975e-112	Neu1B-2	Kif5c	Spiral Ganglion Neurons Type 1B
Thy15	8.16069e-116	0.899222	0.986	0.533	1.55877e-111	Neu1B-2	Thy1	Spiral Ganglion Neurons Type 1B
Ablim24	6.75383e-115	0.850802	0.957	0.45	1.29005e-110	Neu1B-2	Ablim2	Spiral Ganglion Neurons Type 1B
Lrrc494	8.34247e-115	0.835067	0.963	0.446	1.5935e-110	Neu1B-2	Lrrc49	Spiral Ganglion Neurons Type 1B
Kcnc35	3.98644e-114	0.858721	0.992	0.529	7.6145e-110	Neu1B-2	Kcnc3	Spiral Ganglion Neurons Type 1B
Cox7b4	5.04958e-113	0.82688	1	0.879	9.6452e-109	Neu1B-2	Cox7b	Spiral Ganglion Neurons Type 1B
Syt114	8.90074e-113	0.867037	0.982	0.502	1.70013e-108	Neu1B-2	Syt11	Spiral Ganglion Neurons Type 1B
Faim24	1.31862e-112	0.800294	0.904	0.393	2.5187e-108	Neu1B-2	Faim2	Spiral Ganglion Neurons Type 1B
Map7d23	1.32755e-111	0.81383	0.951	0.426	2.53575e-107	Neu1B-2	Map7d2	Spiral Ganglion Neurons Type 1B
Tubb35	1.08314e-110	0.905029	0.976	0.518	2.06891e-106	Neu1B-2	Tubb3	Spiral Ganglion Neurons Type 1B
Mgst35	4.11771e-110	0.894216	0.982	0.625	7.86524e-106	Neu1B-2	Mgst3	Spiral Ganglion Neurons Type 1B
Atp5g33	4.97007e-110	0.809122	0.998	0.757	9.49333e-106	Neu1B-2	Atp5g3	Spiral Ganglion Neurons Type 1B
Nefl6	1.15067e-109	1.01336	1	0.727	2.1979e-105	Neu1B-2	Nefl	Spiral Ganglion Neurons Type 1B
Dnm14	2.97622e-109	0.862786	0.978	0.551	5.68488e-105	Neu1B-2	Dnm1	Spiral Ganglion Neurons Type 1B
Ttll74	3.70908e-109	0.806411	0.971	0.46	7.08472e-105	Neu1B-2	Ttll7	Spiral Ganglion Neurons Type 1B
Dst4	4.58263e-107	0.874822	0.992	0.532	8.75328e-103	Neu1B-2	Dst	Spiral Ganglion Neurons Type 1B
Pfn24	1.13507e-106	0.839804	0.976	0.55	2.16809e-102	Neu1B-2	Pfn2	Spiral Ganglion Neurons Type 1B
Atp1b17	2.72644e-105	0.893604	0.998	0.841	5.20778e-101	Neu1B-2	Atp1b1	Spiral Ganglion Neurons Type 1B
Stmn24	3.31369e-105	0.864142	0.959	0.488	6.32947e-101	Neu1B-2	Stmn2	Spiral Ganglion Neurons Type 1B
Abr4	9.11666e-104	0.810681	0.976	0.497	1.74137e-99	Neu1B-2	Abr	Spiral Ganglion Neurons Type 1B
Meg34	2.58607e-103	0.950118	0.996	0.753	4.93966e-99	Neu1B-2	Meg3	Spiral Ganglion Neurons Type 1B
Atp6v1b22	3.74956e-103	0.802055	0.955	0.526	7.16203e-99	Neu1B-2	Atp6v1b2	Spiral Ganglion Neurons Type 1B
Smyd23	1.20134e-102	0.83738	0.967	0.522	2.29468e-98	Neu1B-2	Smyd2	Spiral Ganglion Neurons Type 1B
Kcnab23	5.01638e-102	0.820625	0.971	0.529	9.58178e-98	Neu1B-2	Kcnab2	Spiral Ganglion Neurons Type 1B
Map1b5	2.22377e-101	0.868752	0.996	0.666	4.24763e-97	Neu1B-2	Map1b	Spiral Ganglion Neurons Type 1B
1700020I14Rik3	3.10203e-101	0.807515	0.953	0.525	5.9252e-97	Neu1B-2	1700020I14Rik	Spiral Ganglion Neurons Type 1B
Nefm5	8.13697e-100	0.850806	1	0.659	1.55424e-95	Neu1B-2	Nefm	Spiral Ganglion Neurons Type 1B
Ttc34	4.96794e-98	0.822822	0.998	0.672	9.48925e-94	Neu1B-2	Ttc3	Spiral Ganglion Neurons Type 1B
Scn1b6	3.38847e-93	0.801009	0.996	0.688	6.47232e-89	Neu1B-2	Scn1b	Spiral Ganglion Neurons Type 1B
Inmt	0	3.15709	0.744	0.107	0	Fibro-4	Inmt	Fibrocytes
Cald14	0	3.01727	0.972	0.326	0	Fibro-4	Cald1	Fibrocytes
Serping11	0	2.74609	0.837	0.204	0	Fibro-4	Serping1	Fibrocytes
Fst	0	2.7327	0.521	0.027	0	Fibro-4	Fst	Fibrocytes
Cp3	0	2.61773	0.948	0.295	0	Fibro-4	Cp	Fibrocytes
Moxd11	0	2.13642	0.649	0.073	0	Fibro-4	Moxd1	Fibrocytes
Igfbp41	9.67338e-297	2.66401	0.857	0.24	1.84771e-292	Fibro-4	Igfbp4	Fibrocytes
Plpp33	1.29964e-264	3.17572	0.976	0.565	2.48244e-260	Fibro-4	Plpp3	Fibrocytes
Ogn1	3.3325e-238	2.46505	0.796	0.26	6.3654e-234	Fibro-4	Ogn	Fibrocytes
Dmp11	3.74833e-238	2.66841	0.685	0.166	7.15969e-234	Fibro-4	Dmp1	Fibrocytes
Apoe3	1.72415e-220	2.03646	1	0.988	3.2933e-216	Fibro-4	Apoe	Fibrocytes
Apod3	8.69715e-215	2.46188	0.993	0.847	1.66124e-210	Fibro-4	Apod	Fibrocytes
Cebpb3	1.99122e-213	2.73938	0.987	0.707	3.80343e-209	Fibro-4	Cebpb	Fibrocytes
Ccl11	2.39023e-213	2.96998	0.503	0.088	4.56558e-209	Fibro-4	Ccl11	Fibrocytes
Ifitm33	1.15031e-208	2.31149	0.991	0.72	2.19722e-204	Fibro-4	Ifitm3	Fibrocytes
Ctsl2	8.24636e-188	2.01665	0.957	0.712	1.57514e-183	Fibro-4	Ctsl	Fibrocytes
Col8a12	4.79773e-177	1.64461	0.657	0.18	9.16414e-173	Fibro-4	Col8a1	Fibrocytes
Pde4b1	1.09463e-176	2.07465	0.746	0.274	2.09084e-172	Fibro-4	Pde4b	Fibrocytes
Irgm12	6.44681e-171	1.83128	0.662	0.193	1.2314e-166	Fibro-4	Irgm1	Fibrocytes
Slco1c11	1.11279e-169	1.55755	0.584	0.147	2.12554e-165	Fibro-4	Slco1c1	Fibrocytes
Coch2	1.71963e-165	2.62601	0.933	0.719	3.28466e-161	Fibro-4	Coch	Fibrocytes
Cd3022	3.22336e-159	1.86007	0.794	0.395	6.15694e-155	Fibro-4	Cd302	Fibrocytes
Cxcl12	2.56615e-157	1.74531	0.568	0.15	4.9016e-153	Fibro-4	Cxcl12	Fibrocytes
Socs33	8.03375e-156	2.05758	0.902	0.537	1.53453e-151	Fibro-4	Socs3	Fibrocytes
Trib1	2.30563e-151	1.82527	0.601	0.182	4.40398e-147	Fibro-4	Trib1	Fibrocytes
Rbp14	1.8371e-148	1.59259	0.911	0.5	3.50905e-144	Fibro-4	Rbp1	Fibrocytes
Efemp12	2.03313e-148	1.85525	0.816	0.409	3.88349e-144	Fibro-4	Efemp1	Fibrocytes
Id31	1.05461e-145	1.82503	0.976	0.842	2.01442e-141	Fibro-4	Id3	Fibrocytes
[truncated: 3,011 more rows]

## Sheet: Cluster Markers Lat Wall
	p_val	avg_log2FC	pct.1	pct.2	p_val_adj	cluster	gene	Cell Type
Fxyd3	0	2.0331	0.998	0.839	0	Int_1	Fxyd3	Intermediate Cells				scRNA sequencing	https://pubmed.ncbi.nlm.nih.gov/34592158/
Atp1b1	0	1.9368	1	0.914	0	Int_1	Atp1b1	Intermediate Cells				Lateral wall	GSM5124299	Mouse cochlea lateral wall, naive 1
Rlbp1	0	1.84449	0.98	0.596	0	Int_1	Rlbp1	Intermediate Cells					GSM5124300	Mouse cochlea lateral wall, naive 2
Hpse	0	1.79026	1	0.808	0	Int_1	Hpse	Intermediate Cells					GSM5124301	Mouse cochlea lateral wall, naive 3
Slc45a2	0	1.76473	0.998	0.579	0	Int_1	Slc45a2	Intermediate Cells					GSM5124302	Mouse cochlea lateral wall, naive 4
Dct	0	1.72844	1	0.983	0	Int_1	Dct	Intermediate Cells
Syt4	0	1.68974	0.871	0.412	0	Int_1	Syt4	Intermediate Cells
Plp1	0	1.6497	0.994	0.547	0	Int_1	Plp1	Intermediate Cells
Tmem176a	0	1.62031	0.999	0.794	0	Int_1	Tmem176a	Intermediate Cells
Tyr	0	1.58871	0.997	0.555	0	Int_1	Tyr	Intermediate Cells
Scn1b	0	1.57083	0.998	0.678	0	Int_1	Scn1b	Intermediate Cells
Mlana	0	1.53904	0.996	0.582	0	Int_1	Mlana	Intermediate Cells
Gsta4	0	1.53897	1	0.969	0	Int_1	Gsta4	Intermediate Cells
Dkk3	0	1.53436	0.999	0.647	0	Int_1	Dkk3	Intermediate Cells
Tmem176b	0	1.51326	1	0.858	0	Int_1	Tmem176b	Intermediate Cells
Kcnn4	0	1.48416	0.933	0.314	0	Int_1	Kcnn4	Intermediate Cells
Gpnmb	0	1.46982	1	0.799	0	Int_1	Gpnmb	Intermediate Cells
Ifi27l2a	0	1.42798	0.999	0.91	0	Int_1	Ifi27l2a	Intermediate Cells
Taf1d	0	1.42176	0.976	0.503	0	Int_1	Taf1d	Intermediate Cells
Hhatl	0	1.40811	1	0.812	0	Int_1	Hhatl	Intermediate Cells
Fth1	0	1.39293	1	1	0	Int_1	Fth1	Intermediate Cells
Ctsb	0	1.39285	1	0.923	0	Int_1	Ctsb	Intermediate Cells
Gsta2	0	1.34199	0.986	0.634	0	Int_1	Gsta2	Intermediate Cells
Gsta1	0	1.33811	0.996	0.569	0	Int_1	Gsta1	Intermediate Cells
Kcnj10	0	1.31158	0.998	0.775	0	Int_1	Kcnj10	Intermediate Cells
Stmn3	0	1.28859	0.967	0.673	0	Int_1	Stmn3	Intermediate Cells
Cox8b	0	1.2706	1	0.827	0	Int_1	Cox8b	Intermediate Cells
Pmp22	0	1.25787	0.969	0.499	0	Int_1	Pmp22	Intermediate Cells
Bmyc	0	1.21475	0.94	0.502	0	Int_1	Bmyc	Intermediate Cells
Adm	0	1.20879	0.939	0.395	0	Int_1	Adm	Intermediate Cells
Car2	0	1.20864	0.964	0.738	0	Int_1	Car2	Intermediate Cells
Car14	0	1.20592	1	0.738	0	Int_1	Car14	Intermediate Cells
Kcnj13	0	1.17399	0.837	0.356	0	Int_1	Kcnj13	Intermediate Cells
Tpi1	0	1.17131	0.998	0.911	0	Int_1	Tpi1	Intermediate Cells
Tinagl1	0	1.16795	0.971	0.589	0	Int_1	Tinagl1	Intermediate Cells
Syngr1	0	1.16609	0.998	0.688	0	Int_1	Syngr1	Intermediate Cells
Gpi1	0	1.14637	0.977	0.801	0	Int_1	Gpi1	Intermediate Cells
Cotl1	0	1.13387	0.976	0.641	0	Int_1	Cotl1	Intermediate Cells
Sepp1	0	1.13092	1	0.96	0	Int_1	Sepp1	Intermediate Cells
Ednrb	0	1.12885	0.964	0.438	0	Int_1	Ednrb	Intermediate Cells
Oxct1	0	1.12648	0.99	0.728	0	Int_1	Oxct1	Intermediate Cells
St6galnac2	0	1.12483	0.968	0.572	0	Int_1	St6galnac2	Intermediate Cells
Scrg1	0	1.11986	0.964	0.459	0	Int_1	Scrg1	Intermediate Cells
Aldoa	0	1.11671	1	0.984	0	Int_1	Aldoa	Intermediate Cells
Cited1	0	1.11381	0.966	0.561	0	Int_1	Cited1	Intermediate Cells
Met	0	1.09494	0.975	0.508	0	Int_1	Met	Intermediate Cells
Phlda1	0	1.08726	0.997	0.754	0	Int_1	Phlda1	Intermediate Cells
C2	0	1.08454	0.911	0.338	0	Int_1	C2	Intermediate Cells
Eno1	0	1.07359	0.994	0.866	0	Int_1	Eno1	Intermediate Cells
Nrp2	0	1.07027	0.954	0.478	0	Int_1	Nrp2	Intermediate Cells
Cd63	0	1.05591	1	0.955	0	Int_1	Cd63	Intermediate Cells
Emp3	0	1.05451	0.949	0.459	0	Int_1	Emp3	Intermediate Cells
Cmtm5	0	1.05083	0.873	0.322	0	Int_1	Cmtm5	Intermediate Cells
Plin3	0	1.04119	0.982	0.678	0	Int_1	Plin3	Intermediate Cells
Atp1b3	0	1.0359	0.998	0.835	0	Int_1	Atp1b3	Intermediate Cells
Agt	0	1.03107	0.871	0.315	0	Int_1	Agt	Intermediate Cells
Dhrs3	0	1.02475	0.97	0.5	0	Int_1	Dhrs3	Intermediate Cells
Mitf	0	1.01658	0.943	0.476	0	Int_1	Mitf	Intermediate Cells
Gjb6	0	1.00904	0.999	0.731	0	Int_1	Gjb6	Intermediate Cells
Etv1	0	1.00799	0.928	0.415	0	Int_1	Etv1	Intermediate Cells
Bace2	0	1.00172	0.963	0.469	0	Int_1	Bace2	Intermediate Cells
Gm2115	0	1.00144	0.839	0.34	0	Int_1	Gm2115	Intermediate Cells
Glrb	0	1.00072	0.975	0.566	0	Int_1	Glrb	Intermediate Cells
Atp6ap2	0	0.999713	0.973	0.716	0	Int_1	Atp6ap2	Intermediate Cells
Spg21	0	0.995819	0.97	0.648	0	Int_1	Spg21	Intermediate Cells
Gpr37	0	0.992227	0.861	0.302	0	Int_1	Gpr37	Intermediate Cells
Spon1	0	0.98708	0.627	0.205	0	Int_1	Spon1	Intermediate Cells
Mpzl1	0	0.980563	0.959	0.586	0	Int_1	Mpzl1	Intermediate Cells
Cd44	0	0.980109	0.88	0.317	0	Int_1	Cd44	Intermediate Cells
St3gal5	0	0.97185	0.962	0.513	0	Int_1	St3gal5	Intermediate Cells
Hif1a	0	0.968514	0.976	0.707	0	Int_1	Hif1a	Intermediate Cells
Cyp2j6	0	0.965651	0.9	0.428	0	Int_1	Cyp2j6	Intermediate Cells
Sdc3	0	0.962545	0.939	0.489	0	Int_1	Sdc3	Intermediate Cells
Nrcam	0	0.960547	0.816	0.275	0	Int_1	Nrcam	Intermediate Cells
Tbx2	0	0.955811	0.921	0.421	0	Int_1	Tbx2	Intermediate Cells
Glul	0	0.95183	1	0.952	0	Int_1	Glul	Intermediate Cells
Atp1a1	0	0.951148	1	0.984	0	Int_1	Atp1a1	Intermediate Cells
Il10rb	0	0.947388	0.976	0.642	0	Int_1	Il10rb	Intermediate Cells
Enho	0	0.943423	0.967	0.58	0	Int_1	Enho	Intermediate Cells
Ctsd	0	0.935521	1	0.897	0	Int_1	Ctsd	Intermediate Cells
5031439G07Rik	0	0.918412	0.987	0.696	0	Int_1	5031439G07Rik	Intermediate Cells
Lhfpl2	0	0.911801	0.846	0.324	0	Int_1	Lhfpl2	Intermediate Cells
Jam2	0	0.910872	0.899	0.425	0	Int_1	Jam2	Intermediate Cells
Csrp1	0	0.909893	0.996	0.807	0	Int_1	Csrp1	Intermediate Cells
Fuca1	0	0.909438	0.98	0.699	0	Int_1	Fuca1	Intermediate Cells
Lta4h	0	0.900766	0.889	0.423	0	Int_1	Lta4h	Intermediate Cells
Pfkl	0	0.881278	0.978	0.741	0	Int_1	Pfkl	Intermediate Cells
Aebp1	0	0.880473	0.986	0.583	0	Int_1	Aebp1	Intermediate Cells
B2m	0	0.879715	1	0.973	0	Int_1	B2m	Intermediate Cells
Aplp2	0	0.878746	0.998	0.909	0	Int_1	Aplp2	Intermediate Cells
Tecpr1	0	0.876945	0.923	0.481	0	Int_1	Tecpr1	Intermediate Cells
St3gal4	0	0.872509	0.916	0.531	0	Int_1	St3gal4	Intermediate Cells
Qpct	0	0.871471	0.895	0.43	0	Int_1	Qpct	Intermediate Cells
Aldh2	0	0.861772	0.989	0.811	0	Int_1	Aldh2	Intermediate Cells
Tcn2	0	0.857989	0.961	0.674	0	Int_1	Tcn2	Intermediate Cells
Mif	0	0.847034	1	0.959	0	Int_1	Mif	Intermediate Cells
Mob3b	0	0.845595	0.832	0.341	0	Int_1	Mob3b	Intermediate Cells
Kctd14	0	0.841393	0.741	0.26	0	Int_1	Kctd14	Intermediate Cells
Gapdh	0	0.820713	1	0.981	0	Int_1	Gapdh	Intermediate Cells
Edil3	0	0.819129	0.79	0.263	0	Int_1	Edil3	Intermediate Cells
Fgf1	0	0.817841	0.887	0.452	0	Int_1	Fgf1	Intermediate Cells
Olfml1	0	0.808964	0.735	0.227	0	Int_1	Olfml1	Intermediate Cells
Slc48a1	3.85179e-303	0.813592	0.941	0.647	6.86234e-299	Int_1	Slc48a1	Intermediate Cells
Fxyd1	7.37262e-298	0.915846	0.981	0.659	1.31351e-293	Int_1	Fxyd1	Intermediate Cells
Ldha	8.29082e-280	0.809858	0.975	0.862	1.47709e-275	Int_1	Ldha	Intermediate Cells
F3	2.61165e-271	0.836899	0.965	0.694	4.65291e-267	Int_1	F3	Intermediate Cells
Gsta21	0	1.72255	0.986	0.636	0	Int_2	Gsta2	Intermediate Cells
Dct1	0	1.68286	1	0.983	0	Int_2	Dct	Intermediate Cells
Gsta11	0	1.61928	0.997	0.571	0	Int_2	Gsta1	Intermediate Cells
Gpnmb1	0	1.60166	1	0.8	0	Int_2	Gpnmb	Intermediate Cells
Hpse1	0	1.60145	1	0.809	0	Int_2	Hpse	Intermediate Cells
Kcnj131	0	1.60145	0.862	0.356	0	Int_2	Kcnj13	Intermediate Cells
Gsta41	0	1.59178	1	0.969	0	Int_2	Gsta4	Intermediate Cells
Phlda11	0	1.48676	0.997	0.755	0	Int_2	Phlda1	Intermediate Cells
Tmem176a1	0	1.43777	0.999	0.794	0	Int_2	Tmem176a	Intermediate Cells
Adm1	0	1.43104	0.917	0.399	0	Int_2	Adm	Intermediate Cells
Ctsb1	0	1.4131	1	0.924	0	Int_2	Ctsb	Intermediate Cells
Tmem176b1	0	1.39136	1	0.858	0	Int_2	Tmem176b	Intermediate Cells
Slc45a21	0	1.38889	0.997	0.581	0	Int_2	Slc45a2	Intermediate Cells
Atp1b11	0	1.36509	1	0.915	0	Int_2	Atp1b1	Intermediate Cells
Fxyd11	0	1.36057	0.994	0.659	0	Int_2	Fxyd1	Intermediate Cells
Hhatl1	0	1.33847	1	0.812	0	Int_2	Hhatl	Intermediate Cells
Taf1d1	0	1.33517	0.955	0.507	0	Int_2	Taf1d	Intermediate Cells
Ednrb1	0	1.31303	0.973	0.439	0	Int_2	Ednrb	Intermediate Cells
Dkk31	0	1.299	0.996	0.649	0	Int_2	Dkk3	Intermediate Cells
Sepp11	0	1.27306	1	0.96	0	Int_2	Sepp1	Intermediate Cells
Car141	0	1.26218	0.997	0.74	0	Int_2	Car14	Intermediate Cells
Dhrs31	0	1.25872	0.975	0.501	0	Int_2	Dhrs3	Intermediate Cells
Tyr1	0	1.2309	0.993	0.558	0	Int_2	Tyr	Intermediate Cells
Plp11	0	1.2042	0.989	0.549	0	Int_2	Plp1	Intermediate Cells
Cited11	0	1.20416	0.964	0.563	0	Int_2	Cited1	Intermediate Cells
Mlana1	0	1.17749	0.989	0.585	0	Int_2	Mlana	Intermediate Cells
Syngr11	0	1.17596	0.994	0.689	0	Int_2	Syngr1	Intermediate Cells
Cd631	0	1.16337	1	0.956	0	Int_2	Cd63	Intermediate Cells
Agt1	0	1.14835	0.862	0.318	0	Int_2	Agt	Intermediate Cells
C21	0	1.12793	0.881	0.343	0	Int_2	C2	Intermediate Cells
Scn1b1	0	1.12012	0.995	0.679	0	Int_2	Scn1b	Intermediate Cells
Glul1	0	1.11684	1	0.952	0	Int_2	Glul	Intermediate Cells
Bmyc1	0	1.09374	0.905	0.507	0	Int_2	Bmyc	Intermediate Cells
Bace21	0	1.0761	0.939	0.474	0	Int_2	Bace2	Intermediate Cells
Oxct11	0	1.07244	0.995	0.729	0	Int_2	Oxct1	Intermediate Cells
Jun	0	1.06417	0.999	0.891	0	Int_2	Jun	Intermediate Cells
Mitf1	0	1.05408	0.91	0.481	0	Int_2	Mitf	Intermediate Cells
Aldoa1	0	1.04698	1	0.984	0	Int_2	Aldoa	Intermediate Cells
Kcnn41	0	1.04405	0.863	0.323	0	Int_2	Kcnn4	Intermediate Cells
Emp31	0	1.04162	0.93	0.463	0	Int_2	Emp3	Intermediate Cells
Gpr371	0	1.02457	0.838	0.306	0	Int_2	Gpr37	Intermediate Cells
Tinagl11	0	1.01248	0.956	0.592	0	Int_2	Tinagl1	Intermediate Cells
Scrg11	0	1.01145	0.943	0.463	0	Int_2	Scrg1	Intermediate Cells
Tpi11	0	1.00206	0.996	0.912	0	Int_2	Tpi1	Intermediate Cells
Fos	0	0.993863	0.998	0.914	0	Int_2	Fos	Intermediate Cells
Lgi4	0	0.970078	0.765	0.314	0	Int_2	Lgi4	Intermediate Cells
St6galnac21	0	0.96183	0.934	0.577	0	Int_2	St6galnac2	Intermediate Cells
Pmp221	0	0.959606	0.944	0.503	0	Int_2	Pmp22	Intermediate Cells
Spg211	0	0.959335	0.97	0.649	0	Int_2	Spg21	Intermediate Cells
Kcnj101	0	0.956421	0.999	0.775	0	Int_2	Kcnj10	Intermediate Cells
Cotl11	0	0.948075	0.972	0.643	0	Int_2	Cotl1	Intermediate Cells
Prelp	0	0.942679	0.869	0.392	0	Int_2	Prelp	Intermediate Cells
Alpl	0	0.937354	0.832	0.36	0	Int_2	Alpl	Intermediate Cells
St3gal51	0	0.932229	0.936	0.517	0	Int_2	St3gal5	Intermediate Cells
Il10rb1	0	0.930575	0.966	0.645	0	Int_2	Il10rb	Intermediate Cells
Lta4h1	0	0.915213	0.866	0.427	0	Int_2	Lta4h	Intermediate Cells
Met1	0	0.914933	0.958	0.511	0	Int_2	Met	Intermediate Cells
Fuca11	0	0.910988	0.981	0.7	0	Int_2	Fuca1	Intermediate Cells
Aebp11	0	0.908826	0.973	0.586	0	Int_2	Aebp1	Intermediate Cells
Tbx21	0	0.903686	0.896	0.425	0	Int_2	Tbx2	Intermediate Cells
Aplp21	0	0.900438	0.998	0.909	0	Int_2	Aplp2	Intermediate Cells
Cyp2j61	0	0.899699	0.86	0.433	0	Int_2	Cyp2j6	Intermediate Cells
Plin31	0	0.891423	0.977	0.68	0	Int_2	Plin3	Intermediate Cells
Mpzl11	0	0.890625	0.935	0.59	0	Int_2	Mpzl1	Intermediate Cells
Tecpr11	0	0.887267	0.9	0.484	0	Int_2	Tecpr1	Intermediate Cells
Gjb61	0	0.88364	0.999	0.732	0	Int_2	Gjb6	Intermediate Cells
Enho1	0	0.874679	0.961	0.582	0	Int_2	Enho	Intermediate Cells
B2m1	0	0.872698	1	0.973	0	Int_2	B2m	Intermediate Cells
Mif1	0	0.870564	1	0.959	0	Int_2	Mif	Intermediate Cells
Etv11	0	0.869304	0.887	0.421	0	Int_2	Etv1	Intermediate Cells
Ugp2	0	0.865624	0.95	0.646	0	Int_2	Ugp2	Intermediate Cells
Atp1a11	0	0.862729	1	0.984	0	Int_2	Atp1a1	Intermediate Cells
Cmtm51	0	0.860819	0.809	0.33	0	Int_2	Cmtm5	Intermediate Cells
Aldh21	0	0.857448	0.991	0.811	0	Int_2	Aldh2	Intermediate Cells
Qpct1	0	0.838717	0.886	0.433	0	Int_2	Qpct	Intermediate Cells
Olfml11	0	0.83097	0.693	0.233	0	Int_2	Olfml1	Intermediate Cells
Tspan10	0	0.823876	0.678	0.223	0	Int_2	Tspan10	Intermediate Cells
Lhfpl21	0	0.808055	0.794	0.331	0	Int_2	Lhfpl2	Intermediate Cells
Stmn31	5.80793e-308	1.33331	0.942	0.676	1.03474e-303	Int_2	Stmn3	Intermediate Cells
Csrp11	2.45092e-297	0.820766	0.997	0.808	4.36657e-293	Int_2	Csrp1	Intermediate Cells
Gyg	5.16291e-296	0.842257	0.878	0.471	9.19824e-292	Int_2	Gyg	Intermediate Cells
Atp6ap21	5.64262e-296	0.823442	0.959	0.718	1.00529e-291	Int_2	Atp6ap2	Intermediate Cells
Glrb1	1.66145e-295	0.828883	0.972	0.568	2.96004e-291	Int_2	Glrb	Intermediate Cells
Cox8b1	1.51674e-281	0.844327	0.999	0.828	2.70222e-277	Int_2	Cox8b	Intermediate Cells
Junb	1.39582e-279	0.932832	0.994	0.912	2.48679e-275	Int_2	Junb	Intermediate Cells
Ifi27l2a1	1.76674e-279	1.00609	0.993	0.911	3.14762e-275	Int_2	Ifi27l2a	Intermediate Cells
Rlbp11	1.11499e-278	0.943687	0.929	0.603	1.98647e-274	Int_2	Rlbp1	Intermediate Cells
Gstp1	5.63371e-260	1.0145	0.836	0.481	1.0037e-255	Int_2	Gstp1	Intermediate Cells
Fxyd31	1.29941e-258	1.13829	0.982	0.842	2.31503e-254	Int_2	Fxyd3	Intermediate Cells
Cited2	3.88881e-245	1.00048	0.865	0.517	6.92831e-241	Int_2	Cited2	Intermediate Cells
Syt41	2.91203e-217	1.05659	0.779	0.422	5.18807e-213	Int_2	Syt4	Intermediate Cells
Dusp6	3.23079e-196	0.815825	0.745	0.396	5.75597e-192	Int_2	Dusp6	Intermediate Cells
Dusp1	9.10528e-132	0.902164	0.926	0.798	1.6222e-127	Int_2	Dusp1	Intermediate Cells
G0s2	2.45248e-58	0.860014	0.6	0.397	4.36933e-54	Int_2	G0s2	Intermediate Cells
Atp1b2	0	2.44482	1	0.708	0	Mar_1	Atp1b2	Marginal Cells
Lrp2	0	2.20604	1	0.642	0	Mar_1	Lrp2	Marginal Cells
Hspa4l	0	2.16409	0.999	0.458	0	Mar_1	Hspa4l	Marginal Cells
Dclk1	0	2.15845	1	0.762	0	Mar_1	Dclk1	Marginal Cells
Slc12a2	0	2.10418	1	0.894	0	Mar_1	Slc12a2	Marginal Cells
Enpep	0	2.06344	0.998	0.355	0	Mar_1	Enpep	Marginal Cells
Igf1	0	1.99915	1	0.46	0	Mar_1	Igf1	Marginal Cells
Gas2	0	1.90546	1	0.724	0	Mar_1	Gas2	Marginal Cells
Mt3	0	1.90465	1	0.642	0	Mar_1	Mt3	Marginal Cells
Pcsk6	0	1.77617	0.989	0.23	0	Mar_1	Pcsk6	Marginal Cells
Ank3	0	1.75662	0.986	0.246	0	Mar_1	Ank3	Marginal Cells
Tnfrsf21	0	1.6805	0.993	0.274	0	Mar_1	Tnfrsf21	Marginal Cells
Ccdc53	0	1.68035	0.999	0.59	0	Mar_1	Ccdc53	Marginal Cells
Rspo3	0	1.67351	0.981	0.259	0	Mar_1	Rspo3	Marginal Cells
Tns1	0	1.61566	0.998	0.68	0	Mar_1	Tns1	Marginal Cells
Spp1	0	1.59237	0.999	0.955	0	Mar_1	Spp1	Marginal Cells
2610305D13Rik	0	1.57892	0.985	0.335	0	Mar_1	2610305D13Rik	Marginal Cells
Kcne1	0	1.55356	0.999	0.405	0	Mar_1	Kcne1	Marginal Cells
Atp2b1	0	1.52719	0.997	0.505	0	Mar_1	Atp2b1	Marginal Cells
Rgs4	0	1.52653	0.968	0.296	0	Mar_1	Rgs4	Marginal Cells
4833439L19Rik	0	1.5223	0.997	0.593	0	Mar_1	4833439L19Rik	Marginal Cells
Iqgap2	0	1.50876	0.99	0.327	0	Mar_1	Iqgap2	Marginal Cells
Alcam	0	1.47004	0.911	0.218	0	Mar_1	Alcam	Marginal Cells
Ehd3	0	1.4501	0.95	0.361	0	Mar_1	Ehd3	Marginal Cells
Etnppl	0	1.44398	0.975	0.265	0	Mar_1	Etnppl	Marginal Cells
Itgb5	0	1.39793	0.987	0.405	0	Mar_1	Itgb5	Marginal Cells
Esrrb	0	1.37783	0.947	0.261	0	Mar_1	Esrrb	Marginal Cells
Lrpap1	0	1.36635	1	0.766	0	Mar_1	Lrpap1	Marginal Cells
Tesc	0	1.32998	0.979	0.32	0	Mar_1	Tesc	Marginal Cells
Gpx3	0	1.30805	0.999	0.783	0	Mar_1	Gpx3	Marginal Cells
Znrf2	0	1.30151	0.962	0.33	0	Mar_1	Znrf2	Marginal Cells
Clstn1	0	1.30048	0.998	0.677	0	Mar_1	Clstn1	Marginal Cells
mt-Co1	0	1.29955	1	1	0	Mar_1	mt-Co1	Marginal Cells
Cox7a1	0	1.29267	0.996	0.644	0	Mar_1	Cox7a1	Marginal Cells
Cyfip2	0	1.28961	0.955	0.292	0	Mar_1	Cyfip2	Marginal Cells
Dnase1	0	1.28381	1	0.784	0	Mar_1	Dnase1	Marginal Cells
Prom2	0	1.28202	0.955	0.268	0	Mar_1	Prom2	Marginal Cells
Itpr1	0	1.2787	0.992	0.441	0	Mar_1	Itpr1	Marginal Cells
Padi2	0	1.27165	0.983	0.385	0	Mar_1	Padi2	Marginal Cells
Itpr2	0	1.27133	0.921	0.241	0	Mar_1	Itpr2	Marginal Cells
Trak2	0	1.26816	0.96	0.36	0	Mar_1	Trak2	Marginal Cells
Chpt1	0	1.25086	0.997	0.726	0	Mar_1	Chpt1	Marginal Cells
Kcnq1	0	1.24953	0.955	0.25	0	Mar_1	Kcnq1	Marginal Cells
Sorl1	0	1.24603	0.957	0.279	0	Mar_1	Sorl1	Marginal Cells
Tsc22d2	0	1.22831	0.969	0.473	0	Mar_1	Tsc22d2	Marginal Cells
Rnf149	0	1.20978	0.958	0.385	0	Mar_1	Rnf149	Marginal Cells
Spire1	0	1.20428	0.966	0.366	0	Mar_1	Spire1	Marginal Cells
mt-Nd4	0	1.19235	1	0.997	0	Mar_1	mt-Nd4	Marginal Cells
mt-Nd2	0	1.18637	1	0.991	0	Mar_1	mt-Nd2	Marginal Cells
Atp13a5	0	1.18187	0.901	0.181	0	Mar_1	Atp13a5	Marginal Cells
Abca2	0	1.16734	0.959	0.378	0	Mar_1	Abca2	Marginal Cells
mt-Nd3	0	1.16727	0.999	0.907	0	Mar_1	mt-Nd3	Marginal Cells
mt-Co2	0	1.15652	1	0.999	0	Mar_1	mt-Co2	Marginal Cells
Plce1	0	1.14385	0.917	0.239	0	Mar_1	Plce1	Marginal Cells
Rnf152	0	1.13411	0.937	0.313	0	Mar_1	Rnf152	Marginal Cells
Kat2b	0	1.12038	0.952	0.415	0	Mar_1	Kat2b	Marginal Cells
Ppp2r2c	0	1.11292	0.864	0.193	0	Mar_1	Ppp2r2c	Marginal Cells
Fam134b	0	1.10544	0.989	0.636	0	Mar_1	Fam134b	Marginal Cells
Aif1l	0	1.09525	0.999	0.788	0	Mar_1	Aif1l	Marginal Cells
mt-Atp6	0	1.09124	1	1	0	Mar_1	mt-Atp6	Marginal Cells
Hsp90b1	0	1.08084	0.999	0.824	0	Mar_1	Hsp90b1	Marginal Cells
Pfkfb3	0	1.08017	0.952	0.432	0	Mar_1	Pfkfb3	Marginal Cells
Fmn1	0	1.07887	0.941	0.369	0	Mar_1	Fmn1	Marginal Cells
Reep5	0	1.06538	1	0.832	0	Mar_1	Reep5	Marginal Cells
Slc12a7	0	1.0545	0.895	0.236	0	Mar_1	Slc12a7	Marginal Cells
Eif5a2	0	1.05273	0.837	0.185	0	Mar_1	Eif5a2	Marginal Cells
Glrx5	0	1.05159	0.985	0.625	0	Mar_1	Glrx5	Marginal Cells
mt-Nd4l	0	1.04223	1	0.918	0	Mar_1	mt-Nd4l	Marginal Cells
Sorbs2	0	1.03678	0.918	0.296	0	Mar_1	Sorbs2	Marginal Cells
mt-Cytb	0	1.0284	1	1	0	Mar_1	mt-Cytb	Marginal Cells
Rhou	0	1.02137	0.884	0.251	0	Mar_1	Rhou	Marginal Cells
mt-Nd5	0	1.01922	1	0.921	0	Mar_1	mt-Nd5	Marginal Cells
Slc41a2	0	1.00553	0.868	0.203	0	Mar_1	Slc41a2	Marginal Cells
Fam189a2	0	1.00104	0.908	0.327	0	Mar_1	Fam189a2	Marginal Cells
Dsp	0	0.992253	0.89	0.233	0	Mar_1	Dsp	Marginal Cells
Ppp1r21	0	0.991149	0.879	0.277	0	Mar_1	Ppp1r21	Marginal Cells
Rtn4	0	0.986868	0.998	0.826	0	Mar_1	Rtn4	Marginal Cells
Wwc1	0	0.982287	0.84	0.21	0	Mar_1	Wwc1	Marginal Cells
Slc44a3	0	0.979478	0.917	0.265	0	Mar_1	Slc44a3	Marginal Cells
Pdk4	0	0.97944	0.634	0.119	0	Mar_1	Pdk4	Marginal Cells
mt-Co3	0	0.976867	1	1	0	Mar_1	mt-Co3	Marginal Cells
Trnp1	0	0.973868	0.836	0.188	0	Mar_1	Trnp1	Marginal Cells
Tacr3	0	0.97378	0.812	0.135	0	Mar_1	Tacr3	Marginal Cells
Enah	0	0.96127	0.992	0.559	0	Mar_1	Enah	Marginal Cells
Fry	0	0.957636	0.853	0.221	0	Mar_1	Fry	Marginal Cells
Hyou1	0	0.950563	0.776	0.208	0	Mar_1	Hyou1	Marginal Cells
mt-Nd1	0	0.936943	1	1	0	Mar_1	mt-Nd1	Marginal Cells
Car12	0	0.928691	0.849	0.209	0	Mar_1	Car12	Marginal Cells
Ogdh	0	0.915096	0.984	0.635	0	Mar_1	Ogdh	Marginal Cells
Hs3st6	0	0.907406	0.877	0.251	0	Mar_1	Hs3st6	Marginal Cells
Btbd10	0	0.907089	0.868	0.301	0	Mar_1	Btbd10	Marginal Cells
Stk39	0	0.904744	0.962	0.455	0	Mar_1	Stk39	Marginal Cells
Raph1	0	0.890706	0.782	0.195	0	Mar_1	Raph1	Marginal Cells
Trim32	0	0.887096	0.889	0.367	0	Mar_1	Trim32	Marginal Cells
Hspb8	0	0.884411	0.905	0.38	0	Mar_1	Hspb8	Marginal Cells
Epcam	0	0.883606	0.993	0.376	0	Mar_1	Epcam	Marginal Cells
Rhoq	0	0.877973	0.886	0.364	0	Mar_1	Rhoq	Marginal Cells
Golga4	0	0.877281	0.92	0.41	0	Mar_1	Golga4	Marginal Cells
Mcoln3	0	0.875257	0.845	0.234	0	Mar_1	Mcoln3	Marginal Cells
Abcg1	0	0.874327	0.74	0.13	0	Mar_1	Abcg1	Marginal Cells
Sytl2	0	0.866904	0.856	0.315	0	Mar_1	Sytl2	Marginal Cells
Kcnab1	0	0.864132	0.646	0.126	0	Mar_1	Kcnab1	Marginal Cells
Adam9	0	0.860956	0.833	0.236	0	Mar_1	Adam9	Marginal Cells
Gas6	0	0.845818	0.917	0.364	0	Mar_1	Gas6	Marginal Cells
Fads1	0	0.840987	0.873	0.353	0	Mar_1	Fads1	Marginal Cells
Cldn9	0	0.803906	0.951	0.341	0	Mar_1	Cldn9	Marginal Cells
Strbp	0	0.803071	0.855	0.358	0	Mar_1	Strbp	Marginal Cells
Ddit3	3.47564e-305	1.06978	0.986	0.713	6.19221e-301	Mar_1	Ddit3	Marginal Cells
Hspa1b	2.499e-303	1.0961	0.97	0.574	4.45221e-299	Mar_1	Hspa1b	Marginal Cells
Pacsin2	2.05269e-293	0.834762	0.93	0.479	3.65708e-289	Mar_1	Pacsin2	Marginal Cells
Trib1	3.27283e-291	0.839169	0.705	0.238	5.83088e-287	Mar_1	Trib1	Marginal Cells
Egr1	1.09042e-284	1.01883	0.996	0.84	1.94269e-280	Mar_1	Egr1	Marginal Cells
Csde1	2.57567e-276	0.81118	0.988	0.72	4.58882e-272	Mar_1	Csde1	Marginal Cells
Crim1	4.34188e-275	0.812746	0.937	0.497	7.73549e-271	Mar_1	Crim1	Marginal Cells
Bglap3	2.89032e-163	1.32591	0.687	0.343	5.1494e-159	Mar_1	Bglap3	Marginal Cells
Sepp12	0	1.37731	1	0.961	0	Int_3	Sepp1	Intermediate Cells
Ednrb2	0	1.2088	0.952	0.455	0	Int_3	Ednrb	Intermediate Cells
Ftl1	0	1.00982	1	1	0	Int_3	Ftl1	Intermediate Cells
Gsta12	6.78629e-299	1.18757	0.992	0.582	1.20905e-294	Int_3	Gsta1	Intermediate Cells
Mt1	5.64405e-297	1.19142	0.998	0.908	1.00554e-292	Int_3	Mt1	Intermediate Cells
Mt2	5.81003e-286	1.68964	0.914	0.605	1.03512e-281	Int_3	Mt2	Intermediate Cells
Fxyd12	4.12824e-281	1.13558	0.987	0.668	7.35487e-277	Int_3	Fxyd1	Intermediate Cells
Fth11	4.35124e-273	0.901313	1	1	7.75217e-269	Int_3	Fth1	Intermediate Cells
Gpnmb2	5.43508e-266	1.17704	1	0.805	9.68314e-262	Int_3	Gpnmb	Intermediate Cells
Gsta22	9.76958e-266	1.1922	0.976	0.645	1.74055e-261	Int_3	Gsta2	Intermediate Cells
Met2	2.96687e-261	1.01683	0.94	0.524	5.28578e-257	Int_3	Met	Intermediate Cells
Kcnj102	1.32566e-255	1.02667	0.992	0.782	2.3618e-251	Int_3	Kcnj10	Intermediate Cells
Stmn32	4.00965e-255	1.46994	0.947	0.683	7.14359e-251	Int_3	Stmn3	Intermediate Cells
Mif2	1.45621e-251	0.826365	1	0.961	2.59438e-247	Int_3	Mif	Intermediate Cells
5031439G07Rik1	2.15098e-246	0.972999	0.976	0.705	3.83218e-242	Int_3	5031439G07Rik	Intermediate Cells
Syngr12	1.41476e-242	0.947006	0.988	0.698	2.52053e-238	Int_3	Syngr1	Intermediate Cells
Gyg1	2.57607e-242	0.937966	0.887	0.481	4.58953e-238	Int_3	Gyg	Intermediate Cells
Kcnj132	7.31931e-234	1.00264	0.815	0.372	1.30401e-229	Int_3	Kcnj13	Intermediate Cells
Oxct12	4.31817e-233	0.900733	0.991	0.736	7.69326e-229	Int_3	Oxct1	Intermediate Cells
Dct2	1.26298e-223	1.17161	1	0.984	2.25012e-219	Int_3	Dct	Intermediate Cells
Cited12	7.52688e-223	0.966464	0.936	0.575	1.34099e-218	Int_3	Cited1	Intermediate Cells
Phlda12	1.07217e-215	1.07836	0.987	0.762	1.91017e-211	Int_3	Phlda1	Intermediate Cells
Tyr2	1.26562e-208	0.870508	0.973	0.57	2.25483e-204	Int_3	Tyr	Intermediate Cells
Nrp21	2.54783e-208	0.869978	0.908	0.496	4.53922e-204	Int_3	Nrp2	Intermediate Cells
Glul2	1.49326e-206	0.804291	1	0.953	2.6604e-202	Int_3	Glul	Intermediate Cells
Dhrs32	1.9403e-203	0.811192	0.938	0.516	3.45683e-199	Int_3	Dhrs3	Intermediate Cells
Dkk32	3.80326e-203	0.853402	0.992	0.658	6.77589e-199	Int_3	Dkk3	Intermediate Cells
Bmyc2	5.06678e-200	0.977493	0.889	0.518	9.02698e-196	Int_3	Bmyc	Intermediate Cells
Plp12	1.22434e-199	0.828669	0.971	0.562	2.18128e-195	Int_3	Plp1	Intermediate Cells
Etv12	4.28413e-196	0.819407	0.848	0.435	7.63261e-192	Int_3	Etv1	Intermediate Cells
Gsta42	2.21089e-193	0.901263	1	0.969	3.93893e-189	Int_3	Gsta4	Intermediate Cells
Usp53	1.26656e-179	1.00299	0.733	0.381	2.25651e-175	Int_3	Usp53	Intermediate Cells
Mitf2	3.35853e-179	0.866758	0.858	0.496	5.98356e-175	Int_3	Mitf	Intermediate Cells
Hpse2	1.36293e-176	0.923248	0.999	0.814	2.4282e-172	Int_3	Hpse	Intermediate Cells
Taf1d2	6.36335e-172	0.810777	0.901	0.522	1.1337e-167	Int_3	Taf1d	Intermediate Cells
Ifi27l2a2	1.43422e-169	0.910473	0.997	0.913	2.5552e-165	Int_3	Ifi27l2a	Intermediate Cells
Mgll	1.56657e-130	0.859219	0.688	0.393	2.791e-126	Int_3	Mgll	Intermediate Cells
Adm2	1.31153e-121	0.826216	0.763	0.422	2.33661e-117	Int_3	Adm	Intermediate Cells
Chka	8.40265e-117	1.10782	0.719	0.473	1.49702e-112	Int_3	Chka	Intermediate Cells
Kcnj103	0	1.58127	0.998	0.782	0	Int_4	Kcnj10	Intermediate Cells
Ifi27l2a3	0	1.4521	1	0.913	0	Int_4	Ifi27l2a	Intermediate Cells
Met3	0	1.41632	0.991	0.523	0	Int_4	Met	Intermediate Cells
Tyr3	0	1.36895	0.993	0.57	0	Int_4	Tyr	Intermediate Cells
Fth12	0	1.27653	1	1	0	Int_4	Fth1	Intermediate Cells
5031439G07Rik2	0	1.26637	0.994	0.705	0	Int_4	5031439G07Rik	Intermediate Cells
Plp13	0	1.26066	0.988	0.562	0	Int_4	Plp1	Intermediate Cells
Nrp22	0	1.157	0.961	0.494	0	Int_4	Nrp2	Intermediate Cells
Sdc31	0	1.15503	0.955	0.503	0	Int_4	Sdc3	Intermediate Cells
Hif1a1	0	1.11646	0.981	0.716	0	Int_4	Hif1a	Intermediate Cells
Cd441	0	0.969288	0.886	0.336	0	Int_4	Cd44	Intermediate Cells
Edil31	0	0.930158	0.841	0.277	0	Int_4	Edil3	Intermediate Cells
Dkk33	1.28305e-307	1.22556	0.999	0.659	2.28588e-303	Int_4	Dkk3	Intermediate Cells
Mob3b1	1.62355e-305	0.933292	0.876	0.355	2.89252e-301	Int_4	Mob3b	Intermediate Cells
Sepp13	2.98583e-302	1.29539	1	0.961	5.31955e-298	Int_4	Sepp1	Intermediate Cells
Etv13	5.82798e-296	1.00144	0.928	0.432	1.03831e-291	Int_4	Etv1	Intermediate Cells
Tbx22	5.36281e-295	0.999642	0.942	0.437	9.55438e-291	Int_4	Tbx2	Intermediate Cells
Cox8b2	1.32427e-294	1.11821	0.999	0.833	2.35931e-290	Int_4	Cox8b	Intermediate Cells
Oxct13	3.21892e-294	1.08763	0.994	0.736	5.73483e-290	Int_4	Oxct1	Intermediate Cells
Ednrb3	1.96207e-292	1.06589	0.967	0.456	3.49563e-288	Int_4	Ednrb	Intermediate Cells
Scn1b2	9.52421e-288	1.17859	0.999	0.688	1.69683e-283	Int_4	Scn1b	Intermediate Cells
Nmnat2	2.77336e-286	0.886539	0.819	0.32	4.94102e-282	Int_4	Nmnat2	Intermediate Cells
Atp1b31	1.52173e-274	0.946261	0.997	0.841	2.71112e-270	Int_4	Atp1b3	Intermediate Cells
Ctnnb1	1.42049e-273	0.9571	0.993	0.863	2.53074e-269	Int_4	Ctnnb1	Intermediate Cells
Syt42	3.17724e-272	1.49439	0.865	0.427	5.66058e-268	Int_4	Syt4	Intermediate Cells
Lhfpl22	1.27943e-270	0.924482	0.845	0.342	2.27944e-266	Int_4	Lhfpl2	Intermediate Cells
Gpnmb3	5.50717e-269	1.1832	1	0.806	9.81157e-265	Int_4	Gpnmb	Intermediate Cells
Fgf11	3.09019e-265	0.925145	0.914	0.465	5.50548e-261	Int_4	Fgf1	Intermediate Cells
Nrcam1	3.81964e-264	0.801668	0.795	0.294	6.80507e-260	Int_4	Nrcam	Intermediate Cells
Arhgap20	1.48013e-262	0.910606	0.832	0.355	2.63701e-258	Int_4	Arhgap20	Intermediate Cells
Mlana2	6.72096e-262	1.0894	0.995	0.596	1.19741e-257	Int_4	Mlana	Intermediate Cells
Slc45a22	2.33714e-260	1.04038	0.998	0.593	4.16385e-256	Int_4	Slc45a2	Intermediate Cells
Cers6	5.02119e-259	0.80788	0.79	0.308	8.94576e-255	Int_4	Cers6	Intermediate Cells
Nckap1	1.25336e-258	0.976556	0.947	0.653	2.23298e-254	Int_4	Nckap1	Intermediate Cells
Gm21151	2.54873e-258	0.942434	0.845	0.357	4.54081e-254	Int_4	Gm2115	Intermediate Cells
Atp1b12	2.74855e-257	1.14457	1	0.917	4.89682e-253	Int_4	Atp1b1	Intermediate Cells
Mitf3	9.7271e-252	1.0121	0.928	0.493	1.73298e-247	Int_4	Mitf	Intermediate Cells
Tes	1.21082e-251	0.909229	0.843	0.379	2.15719e-247	Int_4	Tes	Intermediate Cells
Syngr13	9.48332e-251	0.983795	0.996	0.698	1.68955e-246	Int_4	Syngr1	Intermediate Cells
Hpse3	3.39686e-237	1.19972	1	0.815	6.05185e-233	Int_4	Hpse	Intermediate Cells
Scrg12	1.13911e-236	0.875744	0.951	0.476	2.02944e-232	Int_4	Scrg1	Intermediate Cells
Myo5a	2.15263e-236	0.805646	0.791	0.337	3.83512e-232	Int_4	Myo5a	Intermediate Cells
Dct3	1.69121e-230	1.2566	1	0.984	3.01307e-226	Int_4	Dct	Intermediate Cells
Glrb2	7.98274e-224	0.875536	0.972	0.58	1.4222e-219	Int_4	Glrb	Intermediate Cells
Fxyd32	9.58986e-223	1.17791	0.995	0.845	1.70853e-218	Int_4	Fxyd3	Intermediate Cells
Stmn33	1.13038e-215	1.06972	0.97	0.683	2.01388e-211	Int_4	Stmn3	Intermediate Cells
Gsta13	8.94956e-213	0.884949	0.987	0.584	1.59445e-208	Int_4	Gsta1	Intermediate Cells
Taf1d3	2.39706e-207	0.822647	0.953	0.52	4.27061e-203	Int_4	Taf1d	Intermediate Cells
St3gal52	2.92376e-203	0.802359	0.943	0.529	5.20897e-199	Int_4	St3gal5	Intermediate Cells
Phlda13	3.51385e-196	0.860194	0.994	0.763	6.26028e-192	Int_4	Phlda1	Intermediate Cells
Bmyc3	2.04106e-193	0.866552	0.919	0.518	3.63635e-189	Int_4	Bmyc	Intermediate Cells
Gsta23	5.88287e-192	0.806309	0.981	0.646	1.04809e-187	Int_4	Gsta2	Intermediate Cells
Spon11	6.86605e-189	0.884229	0.61	0.22	1.22326e-184	Int_4	Spon1	Intermediate Cells
Rlbp12	3.79978e-187	0.848201	0.943	0.612	6.76969e-183	Int_4	Rlbp1	Intermediate Cells
Gsta43	5.65412e-187	0.924739	1	0.97	1.00734e-182	Int_4	Gsta4	Intermediate Cells
Usp531	7.43392e-178	0.842956	0.79	0.379	1.32443e-173	Int_4	Usp53	Intermediate Cells
Lrp21	0	2.22074	1	0.646	0	Mar_2	Lrp2	Marginal Cells
Dnase11	0	2.20801	1	0.786	0	Mar_2	Dnase1	Marginal Cells
Spp11	0	2.19481	1	0.955	0	Mar_2	Spp1	Marginal Cells
Enpep1	0	2.09491	1	0.362	0	Mar_2	Enpep	Marginal Cells
Atp1b21	0	2.03633	1	0.711	0	Mar_2	Atp1b2	Marginal Cells
Igf11	0	1.98317	0.999	0.466	0	Mar_2	Igf1	Marginal Cells
Mt31	0	1.96726	1	0.646	0	Mar_2	Mt3	Marginal Cells
Gas21	0	1.943	1	0.727	0	Mar_2	Gas2	Marginal Cells
Kcne11	0	1.91402	1	0.411	0	Mar_2	Kcne1	Marginal Cells
Slc12a21	0	1.83468	1	0.895	0	Mar_2	Slc12a2	Marginal Cells
Hspa4l1	0	1.80217	0.999	0.463	0	Mar_2	Hspa4l	Marginal Cells
Ccdc531	0	1.75467	1	0.594	0	Mar_2	Ccdc53	Marginal Cells
Lrpap11	0	1.74109	1	0.768	0	Mar_2	Lrpap1	Marginal Cells
Dclk11	0	1.73245	1	0.765	0	Mar_2	Dclk1	Marginal Cells
Rspo31	0	1.69721	0.985	0.266	0	Mar_2	Rspo3	Marginal Cells
Cox7a11	0	1.57633	0.998	0.648	0	Mar_2	Cox7a1	Marginal Cells
Tnfrsf211	0	1.56632	0.991	0.281	0	Mar_2	Tnfrsf21	Marginal Cells
Rgs41	0	1.53119	0.972	0.303	0	Mar_2	Rgs4	Marginal Cells
Pcsk61	0	1.52364	0.975	0.239	0	Mar_2	Pcsk6	Marginal Cells
2610305D13Rik1	0	1.51439	0.982	0.342	0	Mar_2	2610305D13Rik	Marginal Cells
Ank31	0	1.47782	0.973	0.255	0	Mar_2	Ank3	Marginal Cells
Iqgap21	0	1.46858	0.995	0.334	0	Mar_2	Iqgap2	Marginal Cells
Reep51	0	1.46188	1	0.834	0	Mar_2	Reep5	Marginal Cells
Itgb51	0	1.42466	0.987	0.411	0	Mar_2	Itgb5	Marginal Cells
Tesc1	0	1.40622	0.99	0.326	0	Mar_2	Tesc	Marginal Cells
Gpx31	0	1.38961	1	0.785	0	Mar_2	Gpx3	Marginal Cells
Etnppl1	0	1.37952	0.967	0.273	0	Mar_2	Etnppl	Marginal Cells
Ehd31	0	1.33857	0.952	0.367	0	Mar_2	Ehd3	Marginal Cells
Atp2b11	0	1.33727	0.994	0.511	0	Mar_2	Atp2b1	Marginal Cells
Esrrb1	0	1.3167	0.957	0.267	0	Mar_2	Esrrb	Marginal Cells
4833439L19Rik1	0	1.30942	0.996	0.598	0	Mar_2	4833439L19Rik	Marginal Cells
Kcnq11	0	1.18534	0.946	0.258	0	Mar_2	Kcnq1	Marginal Cells
Alcam1	0	1.155	0.848	0.229	0	Mar_2	Alcam	Marginal Cells
Abca21	0	1.13571	0.962	0.384	0	Mar_2	Abca2	Marginal Cells
Clstn11	0	1.1233	0.998	0.68	0	Mar_2	Clstn1	Marginal Cells
Tns11	0	1.10078	0.99	0.684	0	Mar_2	Tns1	Marginal Cells
Glrx51	0	1.10044	0.988	0.628	0	Mar_2	Glrx5	Marginal Cells
Atp13a51	0	1.09911	0.894	0.189	0	Mar_2	Atp13a5	Marginal Cells
Rtn41	0	1.0796	0.999	0.828	0	Mar_2	Rtn4	Marginal Cells
Cyfip21	0	1.0794	0.938	0.3	0	Mar_2	Cyfip2	Marginal Cells
Tspan1	0	1.07829	0.824	0.173	0	Mar_2	Tspan1	Marginal Cells
Spint2	0	1.06945	0.998	0.762	0	Mar_2	Spint2	Marginal Cells
Trak21	0	1.05333	0.941	0.368	0	Mar_2	Trak2	Marginal Cells
Chpt11	0	1.04431	0.997	0.728	0	Mar_2	Chpt1	Marginal Cells
Znrf21	0	1.04088	0.941	0.337	0	Mar_2	Znrf2	Marginal Cells
Padi21	0	1.02017	0.978	0.392	0	Mar_2	Padi2	Marginal Cells
Trim321	0	1.00723	0.922	0.37	0	Mar_2	Trim32	Marginal Cells
Slc44a31	0	0.993732	0.926	0.271	0	Mar_2	Slc44a3	Marginal Cells
Itpr11	0	0.993109	0.967	0.449	0	Mar_2	Itpr1	Marginal Cells
Itpr21	0	0.985435	0.892	0.25	0	Mar_2	Itpr2	Marginal Cells
Wfdc2	0	0.983837	0.94	0.34	0	Mar_2	Wfdc2	Marginal Cells
Pfkfb31	0	0.982518	0.957	0.437	0	Mar_2	Pfkfb3	Marginal Cells
Cited4	0	0.979438	0.876	0.299	0	Mar_2	Cited4	Marginal Cells
Prom21	0	0.975272	0.924	0.277	0	Mar_2	Prom2	Marginal Cells
Sorl11	0	0.975228	0.934	0.288	0	Mar_2	Sorl1	Marginal Cells
Cldn91	0	0.973319	0.965	0.346	0	Mar_2	Cldn9	Marginal Cells
Btbd101	0	0.948773	0.881	0.306	0	Mar_2	Btbd10	Marginal Cells
Ndufs6	0	0.943584	0.999	0.87	0	Mar_2	Ndufs6	Marginal Cells
Spire11	0	0.934778	0.929	0.374	0	Mar_2	Spire1	Marginal Cells
Hs3st61	0	0.918962	0.892	0.257	0	Mar_2	Hs3st6	Marginal Cells
Slc12a71	0	0.915396	0.851	0.245	0	Mar_2	Slc12a7	Marginal Cells
Kat2b1	0	0.911441	0.938	0.421	0	Mar_2	Kat2b	Marginal Cells
Plce11	0	0.907053	0.861	0.249	0	Mar_2	Plce1	Marginal Cells
Epcam1	0	0.898557	0.992	0.382	0	Mar_2	Epcam	Marginal Cells
Trnp11	0	0.896393	0.799	0.197	0	Mar_2	Trnp1	Marginal Cells
Smim22	0	0.89333	0.919	0.284	0	Mar_2	Smim22	Marginal Cells
Dsp1	0	0.892809	0.88	0.241	0	Mar_2	Dsp	Marginal Cells
Eif5a21	0	0.889634	0.794	0.194	0	Mar_2	Eif5a2	Marginal Cells
Ppp2r2c1	0	0.887617	0.835	0.201	0	Mar_2	Ppp2r2c	Marginal Cells
Slc41a21	0	0.886838	0.832	0.212	0	Mar_2	Slc41a2	Marginal Cells
Rnf1521	0	0.884997	0.91	0.321	0	Mar_2	Rnf152	Marginal Cells
Fam189a21	0	0.857407	0.9	0.334	0	Mar_2	Fam189a2	Marginal Cells
Mcoln31	0	0.85529	0.843	0.24	0	Mar_2	Mcoln3	Marginal Cells
Clcnka	0	0.850212	0.768	0.154	0	Mar_2	Clcnka	Marginal Cells
Gas61	0	0.848854	0.934	0.369	0	Mar_2	Gas6	Marginal Cells
Car121	0	0.848259	0.827	0.217	0	Mar_2	Car12	Marginal Cells
Tacr31	0	0.847992	0.769	0.145	0	Mar_2	Tacr3	Marginal Cells
Kcnab11	0	0.840875	0.672	0.13	0	Mar_2	Kcnab1	Marginal Cells
Ppp1r211	0	0.836481	0.85	0.285	0	Mar_2	Ppp1r21	Marginal Cells
Slc41a3	0	0.815927	0.745	0.177	0	Mar_2	Slc41a3	Marginal Cells
Cd81	4.56305e-302	0.861066	1	0.959	8.12953e-298	Mar_2	Cd81	Marginal Cells
Pla2g7	4.00021e-298	0.953789	0.988	0.594	7.12678e-294	Mar_2	Pla2g7	Marginal Cells
Mpc1	4.12091e-295	0.931179	0.992	0.766	7.34182e-291	Mar_2	Mpc1	Marginal Cells
mt-Co11	4.51011e-289	0.953807	1	1	8.03521e-285	Mar_2	mt-Co1	Marginal Cells
Yae1d1	5.27905e-289	0.803616	0.855	0.331	9.40515e-285	Mar_2	Yae1d1	Marginal Cells
Rnf1491	1.90447e-285	0.863618	0.923	0.393	3.393e-281	Mar_2	Rnf149	Marginal Cells
Fmn11	1.61969e-284	0.836248	0.903	0.377	2.88563e-280	Mar_2	Fmn1	Marginal Cells
Hspb81	2.82855e-283	0.886987	0.918	0.385	5.03935e-279	Mar_2	Hspb8	Marginal Cells
Mtch1	1.08517e-275	0.842219	0.999	0.849	1.93334e-271	Mar_2	Mtch1	Marginal Cells
Pgam1	3.88159e-275	0.843594	1	0.885	6.91544e-271	Mar_2	Pgam1	Marginal Cells
Aif1l1	3.05859e-268	0.942478	1	0.79	5.44918e-264	Mar_2	Aif1l	Marginal Cells
Vdac1	4.50079e-267	0.810895	0.998	0.827	8.01861e-263	Mar_2	Vdac1	Marginal Cells
mt-Atp61	4.29515e-266	0.842584	1	1	7.65225e-262	Mar_2	mt-Atp6	Marginal Cells
mt-Nd41	6.74334e-261	0.838191	1	0.997	1.20139e-256	Mar_2	mt-Nd4	Marginal Cells
Sod2	9.9963e-260	0.83348	0.989	0.756	1.78094e-255	Mar_2	Sod2	Marginal Cells
Dap	1.16977e-258	0.862523	0.974	0.596	2.08406e-254	Mar_2	Dap	Marginal Cells
mt-Co21	2.70361e-256	0.812151	1	0.999	4.81675e-252	Mar_2	mt-Co2	Marginal Cells
Fam134b1	2.64584e-254	0.893487	0.988	0.64	4.71383e-250	Mar_2	Fam134b	Marginal Cells
Mpc2	2.73555e-254	0.828998	0.988	0.764	4.87365e-250	Mar_2	Mpc2	Marginal Cells
Sgk1	3.32279e-221	0.981669	0.908	0.47	5.91988e-217	Mar_2	Sgk1	Marginal Cells
Bglap31	4.34518e-115	1.35518	0.659	0.348	7.74137e-111	Mar_2	Bglap3	Marginal Cells
Gm525	0	6.02577	1	0.537	0	Fib_1	Gm525	Fibrocytes
Slc4a11	0	4.58088	0.988	0.263	0	Fib_1	Slc4a11	Fibrocytes
Trf	0	4.57603	0.999	0.441	0	Fib_1	Trf	Fibrocytes
Otos	0	4.05296	0.932	0.389	0	Fib_1	Otos	Fibrocytes
Ppp1r1a	0	3.96854	0.998	0.306	0	Fib_1	Ppp1r1a	Fibrocytes
Apod	0	3.31545	1	0.788	0	Fib_1	Apod	Fibrocytes
Coch	0	3.23581	0.999	0.519	0	Fib_1	Coch	Fibrocytes
Dcn	0	3.13224	0.942	0.167	0	Fib_1	Dcn	Fibrocytes
Car3	0	3.02059	0.963	0.295	0	Fib_1	Car3	Fibrocytes
Ahcyl2	0	2.96946	0.972	0.518	0	Fib_1	Ahcyl2	Fibrocytes
Car21	0	2.96256	0.999	0.745	0	Fib_1	Car2	Fibrocytes
Slc4a10	0	2.91089	0.888	0.045	0	Fib_1	Slc4a10	Fibrocytes
Slc5a3	0	2.8831	0.917	0.441	0	Fib_1	Slc5a3	Fibrocytes
S100b	0	2.82973	1	0.929	0	Fib_1	S100b	Fibrocytes
Tnfrsf11b	0	2.61062	0.882	0.113	0	Fib_1	Tnfrsf11b	Fibrocytes
Tmem37	0	2.41701	0.902	0.197	0	Fib_1	Tmem37	Fibrocytes
Igfbp2	0	2.31623	0.948	0.136	0	Fib_1	Igfbp2	Fibrocytes
Osbpl6	0	2.14444	0.809	0.167	0	Fib_1	Osbpl6	Fibrocytes
Aass	0	2.06319	0.799	0.129	0	Fib_1	Aass	Fibrocytes
Slc1a3	0	2.04313	0.778	0.097	0	Fib_1	Slc1a3	Fibrocytes
Gpr37l1	0	2.02862	0.678	0.022	0	Fib_1	Gpr37l1	Fibrocytes
Ckb	0	1.92268	0.999	0.899	0	Fib_1	Ckb	Fibrocytes
Pcca	0	1.90272	0.824	0.239	0	Fib_1	Pcca	Fibrocytes
Pantr1	0	1.84598	0.908	0.181	0	Fib_1	Pantr1	Fibrocytes
Gng11	0	1.80647	0.927	0.367	0	Fib_1	Gng11	Fibrocytes
Slc16a6	0	1.80576	0.714	0.162	0	Fib_1	Slc16a6	Fibrocytes
Gm14964	0	1.78596	0.607	0.056	0	Fib_1	Gm14964	Fibrocytes
Fbxo2	0	1.63394	0.998	0.789	0	Fib_1	Fbxo2	Fibrocytes
Mrps6	0	1.60851	0.917	0.537	0	Fib_1	Mrps6	Fibrocytes
Col9a2	0	1.55979	0.675	0.094	0	Fib_1	Col9a2	Fibrocytes
Msx3	0	1.55411	0.634	0.025	0	Fib_1	Msx3	Fibrocytes
Maf	0	1.54473	0.749	0.191	0	Fib_1	Maf	Fibrocytes
Ebf1	0	1.51839	0.868	0.297	0	Fib_1	Ebf1	Fibrocytes
Col11a2	0	1.49055	0.703	0.163	0	Fib_1	Col11a2	Fibrocytes
Ctxn3	0	1.49014	0.647	0.145	0	Fib_1	Ctxn3	Fibrocytes
Cp	0	1.48981	0.846	0.335	0	Fib_1	Cp	Fibrocytes
Cpe	0	1.46465	0.716	0.124	0	Fib_1	Cpe	Fibrocytes
Slc7a8	0	1.36876	0.605	0.097	0	Fib_1	Slc7a8	Fibrocytes
Jam3	0	1.34898	0.657	0.134	0	Fib_1	Jam3	Fibrocytes
Rgs2	0	1.34537	0.623	0.146	0	Fib_1	Rgs2	Fibrocytes
Nrxn2	0	1.32448	0.518	0.026	0	Fib_1	Nrxn2	Fibrocytes
Fzd9	0	1.30101	0.658	0.12	0	Fib_1	Fzd9	Fibrocytes
Chchd10	0	1.29291	0.999	0.939	0	Fib_1	Chchd10	Fibrocytes
Map2k6	0	1.26111	0.577	0.087	0	Fib_1	Map2k6	Fibrocytes
1700025G04Rik	0	1.2422	0.629	0.098	0	Fib_1	1700025G04Rik	Fibrocytes
Kcnn2	0	1.02471	0.505	0.081	0	Fib_1	Kcnn2	Fibrocytes
Colec12	0	0.988785	0.548	0.102	0	Fib_1	Colec12	Fibrocytes
Pou3f3	0	0.982037	0.5	0.078	0	Fib_1	Pou3f3	Fibrocytes
Apoe	0	0.950172	0.999	0.968	0	Fib_1	Apoe	Fibrocytes
Tbx18	0	0.917342	0.566	0.113	0	Fib_1	Tbx18	Fibrocytes
Ccdc80	0	0.903986	0.503	0.095	0	Fib_1	Ccdc80	Fibrocytes
Gpm6b	3.04982e-293	1.33283	0.871	0.464	5.43357e-289	Fib_1	Gpm6b	Fibrocytes
Tpd52l1	1.72583e-282	1.32667	0.823	0.422	3.07474e-278	Fib_1	Tpd52l1	Fibrocytes
Aebp12	6.71774e-270	1.53367	0.938	0.602	1.19683e-265	Fib_1	Aebp1	Fibrocytes
Cald1	9.62438e-255	0.935987	0.751	0.264	1.71468e-250	Fib_1	Cald1	Fibrocytes
Pla2g16	6.99047e-251	1.22284	0.802	0.432	1.24542e-246	Fib_1	Pla2g16	Fibrocytes
Rnase4	6.96803e-238	1.45097	0.573	0.164	1.24142e-233	Fib_1	Rnase4	Fibrocytes
Tgfbr2	8.59277e-233	1.25832	0.713	0.331	1.53089e-228	Fib_1	Tgfbr2	Fibrocytes
Srgn	1.23451e-231	0.836306	0.733	0.238	2.19941e-227	Fib_1	Srgn	Fibrocytes
Foxc1	1.40355e-229	0.934728	0.553	0.158	2.50056e-225	Fib_1	Foxc1	Fibrocytes
Skp1a	3.75225e-220	0.845783	0.959	0.822	6.68501e-216	Fib_1	Skp1a	Fibrocytes
Ctsh	2.69685e-209	1.12949	0.801	0.456	4.8047e-205	Fib_1	Ctsh	Fibrocytes
Hdac3	5.45992e-204	1.12448	0.732	0.384	9.72739e-200	Fib_1	Hdac3	Fibrocytes
Ptgds	8.33065e-203	1.04409	1	1	1.48419e-198	Fib_1	Ptgds	Fibrocytes
Glrb3	5.43421e-202	1.06578	0.92	0.586	9.68159e-198	Fib_1	Glrb	Fibrocytes
Ctsl	5.0629e-197	1.18814	0.921	0.783	9.02007e-193	Fib_1	Ctsl	Fibrocytes
Abhd12	3.3606e-194	1.32567	0.789	0.527	5.98724e-190	Fib_1	Abhd12	Fibrocytes
Pla2g71	9.32373e-194	1.45183	0.858	0.603	1.66112e-189	Fib_1	Pla2g7	Fibrocytes
Gpm6a	3.85159e-187	1.03889	0.682	0.321	6.86199e-183	Fib_1	Gpm6a	Fibrocytes
Grina	8.92023e-170	0.963579	0.887	0.7	1.58923e-165	Fib_1	Grina	Fibrocytes
Ank	5.37725e-167	0.953832	0.554	0.225	9.5801e-163	Fib_1	Ank	Fibrocytes
Iqgap22	1.7398e-161	0.884226	0.761	0.35	3.09963e-157	Fib_1	Iqgap2	Fibrocytes
Mkrn1	1.42231e-146	0.979909	0.713	0.451	2.53399e-142	Fib_1	Mkrn1	Fibrocytes
Fgfr1	5.14143e-145	0.880462	0.599	0.281	9.15998e-141	Fib_1	Fgfr1	Fibrocytes
Epdr1	5.77924e-145	0.820997	0.529	0.22	1.02963e-140	Fib_1	Epdr1	Fibrocytes
Mpzl2	8.07193e-131	0.829053	0.778	0.486	1.43809e-126	Fib_1	Mpzl2	Fibrocytes
Nde1	2.39371e-127	0.910663	0.532	0.255	4.26463e-123	Fib_1	Nde1	Fibrocytes
Akt2	6.28701e-119	0.850725	0.711	0.484	1.12009e-114	Fib_1	Akt2	Fibrocytes
4930402H24Rik	9.75801e-118	0.891945	0.623	0.374	1.73849e-113	Fib_1	4930402H24Rik	Fibrocytes
Gm42418	1.21372e-115	1.32148	0.837	0.763	2.16237e-111	Fib_1	Gm42418	Fibrocytes
Sms	4.31917e-113	0.801989	0.52	0.243	7.69504e-109	Fib_1	Sms	Fibrocytes
Slc29a1	1.62784e-111	1.07303	0.55	0.293	2.90016e-107	Fib_1	Slc29a1	Fibrocytes
Ndrg3	1.54808e-109	0.811868	0.724	0.515	2.75806e-105	Fib_1	Ndrg3	Fibrocytes
Socs2	1.73418e-109	1.09589	0.704	0.475	3.08962e-105	Fib_1	Socs2	Fibrocytes
Ppfibp2	1.76107e-90	0.813788	0.599	0.369	3.13752e-86	Fib_1	Ppfibp2	Fibrocytes
Malat1	4.66073e-69	1.25039	1	1	8.30356e-65	Fib_1	Malat1	Fibrocytes
Irf1	5.06713e-62	0.959438	0.518	0.328	9.02759e-58	Fib_1	Irf1	Fibrocytes
Flt1	0	3.10897	0.977	0.129	0	Endo_1	Flt1	Endothelial Cells
Cd74	0	3.07809	0.935	0.105	0	Endo_1	Cd74	Endothelial Cells
Tmsb10	0	2.99122	1	0.646	0	Endo_1	Tmsb10	Endothelial Cells
Ctla2a	0	2.98501	0.925	0.105	0	Endo_1	Ctla2a	Endothelial Cells
Grrp1	0	2.9829	0.971	0.09	0	Endo_1	Grrp1	Endothelial Cells
Igfbp3	0	2.95972	0.784	0.037	0	Endo_1	Igfbp3	Endothelial Cells
Tm4sf1	0	2.93795	0.992	0.393	0	Endo_1	Tm4sf1	Endothelial Cells
Emp1	0	2.92384	0.971	0.446	0	Endo_1	Emp1	Endothelial Cells
Igfbp7	0	2.92041	0.998	0.292	0	Endo_1	Igfbp7	Endothelial Cells
Ifi203	0	2.82021	0.871	0.079	0	Endo_1	Ifi203	Endothelial Cells
Cd200	0	2.80159	0.977	0.304	0	Endo_1	Cd200	Endothelial Cells
Cd34	0	2.66261	0.955	0.091	0	Endo_1	Cd34	Endothelial Cells
Lmo2	0	2.65846	0.953	0.087	0	Endo_1	Lmo2	Endothelial Cells
Ly6c1	0	2.57959	0.987	0.161	0	Endo_1	Ly6c1	Endothelial Cells
Pim3	0	2.52237	0.973	0.543	0	Endo_1	Pim3	Endothelial Cells
Tmem252	0	2.50691	0.881	0.061	0	Endo_1	Tmem252	Endothelial Cells
Pecam1	0	2.50307	0.948	0.084	0	Endo_1	Pecam1	Endothelial Cells
Egfl7	0	2.44577	0.945	0.105	0	Endo_1	Egfl7	Endothelial Cells
Cdh5	0	2.40805	0.916	0.074	0	Endo_1	Cdh5	Endothelial Cells
Iigp1	0	2.35347	0.849	0.137	0	Endo_1	Iigp1	Endothelial Cells
Msn	0	2.33693	0.96	0.42	0	Endo_1	Msn	Endothelial Cells
Cd93	0	2.29165	0.862	0.059	0	Endo_1	Cd93	Endothelial Cells
Btg1	0	2.26539	0.998	0.689	0	Endo_1	Btg1	Endothelial Cells
Tcf4	0	2.23722	0.963	0.46	0	Endo_1	Tcf4	Endothelial Cells
Klf2	0	2.23068	0.945	0.358	0	Endo_1	Klf2	Endothelial Cells
Mast4	0	2.20559	0.887	0.176	0	Endo_1	Mast4	Endothelial Cells
Adgrf5	0	2.20174	0.904	0.074	0	Endo_1	Adgrf5	Endothelial Cells
Slco1a4	0	2.18148	0.915	0.083	0	Endo_1	Slco1a4	Endothelial Cells
Sox17	0	2.18076	0.859	0.063	0	Endo_1	Sox17	Endothelial Cells
Ly6e	0	2.1751	0.938	0.181	0	Endo_1	Ly6e	Endothelial Cells
Tmsb4x	0	2.17491	1	0.934	0	Endo_1	Tmsb4x	Endothelial Cells
Ecscr	0	2.16852	0.877	0.056	0	Endo_1	Ecscr	Endothelial Cells
Cyyr1	0	2.15249	0.884	0.075	0	Endo_1	Cyyr1	Endothelial Cells
Tagln2	0	2.14079	0.961	0.241	0	Endo_1	Tagln2	Endothelial Cells
Tshz2	0	2.10833	0.911	0.242	0	Endo_1	Tshz2	Endothelial Cells
Tsc22d1	0	2.09539	0.991	0.685	0	Endo_1	Tsc22d1	Endothelial Cells
Epas1	0	2.07348	0.933	0.249	0	Endo_1	Epas1	Endothelial Cells
Pcp4l1	0	2.07084	0.887	0.113	0	Endo_1	Pcp4l1	Endothelial Cells
Hbegf	0	2.05796	0.907	0.271	0	Endo_1	Hbegf	Endothelial Cells
Mndal	0	2.01072	0.792	0.056	0	Endo_1	Mndal	Endothelial Cells
Ptprb	0	2.01047	0.834	0.061	0	Endo_1	Ptprb	Endothelial Cells
Tpm3	0	1.98143	0.982	0.616	0	Endo_1	Tpm3	Endothelial Cells
Foxq1	0	1.95	0.81	0.066	0	Endo_1	Foxq1	Endothelial Cells
Fxyd5	0	1.94993	0.894	0.096	0	Endo_1	Fxyd5	Endothelial Cells
Ablim1	0	1.94762	0.917	0.295	0	Endo_1	Ablim1	Endothelial Cells
Uaca	0	1.91746	0.851	0.142	0	Endo_1	Uaca	Endothelial Cells
Spock2	0	1.91469	0.795	0.113	0	Endo_1	Spock2	Endothelial Cells
Clic4	0	1.90824	0.955	0.48	0	Endo_1	Clic4	Endothelial Cells
Eng	0	1.89293	0.907	0.276	0	Endo_1	Eng	Endothelial Cells
Rps19	0	1.89217	1	0.983	0	Endo_1	Rps19	Endothelial Cells
Slc2a1	0	1.88816	0.901	0.342	0	Endo_1	Slc2a1	Endothelial Cells
Gm26532	0	1.87675	0.86	0.304	0	Endo_1	Gm26532	Endothelial Cells
Vim	0	1.87061	0.972	0.538	0	Endo_1	Vim	Endothelial Cells
Thbd	0	1.83979	0.755	0.058	0	Endo_1	Thbd	Endothelial Cells
Arhgap31	0	1.81424	0.9	0.372	0	Endo_1	Arhgap31	Endothelial Cells
Ets1	0	1.80612	0.841	0.16	0	Endo_1	Ets1	Endothelial Cells
Slc9a3r2	0	1.80292	0.866	0.231	0	Endo_1	Slc9a3r2	Endothelial Cells
Prex2	0	1.79911	0.76	0.086	0	Endo_1	Prex2	Endothelial Cells
Cxcl12	0	1.79752	0.811	0.144	0	Endo_1	Cxcl12	Endothelial Cells
Sparc	0	1.79219	0.982	0.614	0	Endo_1	Sparc	Endothelial Cells
Fli1	0	1.78429	0.821	0.076	0	Endo_1	Fli1	Endothelial Cells
Abcg2	0	1.77863	0.869	0.136	0	Endo_1	Abcg2	Endothelial Cells
Nfkbia	0	1.77188	0.949	0.571	0	Endo_1	Nfkbia	Endothelial Cells
Arpc1b	0	1.7499	0.973	0.709	0	Endo_1	Arpc1b	Endothelial Cells
Lpar6	0	1.74941	0.724	0.086	0	Endo_1	Lpar6	Endothelial Cells
Lrrc32	0	1.73004	0.788	0.074	0	Endo_1	Lrrc32	Endothelial Cells
Luzp1	0	1.72781	0.829	0.272	0	Endo_1	Luzp1	Endothelial Cells
Fosl2	0	1.72509	0.817	0.18	0	Endo_1	Fosl2	Endothelial Cells
Crip1	0	1.71961	0.902	0.35	0	Endo_1	Crip1	Endothelial Cells
Klf7	0	1.71736	0.833	0.192	0	Endo_1	Klf7	Endothelial Cells
Mcl1	0	1.69668	0.933	0.542	0	Endo_1	Mcl1	Endothelial Cells
Pltp	0	1.69662	0.889	0.184	0	Endo_1	Pltp	Endothelial Cells
S1pr1	0	1.68805	0.753	0.071	0	Endo_1	S1pr1	Endothelial Cells
Rgs16	0	1.68624	0.826	0.158	0	Endo_1	Rgs16	Endothelial Cells
Adgrl4	0	1.68577	0.798	0.053	0	Endo_1	Adgrl4	Endothelial Cells
Akap13	0	1.68365	0.811	0.186	0	Endo_1	Akap13	Endothelial Cells
Rpl13	0	1.68335	1	0.993	0	Endo_1	Rpl13	Endothelial Cells
Calm1	0	1.68216	1	0.918	0	Endo_1	Calm1	Endothelial Cells
Gja1	0	1.67265	0.715	0.046	0	Endo_1	Gja1	Endothelial Cells
Ece1	0	1.6722	0.768	0.082	0	Endo_1	Ece1	Endothelial Cells
Abcb1a	0	1.66678	0.796	0.053	0	Endo_1	Abcb1a	Endothelial Cells
Kitl	0	1.65834	0.753	0.077	0	Endo_1	Kitl	Endothelial Cells
Ier5	0	1.65822	0.925	0.309	0	Endo_1	Ier5	Endothelial Cells
Rps5	0	1.65753	1	0.979	0	Endo_1	Rps5	Endothelial Cells
Rps7	0	1.65633	0.999	0.973	0	Endo_1	Rps7	Endothelial Cells
Gm10260	0	1.65399	0.999	0.911	0	Endo_1	Gm10260	Endothelial Cells
Apold1	0	1.65077	0.747	0.159	0	Endo_1	Apold1	Endothelial Cells
Rps18	0	1.64132	1	0.974	0	Endo_1	Rps18	Endothelial Cells
Scarb1	0	1.63456	0.719	0.086	0	Endo_1	Scarb1	Endothelial Cells
Gimap6	0	1.6271	0.773	0.075	0	Endo_1	Gimap6	Endothelial Cells
Rasip1	0	1.62239	0.78	0.056	0	Endo_1	Rasip1	Endothelial Cells
Rps6	0	1.62103	1	0.987	0	Endo_1	Rps6	Endothelial Cells
Tgm2	0	1.61842	0.767	0.107	0	Endo_1	Tgm2	Endothelial Cells
Mef2c	0	1.6159	0.86	0.19	0	Endo_1	Mef2c	Endothelial Cells
Nrp1	0	1.59473	0.783	0.145	0	Endo_1	Nrp1	Endothelial Cells
Plk2	0	1.59289	0.784	0.235	0	Endo_1	Plk2	Endothelial Cells
1810011O10Rik	0	1.59235	0.685	0.046	0	Endo_1	1810011O10Rik	Endothelial Cells
Esam	0	1.59156	0.798	0.094	0	Endo_1	Esam	Endothelial Cells
Mmrn2	0	1.59056	0.765	0.055	0	Endo_1	Mmrn2	Endothelial Cells
Adamts1	0	1.58318	0.84	0.278	0	Endo_1	Adamts1	Endothelial Cells
Gpr146	0	1.57952	0.818	0.343	0	Endo_1	Gpr146	Endothelial Cells
Rps4x	0	1.57942	1	0.979	0	Endo_1	Rps4x	Endothelial Cells
Irf2bpl	0	1.57775	0.874	0.432	0	Endo_1	Irf2bpl	Endothelial Cells
Ahnak	0	1.57055	0.907	0.456	0	Endo_1	Ahnak	Endothelial Cells
Pim1	0	1.56987	0.82	0.183	0	Endo_1	Pim1	Endothelial Cells
Rpl3	0	1.56592	1	0.968	0	Endo_1	Rpl3	Endothelial Cells
Kdr	0	1.56541	0.72	0.048	0	Endo_1	Kdr	Endothelial Cells
Itga6	0	1.55947	0.781	0.168	0	Endo_1	Itga6	Endothelial Cells
Emcn	0	1.55676	0.927	0.166	0	Endo_1	Emcn	Endothelial Cells
Foxp1	0	1.55654	0.854	0.336	0	Endo_1	Foxp1	Endothelial Cells
Acvrl1	0	1.55149	0.788	0.103	0	Endo_1	Acvrl1	Endothelial Cells
Paqr5	0	1.54646	0.812	0.211	0	Endo_1	Paqr5	Endothelial Cells
Pkig	0	1.54429	0.88	0.413	0	Endo_1	Pkig	Endothelial Cells
Akap12	0	1.53564	0.752	0.165	0	Endo_1	Akap12	Endothelial Cells
Gm8730	0	1.53183	0.999	0.948	0	Endo_1	Gm8730	Endothelial Cells
Podxl	0	1.52423	0.723	0.064	0	Endo_1	Podxl	Endothelial Cells
Rps23	0	1.52342	1	0.991	0	Endo_1	Rps23	Endothelial Cells
Nedd9	0	1.52009	0.73	0.065	0	Endo_1	Nedd9	Endothelial Cells
Rps2	0	1.51968	1	0.967	0	Endo_1	Rps2	Endothelial Cells
Rps14	0	1.51895	1	0.995	0	Endo_1	Rps14	Endothelial Cells
Rpl18a	0	1.518	1	0.994	0	Endo_1	Rpl18a	Endothelial Cells
Slc30a1	0	1.51314	0.727	0.111	0	Endo_1	Slc30a1	Endothelial Cells
Mecom	0	1.51154	0.701	0.045	0	Endo_1	Mecom	Endothelial Cells
Parvb	0	1.51116	0.723	0.065	0	Endo_1	Parvb	Endothelial Cells
Gbp4	0	1.50998	0.646	0.086	0	Endo_1	Gbp4	Endothelial Cells
Tubb6	0	1.50878	0.784	0.138	0	Endo_1	Tubb6	Endothelial Cells
Rhoj	0	1.50812	0.798	0.185	0	Endo_1	Rhoj	Endothelial Cells
Tpm4	0	1.5062	0.907	0.442	0	Endo_1	Tpm4	Endothelial Cells
Rpl17	0	1.49822	1	0.986	0	Endo_1	Rpl17	Endothelial Cells
Litaf	0	1.49751	0.949	0.652	0	Endo_1	Litaf	Endothelial Cells
Rplp0	0	1.49362	1	0.959	0	Endo_1	Rplp0	Endothelial Cells
Rnd1	0	1.49318	0.595	0.08	0	Endo_1	Rnd1	Endothelial Cells
Kank3	0	1.48959	0.76	0.093	0	Endo_1	Kank3	Endothelial Cells
Cldn5	0	1.48553	0.737	0.092	0	Endo_1	Cldn5	Endothelial Cells
Gm9493	0	1.48092	0.958	0.703	0	Endo_1	Gm9493	Endothelial Cells
Eif3f	0	1.47375	0.987	0.833	0	Endo_1	Eif3f	Endothelial Cells
Rps3a1	0	1.47355	1	0.979	0	Endo_1	Rps3a1	Endothelial Cells
Gnai2	0	1.47085	0.964	0.779	0	Endo_1	Gnai2	Endothelial Cells
Rpl4	0	1.46306	0.998	0.944	0	Endo_1	Rpl4	Endothelial Cells
Apbb2	0	1.46238	0.775	0.212	0	Endo_1	Apbb2	Endothelial Cells
BC028528	0	1.45551	0.723	0.086	0	Endo_1	BC028528	Endothelial Cells
Eef1a1	0	1.44996	1	0.997	0	Endo_1	Eef1a1	Endothelial Cells
Pcdh17	0	1.445	0.648	0.049	0	Endo_1	Pcdh17	Endothelial Cells
Myct1	0	1.4394	0.659	0.028	0	Endo_1	Myct1	Endothelial Cells
Ptma	0	1.4363	1	0.978	0	Endo_1	Ptma	Endothelial Cells
Sptbn1	0	1.43374	0.961	0.755	0	Endo_1	Sptbn1	Endothelial Cells
Ramp2	0	1.4317	0.78	0.174	0	Endo_1	Ramp2	Endothelial Cells
Irf7	0	1.42766	0.69	0.135	0	Endo_1	Irf7	Endothelial Cells
H2-D1	0	1.42615	0.994	0.833	0	Endo_1	H2-D1	Endothelial Cells
Psmb8	0	1.40668	0.75	0.118	0	Endo_1	Psmb8	Endothelial Cells
Rps16	0	1.40616	1	0.986	0	Endo_1	Rps16	Endothelial Cells
Rps3	0	1.39547	1	0.983	0	Endo_1	Rps3	Endothelial Cells
Rpl15	0	1.39282	0.987	0.901	0	Endo_1	Rpl15	Endothelial Cells
Gbp7	0	1.38446	0.632	0.111	0	Endo_1	Gbp7	Endothelial Cells
Rps20	0	1.38334	0.999	0.966	0	Endo_1	Rps20	Endothelial Cells
Rpl35	0	1.37958	0.999	0.97	0	Endo_1	Rpl35	Endothelial Cells
Osmr	0	1.37359	0.699	0.099	0	Endo_1	Osmr	Endothelial Cells
Pvr	0	1.36933	0.746	0.171	0	Endo_1	Pvr	Endothelial Cells
Sdpr	0	1.36682	0.782	0.121	0	Endo_1	Sdpr	Endothelial Cells
Gcnt2	0	1.36411	0.683	0.068	0	Endo_1	Gcnt2	Endothelial Cells
Rpl6	0	1.35597	1	0.981	0	Endo_1	Rpl6	Endothelial Cells
Rps11	0	1.35223	1	0.985	0	Endo_1	Rps11	Endothelial Cells
Slc39a8	0	1.35136	0.672	0.067	0	Endo_1	Slc39a8	Endothelial Cells
Rpl9	0	1.35048	1	0.989	0	Endo_1	Rpl9	Endothelial Cells
Itih5	0	1.34932	0.767	0.152	0	Endo_1	Itih5	Endothelial Cells
Rpsa	0	1.34781	0.994	0.913	0	Endo_1	Rpsa	Endothelial Cells
Pde12	0	1.34357	0.77	0.214	0	Endo_1	Pde12	Endothelial Cells
Ndrg1	0	1.34276	0.731	0.152	0	Endo_1	Ndrg1	Endothelial Cells
Anxa3	0	1.33814	0.761	0.13	0	Endo_1	Anxa3	Endothelial Cells
Rpl32	0	1.33649	1	0.988	0	Endo_1	Rpl32	Endothelial Cells
Rbm39	0	1.33621	0.985	0.858	0	Endo_1	Rbm39	Endothelial Cells
Gbp3	0	1.33122	0.662	0.138	0	Endo_1	Gbp3	Endothelial Cells
Rps27	0	1.32989	1	0.994	0	Endo_1	Rps27	Endothelial Cells
Bvht	0	1.32814	0.683	0.067	0	Endo_1	Bvht	Endothelial Cells
Rpl29	0	1.32502	0.999	0.957	0	Endo_1	Rpl29	Endothelial Cells
Acer2	0	1.32482	0.656	0.056	0	Endo_1	Acer2	Endothelial Cells
Col4a1	0	1.31822	0.63	0.043	0	Endo_1	Col4a1	Endothelial Cells
Sema6a	0	1.31767	0.692	0.116	0	Endo_1	Sema6a	Endothelial Cells
Itm2a	0	1.31748	0.817	0.135	0	Endo_1	Itm2a	Endothelial Cells
Pde4b	0	1.30379	0.728	0.224	0	Endo_1	Pde4b	Endothelial Cells
Adam15	0	1.29998	0.734	0.21	0	Endo_1	Adam15	Endothelial Cells
Adamts9	0	1.29321	0.539	0.029	0	Endo_1	Adamts9	Endothelial Cells
Grasp	0	1.29132	0.675	0.077	0	Endo_1	Grasp	Endothelial Cells
Rps9	0	1.28893	1	0.984	0	Endo_1	Rps9	Endothelial Cells
Rps12	0	1.28181	1	0.984	0	Endo_1	Rps12	Endothelial Cells
Arid5b	0	1.28119	0.787	0.219	0	Endo_1	Arid5b	Endothelial Cells
Rps8	0	1.27937	1	0.987	0	Endo_1	Rps8	Endothelial Cells
Rpl27a	0	1.2756	1	0.985	0	Endo_1	Rpl27a	Endothelial Cells
H2-Aa	0	1.27501	0.555	0.021	0	Endo_1	H2-Aa	Endothelial Cells
Rps24	0	1.26895	1	0.987	0	Endo_1	Rps24	Endothelial Cells
Plaur	0	1.26124	0.589	0.046	0	Endo_1	Plaur	Endothelial Cells
Rpl34	0	1.2483	1	0.981	0	Endo_1	Rpl34	Endothelial Cells
Tek	0	1.24741	0.652	0.047	0	Endo_1	Tek	Endothelial Cells
Sox7	0	1.24547	0.619	0.036	0	Endo_1	Sox7	Endothelial Cells
Rps27a	0	1.23969	1	0.99	0	Endo_1	Rps27a	Endothelial Cells
Heg1	0	1.2369	0.656	0.082	0	Endo_1	Heg1	Endothelial Cells
Gm38399	0	1.23343	0.588	0.048	0	Endo_1	Gm38399	Endothelial Cells
Rpl23a	0	1.23313	1	0.976	0	Endo_1	Rpl23a	Endothelial Cells
Rpl18	0	1.22561	0.999	0.967	0	Endo_1	Rpl18	Endothelial Cells
Srgn1	0	1.22445	0.871	0.232	0	Endo_1	Srgn	Endothelial Cells
Trp53i11	0	1.22323	0.616	0.133	0	Endo_1	Trp53i11	Endothelial Cells
Rps15a	0	1.21564	1	0.986	0	Endo_1	Rps15a	Endothelial Cells
Tcf15	0	1.21376	0.6	0.033	0	Endo_1	Tcf15	Endothelial Cells
Cthrc1	0	1.21006	0.669	0.071	0	Endo_1	Cthrc1	Endothelial Cells
Lef1	0	1.20462	0.642	0.054	0	Endo_1	Lef1	Endothelial Cells
Gbp2	0	1.20184	0.529	0.066	0	Endo_1	Gbp2	Endothelial Cells
Rpl8	0	1.2007	1	0.987	0	Endo_1	Rpl8	Endothelial Cells
Rpl23	0	1.1887	1	0.991	0	Endo_1	Rpl23	Endothelial Cells
Kctd12	0	1.18818	0.716	0.152	0	Endo_1	Kctd12	Endothelial Cells
Elk3	0	1.18664	0.69	0.129	0	Endo_1	Elk3	Endothelial Cells
Marcks	0	1.18529	0.633	0.095	0	Endo_1	Marcks	Endothelial Cells
9430020K01Rik	0	1.18274	0.677	0.122	0	Endo_1	9430020K01Rik	Endothelial Cells
Gpr4	0	1.17971	0.638	0.054	0	Endo_1	Gpr4	Endothelial Cells
Palmd	0	1.17859	0.623	0.073	0	Endo_1	Palmd	Endothelial Cells
Ly6a	0	1.17708	0.596	0.094	0	Endo_1	Ly6a	Endothelial Cells
Pde2a	0	1.17506	0.594	0.036	0	Endo_1	Pde2a	Endothelial Cells
Rpl14	0	1.17486	1	0.987	0	Endo_1	Rpl14	Endothelial Cells
Rpl7	0	1.17084	1	0.978	0	Endo_1	Rpl7	Endothelial Cells
Ldb2	0	1.16996	0.567	0.024	0	Endo_1	Ldb2	Endothelial Cells
Rpl13a	0	1.15887	1	0.991	0	Endo_1	Rpl13a	Endothelial Cells
Rpl37	0	1.15796	1	0.992	0	Endo_1	Rpl37	Endothelial Cells
Rpl36a	0	1.1541	0.997	0.96	0	Endo_1	Rpl36a	Endothelial Cells
H2-Ab1	0	1.15159	0.536	0.044	0	Endo_1	H2-Ab1	Endothelial Cells
Rpl35a	0	1.14813	1	0.993	0	Endo_1	Rpl35a	Endothelial Cells
Tgif1	0	1.14466	0.646	0.15	0	Endo_1	Tgif1	Endothelial Cells
Prss23	0	1.14164	0.616	0.076	0	Endo_1	Prss23	Endothelial Cells
Casp4	0	1.13741	0.569	0.072	0	Endo_1	Casp4	Endothelial Cells
Dab2	0	1.13717	0.591	0.085	0	Endo_1	Dab2	Endothelial Cells
Rps13	0	1.13363	0.999	0.971	0	Endo_1	Rps13	Endothelial Cells
Gimap1	0	1.13112	0.604	0.029	0	Endo_1	Gimap1	Endothelial Cells
Tspan5	0	1.12066	0.654	0.104	0	Endo_1	Tspan5	Endothelial Cells
Mkl2	0	1.11942	0.612	0.113	0	Endo_1	Mkl2	Endothelial Cells
Pqlc1	0	1.1078	0.686	0.19	0	Endo_1	Pqlc1	Endothelial Cells
Rplp2	0	1.10524	1	0.991	0	Endo_1	Rplp2	Endothelial Cells
Entpd1	0	1.10435	0.558	0.04	0	Endo_1	Entpd1	Endothelial Cells
Rps15	0	1.10095	1	0.986	0	Endo_1	Rps15	Endothelial Cells
Bach1	0	1.09773	0.587	0.097	0	Endo_1	Bach1	Endothelial Cells
Limch1	0	1.09734	0.631	0.154	0	Endo_1	Limch1	Endothelial Cells
Rpl26	0	1.09673	1	0.982	0	Endo_1	Rpl26	Endothelial Cells
Lmcd1	0	1.09178	0.585	0.096	0	Endo_1	Lmcd1	Endothelial Cells
Clec2d	0	1.09158	0.63	0.135	0	Endo_1	Clec2d	Endothelial Cells
C130074G19Rik	0	1.08938	0.596	0.043	0	Endo_1	C130074G19Rik	Endothelial Cells
Git2	0	1.08121	0.654	0.182	0	Endo_1	Git2	Endothelial Cells
Timeless	0	1.07857	0.601	0.063	0	Endo_1	Timeless	Endothelial Cells
N4bp3	0	1.0774	0.569	0.074	0	Endo_1	N4bp3	Endothelial Cells
Fau	0	1.06466	1	0.993	0	Endo_1	Fau	Endothelial Cells
Swap70	0	1.06385	0.619	0.124	0	Endo_1	Swap70	Endothelial Cells
Rps17	0	1.05494	1	0.982	0	Endo_1	Rps17	Endothelial Cells
Nr4a2	0	1.05335	0.559	0.088	0	Endo_1	Nr4a2	Endothelial Cells
Prkch	0	1.05319	0.564	0.045	0	Endo_1	Prkch	Endothelial Cells
Ushbp1	0	1.04991	0.55	0.03	0	Endo_1	Ushbp1	Endothelial Cells
Filip1	0	1.04433	0.593	0.124	0	Endo_1	Filip1	Endothelial Cells
Rpl31	0	1.04111	1	0.979	0	Endo_1	Rpl31	Endothelial Cells
Eef2	0	1.0357	0.998	0.98	0	Endo_1	Eef2	Endothelial Cells
Rpl37a	0	1.03499	1	0.995	0	Endo_1	Rpl37a	Endothelial Cells
Gch1	0	1.03479	0.588	0.078	0	Endo_1	Gch1	Endothelial Cells
Hdac7	0	1.03442	0.586	0.085	0	Endo_1	Hdac7	Endothelial Cells
Lipe	0	1.03385	0.559	0.117	0	Endo_1	Lipe	Endothelial Cells
Ifi47	0	1.0306	0.533	0.057	0	Endo_1	Ifi47	Endothelial Cells
Sema6b	0	1.03056	0.514	0.033	0	Endo_1	Sema6b	Endothelial Cells
Robo4	0	1.02994	0.546	0.038	0	Endo_1	Robo4	Endothelial Cells
Rpl28	0	1.02505	0.999	0.984	0	Endo_1	Rpl28	Endothelial Cells
Mfng	0	1.01475	0.522	0.035	0	Endo_1	Mfng	Endothelial Cells
Rps29	0	1.01222	1	0.999	0	Endo_1	Rps29	Endothelial Cells
Tm6sf1	0	1.00461	0.554	0.05	0	Endo_1	Tm6sf1	Endothelial Cells
Rps21	0	0.996838	0.999	0.985	0	Endo_1	Rps21	Endothelial Cells
Ptpn12	0	0.996788	0.57	0.121	0	Endo_1	Ptpn12	Endothelial Cells
Gimap5	0	0.995085	0.513	0.024	0	Endo_1	Gimap5	Endothelial Cells
Tie1	0	0.982344	0.534	0.032	0	Endo_1	Tie1	Endothelial Cells
Bcl3	0	0.975412	0.612	0.142	0	Endo_1	Bcl3	Endothelial Cells
Lsr	0	0.968562	0.614	0.14	0	Endo_1	Lsr	Endothelial Cells
Rpl19	0	0.9628	1	0.991	0	Endo_1	Rpl19	Endothelial Cells
Fas	0	0.962601	0.505	0.05	0	Endo_1	Fas	Endothelial Cells
Trim47	0	0.959255	0.582	0.102	0	Endo_1	Trim47	Endothelial Cells
She	0	0.954975	0.503	0.025	0	Endo_1	She	Endothelial Cells
Lrrc8c	0	0.941962	0.524	0.061	0	Endo_1	Lrrc8c	Endothelial Cells
Ptp4a3	0	0.920078	0.594	0.136	0	Endo_1	Ptp4a3	Endothelial Cells
Rps25	0	0.917908	0.999	0.985	0	Endo_1	Rps25	Endothelial Cells
Rpl38	0	0.899747	1	0.991	0	Endo_1	Rpl38	Endothelial Cells
Sp100	0	0.893158	0.514	0.054	0	Endo_1	Sp100	Endothelial Cells
Lysmd2	0	0.86	0.502	0.074	0	Endo_1	Lysmd2	Endothelial Cells
Tpt1	0	0.853527	1	0.999	0	Endo_1	Tpt1	Endothelial Cells
Agpat4	0	0.840973	0.516	0.103	0	Endo_1	Agpat4	Endothelial Cells
Rpl41	0	0.839903	1	0.999	0	Endo_1	Rpl41	Endothelial Cells
Rpl30	1.38154e-306	1.0275	0.997	0.962	2.46134e-302	Endo_1	Rpl30	Endothelial Cells
Notch1	2.01974e-306	1.16588	0.685	0.215	3.59837e-302	Endo_1	Notch1	Endothelial Cells
Clic1	2.32534e-306	1.41438	0.964	0.735	4.14282e-302	Endo_1	Clic1	Endothelial Cells
Arhgap29	2.58355e-305	0.945895	0.615	0.147	4.60286e-301	Endo_1	Arhgap29	Endothelial Cells
Rpl21	1.91042e-304	1.0165	1	0.977	3.40361e-300	Endo_1	Rpl21	Endothelial Cells
Rpl10a	2.8271e-304	1.03805	0.998	0.942	5.03675e-300	Endo_1	Rpl10a	Endothelial Cells
Rpl12	1.6309e-303	1.14063	0.993	0.892	2.90561e-299	Endo_1	Rpl12	Endothelial Cells
Csrp2	1.39894e-302	1.21398	0.742	0.231	2.49236e-298	Endo_1	Csrp2	Endothelial Cells
Rpl24	6.22995e-300	0.869336	1	0.987	1.10993e-295	Endo_1	Rpl24	Endothelial Cells
Rpl11	1.72782e-298	0.870179	1	0.986	3.07828e-294	Endo_1	Rpl11	Endothelial Cells
H2-K1	3.73601e-298	1.4181	0.965	0.707	6.65608e-294	Endo_1	H2-K1	Endothelial Cells
Pabpc1	4.05723e-298	1.29947	0.964	0.758	7.22836e-294	Endo_1	Pabpc1	Endothelial Cells
Zfp36l1	2.87294e-297	1.43741	0.972	0.742	5.11843e-293	Endo_1	Zfp36l1	Endothelial Cells
Hmcn1	5.10552e-296	0.850343	0.518	0.111	9.09599e-292	Endo_1	Hmcn1	Endothelial Cells
Arid5a	6.76063e-296	1.22781	0.783	0.281	1.20447e-291	Endo_1	Arid5a	Endothelial Cells
Rpl36	1.8575e-293	0.83747	1	0.987	3.30933e-289	Endo_1	Rpl36	Endothelial Cells
Gnb2l1	1.26561e-292	1.17663	0.973	0.798	2.25481e-288	Endo_1	Gnb2l1	Endothelial Cells
Vmp1	8.59572e-292	1.73766	0.877	0.505	1.53141e-287	Endo_1	Vmp1	Endothelial Cells
Jund	4.1627e-291	1.33266	0.998	0.965	7.41627e-287	Endo_1	Jund	Endothelial Cells
Rpl22	2.26813e-290	1.03939	0.992	0.925	4.0409e-286	Endo_1	Rpl22	Endothelial Cells
Ebf11	1.31284e-289	1.01649	0.887	0.298	2.33896e-285	Endo_1	Ebf1	Endothelial Cells
Rplp1	2.96948e-289	0.835247	1	0.996	5.29042e-285	Endo_1	Rplp1	Endothelial Cells
Sh3glb1	6.06162e-289	1.28473	0.913	0.588	1.07994e-284	Endo_1	Sh3glb1	Endothelial Cells
Afap1l1	1.32749e-286	0.900989	0.582	0.141	2.36506e-282	Endo_1	Afap1l1	Endothelial Cells
Gltscr2	1.22721e-285	1.28713	0.926	0.623	2.1864e-281	Endo_1	Gltscr2	Endothelial Cells
Ppp1r2	1.04007e-284	1.28187	0.949	0.72	1.85298e-280	Endo_1	Ppp1r2	Endothelial Cells
4931406P16Rik	1.8667e-284	1.12338	0.692	0.234	3.32572e-280	Endo_1	4931406P16Rik	Endothelial Cells
Ier3	5.26446e-284	1.54095	0.965	0.663	9.37915e-280	Endo_1	Ier3	Endothelial Cells
Impdh2	3.37037e-278	1.08866	0.794	0.319	6.00466e-274	Endo_1	Impdh2	Endothelial Cells
Slc7a5	1.08981e-276	1.27515	0.732	0.265	1.9416e-272	Endo_1	Slc7a5	Endothelial Cells
Rpl10	1.21674e-274	0.866538	1	0.99	2.16775e-270	Endo_1	Rpl10	Endothelial Cells
Peak1	1.79499e-271	0.944553	0.584	0.156	3.19795e-267	Endo_1	Peak1	Endothelial Cells
Cdkn1a	7.12951e-271	1.34709	0.957	0.625	1.27019e-266	Endo_1	Cdkn1a	Endothelial Cells
Lmna	1.25638e-270	1.31183	0.943	0.662	2.23837e-266	Endo_1	Lmna	Endothelial Cells
Ybx1	4.71611e-269	1.0719	0.973	0.875	8.40223e-265	Endo_1	Ybx1	Endothelial Cells
Mafk	1.17092e-266	1.12072	0.797	0.33	2.0861e-262	Endo_1	Mafk	Endothelial Cells
Jmjd1c	1.30358e-266	1.16433	0.739	0.288	2.32245e-262	Endo_1	Jmjd1c	Endothelial Cells
Rps28	1.19582e-265	0.854563	0.999	0.984	2.13048e-261	Endo_1	Rps28	Endothelial Cells
Pea15a	1.92978e-265	1.16998	0.797	0.344	3.4381e-261	Endo_1	Pea15a	Endothelial Cells
Rab11a	2.77995e-262	1.22828	0.911	0.643	4.95275e-258	Endo_1	Rab11a	Endothelial Cells
Snrk	8.47282e-260	1.04972	0.648	0.207	1.50952e-255	Endo_1	Snrk	Endothelial Cells
Hnrnpf	2.64837e-258	1.12682	0.961	0.732	4.71834e-254	Endo_1	Hnrnpf	Endothelial Cells
Isg15	8.57472e-258	1.16969	0.766	0.28	1.52767e-253	Endo_1	Isg15	Endothelial Cells
Serpine2	3.14767e-256	1.07342	0.768	0.25	5.60788e-252	Endo_1	Serpine2	Endothelial Cells
Klf13	3.96829e-256	1.04657	0.676	0.234	7.06991e-252	Endo_1	Klf13	Endothelial Cells
Rpl5	1.01639e-255	1.05569	0.971	0.825	1.81079e-251	Endo_1	Rpl5	Endothelial Cells
Gnb4	1.36141e-255	0.828614	0.524	0.127	2.42548e-251	Endo_1	Gnb4	Endothelial Cells
Mtus1	2.79266e-255	1.0011	0.671	0.221	4.9754e-251	Endo_1	Mtus1	Endothelial Cells
Foxo1	1.09541e-254	0.951814	0.608	0.18	1.95158e-250	Endo_1	Foxo1	Endothelial Cells
Rps10	7.97941e-254	0.805161	0.999	0.981	1.42161e-249	Endo_1	Rps10	Endothelial Cells
Stat3	3.44681e-252	1.16375	0.836	0.416	6.14084e-248	Endo_1	Stat3	Endothelial Cells
Eef1g	4.89807e-252	0.975654	0.988	0.91	8.72641e-248	Endo_1	Eef1g	Endothelial Cells
Gpx1	7.75808e-252	1.25065	0.941	0.711	1.38218e-247	Endo_1	Gpx1	Endothelial Cells
Crip2	4.27445e-251	1.228	0.941	0.66	7.61537e-247	Endo_1	Crip2	Endothelial Cells
Crk	1.99824e-250	1.15947	0.834	0.441	3.56007e-246	Endo_1	Crk	Endothelial Cells
Irx3	5.83947e-249	0.904156	0.655	0.188	1.04036e-244	Endo_1	Irx3	Endothelial Cells
Stmn1	1.75015e-246	1.01139	0.811	0.314	3.11807e-242	Endo_1	Stmn1	Endothelial Cells
Smad1	5.22033e-244	0.814705	0.521	0.132	9.30053e-240	Endo_1	Smad1	Endothelial Cells
H2-Q4	7.15036e-243	1.09256	0.75	0.284	1.27391e-238	Endo_1	H2-Q4	Endothelial Cells
Eef1b2	3.58669e-242	1.11501	0.937	0.768	6.39005e-238	Endo_1	Eef1b2	Endothelial Cells
Rgcc	2.80986e-237	1.36182	0.857	0.411	5.00605e-233	Endo_1	Rgcc	Endothelial Cells
Rap1b	2.96165e-235	1.12979	0.889	0.538	5.27648e-231	Endo_1	Rap1b	Endothelial Cells
Cdc42ep3	1.82913e-234	1.04997	0.631	0.207	3.25877e-230	Endo_1	Cdc42ep3	Endothelial Cells
Ifitm2	1.5948e-233	1.03437	0.992	0.778	2.84129e-229	Endo_1	Ifitm2	Endothelial Cells
Cracr2b	3.49477e-233	0.934477	0.614	0.198	6.22629e-229	Endo_1	Cracr2b	Endothelial Cells
Npm1	6.43297e-230	0.983954	0.967	0.835	1.1461e-225	Endo_1	Npm1	Endothelial Cells
Ptrf	1.14903e-229	1.0381	0.723	0.298	2.04711e-225	Endo_1	Ptrf	Endothelial Cells
Prkcdbp	2.20552e-228	1.03638	0.744	0.286	3.92936e-224	Endo_1	Prkcdbp	Endothelial Cells
Rpl27	4.90306e-228	0.869462	0.993	0.945	8.73528e-224	Endo_1	Rpl27	Endothelial Cells
Spag9	1.91499e-227	1.09209	0.739	0.344	3.41175e-223	Endo_1	Spag9	Endothelial Cells
Efna1	4.74635e-227	0.846033	0.581	0.168	8.45611e-223	Endo_1	Efna1	Endothelial Cells
Cdc42ep4	5.5729e-224	1.10223	0.806	0.396	9.92867e-220	Endo_1	Cdc42ep4	Endothelial Cells
Uba52	2.30218e-222	0.983503	0.967	0.843	4.10156e-218	Endo_1	Uba52	Endothelial Cells
Zcchc6	3.24125e-221	0.913994	0.596	0.2	5.77461e-217	Endo_1	Zcchc6	Endothelial Cells
Nop58	1.88274e-220	1.0278	0.728	0.287	3.35429e-216	Endo_1	Nop58	Endothelial Cells
Hspb1	2.26794e-219	1.19991	0.995	0.783	4.04057e-215	Endo_1	Hspb1	Endothelial Cells
Ptbp3	6.0803e-219	1.01318	0.694	0.294	1.08327e-214	Endo_1	Ptbp3	Endothelial Cells
Peli1	6.62819e-219	0.958207	0.696	0.269	1.18088e-214	Endo_1	Peli1	Endothelial Cells
Rps12-ps3	1.61182e-217	1.08523	0.95	0.771	2.87161e-213	Endo_1	Rps12-ps3	Endothelial Cells
Rapgef4	9.62262e-217	1.09586	0.841	0.417	1.71437e-212	Endo_1	Rapgef4	Endothelial Cells
Pls3	1.79902e-216	1.07264	0.747	0.345	3.20514e-212	Endo_1	Pls3	Endothelial Cells
Klf3	2.06728e-215	1.08688	0.697	0.285	3.68306e-211	Endo_1	Klf3	Endothelial Cells
Mfge8	3.43692e-215	0.805521	0.69	0.261	6.12322e-211	Endo_1	Mfge8	Endothelial Cells
Eif1a	6.60875e-215	1.00955	0.837	0.44	1.17741e-210	Endo_1	Eif1a	Endothelial Cells
Nfib	3.69287e-213	1.14192	0.85	0.566	6.57922e-209	Endo_1	Nfib	Endothelial Cells
Smco4	4.8387e-210	0.809601	0.602	0.199	8.62062e-206	Endo_1	Smco4	Endothelial Cells
Eif3e	8.2274e-210	1.04402	0.909	0.645	1.46579e-205	Endo_1	Eif3e	Endothelial Cells
Slc6a6	1.99053e-209	1.50263	0.551	0.178	3.54634e-205	Endo_1	Slc6a6	Endothelial Cells
Anp32a	6.1021e-206	1.0034	0.881	0.572	1.08715e-201	Endo_1	Anp32a	Endothelial Cells
Tmcc1	7.58846e-206	0.836502	0.548	0.172	1.35196e-201	Endo_1	Tmcc1	Endothelial Cells
Ehd4	3.50866e-203	0.994913	0.654	0.266	6.25103e-199	Endo_1	Ehd4	Endothelial Cells
Wwtr1	5.29331e-203	0.908323	0.655	0.258	9.43057e-199	Endo_1	Wwtr1	Endothelial Cells
Tubb5	3.97168e-200	1.05403	0.909	0.634	7.07595e-196	Endo_1	Tubb5	Endothelial Cells
Zfos1	8.09481e-200	0.988895	0.864	0.551	1.44217e-195	Endo_1	Zfos1	Endothelial Cells
Id1	3.44872e-199	1.01288	0.505	0.137	6.14424e-195	Endo_1	Id1	Endothelial Cells
Bhlhe40	1.09111e-198	1.05091	0.85	0.461	1.94393e-194	Endo_1	Bhlhe40	Endothelial Cells
Map2k3	1.26888e-198	0.963697	0.737	0.33	2.26064e-194	Endo_1	Map2k3	Endothelial Cells
Ifitm3	9.43412e-198	0.951111	1	0.913	1.68078e-193	Endo_1	Ifitm3	Endothelial Cells
Gpcpd1	1.89342e-196	0.896478	0.6	0.205	3.37332e-192	Endo_1	Gpcpd1	Endothelial Cells
Myl12a	2.22306e-196	0.892156	0.965	0.802	3.9606e-192	Endo_1	Myl12a	Endothelial Cells
Mef2a	1.16206e-194	0.937415	0.656	0.27	2.07033e-190	Endo_1	Mef2a	Endothelial Cells
Slc3a2	1.35045e-194	1.07438	0.912	0.645	2.40595e-190	Endo_1	Slc3a2	Endothelial Cells
Mllt4	1.77298e-194	0.860051	0.612	0.233	3.15875e-190	Endo_1	Mllt4	Endothelial Cells
Igtp	5.0901e-194	1.09255	0.642	0.251	9.06852e-190	Endo_1	Igtp	Endothelial Cells
Rrbp1	1.71394e-192	1.07831	0.842	0.549	3.05356e-188	Endo_1	Rrbp1	Endothelial Cells
Arl4a	2.06221e-192	1.03456	0.758	0.368	3.67403e-188	Endo_1	Arl4a	Endothelial Cells
Ccnd2	4.94707e-192	1.03639	0.856	0.502	8.81369e-188	Endo_1	Ccnd2	Endothelial Cells
Nfe2l2	1.57648e-191	0.984465	0.749	0.367	2.80865e-187	Endo_1	Nfe2l2	Endothelial Cells
Sgms1	7.76732e-191	0.943927	0.69	0.302	1.38383e-186	Endo_1	Sgms1	Endothelial Cells
Ppp1cc	2.0331e-190	1.05398	0.917	0.694	3.62216e-186	Endo_1	Ppp1cc	Endothelial Cells
Agfg1	1.39347e-189	0.845775	0.551	0.191	2.4826e-185	Endo_1	Agfg1	Endothelial Cells
Eogt	2.26077e-189	0.808966	0.536	0.175	4.02779e-185	Endo_1	Eogt	Endothelial Cells
Vgll4	6.98809e-189	0.889371	0.596	0.216	1.245e-184	Endo_1	Vgll4	Endothelial Cells
Adipor1	8.43072e-189	0.968489	0.882	0.656	1.50202e-184	Endo_1	Adipor1	Endothelial Cells
F11r	1.15298e-188	0.854115	0.647	0.247	2.05415e-184	Endo_1	F11r	Endothelial Cells
Tjp1	6.94861e-185	0.808279	0.586	0.205	1.23796e-180	Endo_1	Tjp1	Endothelial Cells
Frmd4b	9.7355e-183	0.896237	0.577	0.207	1.73448e-178	Endo_1	Frmd4b	Endothelial Cells
Hes1	9.02605e-182	1.01763	0.917	0.544	1.60808e-177	Endo_1	Hes1	Endothelial Cells
Arpc3	4.70139e-181	0.905971	0.917	0.72	8.37599e-177	Endo_1	Arpc3	Endothelial Cells
H2-DMb1	1.82884e-180	0.842526	0.543	0.183	3.25825e-176	Endo_1	H2-DMb1	Endothelial Cells
Dab2ip	7.1752e-180	0.864588	0.592	0.228	1.27833e-175	Endo_1	Dab2ip	Endothelial Cells
Rps18-ps3	7.41759e-180	0.984176	0.731	0.363	1.32152e-175	Endo_1	Rps18-ps3	Endothelial Cells
Macf1	1.07129e-179	1.03667	0.782	0.491	1.90861e-175	Endo_1	Macf1	Endothelial Cells
Plec	2.00444e-176	0.85244	0.562	0.209	3.57111e-172	Endo_1	Plec	Endothelial Cells
Snx3	4.77651e-175	0.852756	0.923	0.766	8.50983e-171	Endo_1	Snx3	Endothelial Cells
Carhsp1	1.04035e-174	0.850883	0.608	0.229	1.85349e-170	Endo_1	Carhsp1	Endothelial Cells
Gng111	3.49345e-174	0.8633	0.784	0.375	6.22393e-170	Endo_1	Gng11	Endothelial Cells
H2afz	2.17709e-173	0.845373	0.978	0.897	3.87871e-169	Endo_1	H2afz	Endothelial Cells
Cebpg	2.61616e-173	0.882965	0.675	0.31	4.66094e-169	Endo_1	Cebpg	Endothelial Cells
Pnrc1	3.0955e-173	0.837832	0.978	0.834	5.51495e-169	Endo_1	Pnrc1	Endothelial Cells
Nras	2.76112e-171	0.858082	0.645	0.273	4.91922e-167	Endo_1	Nras	Endothelial Cells
Cmip	1.07967e-170	0.80166	0.514	0.177	1.92353e-166	Endo_1	Cmip	Endothelial Cells
Pcbp2	3.25263e-170	0.814783	0.939	0.819	5.79488e-166	Endo_1	Pcbp2	Endothelial Cells
Wasf2	3.10544e-167	0.864635	0.7	0.345	5.53265e-163	Endo_1	Wasf2	Endothelial Cells
Bambi	5.97428e-166	0.849974	0.596	0.217	1.06438e-161	Endo_1	Bambi	Endothelial Cells
Eif3h	1.06776e-165	0.812674	0.924	0.809	1.90231e-161	Endo_1	Eif3h	Endothelial Cells
Rbms1	1.45386e-165	0.925995	0.736	0.387	2.5902e-161	Endo_1	Rbms1	Endothelial Cells
Rps27rt	2.63252e-165	0.938098	0.88	0.631	4.69009e-161	Endo_1	Rps27rt	Endothelial Cells
Actn4	9.86194e-161	0.919008	0.852	0.636	1.757e-156	Endo_1	Actn4	Endothelial Cells
Midn	1.12538e-160	0.925434	0.821	0.498	2.00498e-156	Endo_1	Midn	Endothelial Cells
Ing2	2.65159e-160	0.862591	0.592	0.237	4.72408e-156	Endo_1	Ing2	Endothelial Cells
Snrpg	7.45217e-157	0.889164	0.835	0.575	1.32768e-152	Endo_1	Snrpg	Endothelial Cells
Gramd1a	2.19191e-156	0.830107	0.582	0.235	3.9051e-152	Endo_1	Gramd1a	Endothelial Cells
Ralb	1.02401e-154	0.855593	0.592	0.246	1.82438e-150	Endo_1	Ralb	Endothelial Cells
Hivep2	1.46755e-154	0.810036	0.557	0.216	2.61459e-150	Endo_1	Hivep2	Endothelial Cells
Ccdc85b	4.8034e-154	0.872419	0.679	0.337	8.55773e-150	Endo_1	Ccdc85b	Endothelial Cells
Rac1	7.70881e-154	0.814863	0.915	0.773	1.3734e-149	Endo_1	Rac1	Endothelial Cells
Qk	1.19816e-153	0.865455	0.712	0.388	2.13464e-149	Endo_1	Qk	Endothelial Cells
Ubald2	3.2293e-153	0.921964	0.777	0.465	5.75333e-149	Endo_1	Ubald2	Endothelial Cells
Nr1d1	1.65145e-150	0.908771	0.727	0.4	2.94223e-146	Endo_1	Nr1d1	Endothelial Cells
Rpl6l	3.05496e-150	0.850755	0.725	0.397	5.44272e-146	Endo_1	Rpl6l	Endothelial Cells
Fkbp1a	3.16477e-149	0.869853	0.931	0.837	5.63836e-145	Endo_1	Fkbp1a	Endothelial Cells
Chic2	3.43919e-149	0.919016	0.732	0.412	6.12726e-145	Endo_1	Chic2	Endothelial Cells
H2-T22	3.22e-148	0.885882	0.682	0.343	5.73675e-144	Endo_1	H2-T22	Endothelial Cells
Ythdc1	5.80643e-148	0.877414	0.672	0.34	1.03447e-143	Endo_1	Ythdc1	Endothelial Cells
Cltb	8.08225e-146	0.901486	0.88	0.714	1.43993e-141	Endo_1	Cltb	Endothelial Cells
Ivns1abp	8.28589e-142	1.11288	0.819	0.605	1.47621e-137	Endo_1	Ivns1abp	Endothelial Cells
Rtp4	1.39039e-141	0.864194	0.73	0.359	2.47712e-137	Endo_1	Rtp4	Endothelial Cells
Ski	5.51636e-140	0.821781	0.642	0.32	9.82795e-136	Endo_1	Ski	Endothelial Cells
Nfat5	7.32881e-140	0.807113	0.698	0.367	1.3057e-135	Endo_1	Nfat5	Endothelial Cells
Rpl13-ps3	1.70038e-139	0.809129	0.609	0.277	3.0294e-135	Endo_1	Rpl13-ps3	Endothelial Cells
Dlc1	1.94295e-136	0.841366	0.72	0.381	3.46156e-132	Endo_1	Dlc1	Endothelial Cells
Timp3	3.58233e-136	0.94352	0.924	0.806	6.38228e-132	Endo_1	Timp3	Endothelial Cells
Tanc1	2.88635e-134	0.812285	0.601	0.275	5.14232e-130	Endo_1	Tanc1	Endothelial Cells
Rpl9-ps6	7.32001e-134	0.814256	0.729	0.414	1.30413e-129	Endo_1	Rpl9-ps6	Endothelial Cells
Kmt2e	1.55636e-133	0.848417	0.754	0.487	2.77281e-129	Endo_1	Kmt2e	Endothelial Cells
Klf4	1.05014e-132	1.09566	0.874	0.55	1.87093e-128	Endo_1	Klf4	Endothelial Cells
Gm9843	9.77636e-130	0.869217	0.866	0.673	1.74176e-125	Endo_1	Gm9843	Endothelial Cells
Fam104a	1.06386e-129	0.843786	0.747	0.459	1.89537e-125	Endo_1	Fam104a	Endothelial Cells
Socs3	1.34664e-123	0.917621	0.9	0.58	2.39917e-119	Endo_1	Socs3	Endothelial Cells
Xbp1	4.04451e-95	0.863763	0.769	0.588	7.2057e-91	Endo_1	Xbp1	Endothelial Cells
Hsph1	4.03733e-72	0.853487	0.66	0.447	7.19291e-68	Endo_1	Hsph1	Endothelial Cells
Cldn11	0	4.27847	1	0.536	0	Bas_1	Cldn11	Basal Cells
Gsn	0	4.16241	0.999	0.583	0	Bas_1	Gsn	Basal Cells
Actn1	0	3.23565	0.994	0.369	0	Bas_1	Actn1	Basal Cells
Clu	0	3.22839	0.998	0.633	0	Bas_1	Clu	Basal Cells
Isyna1	0	3.11794	0.989	0.394	0	Bas_1	Isyna1	Basal Cells
Cdkn1c	0	2.95594	0.987	0.245	0	Bas_1	Cdkn1c	Basal Cells
Nudt4	0	2.91381	0.999	0.524	0	Bas_1	Nudt4	Basal Cells
Nbl1	0	2.85053	0.998	0.327	0	Bas_1	Nbl1	Basal Cells
Atp1a2	0	2.74545	0.964	0.163	0	Bas_1	Atp1a2	Basal Cells
Apod1	0	2.68647	1	0.788	0	Bas_1	Apod	Basal Cells
Ctxn31	0	2.67337	0.979	0.13	0	Bas_1	Ctxn3	Basal Cells
Cd9	0	2.59876	0.995	0.754	0	Bas_1	Cd9	Basal Cells
Becn1	0	2.59438	0.978	0.551	0	Bas_1	Becn1	Basal Cells
Scd1	0	2.57126	0.964	0.415	0	Bas_1	Scd1	Basal Cells
Ppp1r1b	0	2.42539	1	0.597	0	Bas_1	Ppp1r1b	Basal Cells
Gjb2	0	2.37245	0.999	0.674	0	Bas_1	Gjb2	Basal Cells
Xpnpep1	0	2.33121	0.966	0.387	0	Bas_1	Xpnpep1	Basal Cells
Efhd1	0	2.32071	0.97	0.317	0	Bas_1	Efhd1	Basal Cells
Rnase41	0	2.1373	0.965	0.146	0	Bas_1	Rnase4	Basal Cells
Ptgds1	0	2.13405	1	1	0	Bas_1	Ptgds	Basal Cells
Srgn2	0	2.08468	0.979	0.228	0	Bas_1	Srgn	Basal Cells
Gjb62	0	2.05266	0.999	0.743	0	Bas_1	Gjb6	Basal Cells
Ppp1r1a1	0	2.02275	0.992	0.309	0	Bas_1	Ppp1r1a	Basal Cells
Serpine21	0	2.00145	0.955	0.242	0	Bas_1	Serpine2	Basal Cells
Cd82	0	1.91661	0.958	0.403	0	Bas_1	Cd82	Basal Cells
Nupr1	0	1.8133	0.984	0.63	0	Bas_1	Nupr1	Basal Cells
Enah1	0	1.80736	0.993	0.567	0	Bas_1	Enah	Basal Cells
Stmn11	0	1.80546	0.943	0.308	0	Bas_1	Stmn1	Basal Cells
Fat2	0	1.78844	0.855	0.056	0	Bas_1	Fat2	Basal Cells
Hspb11	0	1.76434	0.999	0.783	0	Bas_1	Hspb1	Basal Cells
Igfbp5	0	1.72192	0.909	0.241	0	Bas_1	Igfbp5	Basal Cells
Sparc1	0	1.7009	0.993	0.613	0	Bas_1	Sparc	Basal Cells
Ramp21	0	1.68109	0.889	0.169	0	Bas_1	Ramp2	Basal Cells
S100a10	0	1.63926	0.968	0.437	0	Bas_1	S100a10	Basal Cells
Add3	0	1.62506	0.93	0.345	0	Bas_1	Add3	Basal Cells
Phgdh	0	1.61185	0.87	0.167	0	Bas_1	Phgdh	Basal Cells
Ackr3	0	1.60638	0.811	0.043	0	Bas_1	Ackr3	Basal Cells
Fam129b	0	1.58674	0.914	0.336	0	Bas_1	Fam129b	Basal Cells
S100b1	0	1.57897	1	0.929	0	Bas_1	S100b	Basal Cells
2200002D01Rik	0	1.55806	0.835	0.076	0	Bas_1	2200002D01Rik	Basal Cells
Gstm1	0	1.55591	0.953	0.456	0	Bas_1	Gstm1	Basal Cells
Ephx1	0	1.51683	0.911	0.286	0	Bas_1	Ephx1	Basal Cells
Rbp1	0	1.49484	0.999	0.759	0	Bas_1	Rbp1	Basal Cells
Tuba1a	0	1.48632	0.986	0.611	0	Bas_1	Tuba1a	Basal Cells
Tmem119	0	1.47215	0.79	0.045	0	Bas_1	Tmem119	Basal Cells
Prkcdbp1	0	1.46089	0.906	0.279	0	Bas_1	Prkcdbp	Basal Cells
Zfp385a	0	1.45658	0.845	0.106	0	Bas_1	Zfp385a	Basal Cells
Tsc22d3	0	1.44438	0.842	0.242	0	Bas_1	Tsc22d3	Basal Cells
Trp53i111	0	1.44012	0.818	0.123	0	Bas_1	Trp53i11	Basal Cells
Aif1l2	0	1.4291	0.999	0.792	0	Bas_1	Aif1l	Basal Cells
Ddah2	0	1.42242	0.939	0.431	0	Bas_1	Ddah2	Basal Cells
Anxa2	0	1.40244	0.984	0.518	0	Bas_1	Anxa2	Basal Cells
Sbsn	0	1.38115	0.646	0.076	0	Bas_1	Sbsn	Basal Cells
Lbp	0	1.37246	0.781	0.063	0	Bas_1	Lbp	Basal Cells
Acot1	0	1.3568	0.783	0.103	0	Bas_1	Acot1	Basal Cells
Pantr11	0	1.33579	0.912	0.184	0	Bas_1	Pantr1	Basal Cells
Ifitm1	0	1.3283	0.834	0.154	0	Bas_1	Ifitm1	Basal Cells
Fn1	0	1.3033	0.744	0.067	0	Bas_1	Fn1	Basal Cells
Hmgcs2	0	1.30263	0.753	0.037	0	Bas_1	Hmgcs2	Basal Cells
Arhgap291	0	1.24932	0.796	0.139	0	Bas_1	Arhgap29	Basal Cells
Psat1	0	1.24006	0.801	0.152	0	Bas_1	Psat1	Basal Cells
Tspan15	0	1.23172	0.868	0.32	0	Bas_1	Tspan15	Basal Cells
Pdlim2	0	1.22579	0.761	0.1	0	Bas_1	Pdlim2	Basal Cells
Wnk4	0	1.22214	0.733	0.146	0	Bas_1	Wnk4	Basal Cells
Fbln1	0	1.22139	0.696	0.027	0	Bas_1	Fbln1	Basal Cells
Acsl3	0	1.20808	0.842	0.259	0	Bas_1	Acsl3	Basal Cells
Col11a21	0	1.19323	0.811	0.16	0	Bas_1	Col11a2	Basal Cells
Tbx181	0	1.16268	0.784	0.104	0	Bas_1	Tbx18	Basal Cells
Ptn	0	1.16028	0.999	0.804	0	Bas_1	Ptn	Basal Cells
Fzd91	0	1.14799	0.777	0.116	0	Bas_1	Fzd9	Basal Cells
Lctl	0	1.14671	0.624	0.024	0	Bas_1	Lctl	Basal Cells
5730559C18Rik	0	1.13198	0.662	0.028	0	Bas_1	5730559C18Rik	Basal Cells
Etl4	0	1.1303	0.735	0.135	0	Bas_1	Etl4	Basal Cells
Bcat2	0	1.11536	0.837	0.29	0	Bas_1	Bcat2	Basal Cells
Tspan8	0	1.10039	0.815	0.117	0	Bas_1	Tspan8	Basal Cells
Maf1	0	1.09473	0.785	0.191	0	Bas_1	Maf	Basal Cells
Anxa31	0	1.05602	0.778	0.129	0	Bas_1	Anxa3	Basal Cells
Nkx6-1	0	1.04542	0.717	0.068	0	Bas_1	Nkx6-1	Basal Cells
Jam31	0	1.03876	0.758	0.131	0	Bas_1	Jam3	Basal Cells
Plin4	0	1.00634	0.606	0.016	0	Bas_1	Plin4	Basal Cells
Cd2	0	1.00537	0.546	0.015	0	Bas_1	Cd2	Basal Cells
Fstl3	0	0.986328	0.537	0.045	0	Bas_1	Fstl3	Basal Cells
Carhsp11	0	0.953912	0.781	0.221	0	Bas_1	Carhsp1	Basal Cells
Pnmal2	0	0.939371	0.637	0.046	0	Bas_1	Pnmal2	Basal Cells
Pcca1	0	0.92273	0.824	0.241	0	Bas_1	Pcca	Basal Cells
Foxc11	0	0.901857	0.71	0.152	0	Bas_1	Foxc1	Basal Cells
Pdgfra	0	0.894448	0.611	0.04	0	Bas_1	Pdgfra	Basal Cells
1700025G04Rik1	0	0.851003	0.675	0.098	0	Bas_1	1700025G04Rik	Basal Cells
Adra1b	0	0.841122	0.545	0.012	0	Bas_1	Adra1b	Basal Cells
Ablim3	0	0.836051	0.608	0.069	0	Bas_1	Ablim3	Basal Cells
Pou3f31	0	0.825275	0.638	0.073	0	Bas_1	Pou3f3	Basal Cells
Scara3	0	0.821617	0.608	0.073	0	Bas_1	Scara3	Basal Cells
Plpp3	0	0.816203	0.865	0.288	0	Bas_1	Plpp3	Basal Cells
Slc44a2	1.55031e-305	1.03522	0.788	0.271	2.76204e-301	Bas_1	Slc44a2	Basal Cells
Cdh1	5.08202e-304	1.26568	0.928	0.552	9.05413e-300	Bas_1	Cdh1	Basal Cells
Tprn	7.55645e-304	0.840895	0.634	0.163	1.34626e-299	Bas_1	Tprn	Basal Cells
Tmem63a	2.09385e-299	0.863098	0.679	0.188	3.7304e-295	Bas_1	Tmem63a	Basal Cells
Klf41	1.35939e-298	1.38864	0.985	0.545	2.42189e-294	Bas_1	Klf4	Basal Cells
Gstm2	4.74977e-293	0.820477	0.649	0.161	8.46218e-289	Bas_1	Gstm2	Basal Cells
Rapgef3	1.7118e-292	1.16015	0.911	0.418	3.04974e-288	Bas_1	Rapgef3	Basal Cells
Psip1	2.91327e-291	0.995631	0.807	0.306	5.19028e-287	Bas_1	Psip1	Basal Cells
Slc41a1	1.21498e-281	0.881945	0.729	0.232	2.16461e-277	Bas_1	Slc41a1	Basal Cells
Avpi1	2.28407e-273	1.0014	0.791	0.294	4.06931e-269	Bas_1	Avpi1	Basal Cells
Megf9	4.99551e-261	0.91121	0.737	0.26	8.89999e-257	Bas_1	Megf9	Basal Cells
Prnp	1.60376e-259	1.05919	0.939	0.585	2.85726e-255	Bas_1	Prnp	Basal Cells
Qpct2	5.03947e-258	1.15269	0.909	0.45	8.97832e-254	Bas_1	Qpct	Basal Cells
Cited41	6.07261e-257	1.17956	0.807	0.308	1.0819e-252	Bas_1	Cited4	Basal Cells
Agfg2	2.37083e-255	0.946923	0.753	0.275	4.22387e-251	Bas_1	Agfg2	Basal Cells
S100a11	1.02211e-250	0.963549	0.972	0.608	1.821e-246	Bas_1	S100a11	Basal Cells
Insig1	2.29186e-249	1.15396	0.748	0.281	4.08318e-245	Bas_1	Insig1	Basal Cells
Ahnak1	4.50206e-249	1.04354	0.896	0.457	8.02087e-245	Bas_1	Ahnak	Basal Cells
Rnf1522	1.14794e-239	0.96569	0.836	0.33	2.04516e-235	Bas_1	Rnf152	Basal Cells
Ndrg31	2.71232e-229	1.04458	0.88	0.508	4.83227e-225	Bas_1	Ndrg3	Basal Cells
Dbi	5.94415e-226	0.854606	1	0.93	1.05901e-221	Bas_1	Dbi	Basal Cells
Zfhx3	7.18384e-206	0.8433	0.756	0.318	1.27987e-201	Bas_1	Zfhx3	Basal Cells
Taldo1	1.12323e-202	0.880066	0.926	0.621	2.00114e-198	Bas_1	Taldo1	Basal Cells
Sox9	1.35918e-199	0.848874	0.792	0.336	2.42152e-195	Bas_1	Sox9	Basal Cells
Adipor2	3.00555e-193	0.882532	0.851	0.451	5.35469e-189	Bas_1	Adipor2	Basal Cells
Srp9	2.26597e-192	0.828867	0.959	0.779	4.03705e-188	Bas_1	Srp9	Basal Cells
Ubl3	5.94695e-190	0.849164	0.931	0.676	1.05951e-185	Bas_1	Ubl3	Basal Cells
H13	2.03814e-188	0.845695	0.844	0.453	3.63115e-184	Bas_1	H13	Basal Cells
G0s21	4.24704e-185	0.848882	0.83	0.394	7.56653e-181	Bas_1	G0s2	Basal Cells
Cstb	9.34273e-181	0.835799	0.957	0.792	1.6645e-176	Bas_1	Cstb	Basal Cells
Scd2	1.30697e-178	1.13899	0.965	0.755	2.3285e-174	Bas_1	Scd2	Basal Cells
Tsc22d4	1.55132e-176	0.892703	0.873	0.52	2.76382e-172	Bas_1	Tsc22d4	Basal Cells
Ier2	8.48935e-175	1.32594	0.931	0.739	1.51246e-170	Bas_1	Ier2	Basal Cells
Csrp12	1.47329e-174	0.883165	0.994	0.816	2.62481e-170	Bas_1	Csrp1	Basal Cells
Dusp11	4.10154e-164	1.18222	0.958	0.801	7.30731e-160	Bas_1	Dusp1	Basal Cells
Bsg	2.08514e-162	0.816636	1	0.979	3.71489e-158	Bas_1	Bsg	Basal Cells
Fos1	1.42283e-137	0.867255	0.989	0.918	2.53491e-133	Bas_1	Fos	Basal Cells
Cyr61	1.38035e-120	1.06954	0.762	0.427	2.45923e-116	Bas_1	Cyr61	Basal Cells
mt-Atp62	0	1.98415	1	1	0	Mar_8	mt-Atp6	Marginal Cells
mt-Nd42	0	1.95689	1	0.997	0	Mar_8	mt-Nd4	Marginal Cells
mt-Nd4l1	0	1.95605	0.999	0.92	0	Mar_8	mt-Nd4l	Marginal Cells
mt-Co22	0	1.92638	1	0.999	0	Mar_8	mt-Co2	Marginal Cells
mt-Cytb1	0	1.91783	1	1	0	Mar_8	mt-Cytb	Marginal Cells
mt-Co31	0	1.8891	1	1	0	Mar_8	mt-Co3	Marginal Cells
mt-Nd11	0	1.86439	1	1	0	Mar_8	mt-Nd1	Marginal Cells
mt-Nd21	0	1.81793	1	0.991	0	Mar_8	mt-Nd2	Marginal Cells
mt-Co12	0	1.80893	1	1	0	Mar_8	mt-Co1	Marginal Cells
mt-Nd31	0	1.71054	1	0.91	0	Mar_8	mt-Nd3	Marginal Cells
mt-Nd51	0	1.68022	0.999	0.923	0	Mar_8	mt-Nd5	Marginal Cells
Mt32	4.15933e-270	1.92884	0.992	0.653	7.41026e-266	Mar_8	Mt3	Marginal Cells
mt-Atp8	9.45747e-226	1.10001	0.997	0.953	1.68494e-221	Mar_8	mt-Atp8	Marginal Cells
Gpx32	1.41389e-203	1.3501	0.989	0.789	2.51899e-199	Mar_8	Gpx3	Marginal Cells
Cox7a12	1.5889e-182	1.35768	0.935	0.657	2.83078e-178	Mar_8	Cox7a1	Marginal Cells
Dnase12	7.17326e-172	1.10459	0.983	0.791	1.27799e-167	Mar_8	Dnase1	Marginal Cells
Atp5e	4.52653e-171	0.846298	0.997	0.977	8.06446e-167	Mar_8	Atp5e	Marginal Cells
Gas22	2.73626e-165	1.24692	0.983	0.733	4.87492e-161	Mar_8	Gas2	Marginal Cells
Kcne12	2.39912e-164	1.1225	0.88	0.427	4.27428e-160	Mar_8	Kcne1	Marginal Cells
Tesc2	9.16233e-164	1.11891	0.789	0.346	1.63236e-159	Mar_8	Tesc	Marginal Cells
Tns12	1.49295e-163	1.20604	0.904	0.693	2.65985e-159	Mar_8	Tns1	Marginal Cells
Ccdc532	4.84919e-153	1.24044	0.889	0.606	8.63932e-149	Mar_8	Ccdc53	Marginal Cells
Aif1l3	5.04931e-149	1.02628	0.956	0.795	8.99585e-145	Mar_8	Aif1l	Marginal Cells
Ndufs61	1.75642e-147	0.931	0.972	0.873	3.12924e-143	Mar_8	Ndufs6	Marginal Cells
Igf12	1.81561e-143	0.835616	0.925	0.479	3.23469e-139	Mar_8	Igf1	Marginal Cells
Dclk12	1.61704e-140	0.972099	0.983	0.77	2.88092e-136	Mar_8	Dclk1	Marginal Cells
Itpr12	5.68181e-130	1.20197	0.778	0.466	1.01227e-125	Mar_8	Itpr1	Marginal Cells
Dynll2	1.48001e-125	0.894486	0.94	0.829	2.63679e-121	Mar_8	Dynll2	Marginal Cells
Trak22	1.27259e-123	1.13675	0.702	0.388	2.26726e-119	Mar_8	Trak2	Marginal Cells
4833439L19Rik2	1.68063e-105	0.867468	0.848	0.611	2.99421e-101	Mar_8	4833439L19Rik	Marginal Cells
Dsp2	3.38532e-94	0.844422	0.55	0.266	6.03129e-90	Mar_8	Dsp	Marginal Cells
Plce12	2.64949e-81	0.837002	0.543	0.273	4.72034e-77	Mar_8	Plce1	Marginal Cells
Prom22	2.87611e-81	0.819726	0.588	0.302	5.12408e-77	Mar_8	Prom2	Marginal Cells
Znrf22	2.91522e-76	0.817976	0.62	0.361	5.19376e-72	Mar_8	Znrf2	Marginal Cells
Spire12	1.77363e-70	0.809277	0.62	0.397	3.15989e-66	Mar_8	Spire1	Marginal Cells
Bglap32	4.97641e-47	1.31661	0.532	0.359	8.86597e-43	Mar_8	Bglap3	Marginal Cells
Ly6c11	0	4.12917	0.997	0.17	0	Endo_2	Ly6c1	Endothelial Cells
Cldn51	0	3.79294	0.963	0.09	0	Endo_2	Cldn5	Endothelial Cells
Itm2a1	0	3.49755	0.96	0.136	0	Endo_2	Itm2a	Endothelial Cells
Tm4sf11	0	3.35253	0.991	0.399	0	Endo_2	Tm4sf1	Endothelial Cells
Pltp1	0	3.25899	0.973	0.188	0	Endo_2	Pltp	Endothelial Cells
Igfbp71	0	3.03778	1	0.3	0	Endo_2	Igfbp7	Endothelial Cells
Flt11	0	2.9404	0.976	0.139	0	Endo_2	Flt1	Endothelial Cells
Ctla2a1	0	2.91167	0.867	0.116	0	Endo_2	Ctla2a	Endothelial Cells
Slco1a41	0	2.89789	0.962	0.09	0	Endo_2	Slco1a4	Endothelial Cells
Iigp11	0	2.86106	0.87	0.144	0	Endo_2	Iigp1	Endothelial Cells
Pcp4l11	0	2.82326	0.962	0.119	0	Endo_2	Pcp4l1	Endothelial Cells
Slc2a11	0	2.72351	0.951	0.346	0	Endo_2	Slc2a1	Endothelial Cells
Abcg21	0	2.72121	0.954	0.141	0	Endo_2	Abcg2	Endothelial Cells
Klf21	0	2.69787	0.951	0.364	0	Endo_2	Klf2	Endothelial Cells
Grrp11	0	2.66569	0.933	0.101	0	Endo_2	Grrp1	Endothelial Cells
Egfl71	0	2.66221	0.938	0.114	0	Endo_2	Egfl7	Endothelial Cells
Spock21	0	2.66163	0.898	0.116	0	Endo_2	Spock2	Endothelial Cells
Cxcl121	0	2.59561	0.876	0.149	0	Endo_2	Cxcl12	Endothelial Cells
Nfkbia1	0	2.56848	0.975	0.574	0	Endo_2	Nfkbia	Endothelial Cells
Ifi2031	0	2.50732	0.849	0.088	0	Endo_2	Ifi203	Endothelial Cells
Hbegf1	0	2.45034	0.907	0.277	0	Endo_2	Hbegf	Endothelial Cells
Foxq11	0	2.38006	0.845	0.073	0	Endo_2	Foxq1	Endothelial Cells
Rgs161	0	2.3656	0.857	0.164	0	Endo_2	Rgs16	Endothelial Cells
Pim31	0	2.29067	0.96	0.549	0	Endo_2	Pim3	Endothelial Cells
Ly6e1	0	2.26321	0.907	0.19	0	Endo_2	Ly6e	Endothelial Cells
Sox171	0	2.26177	0.87	0.071	0	Endo_2	Sox17	Endothelial Cells
Cd341	0	2.23493	0.923	0.101	0	Endo_2	Cd34	Endothelial Cells
Slc6a61	0	2.23443	0.72	0.175	0	Endo_2	Slc6a6	Endothelial Cells
Isg151	0	2.22132	0.876	0.281	0	Endo_2	Isg15	Endothelial Cells
Edn1	0	2.19391	0.621	0.041	0	Endo_2	Edn1	Endothelial Cells
Sparc2	0	2.18843	0.99	0.617	0	Endo_2	Sparc	Endothelial Cells
Epas11	0	2.18831	0.938	0.256	0	Endo_2	Epas1	Endothelial Cells
Abcb1a1	0	2.17092	0.854	0.059	0	Endo_2	Abcb1a	Endothelial Cells
Tagln21	0	2.14455	0.957	0.249	0	Endo_2	Tagln2	Endothelial Cells
Esam1	0	2.1304	0.855	0.099	0	Endo_2	Esam	Endothelial Cells
Plk21	0	2.11793	0.778	0.241	0	Endo_2	Plk2	Endothelial Cells
Slc9a3r21	0	2.11209	0.888	0.237	0	Endo_2	Slc9a3r2	Endothelial Cells
Tsc22d11	0	2.10157	0.993	0.688	0	Endo_2	Tsc22d1	Endothelial Cells
Pecam11	0	2.09153	0.876	0.096	0	Endo_2	Pecam1	Endothelial Cells
Mndal1	0	2.06534	0.797	0.064	0	Endo_2	Mndal	Endothelial Cells
Cd741	0	2.03894	0.633	0.126	0	Endo_2	Cd74	Endothelial Cells
Lmo21	0	2.01461	0.876	0.099	0	Endo_2	Lmo2	Endothelial Cells
Tmem2521	0	1.99975	0.75	0.075	0	Endo_2	Tmem252	Endothelial Cells
Id11	0	1.99492	0.723	0.133	0	Endo_2	Id1	Endothelial Cells
Vim1	0	1.98975	0.969	0.543	0	Endo_2	Vim	Endothelial Cells
Tpm31	0	1.98332	0.966	0.62	0	Endo_2	Tpm3	Endothelial Cells
Sgms11	0	1.97057	0.862	0.3	0	Endo_2	Sgms1	Endothelial Cells
Fxyd51	0	1.96376	0.839	0.107	0	Endo_2	Fxyd5	Endothelial Cells
Uaca1	0	1.94452	0.803	0.152	0	Endo_2	Uaca	Endothelial Cells
Acvrl11	0	1.91357	0.836	0.109	0	Endo_2	Acvrl1	Endothelial Cells
Procr	0	1.90752	0.691	0.044	0	Endo_2	Procr	Endothelial Cells
Cd2001	0	1.90331	0.916	0.314	0	Endo_2	Cd200	Endothelial Cells
Cdh51	0	1.85406	0.855	0.086	0	Endo_2	Cdh5	Endothelial Cells
Ier51	0	1.83487	0.893	0.317	0	Endo_2	Ier5	Endothelial Cells
Pim11	0	1.82676	0.784	0.191	0	Endo_2	Pim1	Endothelial Cells
H2-D11	0	1.81415	0.993	0.835	0	Endo_2	H2-D1	Endothelial Cells
Calm11	0	1.80802	0.999	0.919	0	Endo_2	Calm1	Endothelial Cells
Ifi471	0	1.80438	0.698	0.056	0	Endo_2	Ifi47	Endothelial Cells
Mmrn21	0	1.8019	0.771	0.062	0	Endo_2	Mmrn2	Endothelial Cells
Slco1c1	0	1.79386	0.744	0.132	0	Endo_2	Slco1c1	Endothelial Cells
Pde121	0	1.78777	0.78	0.22	0	Endo_2	Pde12	Endothelial Cells
Adgrf51	0	1.78232	0.806	0.087	0	Endo_2	Adgrf5	Endothelial Cells
Mast41	0	1.78156	0.799	0.187	0	Endo_2	Mast4	Endothelial Cells
Ablim11	0	1.77173	0.861	0.304	0	Endo_2	Ablim1	Endothelial Cells
Crip11	0	1.77149	0.923	0.355	0	Endo_2	Crip1	Endothelial Cells
Ramp22	0	1.76388	0.825	0.179	0	Endo_2	Ramp2	Endothelial Cells
Slc7a51	0	1.76176	0.806	0.267	0	Endo_2	Slc7a5	Endothelial Cells
Itih51	0	1.75735	0.824	0.156	0	Endo_2	Itih5	Endothelial Cells
Kitl1	0	1.74392	0.762	0.084	0	Endo_2	Kitl	Endothelial Cells
Paqr51	0	1.73298	0.842	0.216	0	Endo_2	Paqr5	Endothelial Cells
Slc39a81	0	1.72535	0.716	0.072	0	Endo_2	Slc39a8	Endothelial Cells
Ptprb1	0	1.72393	0.756	0.072	0	Endo_2	Ptprb	Endothelial Cells
Srgn3	0	1.70509	0.905	0.238	0	Endo_2	Srgn	Endothelial Cells
Eng1	0	1.70119	0.871	0.284	0	Endo_2	Eng	Endothelial Cells
Sdpr1	0	1.68238	0.793	0.127	0	Endo_2	Sdpr	Endothelial Cells
Gbp31	0	1.67918	0.726	0.142	0	Endo_2	Gbp3	Endothelial Cells
Cyyr11	0	1.66871	0.763	0.088	0	Endo_2	Cyyr1	Endothelial Cells
Ecscr1	0	1.66106	0.751	0.07	0	Endo_2	Ecscr	Endothelial Cells
Sema3c	0	1.65069	0.599	0.046	0	Endo_2	Sema3c	Endothelial Cells
Ptma1	0	1.64914	1	0.978	0	Endo_2	Ptma	Endothelial Cells
Lsr1	0	1.64214	0.76	0.14	0	Endo_2	Lsr	Endothelial Cells
Anxa32	0	1.62897	0.799	0.135	0	Endo_2	Anxa3	Endothelial Cells
Gch11	0	1.62887	0.725	0.079	0	Endo_2	Gch1	Endothelial Cells
Kank31	0	1.62504	0.772	0.1	0	Endo_2	Kank3	Endothelial Cells
Prom1	0	1.60526	0.682	0.052	0	Endo_2	Prom1	Endothelial Cells
Grasp1	0	1.60494	0.741	0.081	0	Endo_2	Grasp	Endothelial Cells
Adgrl41	0	1.59558	0.754	0.063	0	Endo_2	Adgrl4	Endothelial Cells
Irf71	0	1.5832	0.66	0.142	0	Endo_2	Irf7	Endothelial Cells
Apold11	0	1.57778	0.713	0.166	0	Endo_2	Apold1	Endothelial Cells
Cthrc11	0	1.56615	0.714	0.075	0	Endo_2	Cthrc1	Endothelial Cells
Psmb81	0	1.54844	0.723	0.125	0	Endo_2	Psmb8	Endothelial Cells
Pcdh171	0	1.53722	0.657	0.056	0	Endo_2	Pcdh17	Endothelial Cells
Noct	0	1.52359	0.658	0.11	0	Endo_2	Noct	Endothelial Cells
Gbp41	0	1.51329	0.627	0.093	0	Endo_2	Gbp4	Endothelial Cells
Lef11	0	1.51304	0.692	0.058	0	Endo_2	Lef1	Endothelial Cells
Rasip11	0	1.51297	0.717	0.066	0	Endo_2	Rasip1	Endothelial Cells
Cd931	0	1.51014	0.714	0.073	0	Endo_2	Cd93	Endothelial Cells
Pglyrp1	0	1.502	0.555	0.023	0	Endo_2	Pglyrp1	Endothelial Cells
Lpar61	0	1.46884	0.642	0.096	0	Endo_2	Lpar6	Endothelial Cells
Lrrc321	0	1.4586	0.67	0.087	0	Endo_2	Lrrc32	Endothelial Cells
Ly6a1	0	1.4561	0.589	0.1	0	Endo_2	Ly6a	Endothelial Cells
Palmd1	0	1.43713	0.639	0.078	0	Endo_2	Palmd	Endothelial Cells
Gbp21	0	1.43356	0.553	0.07	0	Endo_2	Gbp2	Endothelial Cells
9430020K01Rik1	0	1.42428	0.7	0.127	0	Endo_2	9430020K01Rik	Endothelial Cells
Acer21	0	1.42389	0.652	0.063	0	Endo_2	Acer2	Endothelial Cells
Fli11	0	1.42103	0.71	0.089	0	Endo_2	Fli1	Endothelial Cells
Mecom1	0	1.41229	0.655	0.054	0	Endo_2	Mecom	Endothelial Cells
Gja11	0	1.40891	0.599	0.058	0	Endo_2	Gja1	Endothelial Cells
Thbd1	0	1.40547	0.624	0.07	0	Endo_2	Thbd	Endothelial Cells
C130074G19Rik1	0	1.39	0.632	0.048	0	Endo_2	C130074G19Rik	Endothelial Cells
Plaur1	0	1.35078	0.536	0.054	0	Endo_2	Plaur	Endothelial Cells
Prss231	0	1.33843	0.638	0.081	0	Endo_2	Prss23	Endothelial Cells
Icam2	0	1.32713	0.58	0.032	0	Endo_2	Icam2	Endothelial Cells
Tek1	0	1.32501	0.655	0.053	0	Endo_2	Tek	Endothelial Cells
Tspan51	0	1.29392	0.658	0.11	0	Endo_2	Tspan5	Endothelial Cells
Parvb1	0	1.27991	0.609	0.077	0	Endo_2	Parvb	Endothelial Cells
Trim471	0	1.25218	0.658	0.104	0	Endo_2	Trim47	Endothelial Cells
S1pr11	0	1.24993	0.635	0.083	0	Endo_2	S1pr1	Endothelial Cells
Nr4a21	0	1.24263	0.592	0.092	0	Endo_2	Nr4a2	Endothelial Cells
Slc30a11	0	1.21928	0.629	0.122	0	Endo_2	Slc30a1	Endothelial Cells
Nostrin	0	1.21554	0.559	0.045	0	Endo_2	Nostrin	Endothelial Cells
Slc39a10	0	1.21171	0.632	0.13	0	Endo_2	Slc39a10	Endothelial Cells
Bvht1	0	1.19124	0.623	0.076	0	Endo_2	Bvht	Endothelial Cells
Ece11	0	1.18337	0.646	0.094	0	Endo_2	Ece1	Endothelial Cells
Lrrc49	0	1.1766	0.552	0.054	0	Endo_2	Lrrc49	Endothelial Cells
Vwa1	0	1.17134	0.577	0.109	0	Endo_2	Vwa1	Endothelial Cells
Fam13c	0	1.16805	0.559	0.038	0	Endo_2	Fam13c	Endothelial Cells
Emcn1	0	1.16532	0.852	0.177	0	Endo_2	Emcn	Endothelial Cells
Pde2a1	0	1.1566	0.568	0.043	0	Endo_2	Pde2a	Endothelial Cells
Gimap61	0	1.15642	0.596	0.09	0	Endo_2	Gimap6	Endothelial Cells
Podxl1	0	1.14787	0.572	0.077	0	Endo_2	Podxl	Endothelial Cells
Sox71	0	1.14012	0.528	0.046	0	Endo_2	Sox7	Endothelial Cells
Mfng1	0	1.13574	0.552	0.039	0	Endo_2	Mfng	Endothelial Cells
Robo41	0	1.11477	0.525	0.044	0	Endo_2	Robo4	Endothelial Cells
Adgrg1	0	1.10055	0.536	0.044	0	Endo_2	Adgrg1	Endothelial Cells
Wfdc1	0	1.09738	0.507	0.048	0	Endo_2	Wfdc1	Endothelial Cells
Kdr1	0	1.09566	0.552	0.062	0	Endo_2	Kdr	Endothelial Cells
BC0285281	0	1.09461	0.612	0.097	0	Endo_2	BC028528	Endothelial Cells
Plcb1	0	1.09135	0.512	0.031	0	Endo_2	Plcb1	Endothelial Cells
Gcnt21	0	1.07013	0.552	0.079	0	Endo_2	Gcnt2	Endothelial Cells
Fas1	0	1.0667	0.538	0.054	0	Endo_2	Fas	Endothelial Cells
Gpr41	0	1.04553	0.506	0.065	0	Endo_2	Gpr4	Endothelial Cells
Prkch1	0	1.02616	0.527	0.052	0	Endo_2	Prkch	Endothelial Cells
Sp1001	0	1.02055	0.518	0.059	0	Endo_2	Sp100	Endothelial Cells
Gimap11	0	1.00314	0.503	0.04	0	Endo_2	Gimap1	Endothelial Cells
N4bp31	0	1.00149	0.527	0.081	0	Endo_2	N4bp3	Endothelial Cells
Timeless1	0	0.930106	0.509	0.073	0	Endo_2	Timeless	Endothelial Cells
Tcf41	2.26044e-306	1.72708	0.926	0.467	4.02719e-302	Endo_2	Tcf4	Endothelial Cells
Ndrg11	2.21489e-305	1.25221	0.678	0.161	3.94604e-301	Endo_2	Ndrg1	Endothelial Cells
Scarb11	2.05123e-304	1.00285	0.55	0.099	3.65446e-300	Endo_2	Scarb1	Endothelial Cells
Luzp11	1.81261e-302	1.52422	0.806	0.279	3.22935e-298	Endo_2	Luzp1	Endothelial Cells
Rnd11	1.37552e-300	1.29	0.515	0.088	2.45062e-296	Endo_2	Rnd1	Endothelial Cells
Tmsb101	4.60896e-300	2.03978	0.99	0.65	8.21133e-296	Endo_2	Tmsb10	Endothelial Cells
Tmsb4x1	2.79772e-298	1.69854	1	0.934	4.98443e-294	Endo_2	Tmsb4x	Endothelial Cells
Clec2d1	3.12214e-297	1.24078	0.629	0.14	5.5624e-293	Endo_2	Clec2d	Endothelial Cells
Nedd91	4.72694e-297	0.930437	0.501	0.081	8.42151e-293	Endo_2	Nedd9	Endothelial Cells
Gbp71	4.77138e-293	1.23384	0.577	0.119	8.5007e-289	Endo_2	Gbp7	Endothelial Cells
Slc3a21	2.93534e-291	1.852	0.957	0.647	5.22961e-287	Endo_2	Slc3a2	Endothelial Cells
Klf71	1.20883e-287	1.39847	0.72	0.203	2.15365e-283	Endo_2	Klf7	Endothelial Cells
Adam151	1.40154e-285	1.3917	0.72	0.216	2.49699e-281	Endo_2	Adam15	Endothelial Cells
Gpcpd11	2.88476e-284	1.36023	0.716	0.205	5.13948e-280	Endo_2	Gpcpd1	Endothelial Cells
Tubb61	7.56536e-282	1.33307	0.646	0.151	1.34784e-277	Endo_2	Tubb6	Endothelial Cells
Rps191	4.96929e-281	1.31976	1	0.983	8.85329e-277	Endo_2	Rps19	Endothelial Cells
Prex21	6.95233e-281	1.07092	0.546	0.102	1.23863e-276	Endo_2	Prex2	Endothelial Cells
H2-K11	5.2334e-279	1.67698	0.972	0.71	9.32383e-275	Endo_2	H2-K1	Endothelial Cells
Igtp1	1.26409e-277	1.63931	0.754	0.251	2.2521e-273	Endo_2	Igtp	Endothelial Cells
Rps61	1.81941e-276	1.16102	1	0.987	3.24145e-272	Endo_2	Rps6	Endothelial Cells
Hnrnpf1	4.46207e-274	1.47513	0.966	0.734	7.94963e-270	Endo_2	Hnrnpf	Endothelial Cells
Btg11	6.43842e-274	1.86918	0.979	0.693	1.14707e-269	Endo_2	Btg1	Endothelial Cells
Serpine22	1.17711e-272	1.31123	0.828	0.254	2.09714e-268	Endo_2	Serpine2	Endothelial Cells
Arid5b1	1.82814e-271	1.45245	0.743	0.227	3.25702e-267	Endo_2	Arid5b	Endothelial Cells
Mef2c1	1.67934e-270	1.17499	0.719	0.202	2.99191e-266	Endo_2	Mef2c	Endothelial Cells
Itga61	9.36439e-268	1.16452	0.666	0.179	1.66836e-263	Endo_2	Itga6	Endothelial Cells
Msn1	1.02889e-267	1.62494	0.88	0.429	1.83306e-263	Endo_2	Msn	Endothelial Cells
Nrp11	2.66883e-266	1.15367	0.648	0.157	4.75478e-262	Endo_2	Nrp1	Endothelial Cells
Clic11	2.32228e-263	1.55364	0.951	0.738	4.13737e-259	Endo_2	Clic1	Endothelial Cells
Id3	4.71777e-262	1.9504	0.926	0.461	8.40518e-258	Endo_2	Id3	Endothelial Cells
Rps141	6.65589e-262	1.03336	1	0.995	1.18581e-257	Endo_2	Rps14	Endothelial Cells
Akap131	7.04431e-260	1.28825	0.689	0.197	1.25501e-255	Endo_2	Akap13	Endothelial Cells
Arhgap311	4.2987e-259	1.52934	0.852	0.38	7.65857e-255	Endo_2	Arhgap31	Endothelial Cells
Rpl18a1	1.1108e-257	1.03302	1	0.994	1.97901e-253	Endo_2	Rpl18a	Endothelial Cells
Rpl131	1.1366e-257	1.07687	1	0.993	2.02497e-253	Endo_2	Rpl13	Endothelial Cells
Pllp	1.60721e-255	1.17019	0.59	0.145	2.8634e-251	Endo_2	Pllp	Endothelial Cells
Gadd45g	6.3397e-252	1.87832	0.854	0.347	1.12948e-247	Endo_2	Gadd45g	Endothelial Cells
Rps71	1.61844e-251	1.10817	1	0.974	2.88341e-247	Endo_2	Rps7	Endothelial Cells
Rps4x1	8.81652e-251	1.07592	1	0.979	1.57075e-246	Endo_2	Rps4x	Endothelial Cells
Slc7a1	2.86356e-247	1.69642	0.685	0.231	5.10171e-243	Endo_2	Slc7a1	Endothelial Cells
Mal	7.12955e-247	1.58652	0.793	0.329	1.2702e-242	Endo_2	Mal	Endothelial Cells
Arl4a1	1.66583e-246	1.52022	0.83	0.369	2.96785e-242	Endo_2	Arl4a	Endothelial Cells
Rpl27a1	4.75701e-246	1.01025	1	0.985	8.47508e-242	Endo_2	Rpl27a	Endothelial Cells
Rps181	6.39467e-246	1.06056	1	0.974	1.13927e-241	Endo_2	Rps18	Endothelial Cells
Rpl171	1.04079e-242	1.02204	0.999	0.986	1.85427e-238	Endo_2	Rpl17	Endothelial Cells
Csrp21	1.48505e-242	1.25469	0.74	0.236	2.64577e-238	Endo_2	Csrp2	Endothelial Cells
Cdkn1a1	4.96211e-242	1.72978	0.93	0.63	8.8405e-238	Endo_2	Cdkn1a	Endothelial Cells
Clic41	1.21296e-240	1.48635	0.892	0.487	2.16102e-236	Endo_2	Clic4	Endothelial Cells
Rps31	2.30266e-239	0.9923	1	0.983	4.10242e-235	Endo_2	Rps3	Endothelial Cells
Myl12a1	2.44191e-239	1.2683	0.979	0.803	4.3505e-235	Endo_2	Myl12a	Endothelial Cells
Ier31	2.06313e-237	1.85462	0.953	0.667	3.67567e-233	Endo_2	Ier3	Endothelial Cells
Tspan13	3.44497e-236	1.37241	0.749	0.281	6.13756e-232	Endo_2	Tspan13	Endothelial Cells
Rpl33	7.41255e-236	1.04551	0.999	0.969	1.32062e-231	Endo_2	Rpl3	Endothelial Cells
Eef1a11	3.26344e-235	0.9298	1	0.997	5.81415e-231	Endo_2	Eef1a1	Endothelial Cells
Osmr1	5.58303e-234	0.939983	0.53	0.112	9.94673e-230	Endo_2	Osmr	Endothelial Cells
Rps161	8.37829e-234	0.978656	1	0.986	1.49268e-229	Endo_2	Rps16	Endothelial Cells
Rps81	1.22041e-233	0.948368	1	0.987	2.17427e-229	Endo_2	Rps8	Endothelial Cells
Rps51	5.26919e-233	1.00637	1	0.979	9.38759e-229	Endo_2	Rps5	Endothelial Cells
Emp11	6.62462e-233	1.64706	0.882	0.455	1.18024e-228	Endo_2	Emp1	Endothelial Cells
Tubb2a	2.16693e-231	1.14264	0.598	0.155	3.86061e-227	Endo_2	Tubb2a	Endothelial Cells
Dynll1	2.31261e-231	1.14362	0.997	0.893	4.12015e-227	Endo_2	Dynll1	Endothelial Cells
Rps3a11	3.73028e-231	1.00743	0.999	0.979	6.64587e-227	Endo_2	Rps3a1	Endothelial Cells
Klf42	6.93136e-231	1.68364	0.945	0.551	1.23489e-226	Endo_2	Klf4	Endothelial Cells
Gnai21	2.19305e-229	1.25488	0.963	0.781	3.90713e-225	Endo_2	Gnai2	Endothelial Cells
Filip11	2.69792e-229	1.03822	0.549	0.131	4.80662e-225	Endo_2	Filip1	Endothelial Cells
Hspb12	1.80891e-228	1.4353	1	0.785	3.22275e-224	Endo_2	Hspb1	Endothelial Cells
Rps271	5.19015e-227	0.923215	1	0.994	9.24677e-223	Endo_2	Rps27	Endothelial Cells
Tshz21	2.13905e-226	1.28536	0.76	0.255	3.81093e-222	Endo_2	Tshz2	Endothelial Cells
Rps231	1.13345e-225	0.898162	1	0.991	2.01936e-221	Endo_2	Rps23	Endothelial Cells
Irf11	1.52843e-225	1.56064	0.787	0.32	2.72305e-221	Endo_2	Irf1	Endothelial Cells
Fau1	7.66054e-225	0.824061	1	0.993	1.3648e-220	Endo_2	Fau	Endothelial Cells
Fosl21	2.8252e-223	1.15723	0.654	0.193	5.03338e-219	Endo_2	Fosl2	Endothelial Cells
H2-Q41	3.12203e-223	1.3194	0.762	0.289	5.56221e-219	Endo_2	H2-Q4	Endothelial Cells
Arid5a1	1.09352e-221	1.29988	0.751	0.288	1.94822e-217	Endo_2	Arid5a	Endothelial Cells
Rpl291	1.95433e-221	0.975671	0.999	0.957	3.48183e-217	Endo_2	Rpl29	Endothelial Cells
Irgm1	1.92089e-220	1.46351	0.76	0.31	3.42227e-216	Endo_2	Irgm1	Endothelial Cells
Tgm21	5.20755e-220	0.937368	0.541	0.123	9.27778e-216	Endo_2	Tgm2	Endothelial Cells
Rpl91	1.54282e-217	0.861051	1	0.989	2.74869e-213	Endo_2	Rpl9	Endothelial Cells
Hspa8	8.79562e-217	0.93772	0.999	0.991	1.56703e-212	Endo_2	Hspa8	Endothelial Cells
Nop581	2.80809e-216	1.35616	0.743	0.292	5.00289e-212	Endo_2	Nop58	Endothelial Cells
Foxp11	2.73968e-214	1.34233	0.781	0.344	4.88102e-210	Endo_2	Foxp1	Endothelial Cells
Adamts11	9.4357e-214	1.47895	0.749	0.288	1.68106e-209	Endo_2	Adamts1	Endothelial Cells
Tgif11	1.25722e-212	1.02145	0.592	0.157	2.23986e-208	Endo_2	Tgif1	Endothelial Cells
Ets11	7.79216e-212	0.957163	0.624	0.176	1.38825e-207	Endo_2	Ets1	Endothelial Cells
Afap1l11	3.66932e-211	0.901329	0.57	0.147	6.53726e-207	Endo_2	Afap1l1	Endothelial Cells
Stmn12	1.33269e-210	1.23948	0.805	0.32	2.37432e-206	Endo_2	Stmn1	Endothelial Cells
Rpl61	8.55772e-210	0.865234	1	0.981	1.52464e-205	Endo_2	Rpl6	Endothelial Cells
Pkig1	1.96127e-209	1.25905	0.84	0.42	3.4942e-205	Endo_2	Pkig	Endothelial Cells
Tpm41	3.27993e-209	1.27229	0.855	0.449	5.84353e-205	Endo_2	Tpm4	Endothelial Cells
Ifitm31	1.53872e-208	1.22835	0.999	0.914	2.74139e-204	Endo_2	Ifitm3	Endothelial Cells
Rpl81	3.69769e-208	0.819015	1	0.987	6.5878e-204	Endo_2	Rpl8	Endothelial Cells
Rpl181	2.67591e-207	0.898373	0.993	0.967	4.76739e-203	Endo_2	Rpl18	Endothelial Cells
Rpl371	2.72438e-207	0.802391	1	0.992	4.85375e-203	Endo_2	Rpl37	Endothelial Cells
Rps201	2.6398e-206	0.966571	0.996	0.966	4.70307e-202	Endo_2	Rps20	Endothelial Cells
Rpl321	2.9129e-206	0.814836	1	0.988	5.18962e-202	Endo_2	Rpl32	Endothelial Cells
Elk31	5.68039e-206	0.889173	0.547	0.141	1.01202e-201	Endo_2	Elk3	Endothelial Cells
Snrk1	3.4012e-205	1.11757	0.642	0.212	6.05957e-201	Endo_2	Snrk	Endothelial Cells
Gm102601	5.87145e-205	1.05832	0.996	0.912	1.04606e-200	Endo_2	Gm10260	Endothelial Cells
H3f3b	2.17458e-203	0.955571	1	0.969	3.87424e-199	Endo_2	H3f3b	Endothelial Cells
Rps22	3.55002e-202	0.95479	0.997	0.967	6.32472e-198	Endo_2	Rps2	Endothelial Cells
Impdh21	5.54649e-202	1.19725	0.759	0.326	9.88163e-198	Endo_2	Impdh2	Endothelial Cells
Rpl351	2.51672e-201	0.89718	0.996	0.971	4.4838e-197	Endo_2	Rpl35	Endothelial Cells
Bsg1	6.42344e-199	1.46332	1	0.979	1.1444e-194	Endo_2	Bsg	Endothelial Cells
Hsp90ab1	3.43765e-198	0.867516	1	0.983	6.12453e-194	Endo_2	Hsp90ab1	Endothelial Cells
Sptbn11	1.59738e-197	1.20784	0.929	0.759	2.8459e-193	Endo_2	Sptbn1	Endothelial Cells
Mafk1	6.97692e-197	1.26653	0.759	0.337	1.24301e-192	Endo_2	Mafk	Endothelial Cells
Rpl151	2.17919e-196	1.00739	0.987	0.902	3.88244e-192	Endo_2	Rpl15	Endothelial Cells
Pls31	3.89073e-196	1.26055	0.762	0.348	6.93173e-192	Endo_2	Pls3	Endothelial Cells
Bcam	5.67891e-195	1.11777	0.746	0.295	1.01175e-190	Endo_2	Bcam	Endothelial Cells
Rps111	1.26589e-194	0.823243	1	0.985	2.25531e-190	Endo_2	Rps11	Endothelial Cells
Rpl341	4.77939e-194	0.818885	1	0.981	8.51495e-190	Endo_2	Rpl34	Endothelial Cells
Mgp	9.04632e-194	1.27617	0.596	0.174	1.61169e-189	Endo_2	Mgp	Endothelial Cells
Rps241	1.19062e-193	0.82836	1	0.987	2.12121e-189	Endo_2	Rps24	Endothelial Cells
Rpl71	5.25958e-193	0.831757	1	0.978	9.37046e-189	Endo_2	Rpl7	Endothelial Cells
Atf4	6.67042e-193	1.2068	0.95	0.791	1.1884e-188	Endo_2	Atf4	Endothelial Cells
Actg1	5.97286e-190	0.951004	0.999	0.981	1.06412e-185	Endo_2	Actg1	Endothelial Cells
Rpl42	9.65272e-190	0.955953	0.988	0.945	1.71973e-185	Endo_2	Rpl4	Endothelial Cells
Rpsa1	1.70322e-189	0.898039	0.987	0.914	3.03445e-185	Endo_2	Rpsa	Endothelial Cells
Rpl311	3.00621e-188	0.809544	0.999	0.98	5.35586e-184	Endo_2	Rpl31	Endothelial Cells
Arpc1b1	1.05963e-185	1.18713	0.923	0.713	1.88784e-181	Endo_2	Arpc1b	Endothelial Cells
Eif3f1	2.18197e-185	1.02116	0.96	0.836	3.8874e-181	Endo_2	Eif3f	Endothelial Cells
Klf6	1.94639e-184	1.34939	0.919	0.63	3.46768e-180	Endo_2	Klf6	Endothelial Cells
Mcl11	3.80504e-184	1.41932	0.846	0.549	6.77907e-180	Endo_2	Mcl1	Endothelial Cells
Tubb51	1.22879e-181	1.14258	0.911	0.637	2.1892e-177	Endo_2	Tubb5	Endothelial Cells
Ebf12	6.81371e-181	0.919849	0.827	0.307	1.21393e-176	Endo_2	Ebf1	Endothelial Cells
Pnrc11	6.92381e-181	1.15954	0.951	0.837	1.23355e-176	Endo_2	Pnrc1	Endothelial Cells
Ppp1r22	8.15079e-179	1.16306	0.916	0.724	1.45214e-174	Endo_2	Ppp1r2	Endothelial Cells
Pqlc11	1.12835e-178	1.03036	0.605	0.199	2.01027e-174	Endo_2	Pqlc1	Endothelial Cells
Myl6	1.36234e-178	0.877132	0.997	0.961	2.42714e-174	Endo_2	Myl6	Endothelial Cells
Ppp1cc1	1.47246e-177	1.25516	0.904	0.697	2.62333e-173	Endo_2	Ppp1cc	Endothelial Cells
Malat11	9.54732e-177	0.97257	1	1	1.70095e-172	Endo_2	Malat1	Endothelial Cells
H2afz1	2.32436e-175	1.01287	0.973	0.898	4.14108e-171	Endo_2	H2afz	Endothelial Cells
Efna11	1.06825e-174	0.922227	0.567	0.173	1.90319e-170	Endo_2	Efna1	Endothelial Cells
Rgcc1	1.81402e-174	1.23978	0.837	0.417	3.23185e-170	Endo_2	Rgcc	Endothelial Cells
Plk3	2.91648e-174	1.05176	0.564	0.176	5.196e-170	Endo_2	Plk3	Endothelial Cells
Cracr2b1	7.2257e-174	0.986318	0.598	0.203	1.28733e-169	Endo_2	Cracr2b	Endothelial Cells
Cdc42ep41	6.52417e-173	1.24206	0.772	0.402	1.16235e-168	Endo_2	Cdc42ep4	Endothelial Cells
Kctd121	9.69511e-172	0.830424	0.57	0.164	1.72728e-167	Endo_2	Kctd12	Endothelial Cells
Rbm391	1.92656e-171	0.932065	0.964	0.86	3.43236e-167	Endo_2	Rbm39	Endothelial Cells
Rpl271	7.47163e-170	0.891585	0.988	0.945	1.33115e-165	Endo_2	Rpl27	Endothelial Cells
Rtp41	7.47522e-167	1.18585	0.771	0.361	1.33179e-162	Endo_2	Rtp4	Endothelial Cells
Nhp2l1	1.49346e-166	1.22804	0.892	0.72	2.66075e-162	Endo_2	Nhp2l1	Endothelial Cells
Gpx11	3.52746e-166	1.21875	0.895	0.715	6.28453e-162	Endo_2	Gpx1	Endothelial Cells
Crip21	6.87449e-166	1.11967	0.907	0.665	1.22476e-161	Endo_2	Crip2	Endothelial Cells
Bhlhe401	1.2549e-164	1.25408	0.814	0.467	2.23573e-160	Endo_2	Bhlhe40	Endothelial Cells
Ifit1	1.45568e-164	1.5793	0.621	0.232	2.59344e-160	Endo_2	Ifit1	Endothelial Cells
Pabpc11	2.01733e-164	1.0123	0.941	0.761	3.59407e-160	Endo_2	Pabpc1	Endothelial Cells
Bambi1	7.06934e-164	1.06417	0.62	0.22	1.25947e-159	Endo_2	Bambi	Endothelial Cells
Ddx5	1.38082e-163	0.848754	0.993	0.96	2.46008e-159	Endo_2	Ddx5	Endothelial Cells
Sh3glb11	2.28227e-162	1.10031	0.855	0.594	4.06609e-158	Endo_2	Sh3glb1	Endothelial Cells
Anp32a1	4.24446e-162	1.0895	0.846	0.576	7.56194e-158	Endo_2	Anp32a	Endothelial Cells
Irf2bpl1	4.50854e-162	1.29581	0.781	0.441	8.03241e-158	Endo_2	Irf2bpl	Endothelial Cells
Mtus11	5.62147e-162	0.944914	0.626	0.228	1.00152e-157	Endo_2	Mtus1	Endothelial Cells
Tjp11	1.06339e-161	0.931265	0.595	0.209	1.89454e-157	Endo_2	Tjp1	Endothelial Cells
Rap1b1	4.6246e-161	1.10766	0.855	0.543	8.23918e-157	Endo_2	Rap1b	Endothelial Cells
Myl12b	1.15056e-160	1.05577	0.901	0.756	2.04983e-156	Endo_2	Myl12b	Endothelial Cells
Gm87301	1.31483e-157	0.814643	0.997	0.949	2.34251e-153	Endo_2	Gm8730	Endothelial Cells
Arpc31	3.30157e-155	1.00267	0.907	0.722	5.88208e-151	Endo_2	Arpc3	Endothelial Cells
Rassf1	5.88328e-155	1.12754	0.756	0.403	1.04816e-150	Endo_2	Rassf1	Endothelial Cells
Midn1	1.23112e-154	1.11237	0.822	0.502	2.19337e-150	Endo_2	Midn	Endothelial Cells
Rhob	9.34549e-154	1.31748	0.831	0.502	1.66499e-149	Endo_2	Rhob	Endothelial Cells
Prkcdbp2	3.60121e-153	0.968888	0.714	0.292	6.41592e-149	Endo_2	Prkcdbp	Endothelial Cells
Sertad1	3.72135e-152	1.04222	0.87	0.547	6.62996e-148	Endo_2	Sertad1	Endothelial Cells
Ube2d3	8.35419e-149	0.822681	0.976	0.895	1.48838e-144	Endo_2	Ube2d3	Endothelial Cells
Ehd41	2.4938e-147	0.963879	0.641	0.271	4.44295e-143	Endo_2	Ehd4	Endothelial Cells
Lmna1	9.31148e-146	1.15408	0.879	0.668	1.65893e-141	Endo_2	Lmna	Endothelial Cells
Gm94931	1.71012e-145	0.992594	0.917	0.708	3.04674e-141	Endo_2	Gm9493	Endothelial Cells
Ddit4	1.38245e-144	1.05264	0.651	0.276	2.46297e-140	Endo_2	Ddit4	Endothelial Cells
Stat31	1.76449e-141	1.04131	0.763	0.424	3.14361e-137	Endo_2	Stat3	Endothelial Cells
Mat2a	3.40897e-141	1.03139	0.888	0.659	6.07341e-137	Endo_2	Mat2a	Endothelial Cells
Jund1	5.97004e-141	0.818105	0.999	0.965	1.06362e-136	Endo_2	Jund	Endothelial Cells
Gnb2l11	2.38525e-140	0.925499	0.923	0.802	4.24956e-136	Endo_2	Gnb2l1	Endothelial Cells
Zfp36l11	3.11037e-140	1.01548	0.925	0.746	5.54144e-136	Endo_2	Zfp36l1	Endothelial Cells
Gadd45a	1.15461e-139	0.96209	0.657	0.267	2.05705e-135	Endo_2	Gadd45a	Endothelial Cells
Klf131	1.42738e-135	0.882319	0.599	0.242	2.54302e-131	Endo_2	Klf13	Endothelial Cells
Gltscr21	2.35026e-135	0.927074	0.87	0.629	4.18723e-131	Endo_2	Gltscr2	Endothelial Cells
Smco41	3.08155e-134	0.8455	0.558	0.205	5.49009e-130	Endo_2	Smco4	Endothelial Cells
Apbb21	7.21987e-134	0.886059	0.589	0.226	1.28629e-129	Endo_2	Apbb2	Endothelial Cells
Tpd52	2.90346e-132	0.969759	0.879	0.682	5.17281e-128	Endo_2	Tpd52	Endothelial Cells
Pea15a1	1.88959e-131	0.916678	0.713	0.352	3.3665e-127	Endo_2	Pea15a	Endothelial Cells
Crem	5.6326e-131	0.848047	0.612	0.254	1.0035e-126	Endo_2	Crem	Endothelial Cells
Tmem123	6.73958e-131	0.853867	0.601	0.246	1.20072e-126	Endo_2	Tmem123	Endothelial Cells
Socs31	5.41345e-129	1.10585	0.91	0.583	9.6446e-125	Endo_2	Socs3	Endothelial Cells
Pnp	1.73568e-128	0.872349	0.555	0.215	3.09229e-124	Endo_2	Pnp	Endothelial Cells
Zfos11	3.76351e-128	1.11578	0.799	0.557	6.70508e-124	Endo_2	Zfos1	Endothelial Cells
Map2k31	3.76803e-128	1.00734	0.682	0.336	6.71311e-124	Endo_2	Map2k3	Endothelial Cells
Psmb10	5.34383e-128	0.837169	0.519	0.189	9.52058e-124	Endo_2	Psmb10	Endothelial Cells
Litaf1	3.07473e-127	1.12287	0.843	0.66	5.47793e-123	Endo_2	Litaf	Endothelial Cells
Rapgef41	7.61703e-127	1.06453	0.769	0.424	1.35705e-122	Endo_2	Rapgef4	Endothelial Cells
Ubald21	6.05291e-125	0.987886	0.766	0.469	1.07839e-120	Endo_2	Ubald2	Endothelial Cells
Ivns1abp1	8.28355e-125	1.34019	0.814	0.607	1.4758e-120	Endo_2	Ivns1abp	Endothelial Cells
Cdc42ep31	1.85561e-124	0.985644	0.549	0.215	3.30595e-120	Endo_2	Cdc42ep3	Endothelial Cells
Nfe2l21	4.60692e-124	0.994657	0.7	0.373	8.20768e-120	Endo_2	Nfe2l2	Endothelial Cells
Znrf1	2.31017e-122	0.816266	0.533	0.204	4.11581e-118	Endo_2	Znrf1	Endothelial Cells
Eif4a1	2.52491e-122	0.842756	0.935	0.815	4.49838e-118	Endo_2	Eif4a1	Endothelial Cells
Git21	3.05256e-122	0.827458	0.518	0.192	5.43845e-118	Endo_2	Git2	Endothelial Cells
Notch11	9.13162e-120	0.802796	0.556	0.225	1.62689e-115	Endo_2	Notch1	Endothelial Cells
F11r1	5.91184e-119	0.8623	0.596	0.253	1.05325e-114	Endo_2	F11r	Endothelial Cells
Dnttip2	3.01732e-118	0.828791	0.559	0.232	5.37565e-114	Endo_2	Dnttip2	Endothelial Cells
Peli11	4.56935e-115	0.844883	0.612	0.277	8.14075e-111	Endo_2	Peli1	Endothelial Cells
Ripk1	1.80612e-114	0.853107	0.572	0.241	3.21779e-110	Endo_2	Ripk1	Endothelial Cells
Cyth3	2.15685e-114	0.840039	0.547	0.228	3.84265e-110	Endo_2	Cyth3	Endothelial Cells
Pvr1	1.00199e-113	0.802187	0.51	0.186	1.78515e-109	Endo_2	Pvr	Endothelial Cells
Hes11	1.41532e-113	0.961109	0.868	0.55	2.52153e-109	Endo_2	Hes1	Endothelial Cells
Tsc22d31	3.71458e-112	1.09354	0.598	0.258	6.6179e-108	Endo_2	Tsc22d3	Endothelial Cells
Zcchc61	2.08858e-110	0.801618	0.518	0.207	3.72102e-106	Endo_2	Zcchc6	Endothelial Cells
Csrnp1	1.41446e-109	0.977427	0.75	0.466	2.52e-105	Endo_2	Csrnp1	Endothelial Cells
Elovl7	9.92638e-109	1.01498	0.756	0.486	1.76848e-104	Endo_2	Elovl7	Endothelial Cells
Vgll41	3.4782e-108	0.801552	0.546	0.222	6.19676e-104	Endo_2	Vgll4	Endothelial Cells
Baiap2	1.73494e-106	0.886978	0.626	0.301	3.09097e-102	Endo_2	Baiap2	Endothelial Cells
Ccnl1	2.41954e-106	0.882815	0.822	0.582	4.31064e-102	Endo_2	Ccnl1	Endothelial Cells
Zfand5	2.59219e-106	0.864552	0.868	0.699	4.61824e-102	Endo_2	Zfand5	Endothelial Cells
Ing21	5.7457e-105	0.846847	0.556	0.242	1.02365e-100	Endo_2	Ing2	Endothelial Cells
Samhd1	1.09548e-104	0.825633	0.516	0.212	1.9517e-100	Endo_2	Samhd1	Endothelial Cells
Sema7a	1.04318e-103	0.849108	0.596	0.276	1.85853e-99	Endo_2	Sema7a	Endothelial Cells
Lgals9	1.22212e-103	0.812268	0.516	0.208	2.17732e-99	Endo_2	Lgals9	Endothelial Cells
Junb1	1.11469e-102	0.935999	0.987	0.916	1.98593e-98	Endo_2	Junb	Endothelial Cells
H2-T221	3.29206e-102	0.892763	0.646	0.348	5.86514e-98	Endo_2	H2-T22	Endothelial Cells
Ifrd1	1.93232e-101	0.801038	0.849	0.622	3.44263e-97	Endo_2	Ifrd1	Endothelial Cells
Spag91	8.38836e-101	0.887335	0.643	0.352	1.49447e-96	Endo_2	Spag9	Endothelial Cells
Rab11a1	4.27981e-100	0.874352	0.822	0.65	7.62491e-96	Endo_2	Rab11a	Endothelial Cells
Fermt2	2.31957e-99	0.828222	0.749	0.494	4.13255e-95	Endo_2	Fermt2	Endothelial Cells
Crk1	2.95906e-99	0.923365	0.712	0.45	5.27186e-95	Endo_2	Crk	Endothelial Cells
Cltb1	9.27977e-98	0.816574	0.854	0.717	1.65328e-93	Endo_2	Cltb	Endothelial Cells
Arl6ip5	3.29631e-97	0.831115	0.833	0.644	5.8727e-93	Endo_2	Arl6ip5	Endothelial Cells
Ppp1r15a	3.37902e-96	0.959814	0.867	0.703	6.02006e-92	Endo_2	Ppp1r15a	Endothelial Cells
Gm265321	1.25373e-94	0.828855	0.641	0.319	2.23365e-90	Endo_2	Gm26532	Endothelial Cells
Vmp11	1.34816e-94	1.08493	0.747	0.514	2.40189e-90	Endo_2	Vmp1	Endothelial Cells
G3bp1	8.75416e-94	0.829442	0.704	0.441	1.55964e-89	Endo_2	G3bp1	Endothelial Cells
Ccnd21	5.73331e-92	0.876399	0.768	0.51	1.02145e-87	Endo_2	Ccnd2	Endothelial Cells
Ccdc85b1	7.4131e-92	0.836307	0.626	0.342	1.32072e-87	Endo_2	Ccdc85b	Endothelial Cells
Cdkn2d	1.93538e-91	0.801318	0.63	0.343	3.44808e-87	Endo_2	Cdkn2d	Endothelial Cells
Tuba1a1	2.27401e-88	0.91645	0.821	0.621	4.05137e-84	Endo_2	Tuba1a	Endothelial Cells
Nr1d11	2.75414e-88	0.856244	0.661	0.406	4.90677e-84	Endo_2	Nr1d1	Endothelial Cells
Slc38a2	5.71162e-87	0.804105	0.828	0.673	1.01758e-82	Endo_2	Slc38a2	Endothelial Cells
Tob1	9.90403e-85	0.973138	0.812	0.641	1.7645e-80	Endo_2	Tob1	Endothelial Cells
Rrbp11	2.75429e-79	0.898996	0.738	0.556	4.90703e-75	Endo_2	Rrbp1	Endothelial Cells
Gpr1461	1.27119e-77	0.834674	0.609	0.356	2.26474e-73	Endo_2	Gpr146	Endothelial Cells
Zfp36	1.95852e-76	0.823808	0.883	0.729	3.48931e-72	Endo_2	Zfp36	Endothelial Cells
Atf3	4.04821e-72	0.8314	0.892	0.729	7.21229e-68	Endo_2	Atf3	Endothelial Cells
Tmem33	1.11699e-64	0.852366	0.66	0.481	1.99003e-60	Endo_2	Tmem33	Endothelial Cells
Ifit3	6.26898e-38	0.937447	0.519	0.336	1.11688e-33	Endo_2	Ifit3	Endothelial Cells
mt-Atp63	4.30352e-307	1.38359	1	1	7.66714e-303	Mar_3	mt-Atp6	Marginal Cells
Dnase13	1.17243e-303	2.42095	0.995	0.791	2.08879e-299	Mar_3	Dnase1	Marginal Cells
mt-Cytb2	1.94324e-293	1.27016	1	1	3.46207e-289	Mar_3	mt-Cytb	Marginal Cells
mt-Co23	3.85486e-292	1.32624	1	0.999	6.86782e-288	Mar_3	mt-Co2	Marginal Cells
mt-Co13	4.01605e-290	1.38977	1	1	7.15499e-286	Mar_3	mt-Co1	Marginal Cells
mt-Co32	4.14601e-289	1.21329	1	1	7.38653e-285	Mar_3	mt-Co3	Marginal Cells
Kcne13	8.73732e-288	1.66331	0.986	0.424	1.55664e-283	Mar_3	Kcne1	Marginal Cells
Enpep2	1.82521e-285	1.63572	0.98	0.376	3.2518e-281	Mar_3	Enpep	Marginal Cells
mt-Nd12	3.13072e-284	1.21264	1	1	5.57769e-280	Mar_3	mt-Nd1	Marginal Cells
mt-Nd43	5.56652e-280	1.3017	1	0.998	9.91732e-276	Mar_3	mt-Nd4	Marginal Cells
Pcsk62	1.97849e-275	1.18919	0.88	0.258	3.52488e-271	Mar_3	Pcsk6	Marginal Cells
Esrrb2	7.54016e-268	1.21824	0.879	0.285	1.34336e-263	Mar_3	Esrrb	Marginal Cells
Rgs42	2.16449e-266	1.24055	0.931	0.319	3.85626e-262	Mar_3	Rgs4	Marginal Cells
Rspo32	4.4595e-265	1.17571	0.916	0.284	7.94505e-261	Mar_3	Rspo3	Marginal Cells
Igf13	1.16025e-264	1.66871	0.992	0.478	2.0671e-260	Mar_3	Igf1	Marginal Cells
Tspan11	1.29238e-264	0.978374	0.737	0.19	2.3025e-260	Mar_3	Tspan1	Marginal Cells
Etnppl2	4.62537e-264	1.23263	0.882	0.291	8.24056e-260	Mar_3	Etnppl	Marginal Cells
Spp12	1.34949e-260	1.95764	0.998	0.956	2.40425e-256	Mar_3	Spp1	Marginal Cells
mt-Nd22	1.18167e-259	1.18314	1	0.991	2.10527e-255	Mar_3	mt-Nd2	Marginal Cells
mt-Nd4l2	2.96088e-258	1.30085	0.998	0.92	5.27511e-254	Mar_3	mt-Nd4l	Marginal Cells
Kcnq12	6.62208e-252	1.03969	0.86	0.276	1.17979e-247	Mar_3	Kcnq1	Marginal Cells
mt-Nd52	5.4811e-245	1.16949	0.998	0.923	9.76513e-241	Mar_3	mt-Nd5	Marginal Cells
Lrp22	2.71847e-243	1.81937	0.997	0.653	4.84323e-239	Mar_3	Lrp2	Marginal Cells
Mt33	4.89156e-243	1.79724	0.997	0.654	8.71481e-239	Mar_3	Mt3	Marginal Cells
Tnfrsf212	2.77333e-233	1.06739	0.9	0.3	4.94097e-229	Mar_3	Tnfrsf21	Marginal Cells
Lrpap12	5.49178e-229	1.40346	0.991	0.774	9.78415e-225	Mar_3	Lrpap1	Marginal Cells
2610305D13Rik2	1.26889e-222	1.0762	0.914	0.359	2.26066e-218	Mar_3	2610305D13Rik	Marginal Cells
Ank32	9.00238e-222	0.971576	0.862	0.274	1.60386e-217	Mar_3	Ank3	Marginal Cells
Slc12a22	2.41359e-218	1.45881	1	0.897	4.30006e-214	Mar_3	Slc12a2	Marginal Cells
Ccdc533	1.13892e-217	1.37403	0.986	0.603	2.0291e-213	Mar_3	Ccdc53	Marginal Cells
Atp1b22	2.55867e-217	1.54033	0.995	0.718	4.55852e-213	Mar_3	Atp1b2	Marginal Cells
Prom23	6.67093e-217	0.986938	0.845	0.293	1.18849e-212	Mar_3	Prom2	Marginal Cells
Reep52	5.0063e-212	1.13983	0.995	0.838	8.91922e-208	Mar_3	Reep5	Marginal Cells
mt-Nd32	1.81057e-209	1.05726	0.997	0.91	3.22571e-205	Mar_3	mt-Nd3	Marginal Cells
Tesc3	2.2116e-208	1.01333	0.914	0.343	3.94018e-204	Mar_3	Tesc	Marginal Cells
Hspa4l2	2.32844e-204	1.17199	0.965	0.476	4.14835e-200	Mar_3	Hspa4l	Marginal Cells
Itgb52	5.23496e-204	1.13999	0.934	0.426	9.32661e-200	Mar_3	Itgb5	Marginal Cells
Atp13a52	6.34468e-203	0.835005	0.713	0.21	1.13037e-198	Mar_3	Atp13a5	Marginal Cells
Iqgap23	6.43879e-203	1.05059	0.912	0.351	1.14713e-198	Mar_3	Iqgap2	Marginal Cells
Cox7a13	3.04843e-202	1.34986	0.978	0.656	5.43108e-198	Mar_3	Cox7a1	Marginal Cells
Gas23	4.90761e-201	1.53106	0.995	0.733	8.74339e-197	Mar_3	Gas2	Marginal Cells
Cldn92	5.21768e-200	0.955592	0.906	0.362	9.29582e-196	Mar_3	Cldn9	Marginal Cells
Dclk13	7.17974e-199	1.3629	0.997	0.77	1.27914e-194	Mar_3	Dclk1	Marginal Cells
Gpx33	4.37183e-196	1.30049	0.997	0.79	7.78886e-192	Mar_3	Gpx3	Marginal Cells
Dsp3	2.66912e-189	0.835575	0.762	0.259	4.7553e-185	Mar_3	Dsp	Marginal Cells
Abca22	7.50681e-182	1.00345	0.883	0.399	1.33741e-177	Mar_3	Abca2	Marginal Cells
Spint21	4.70015e-181	1.01907	0.995	0.767	8.37378e-177	Mar_3	Spint2	Marginal Cells
Alcam2	3.14968e-176	0.916697	0.73	0.247	5.61148e-172	Mar_3	Alcam	Marginal Cells
4833439L19Rik3	1.84964e-175	1.02751	0.965	0.607	3.29533e-171	Mar_3	4833439L19Rik	Marginal Cells
Wfdc21	3.59379e-172	0.888953	0.883	0.355	6.4027e-168	Mar_3	Wfdc2	Marginal Cells
Padi22	8.13401e-170	0.90494	0.911	0.407	1.44916e-165	Mar_3	Padi2	Marginal Cells
Ndufs62	4.3651e-167	0.856598	0.994	0.873	7.77687e-163	Mar_3	Ndufs6	Marginal Cells
Fam189a22	2.73934e-154	0.817577	0.808	0.349	4.88041e-150	Mar_3	Fam189a2	Marginal Cells
Znrf23	2.17688e-153	0.876299	0.814	0.355	3.87833e-149	Mar_3	Znrf2	Marginal Cells
Itpr13	1.43779e-149	0.901116	0.909	0.462	2.56156e-145	Mar_3	Itpr1	Marginal Cells
Rtn42	4.35456e-148	0.866374	0.986	0.832	7.75808e-144	Mar_3	Rtn4	Marginal Cells
Trak23	1.72588e-137	0.82541	0.82	0.385	3.07483e-133	Mar_3	Trak2	Marginal Cells
Tns13	1.34759e-136	0.849313	0.969	0.691	2.40086e-132	Mar_3	Tns1	Marginal Cells
Aif1l4	3.54579e-133	0.826411	0.994	0.795	6.31717e-129	Mar_3	Aif1l	Marginal Cells
Ehd32	5.24511e-130	0.840664	0.826	0.384	9.3447e-126	Mar_3	Ehd3	Marginal Cells
Sgk11	1.19817e-114	0.850595	0.869	0.481	2.13466e-110	Mar_3	Sgk1	Marginal Cells
Bglap33	9.3479e-86	1.67757	0.65	0.355	1.66542e-81	Mar_3	Bglap3	Marginal Cells
Dnase14	0	2.85385	1	0.791	0	Mar_4	Dnase1	Marginal Cells
Spp13	0	2.51844	1	0.956	0	Mar_4	Spp1	Marginal Cells
Kcne14	0	2.17121	0.998	0.424	0	Mar_4	Kcne1	Marginal Cells
Enpep3	0	2.03809	0.998	0.376	0	Mar_4	Enpep	Marginal Cells
Lrpap13	0	1.95467	0.998	0.774	0	Mar_4	Lrpap1	Marginal Cells
Rspo33	0	1.54029	0.958	0.283	0	Mar_4	Rspo3	Marginal Cells
Tspan12	0	1.31471	0.823	0.187	0	Mar_4	Tspan1	Marginal Cells
Pcsk63	0	1.27638	0.933	0.257	0	Mar_4	Pcsk6	Marginal Cells
Hmx2	0	0.926135	0.682	0.143	0	Mar_4	Hmx2	Marginal Cells
Reep53	1.56448e-307	1.54887	0.998	0.838	2.78728e-303	Mar_4	Reep5	Marginal Cells
Clcnka1	4.30102e-306	1.06578	0.733	0.169	7.6627e-302	Mar_4	Clcnka	Marginal Cells
Tnfrsf213	5.61513e-306	1.32713	0.955	0.298	1.00039e-301	Mar_4	Tnfrsf21	Marginal Cells
Igf14	7.98719e-304	1.90706	0.997	0.478	1.423e-299	Mar_4	Igf1	Marginal Cells
Cldn93	1.34752e-302	1.43604	0.966	0.36	2.40075e-298	Mar_4	Cldn9	Marginal Cells
Kcnq13	2.37791e-301	1.21002	0.901	0.274	4.23648e-297	Mar_4	Kcnq1	Marginal Cells
Esrrb3	1.92093e-298	1.247	0.919	0.284	3.42233e-294	Mar_4	Esrrb	Marginal Cells
Tmem45b	3.31117e-297	0.956541	0.652	0.136	5.89918e-293	Mar_4	Tmem45b	Marginal Cells
Rgs43	2.39119e-296	1.40743	0.947	0.319	4.26014e-292	Mar_4	Rgs4	Marginal Cells
Tesc4	1.017e-290	1.3181	0.961	0.342	1.81188e-286	Mar_4	Tesc	Marginal Cells
Etnppl3	2.31291e-290	1.27764	0.916	0.29	4.12067e-286	Mar_4	Etnppl	Marginal Cells
Lrp23	6.75569e-289	2.13798	0.998	0.653	1.20359e-284	Mar_4	Lrp2	Marginal Cells
Atp13a53	2.7645e-288	0.994424	0.806	0.207	4.92523e-284	Mar_4	Atp13a5	Marginal Cells
Cd811	1.55018e-286	1.24688	1	0.96	2.76181e-282	Mar_4	Cd81	Marginal Cells
Slc41a31	1.14788e-278	1.07279	0.739	0.19	2.04506e-274	Mar_4	Slc41a3	Marginal Cells
Ank33	4.16981e-277	1.11382	0.913	0.273	7.42894e-273	Mar_4	Ank3	Marginal Cells
Ptgds2	4.81911e-269	1.31867	1	1	8.58572e-265	Mar_4	Ptgds	Marginal Cells
Mt34	2.00795e-268	1.92113	0.998	0.654	3.57737e-264	Mar_4	Mt3	Marginal Cells
Itgb53	2.12805e-266	1.42578	0.974	0.424	3.79133e-262	Mar_4	Itgb5	Marginal Cells
Cited42	3.0679e-263	1.27477	0.884	0.311	5.46578e-259	Mar_4	Cited4	Marginal Cells
Spint22	4.37572e-263	1.34246	1	0.767	7.79578e-259	Mar_4	Spint2	Marginal Cells
Ccdc534	7.66222e-263	1.70998	0.992	0.603	1.3651e-258	Mar_4	Ccdc53	Marginal Cells
Atp2c2	2.52718e-260	0.830361	0.677	0.161	4.50242e-256	Mar_4	Atp2c2	Marginal Cells
Pla2g72	2.43515e-259	1.34629	0.989	0.602	4.33846e-255	Mar_4	Pla2g7	Marginal Cells
Mdh1	1.95125e-257	1.16638	0.995	0.844	3.47634e-253	Mar_4	Mdh1	Marginal Cells
2610305D13Rik3	1.34659e-255	1.21187	0.944	0.358	2.39908e-251	Mar_4	2610305D13Rik	Marginal Cells
Gas24	3.0332e-253	1.78039	1	0.733	5.40395e-249	Mar_4	Gas2	Marginal Cells
Phyhipl	9.59167e-249	0.823655	0.668	0.163	1.70885e-244	Mar_4	Phyhipl	Marginal Cells
Atp1b23	2.79953e-248	1.74722	1	0.718	4.98765e-244	Mar_4	Atp1b2	Marginal Cells
Abca23	8.34914e-247	1.23185	0.933	0.398	1.48748e-242	Mar_4	Abca2	Marginal Cells
Epcam2	2.32016e-242	1.0622	0.98	0.396	4.13361e-238	Mar_4	Epcam	Marginal Cells
Pgam11	6.10064e-236	1.07736	0.998	0.888	1.08689e-231	Mar_4	Pgam1	Marginal Cells
Iqgap24	6.68371e-236	1.14982	0.939	0.35	1.19077e-231	Mar_4	Iqgap2	Marginal Cells
Cox7a14	2.40656e-234	1.49217	0.988	0.656	4.28752e-230	Mar_4	Cox7a1	Marginal Cells
Gpx34	4.33139e-234	1.54091	0.998	0.79	7.71681e-230	Mar_4	Gpx3	Marginal Cells
Hs3st62	2.64021e-232	1.02022	0.843	0.273	4.7038e-228	Mar_4	Hs3st6	Marginal Cells
Wfdc22	7.39585e-232	1.15485	0.93	0.353	1.31764e-227	Mar_4	Wfdc2	Marginal Cells
Trnp12	1.00629e-225	0.856293	0.739	0.212	1.7928e-221	Mar_4	Trnp1	Marginal Cells
Ldhb	3.52808e-225	1.01838	0.998	0.903	6.28563e-221	Mar_4	Ldhb	Marginal Cells
Slc44a32	9.25672e-225	0.965531	0.857	0.288	1.64918e-220	Mar_4	Slc44a3	Marginal Cells
Alcam3	1.85931e-224	1.04235	0.793	0.245	3.31256e-220	Mar_4	Alcam	Marginal Cells
Hspa4l3	1.15863e-219	1.24939	0.975	0.476	2.06421e-215	Mar_4	Hspa4l	Marginal Cells
Slc25a3	8.74537e-213	0.883175	1	0.93	1.55807e-208	Mar_4	Slc25a3	Marginal Cells
Ndufa4	2.78139e-211	0.910512	0.997	0.948	4.95533e-207	Mar_4	Ndufa4	Marginal Cells
Slc12a23	2.81806e-210	1.38418	0.998	0.897	5.02066e-206	Mar_4	Slc12a2	Marginal Cells
Rtn43	5.48176e-203	1.08622	0.995	0.832	9.76631e-199	Mar_4	Rtn4	Marginal Cells
Smim221	1.18435e-201	0.866863	0.857	0.3	2.11003e-197	Mar_4	Smim22	Marginal Cells
Ndufs63	9.14492e-201	0.93887	0.995	0.873	1.62926e-196	Mar_4	Ndufs6	Marginal Cells
Cd91	1.37094e-197	0.920475	0.995	0.757	2.44247e-193	Mar_4	Cd9	Marginal Cells
Mcoln32	1.70738e-197	0.838095	0.78	0.256	3.04186e-193	Mar_4	Mcoln3	Marginal Cells
Kcnk1	4.85927e-196	0.806503	0.79	0.257	8.65728e-192	Mar_4	Kcnk1	Marginal Cells
Ehd33	8.2153e-196	1.1294	0.887	0.382	1.46364e-191	Mar_4	Ehd3	Marginal Cells
Trim322	8.11953e-194	0.948631	0.882	0.384	1.44658e-189	Mar_4	Trim32	Marginal Cells
Mtch11	6.74622e-190	0.938337	0.998	0.853	1.20191e-185	Mar_4	Mtch1	Marginal Cells
Tspo	9.02401e-190	0.959858	0.986	0.82	1.60772e-185	Mar_4	Tspo	Marginal Cells
4833439L19Rik4	1.90338e-189	1.05701	0.98	0.607	3.39106e-185	Mar_4	4833439L19Rik	Marginal Cells
Clstn12	1.19466e-188	1.0435	0.981	0.688	2.12841e-184	Mar_4	Clstn1	Marginal Cells
Padi23	1.89077e-187	0.936711	0.929	0.407	3.3686e-183	Mar_4	Padi2	Marginal Cells
Gas62	4.04979e-187	0.923937	0.896	0.383	7.2151e-183	Mar_4	Gas6	Marginal Cells
Sorl12	2.07013e-184	0.82982	0.863	0.305	3.68814e-180	Mar_4	Sorl1	Marginal Cells
Mpc11	1.62776e-183	0.965148	0.983	0.772	2.90001e-179	Mar_4	Mpc1	Marginal Cells
Dclk14	2.47586e-183	1.24596	1	0.77	4.411e-179	Mar_4	Dclk1	Marginal Cells
Dbi1	1.67127e-181	0.890011	1	0.931	2.97754e-177	Mar_4	Dbi	Marginal Cells
Mpc21	5.55416e-181	0.929032	0.975	0.769	9.89528e-177	Mar_4	Mpc2	Marginal Cells
Qsox1	7.15836e-179	0.897206	0.809	0.328	1.27533e-174	Mar_4	Qsox1	Marginal Cells
Slc31a2	2.23882e-178	0.966867	0.776	0.307	3.98868e-174	Mar_4	Slc31a2	Marginal Cells
Sod21	2.34606e-176	0.91758	0.974	0.761	4.17975e-172	Mar_4	Sod2	Marginal Cells
Acot13	3.82535e-174	0.969892	0.95	0.606	6.81524e-170	Mar_4	Acot13	Marginal Cells
Btbd102	4.13515e-171	0.902262	0.8	0.322	7.36719e-167	Mar_4	Btbd10	Marginal Cells
Atp2b12	3.8059e-166	0.974386	0.95	0.523	6.7806e-162	Mar_4	Atp2b1	Marginal Cells
Vdac11	4.49644e-166	0.847731	0.991	0.831	8.01086e-162	Mar_4	Vdac1	Marginal Cells
Prom24	1.68059e-165	0.802009	0.807	0.295	2.99413e-161	Mar_4	Prom2	Marginal Cells
Glrx52	1.08463e-159	0.87963	0.97	0.637	1.93238e-155	Mar_4	Glrx5	Marginal Cells
Dap1	3.90744e-141	0.850853	0.947	0.605	6.96149e-137	Mar_4	Dap	Marginal Cells
Bub3	9.06244e-128	0.889992	0.887	0.525	1.61456e-123	Mar_4	Bub3	Marginal Cells
Degs1	6.65132e-120	0.897341	0.911	0.59	1.185e-115	Mar_4	Degs1	Marginal Cells
Sgk12	1.25244e-117	0.969151	0.86	0.481	2.23135e-113	Mar_4	Sgk1	Marginal Cells
Bglap34	7.7962e-69	1.86886	0.615	0.357	1.38897e-64	Mar_4	Bglap3	Marginal Cells
Gsta44	1.9539e-259	1.88421	1	0.97	3.48107e-255	Int_9	Gsta4	Intermediate Cells
Cox8b3	3.45935e-252	1.60807	0.998	0.837	6.16317e-248	Int_9	Cox8b	Intermediate Cells
Fth13	3.9717e-220	1.50367	1	1	7.07598e-216	Int_9	Fth1	Intermediate Cells
Ifi27l2a4	1.66412e-199	1.70248	0.998	0.916	2.9648e-195	Int_9	Ifi27l2a	Intermediate Cells
Mif3	2.86667e-198	1.16786	0.998	0.962	5.10726e-194	Int_9	Mif	Intermediate Cells
Aldoa2	4.89334e-197	1.1581	0.998	0.985	8.71797e-193	Int_9	Aldoa	Intermediate Cells
Mlana3	9.19309e-196	1.63272	0.955	0.607	1.63784e-191	Int_9	Mlana	Intermediate Cells
Gsta14	2.41651e-192	1.61008	0.972	0.594	4.30526e-188	Int_9	Gsta1	Intermediate Cells
Tpi12	1.71071e-189	1.29846	0.987	0.916	3.04779e-185	Int_9	Tpi1	Intermediate Cells
Ppia	8.69262e-180	0.881141	0.998	0.995	1.54868e-175	Int_9	Ppia	Intermediate Cells
Scn1b3	1.34896e-164	1.3401	0.967	0.697	2.40332e-160	Int_9	Scn1b	Intermediate Cells
Tmem176a2	3.80108e-154	1.25226	0.977	0.806	6.772e-150	Int_9	Tmem176a	Intermediate Cells
B2m2	1.20948e-148	1.12094	0.998	0.975	2.1548e-144	Int_9	B2m	Intermediate Cells
Chchd101	6.6749e-146	0.851998	0.998	0.94	1.1892e-141	Int_9	Chchd10	Intermediate Cells
Fxyd33	7.73465e-146	1.55537	0.959	0.85	1.37801e-141	Int_9	Fxyd3	Intermediate Cells
Gapdh1	7.55608e-139	0.919888	0.998	0.982	1.34619e-134	Int_9	Gapdh	Intermediate Cells
Gsta24	6.71911e-137	1.59179	0.922	0.656	1.19708e-132	Int_9	Gsta2	Intermediate Cells
Sepp14	2.73814e-135	1.11126	1	0.962	4.87828e-131	Int_9	Sepp1	Intermediate Cells
Scrg13	6.60308e-135	1.24771	0.821	0.492	1.1764e-130	Int_9	Scrg1	Intermediate Cells
Prdx1	1.4269e-134	0.917076	0.985	0.975	2.54216e-130	Int_9	Prdx1	Intermediate Cells
Aldh22	3.40973e-133	1.12825	0.936	0.823	6.07477e-129	Int_9	Aldh2	Intermediate Cells
Dct4	4.30741e-133	1.25892	1	0.984	7.67408e-129	Int_9	Dct	Intermediate Cells
Csrp13	5.10365e-133	1.04411	0.975	0.819	9.09267e-129	Int_9	Csrp1	Intermediate Cells
Fxyd13	4.82147e-132	1.30884	0.929	0.679	8.58993e-128	Int_9	Fxyd1	Intermediate Cells
Hpse4	4.61002e-130	1.17295	0.997	0.819	8.21321e-126	Int_9	Hpse	Intermediate Cells
Tmem176b2	3.72886e-129	1.04024	0.988	0.866	6.64334e-125	Int_9	Tmem176b	Intermediate Cells
Ctsb2	4.49291e-128	1.01744	0.983	0.928	8.00456e-124	Int_9	Ctsb	Intermediate Cells
Stmn34	1.07743e-121	1.41192	0.904	0.692	1.91954e-117	Int_9	Stmn3	Intermediate Cells
Rlbp13	2.16333e-117	1.43496	0.848	0.623	3.85418e-113	Int_9	Rlbp1	Intermediate Cells
Syngr14	1.01414e-116	1.00983	0.939	0.707	1.80678e-112	Int_9	Syngr1	Intermediate Cells
Ifi27	2.745e-111	0.811231	0.992	0.939	4.8905e-107	Int_9	Ifi27	Intermediate Cells
Glul3	1.42279e-110	0.881379	1	0.954	2.53485e-106	Int_9	Glul	Intermediate Cells
Oxct14	1.16472e-105	1.00523	0.936	0.745	2.07506e-101	Int_9	Oxct1	Intermediate Cells
Eno11	8.77692e-105	1.00396	0.934	0.875	1.5637e-100	Int_9	Eno1	Intermediate Cells
Ifitm32	7.89789e-104	0.912352	0.992	0.915	1.40709e-99	Int_9	Ifitm3	Intermediate Cells
Cited13	1.01976e-103	1.13484	0.835	0.588	1.81681e-99	Int_9	Cited1	Intermediate Cells
Gpi11	2.92804e-103	1.04337	0.904	0.813	5.21659e-99	Int_9	Gpi1	Intermediate Cells
Slc45a23	3.27956e-98	0.944834	0.907	0.606	5.84286e-94	Int_9	Slc45a2	Intermediate Cells
Akr1a1	1.41025e-97	0.831615	0.959	0.926	2.5125e-93	Int_9	Akr1a1	Intermediate Cells
Txn1	9.17626e-97	0.882341	0.927	0.856	1.63484e-92	Int_9	Txn1	Intermediate Cells
Hhatl2	2.94013e-91	0.884633	0.97	0.823	5.23814e-87	Int_9	Hhatl	Intermediate Cells
Cotl12	3.76563e-90	1.02036	0.84	0.665	6.70884e-86	Int_9	Cotl1	Intermediate Cells
Dkk34	3.52411e-85	0.886975	0.907	0.67	6.27856e-81	Int_9	Dkk3	Intermediate Cells
Pfkl1	4.15915e-82	0.921237	0.863	0.758	7.40994e-78	Int_9	Pfkl	Intermediate Cells
Fuca12	2.10838e-73	0.842641	0.833	0.72	3.75629e-69	Int_9	Fuca1	Intermediate Cells
Spg212	6.4251e-73	0.878271	0.808	0.672	1.1447e-68	Int_9	Spg21	Intermediate Cells
Plin32	4.80517e-68	0.895837	0.813	0.702	8.56089e-64	Int_9	Plin3	Intermediate Cells
Enho2	7.37966e-64	0.869787	0.782	0.608	1.31476e-59	Int_9	Enho	Intermediate Cells
Bmyc4	5.5198e-55	0.872839	0.717	0.534	9.83408e-51	Int_9	Bmyc	Intermediate Cells
Car22	2.88383e-48	0.839224	0.818	0.756	5.13782e-44	Int_9	Car2	Intermediate Cells
Gstp11	6.86737e-47	1.10046	0.626	0.507	1.22349e-42	Int_9	Gstp1	Intermediate Cells
Crhbp	0	6.50911	0.998	0.161	0	unk_1	Crhbp	Unknown
Vmo1	0	6.46712	0.998	0.288	0	unk_1	Vmo1	Unknown
Cndp2	0	4.95997	1	0.298	0	unk_1	Cndp2	Unknown
Rnase1	0	4.72426	1	0.38	0	unk_1	Rnase1	Unknown
Lect1	0	3.71672	0.998	0.189	0	unk_1	Lect1	Unknown
Slc26a7	0	3.67646	0.981	0.034	0	unk_1	Slc26a7	Unknown
Dapl1	0	3.07114	0.961	0.015	0	unk_1	Dapl1	Unknown
Sptssa	0	2.73821	0.998	0.777	0	unk_1	Sptssa	Unknown
Gpx35	0	2.60734	1	0.79	0	unk_1	Gpx3	Unknown
Fibin	0	2.58931	0.907	0.042	0	unk_1	Fibin	Unknown
Dkk2	0	2.49717	0.87	0.015	0	unk_1	Dkk2	Unknown
Cndp1	0	2.48765	0.872	0.017	0	unk_1	Cndp1	Unknown
Sulf1	0	2.43821	0.938	0.085	0	unk_1	Sulf1	Unknown
Col8a1	0	2.23974	0.728	0.054	0	unk_1	Col8a1	Unknown
Wfdc23	0	2.23193	0.973	0.354	0	unk_1	Wfdc2	Unknown
Calml4	0	2.07893	0.927	0.18	0	unk_1	Calml4	Unknown
Abhd2	0	2.07889	0.87	0.205	0	unk_1	Abhd2	Unknown
Rab27b	0	2.05762	0.917	0.163	0	unk_1	Rab27b	Unknown
Tmem72	0	2.03091	0.845	0.015	0	unk_1	Tmem72	Unknown
Postn	0	2.01217	0.775	0.06	0	unk_1	Postn	Unknown
Stim2	0	1.95791	0.938	0.269	0	unk_1	Stim2	Unknown
A930003A15Rik	0	1.94489	0.725	0.008	0	unk_1	A930003A15Rik	Unknown
Capg	0	1.93087	0.875	0.161	0	unk_1	Capg	Unknown
Hmgn3	0	1.91894	0.981	0.519	0	unk_1	Hmgn3	Unknown
Csrp22	0	1.90406	0.938	0.232	0	unk_1	Csrp2	Unknown
Gcsh	0	1.86255	0.875	0.295	0	unk_1	Gcsh	Unknown
Cd24a	0	1.85741	0.953	0.224	0	unk_1	Cd24a	Unknown
Krt18	0	1.79063	0.922	0.312	0	unk_1	Krt18	Unknown
Gfra1	0	1.75901	0.819	0.043	0	unk_1	Gfra1	Unknown
E330013P04Rik	0	1.74865	0.715	0.006	0	unk_1	E330013P04Rik	Unknown
Cacna2d1	0	1.71614	0.823	0.172	0	unk_1	Cacna2d1	Unknown
Cst6	0	1.70699	0.9	0.337	0	unk_1	Cst6	Unknown
Sgk3	0	1.69013	0.904	0.258	0	unk_1	Sgk3	Unknown
Meis1	0	1.65898	0.758	0.094	0	unk_1	Meis1	Unknown
Id4	0	1.65094	0.785	0.154	0	unk_1	Id4	Unknown
Mme	0	1.65077	0.799	0.054	0	unk_1	Mme	Unknown
Gas1	0	1.62731	0.78	0.13	0	unk_1	Gas1	Unknown
Lypd2	0	1.62443	0.608	0.009	0	unk_1	Lypd2	Unknown
Plxdc2	0	1.56303	0.868	0.272	0	unk_1	Plxdc2	Unknown
Bbox1	0	1.56033	0.742	0.006	0	unk_1	Bbox1	Unknown
Tm4sf5	0	1.51376	0.804	0.187	0	unk_1	Tm4sf5	Unknown
Bex4	0	1.48936	0.74	0.056	0	unk_1	Bex4	Unknown
Epha7	0	1.46288	0.736	0.087	0	unk_1	Epha7	Unknown
Otx2	0	1.41674	0.674	0.005	0	unk_1	Otx2	Unknown
Papss2	0	1.39507	0.608	0.017	0	unk_1	Papss2	Unknown
Cxcl16	0	1.35453	0.686	0.1	0	unk_1	Cxcl16	Unknown
Bex1	0	1.32741	0.662	0.037	0	unk_1	Bex1	Unknown
Thbs1	0	1.31905	0.507	0.051	0	unk_1	Thbs1	Unknown
Fam110b	0	1.28957	0.689	0.075	0	unk_1	Fam110b	Unknown
Atp2b2	0	1.28937	0.647	0.009	0	unk_1	Atp2b2	Unknown
Pla2g5	0	1.27964	0.794	0.187	0	unk_1	Pla2g5	Unknown
Gng2	0	1.27676	0.62	0.039	0	unk_1	Gng2	Unknown
Ptprz1	0	1.26675	0.642	0.026	0	unk_1	Ptprz1	Unknown
Clic3	0	1.23751	0.637	0.113	0	unk_1	Clic3	Unknown
Emx2	0	1.19388	0.573	0.016	0	unk_1	Emx2	Unknown
Sfrp1	0	1.17598	0.688	0.05	0	unk_1	Sfrp1	Unknown
Epha5	0	1.16961	0.601	0.058	0	unk_1	Epha5	Unknown
Cntnap2	0	1.14893	0.541	0.015	0	unk_1	Cntnap2	Unknown
Slc6a15	0	1.13116	0.522	0.005	0	unk_1	Slc6a15	Unknown
Arl4c	0	1.13023	0.662	0.084	0	unk_1	Arl4c	Unknown
P2rx2	0	1.11039	0.615	0.035	0	unk_1	P2rx2	Unknown
Thsd7a	0	1.07748	0.552	0.022	0	unk_1	Thsd7a	Unknown
Sptlc3	0	1.03229	0.524	0.006	0	unk_1	Sptlc3	Unknown
Dpp4	0	0.960663	0.593	0.097	0	unk_1	Dpp4	Unknown
Rab15	0	0.948739	0.613	0.087	0	unk_1	Rab15	Unknown
Ccdc85a	0	0.946301	0.551	0.072	0	unk_1	Ccdc85a	Unknown
Cldn8	0	0.940393	0.552	0.09	0	unk_1	Cldn8	Unknown
Flrt2	0	0.921363	0.514	0.026	0	unk_1	Flrt2	Unknown
Lurap1l	0	0.897867	0.586	0.093	0	unk_1	Lurap1l	Unknown
Tmem98	0	0.848476	0.519	0.079	0	unk_1	Tmem98	Unknown
Efemp1	0	0.846528	0.617	0.081	0	unk_1	Efemp1	Unknown
Bdh2	0	0.808014	0.576	0.087	0	unk_1	Bdh2	Unknown
Lmx1a	8.07077e-300	1.14544	0.711	0.169	1.43789e-295	unk_1	Lmx1a	Unknown
Cdk5rap2	1.71618e-296	1.22962	0.703	0.168	3.05754e-292	unk_1	Cdk5rap2	Unknown
Mtch12	7.81839e-294	1.56197	1	0.853	1.39292e-289	unk_1	Mtch1	Unknown
Ctnnal1	9.366e-294	0.886141	0.53	0.087	1.66865e-289	unk_1	Ctnnal1	Unknown
Cystm1	1.17339e-285	1.34752	1	0.874	2.09052e-281	unk_1	Cystm1	Unknown
Man1a	3.41451e-285	0.913229	0.569	0.101	6.08329e-281	unk_1	Man1a	Unknown
Plcb4	4.47703e-283	1.15316	0.703	0.178	7.97628e-279	unk_1	Plcb4	Unknown
S100a111	4.11105e-279	1.83623	0.99	0.613	7.32425e-275	unk_1	S100a11	Unknown
Cox8a	2.49432e-271	0.977298	1	0.991	4.44388e-267	unk_1	Cox8a	Unknown
Robo1	3.6884e-268	0.967238	0.583	0.119	6.57126e-264	unk_1	Robo1	Unknown
Gm16136	4.14287e-268	0.971785	0.62	0.131	7.38094e-264	unk_1	Gm16136	Unknown
Rpl411	9.84173e-264	0.91516	1	0.999	1.7534e-259	unk_1	Rpl41	Unknown
Anxa5	3.17287e-261	1.19618	0.998	0.887	5.65278e-257	unk_1	Anxa5	Unknown
Cldn3	4.98219e-261	1.27559	0.779	0.225	8.87627e-257	unk_1	Cldn3	Unknown
Clu1	8.04058e-260	1.53436	1	0.638	1.43251e-255	unk_1	Clu	Unknown
Cst3	8.62619e-259	1.02454	1	0.961	1.53684e-254	unk_1	Cst3	Unknown
Actn11	2.32248e-258	1.22274	0.926	0.381	4.13772e-254	unk_1	Actn1	Unknown
Rab11fip2	8.697e-258	0.902571	0.586	0.123	1.54946e-253	unk_1	Rab11fip2	Unknown
Tshz22	8.7927e-256	1.17661	0.846	0.255	1.56651e-251	unk_1	Tshz2	Unknown
Abhd14b	7.98098e-253	1.51161	0.899	0.426	1.42189e-248	unk_1	Abhd14b	Unknown
Cdon	9.09573e-253	0.921575	0.556	0.114	1.6205e-248	unk_1	Cdon	Unknown
Paqr4	1.20984e-251	0.900761	0.579	0.124	2.15545e-247	unk_1	Paqr4	Unknown
Smim222	9.51847e-251	1.3661	0.85	0.302	1.69581e-246	unk_1	Smim22	Unknown
Alad	4.50445e-244	1.55542	0.958	0.592	8.02513e-240	unk_1	Alad	Unknown
Cnn2	1.18947e-242	0.875186	0.606	0.127	2.11915e-238	unk_1	Cnn2	Unknown
Cnst	3.25231e-242	1.03162	0.657	0.173	5.79432e-238	unk_1	Cnst	Unknown
Hsp90aa1	1.11444e-239	1.7609	0.99	0.929	1.98549e-235	unk_1	Hsp90aa1	Unknown
1190002N15Rik	1.86027e-239	0.987424	0.617	0.149	3.31427e-235	unk_1	1190002N15Rik	Unknown
Fam107a	8.62717e-238	0.990827	0.699	0.179	1.53702e-233	unk_1	Fam107a	Unknown
Epcam3	3.84499e-236	1.23452	0.966	0.398	6.85023e-232	unk_1	Epcam	Unknown
Mmd	1.29375e-235	0.943545	0.601	0.136	2.30495e-231	unk_1	Mmd	Unknown
Spint23	3.70086e-235	1.37375	0.998	0.768	6.59346e-231	unk_1	Spint2	Unknown
Hspb6	2.36982e-230	0.846497	0.512	0.101	4.22207e-226	unk_1	Hspb6	Unknown
Slc5a31	1.10606e-228	1.17997	0.914	0.45	1.97056e-224	unk_1	Slc5a3	Unknown
Hspe1	7.19822e-227	2.3201	0.965	0.836	1.28243e-222	unk_1	Hspe1	Unknown
Nrtn	1.48479e-224	0.983773	0.622	0.159	2.6453e-220	unk_1	Nrtn	Unknown
Cldn7	1.57347e-221	1.14799	0.745	0.23	2.80329e-217	unk_1	Cldn7	Unknown
Fam20a	2.36517e-219	0.872674	0.537	0.117	4.21378e-215	unk_1	Fam20a	Unknown
Prdx5	2.49958e-218	1.29101	0.988	0.844	4.45326e-214	unk_1	Prdx5	Unknown
Rnase42	6.73221e-218	0.852321	0.688	0.168	1.19941e-213	unk_1	Rnase4	Unknown
Hdac2	1.40421e-217	1.26262	0.797	0.313	2.50173e-213	unk_1	Hdac2	Unknown
Hspa1b1	1.68226e-214	1.95528	0.921	0.589	2.99711e-210	unk_1	Hspa1b	Unknown
Tspan81	1.17203e-213	0.821121	0.6	0.134	2.08809e-209	unk_1	Tspan8	Unknown
Marcksl1	2.50468e-211	1.3815	0.929	0.498	4.46234e-207	unk_1	Marcksl1	Unknown
Tle4	1.26606e-209	1.05378	0.686	0.215	2.25561e-205	unk_1	Tle4	Unknown
Pgrmc1	5.75047e-208	1.21196	0.981	0.774	1.0245e-203	unk_1	Pgrmc1	Unknown
Camk2d	5.54296e-206	1.41816	0.867	0.44	9.87533e-202	unk_1	Camk2d	Unknown
Hmgn1	7.28086e-205	1.12469	0.983	0.808	1.29716e-200	unk_1	Hmgn1	Unknown
Hmgb2	9.00049e-205	1.04298	0.684	0.203	1.60353e-200	unk_1	Hmgb2	Unknown
Tceb2	5.38493e-203	0.924066	0.997	0.943	9.59379e-199	unk_1	Tceb2	Unknown
Pebp1	9.74528e-201	0.958448	0.998	0.945	1.73622e-196	unk_1	Pebp1	Unknown
Cirbp	6.19795e-200	1.23441	0.953	0.678	1.10423e-195	unk_1	Cirbp	Unknown
Crb3	1.66142e-198	0.916992	0.652	0.186	2.95999e-194	unk_1	Crb3	Unknown
Fads3	9.80282e-196	0.931638	0.615	0.176	1.74647e-191	unk_1	Fads3	Unknown
Hipk2	4.6984e-195	0.967994	0.62	0.186	8.37066e-191	unk_1	Hipk2	Unknown
Hspb13	1.40345e-192	1.91827	0.988	0.787	2.50039e-188	unk_1	Hspb1	Unknown
Hspa5	3.65067e-191	1.57805	0.975	0.893	6.50404e-187	unk_1	Hspa5	Unknown
Mrps61	2.115e-190	1.28587	0.914	0.544	3.76808e-186	unk_1	Mrps6	Unknown
Stx8	1.69366e-189	1.15749	0.855	0.434	3.01743e-185	unk_1	Stx8	Unknown
Dnajb1	8.04711e-189	1.99176	0.944	0.801	1.43367e-184	unk_1	Dnajb1	Unknown
Zbtb20	5.9036e-188	1.10657	0.986	0.852	1.05178e-183	unk_1	Zbtb20	Unknown
Bcl2	4.36221e-186	1.03799	0.672	0.223	7.77172e-182	unk_1	Bcl2	Unknown
Tra2a	1.12761e-180	1.36839	0.882	0.55	2.00896e-176	unk_1	Tra2a	Unknown
Btg2	6.60371e-180	1.82653	0.931	0.736	1.17652e-175	unk_1	Btg2	Unknown
Il17re	1.68581e-179	0.837007	0.63	0.184	3.00344e-175	unk_1	Il17re	Unknown
Fut9	5.67914e-178	1.04078	0.588	0.178	1.0118e-173	unk_1	Fut9	Unknown
Sox11	1.23655e-176	0.978894	0.605	0.182	2.20303e-172	unk_1	Sox11	Unknown
Rsrp1	8.13407e-176	1.27164	0.976	0.863	1.44917e-171	unk_1	Rsrp1	Unknown
Hmgn2	5.84912e-174	1.15585	0.736	0.289	1.04208e-169	unk_1	Hmgn2	Unknown
Gstm21	2.83596e-173	1.02416	0.591	0.17	5.05254e-169	unk_1	Gstm2	Unknown
Papss1	5.70857e-173	1.03742	0.814	0.394	1.01704e-168	unk_1	Papss1	Unknown
Mzt1	1.65371e-172	0.962391	0.652	0.22	2.94626e-168	unk_1	Mzt1	Unknown
Hspa1a	4.10907e-164	1.47047	0.973	0.845	7.32072e-160	unk_1	Hspa1a	Unknown
Cdo1	1.8041e-162	0.987404	0.75	0.288	3.21418e-158	unk_1	Cdo1	Unknown
Rpl22l1	8.0022e-162	0.811811	0.993	0.93	1.42567e-157	unk_1	Rpl22l1	Unknown
Sub1	2.83193e-161	0.946288	0.986	0.864	5.04537e-157	unk_1	Sub1	Unknown
Bcam1	1.35913e-160	0.899668	0.758	0.297	2.42143e-156	unk_1	Bcam	Unknown
Klhdc1	2.94419e-159	0.902897	0.598	0.196	5.24537e-155	unk_1	Klhdc1	Unknown
Ptprf	2.81054e-158	1.02197	0.757	0.325	5.00725e-154	unk_1	Ptprf	Unknown
Ddx51	8.62757e-153	0.819083	0.997	0.96	1.53709e-148	unk_1	Ddx5	Unknown
Odc1	3.62482e-143	1.07475	0.88	0.569	6.45798e-139	unk_1	Odc1	Unknown
2001-06-01	2.32044e-138	1.29352	0.981	0.898	4.13409e-134	unk_1	Jun	Unknown
Srsf5	2.47046e-138	0.886763	0.971	0.842	4.40137e-134	unk_1	Srsf5	Unknown
Mcoln33	7.48186e-137	0.847712	0.684	0.26	1.33297e-132	unk_1	Mcoln3	Unknown
Cldn4	1.2898e-135	1.07358	0.595	0.211	2.29791e-131	unk_1	Cldn4	Unknown
Fam213a	5.53955e-133	0.965498	0.907	0.627	9.86927e-129	unk_1	Fam213a	Unknown
Krt8	1.86717e-130	0.959136	0.613	0.227	3.32654e-126	unk_1	Krt8	Unknown
Ndrg2	3.82683e-130	0.940557	0.875	0.534	6.81787e-126	unk_1	Ndrg2	Unknown
Secisbp2l	8.52035e-130	0.846623	0.637	0.262	1.51798e-125	unk_1	Secisbp2l	Unknown
Mgst1	1.08361e-129	0.938553	0.787	0.401	1.93057e-125	unk_1	Mgst1	Unknown
Bricd5	5.17177e-127	0.919776	0.725	0.326	9.21403e-123	unk_1	Bricd5	Unknown
Taldo11	5.54625e-124	0.929255	0.909	0.626	9.8812e-120	unk_1	Taldo1	Unknown
Fam101b	3.03236e-123	0.880852	0.713	0.333	5.40245e-119	unk_1	Fam101b	Unknown
Ccni	2.2311e-120	0.872349	0.855	0.54	3.97492e-116	unk_1	Ccni	Unknown
Dstn	1.10058e-119	1.03285	0.954	0.825	1.96079e-115	unk_1	Dstn	Unknown
Swt1	2.20609e-118	1.57886	0.644	0.293	3.93037e-114	unk_1	Swt1	Unknown
B4galt6	1.00736e-116	1.03438	0.704	0.367	1.7947e-112	unk_1	B4galt6	Unknown
Jund2	1.79133e-116	0.943988	0.99	0.965	3.19144e-112	unk_1	Jund	Unknown
Calr	2.17907e-116	1.09995	0.938	0.814	3.88222e-112	unk_1	Calr	Unknown
Amd1	2.89403e-115	1.07577	0.89	0.683	5.156e-111	unk_1	Amd1	Unknown
Atf31	2.57473e-114	1.49673	0.89	0.73	4.58714e-110	unk_1	Atf3	Unknown
BC029214	5.41255e-114	0.878762	0.818	0.495	9.643e-110	unk_1	BC029214	Unknown
Hipk1	4.63839e-111	0.852942	0.777	0.447	8.26376e-107	unk_1	Hipk1	Unknown
Actb	4.42271e-108	0.920963	0.993	0.96	7.87951e-104	unk_1	Actb	Unknown
Gm2a	4.6159e-106	0.8478	0.777	0.45	8.22368e-102	unk_1	Gm2a	Unknown
Sertad11	8.12814e-102	1.01121	0.829	0.55	1.44811e-97	unk_1	Sertad1	Unknown
Ubald1	1.88731e-101	0.882499	0.628	0.285	3.36243e-97	unk_1	Ubald1	Unknown
Tra2b	3.24492e-101	0.894593	0.894	0.713	5.78114e-97	unk_1	Tra2b	Unknown
Bud31	1.12932e-100	1.03574	0.708	0.412	2.012e-96	unk_1	Bud31	Unknown
Lgals1	6.12158e-99	0.858529	0.902	0.692	1.09062e-94	unk_1	Lgals1	Unknown
Dhrs33	1.33375e-97	0.806777	0.897	0.529	2.37621e-93	unk_1	Dhrs3	Unknown
Dnaja4	3.39884e-96	1.1892	0.633	0.317	6.05537e-92	unk_1	Dnaja4	Unknown
Hspd1	4.09363e-96	1.07055	0.824	0.614	7.29321e-92	unk_1	Hspd1	Unknown
Gls	5.41933e-96	0.812126	0.654	0.333	9.65509e-92	unk_1	Gls	Unknown
Egr11	4.06419e-93	1.10639	0.951	0.847	7.24077e-89	unk_1	Egr1	Unknown
Sf3b1	4.02183e-91	1.06044	0.802	0.606	7.16529e-87	unk_1	Sf3b1	Unknown
Dnaja1	2.57462e-79	0.872393	0.961	0.889	4.58695e-75	unk_1	Dnaja1	Unknown
[truncated: 2,254 more rows]

## Sheet: Table Legend
Dataset EV2: Top markers of cell clusters identified in the WT adult mouse cochlea modiolus and lateral wall.
Data source: Modiolus: GSM5124291, GSM5124292, GSM5124293, GSM5124294; Lateral wall: GSM5124299, GSM5124300, GSM5124301, GSM5124302
