# Supplementary material for: Systemic gene therapy rescues retinal dysfunction and hearing loss in a model of Norrie disease
Source: EMBO Mol Med. 2023 Aug 29;15(10):e17393. doi: 10.15252/emmm.202317393 (PMC10565640; doi:10.15252/emmm.202317393)
Supplement: Supplementary file 5 — Dataset EV3 [file EMMM-15-e17393-s003.xlsx]

## Sheet: WT vs Ndp-KO
ENTREZID	SYMBOL	GENENAME	logFC	AveExpr	t	P.Value	adj.P.Val	B
12741	Cldn5	claudin 5	1.61603	4.98466	8.63034	2.77e-06	0.0167699	4.62729						Hair cell markers from Hayashi et al 2020
170750	Xpnpep1	X-prolyl aminopeptidase (aminopeptidase P) 1, soluble	-0.435044	6.78429	-8.66411	2.67e-06	0.0167699	5.09918						adjusted p value <0.05
69386	H4c8	H4 clustered histone 8	-1.2845	2.29324	-9.17	1.52e-06	0.0167699	3.98368
68024	H2bc4	H2B clustered histone 4	-0.623401	6.00728	-7.94718	6.2e-06	0.0234806	4.30961
20186	Nr1h4	nuclear receptor subfamily 1, group H, member 4	-1.76923	1.21694	-7.91139	6.47e-06	0.0234806	1.96659
14077	Fabp3	fatty acid binding protein 3, muscle and heart	-0.7593	4.28187	-7.56797	9.9e-06	0.029921	3.70198
14254	Flt1	FMS-like tyrosine kinase 1	0.549423	5.34911	7.16852	1.65e-05	0.0340512	3.33531
20333	Sec22b	SEC22 homolog B, vesicle trafficking protein	-0.433179	6.43447	-7.09178	1.82e-05	0.0340512	3.30747
15267	H2ac18	H2A clustered histone 18	-0.63864	5.36564	-7.26257	1.46e-05	0.0340512	3.48457
12759	Clu	clusterin	-0.720944	10.2878	-7.05831	1.91e-05	0.0340512	3.22602
121022	Mrps6	mitochondrial ribosomal protein S6	-0.757999	6.76994	-6.99801	2.06e-05	0.0340512	3.19243
73182	Pear1	platelet endothelial aggregation receptor 1	-0.572026	5.9548	-6.86188	2.48e-05	0.0374274	3.01437
18671	Abcb1a	ATP-binding cassette, sub-family B (MDR/TAP), member 1A	0.940503	5.71929	6.27503	5.57e-05	0.0464221	2.23172
16478	Jund	jun D proto-oncogene	-0.340777	7.52616	-6.30645	5.32e-05	0.0464221	2.28585
330323	Mindy4	MINDY lysine 48 deubiquitinase 4	-0.519864	4.01674	-6.54317	3.82e-05	0.0464221	2.45888
20378	Frzb	frizzled-related protein	-0.613816	5.65405	-6.23957	5.85e-05	0.0464221	2.19639
56863	Cldn9	claudin 9	-0.708606	5.66872	-6.21687	6.05e-05	0.0464221	2.16574
16009	Igfbp3	insulin-like growth factor binding protein 3	-0.809531	4.7315	-6.34872	5.01e-05	0.0464221	2.31825
18383	Tnfrsf11b	tumor necrosis factor receptor superfamily, member 11b (osteoprotegerin)	-0.815085	7.33334	-6.4456	4.38e-05	0.0464221	2.47394
231602	P2rx2	purinergic receptor P2X, ligand-gated ion channel, 2	-0.886129	5.21343	-6.46612	4.25e-05	0.0464221	2.49141
11815	Apod	apolipoprotein D	-1.07518	11.6266	-6.31785	5.24e-05	0.0464221	2.26744
227733	Pip5kl1	phosphatidylinositol-4-phosphate 5-kinase-like 1	-1.16757	1.82842	-6.58623	3.6e-05	0.0464221	1.56996
54003	Nell2	NEL-like 2	-1.30836	4.52282	-6.20588	6.14e-05	0.0464221	2.11628
59012	Moxd1	monooxygenase, DBH-like 1	-1.34268	5.48426	-6.23416	5.9e-05	0.0464221	2.18881
17986	Ndp	Norrie disease (pseudoglioma) (human)	0.776628	3.20493	5.82443	0.000106965	0.0467545	1.3562
19218	Ptger3	prostaglandin E receptor 3 (subtype EP3)	0.715276	2.9692	5.7851	0.000113394	0.0467545	1.17868
11519	Add2	adducin 2 (beta)	0.536436	5.03511	5.84882	0.000103175	0.0467545	1.64911
11987	Slc7a1	solute carrier family 7 (cationic amino acid transporter, y+ system), member 1	0.509812	6.12775	5.8693	0.000100102	0.0467545	1.68452
227059	Slc39a10	solute carrier family 39 (zinc transporter), member 10	0.443497	5.65635	5.92407	9.24e-05	0.0467545	1.76248
22601	Yap1	yes-associated protein 1	-0.34486	6.87347	-6.0018	8.24e-05	0.0467545	1.8632
13855	Epn2	epsin 2	-0.38923	6.69723	-5.81009	0.000109263	0.0467545	1.5906
66789	Alg14	asparagine-linked glycosylation 14	-0.451473	4.04285	-5.82347	0.000107117	0.0467545	1.56435
72565	Uaca	uveal autoantigen with coiled-coil domains and ankyrin repeats	-0.476313	7.5421	-5.86229	0.000101143	0.0467545	1.66516
66116	Nat8f1	N-acetyltransferase 8 (GCN5-related) family member 1	-0.660348	4.41695	-5.89532	9.63e-05	0.0467545	1.69667
11568	Aebp1	AE binding protein 1	-0.664737	8.99246	-5.79627	0.000111526	0.0467545	1.5807
218121	Mboat1	membrane bound O-acyltransferase domain containing 1	-0.727953	4.73468	-5.91178	9.4e-05	0.0467545	1.73402
73720	Cst6	cystatin E/M	-0.72846	2.92408	-6.03801	7.82e-05	0.0467545	1.57378
16803	Lbp	lipopolysaccharide binding protein	-0.734902	6.00253	-5.83841	0.000104775	0.0467545	1.63562
67419	Armh4	armadillo-like helical domain containing 4	-0.827029	5.93942	-5.96287	8.73e-05	0.0467545	1.8134
242316	Gdf6	growth differentiation factor 6	-0.961049	4.06416	-6.03711	7.83e-05	0.0467545	1.88386
329934	Foxo6	forkhead box O6	-1.10924	1.41356	-5.84617	0.000103579	0.0467545	0.510965
330483	Ceacam16	carcinoembryonic antigen-related cell adhesion molecule 16	-1.15429	7.90039	-5.89231	9.68e-05	0.0467545	1.71163
63954	Rbp7	retinol binding protein 7, cellular	-1.40833	2.21327	-6.09063	7.25e-05	0.0467545	1.43877
57429	Sult5a1	sulfotransferase family 5A, member 1	-1.44712	3.52931	-5.94743	8.92e-05	0.0467545	1.65648
109731	Maob	monoamine oxidase B	-0.837353	4.80473	-5.7553	0.000118537	0.0477889	1.51712
16518	Kcnj2	potassium inwardly-rectifying channel, subfamily J, member 2	0.578593	4.23775	5.55634	0.000159911	0.0533009	1.20165
27360	Add3	adducin 3 (gamma)	-0.396506	8.38929	-5.52599	0.000167465	0.0533009	1.18278
18822	Plod1	procollagen-lysine, 2-oxoglutarate 5-dioxygenase 1	-0.399683	6.42878	-5.57198	0.000156159	0.0533009	1.24591
17300	Foxc1	forkhead box C1	-0.42234	6.78131	-5.53677	0.000164738	0.0533009	1.19052
106581	Fam234a	family with sequence similarity 234, member A	-0.475849	6.41917	-5.58071	0.000154106	0.0533009	1.2589
20196	S100a13	S100 calcium binding protein A13	-0.496432	5.8104	-5.5887	0.000152252	0.0533009	1.27902
14619	Gjb2	gap junction protein, beta 2	-0.50841	9.39376	-5.53226	0.000165872	0.0533009	1.20206
14049	Eya2	EYA transcriptional coactivator and phosphatase 2	-0.522528	5.52153	-5.53738	0.000164585	0.0533009	1.20859
102371	Myzap	myocardial zonula adherens protein	-0.524496	4.6762	-5.63798	0.000141329	0.0533009	1.35398
13202	Ddt	D-dopachrome tautomerase	-0.536208	4.82874	-5.55585	0.00016003	0.0533009	1.2418
14675	Gna14	guanine nucleotide binding protein, alpha 14	-0.645961	5.21398	-5.62349	0.000144451	0.0533009	1.3379
13516	Epyc	epiphycan	-0.765976	7.64816	-5.64742	0.000139333	0.0533009	1.35541
241324	Crb2	crumbs family member 2	-0.861498	2.73513	-5.48798	0.000177463	0.0555091	0.844794
66087	Emc3	ER membrane protein complex subunit 3	-0.287857	6.38065	-5.46154	0.00018479	0.056056	1.08355
16591	Kl	klotho	-0.781844	5.0611	-5.45942	0.000185391	0.056056	1.10303
234396	Ankle1	ankyrin repeat and LEM domain containing 1	0.897253	3.79127	5.41744	0.000197736	0.0562503	0.943433
99929	Tiparp	TCDD-inducible poly(ADP-ribose) polymerase	-0.406786	5.70922	-5.37947	0.00020965	0.0562503	0.974206
74091	Npl	N-acetylneuraminate pyruvate lyase	-0.561684	2.72801	-5.36716	0.000213676	0.0562503	0.692058
218194	Phactr1	phosphatase and actin regulator 1	-0.575767	6.11419	-5.36637	0.000213939	0.0562503	0.944419
72500	Ier5l	immediate early response 5-like	-0.635106	3.3408	-5.42824	0.000194478	0.0562503	0.951201
19752	Rnase1	ribonuclease, RNase A family, 1 (pancreatic)	-0.947848	5.47437	-5.40023	0.000203046	0.0562503	1.00783
15944	Irgm1	immunity-related GTPase family M member 1	-0.960326	5.76189	-5.4298	0.000194015	0.0562503	1.04411
21743	Inmt	indolethylamine N-methyltransferase	-1.67148	5.22811	-5.37552	0.000210936	0.0562503	0.975576
15959	Ifit3	interferon-induced protein with tetratricopeptide repeats 3	-1.79522	6.02118	-5.39325	0.00020524	0.0562503	0.985764
50934	Slc7a8	solute carrier family 7 (cationic amino acid transporter, y+ system), member 8	-0.582365	6.6897	-5.33652	0.000224054	0.0580684	0.891492
27279	Tnfrsf12a	tumor necrosis factor receptor superfamily, member 12a	-0.583516	4.36124	-5.31813	0.000230536	0.0581877	0.893369
232174	Cyp26b1	cytochrome P450, family 26, subfamily b, polypeptide 1	-0.731605	3.5209	-5.31704	0.000230929	0.0581877	0.828925
75316	Taf1d	TATA-box binding protein associated factor, RNA polymerase I, D	0.41373	4.83765	5.22279	0.000267489	0.0626568	0.75969
18582	Pde6d	phosphodiesterase 6D, cGMP-specific, rod, delta	-0.340544	5.56002	-5.21014	0.000272841	0.0626568	0.724314
22259	Nr1h3	nuclear receptor subfamily 1, group H, member 3	-0.453627	4.18608	-5.21632	0.000270213	0.0626568	0.741576
57764	Ntn4	netrin 4	-0.465057	4.58837	-5.25739	0.000253401	0.0626568	0.810563
71790	Anxa9	annexin A9	-0.484641	3.73066	-5.24978	0.000256432	0.0626568	0.766171
50708	H1f2	H1.2 linker histone, cluster member	-0.70888	7.50857	-5.2276	0.00026548	0.0626568	0.725383
353504	Dio3os	deiodinase, iodothyronine type III, opposite strand	-1.38133	0.147353	-5.22499	0.000266566	0.0626568	-0.622325
13179	Dcn	decorin	-0.721567	9.60505	-5.19227	0.000280599	0.0636328	0.700212
70083	Metrn	meteorin, glial cell differentiation regulator	-0.487152	5.96729	-5.17877	0.000286619	0.0641955	0.663164
18008	Nes	nestin	-0.58823	6.70728	-5.14214	0.000303636	0.0671776	0.594116
329727	Dennd2c	DENN/MADD domain containing 2C	0.501753	3.17885	5.10325	0.000322883	0.0679168	0.436052
16835	Ldlr	low density lipoprotein receptor	0.492589	5.83079	5.10897	0.00031997	0.0679168	0.574723
66510	Rnf181	ring finger protein 181	-0.30041	6.35832	-5.09777	0.000325695	0.0679168	0.531332
53421	Sec61a1	Sec61 alpha 1 subunit (S. cerevisiae)	-0.302496	7.53663	-5.11683	0.00031602	0.0679168	0.554273
55950	Bri3	brain protein I3	-0.413142	5.63636	-5.11831	0.000315278	0.0679168	0.581666
16480	Jup	junction plakoglobin	-0.382512	6.80371	-5.08295	0.000333436	0.0687408	0.501446
216846	Cntrob	centrobin, centrosomal BRCA2 interacting protein	0.400041	4.29388	5.01503	0.000371477	0.0694777	0.447183
19089	Prkcsh	protein kinase C substrate 80K-H	-0.263311	6.76743	-5.01809	0.000369668	0.0694777	0.401458
76281	Tax1bp3	Tax1 (human T cell leukemia virus type I) binding protein 3	-0.472466	4.28474	-5.01582	0.000371009	0.0694777	0.453351
20203	S100b	S100 protein, beta polypeptide, neural	-0.73271	11.7193	-5.02769	0.000364049	0.0694777	0.471004
100502669	NA	NA	-1.00281	0.292414	-5.01979	0.000368668	0.0694777	-0.88811
79201	Tnfrsf23	tumor necrosis factor receptor superfamily, member 23	-1.05556	2.49284	-5.0273	0.000364277	0.0694777	0.270908
20431	Pmel	premelanosome protein	-1.24472	3.08633	-5.03034	0.00036252	0.0694777	0.372787
667370	Ifit3b	interferon-induced protein with tetratricopeptide repeats 3B	-1.76758	4.48667	-5.04342	0.000355048	0.0694777	0.495112
72432	Spink5	serine peptidase inhibitor, Kazal type 5	-3.34374	-1.12247	-5.02272	0.00036695	0.0694777	-1.59379
72183	Snx6	sorting nexin 6	-0.271912	6.41822	-4.99981	0.000380614	0.0704602	0.378239
14388	Gab1	growth factor receptor bound protein 2-associated protein 1	-0.318085	6.81259	-4.96607	0.000401724	0.0705835	0.319285
217837	Itpk1	inositol 1,3,4-triphosphate 5/6 kinase	-0.35309	6.06181	-4.96836	0.000400253	0.0705835	0.337091
22418	Wnt5a	wingless-type MMTV integration site family, member 5A	-0.358126	6.94651	-4.9497	0.000412405	0.0705835	0.292457
109815	Selenos	selenoprotein S	-0.360252	4.86521	-4.95298	0.000410246	0.0705835	0.354706
19659	Rbp1	retinol binding protein 1, cellular	-0.415586	7.13695	-4.98119	0.000392117	0.0705835	0.341278
69260	Ing2	inhibitor of growth family, member 2	-0.490984	4.36698	-4.95103	0.000411531	0.0705835	0.358337
218639	Arl15	ADP-ribosylation factor-like 15	-0.506193	6.07985	-4.95312	0.000410151	0.0705835	0.312464
80891	Fcrls	Fc receptor-like S, scavenger receptor	-0.59986	3.94969	-4.98758	0.000388125	0.0705835	0.404575
15957	Ifit1	interferon-induced protein with tetratricopeptide repeats 1	-1.55301	5.40293	-4.94205	0.000417506	0.0707887	0.311435
258883	Olfr876	olfactory receptor 876	-0.863338	0.982281	-4.9286	0.000426621	0.0716644	-0.39335
30060	Meltf	melanotransferrin	-0.856576	5.6038	-4.91193	0.000438217	0.072937	0.263456
319192	H2ac19	H2A clustered histone 19	-0.626923	2.2532	-4.90468	0.000443365	0.073123	0.0265653
55932	Gbp3	guanylate binding protein 3	-0.908109	5.07732	-4.89248	0.000452169	0.0739031	0.251625
73467	1700066M21Rik	RIKEN cDNA 1700066M21 gene	0.510712	4.39289	4.84415	0.000488901	0.0750944	0.196855
63828	Fn3k	fructosamine 3 kinase	0.428942	4.47901	4.85896	0.000477323	0.0750944	0.220872
18640	Pfkfb2	6-phosphofructo-2-kinase/fructose-2,6-biphosphatase 2	0.312247	6.29699	4.84804	0.000485831	0.0750944	0.149144
208659	Fam20a	FAM20A, golgi associated secretory pathway pseudokinase	-0.450939	4.94434	-4.86587	0.000472021	0.0750944	0.218362
652925	Tmem243	transmembrane protein 243, mitochondrial	-0.487366	3.34554	-4.84831	0.000485616	0.0750944	0.149531
319713	Ablim3	actin binding LIM protein family, member 3	-0.504231	6.94607	-4.86034	0.000476254	0.0750944	0.150703
12840	Col9a2	collagen, type IX, alpha 2	-0.592509	7.65666	-4.86047	0.000476159	0.0750944	0.153556
50905	Il17rb	interleukin 17 receptor B	-0.751912	3.4489	-4.83953	0.000492572	0.0750944	0.152247
20541	Slc8a1	solute carrier family 8 (sodium/calcium exchanger), member 1	0.699746	4.49805	4.81719	0.000510744	0.077216	0.157276
71934	Car13	carbonic anhydrase 13	-0.475148	6.50216	-4.79005	0.000533774	0.0800308	0.0432906
15442	Hpse	heparanase	0.729073	6.59423	4.7515	0.000568377	0.0813013	-0.00444629
74104	Abcb6	ATP-binding cassette, sub-family B (MDR/TAP), member 6	0.414019	4.459	4.76819	0.000553116	0.0813013	0.0845791
11652	Akt2	thymoma viral proto-oncogene 2	-0.383606	7.6142	-4.76586	0.000555216	0.0813013	0.00291042
22041	Trf	transferrin	-0.682406	10.6432	-4.75586	0.000564351	0.0813013	0.0429111
67775	Rtp4	receptor transporter protein 4	-1.15034	4.28719	-4.75068	0.000569136	0.0813013	0.0560411
83922	Cep41	centrosomal protein 41	-1.15695	4.74099	-4.75906	0.000561408	0.0813013	0.0575191
22042	Tfrc	transferrin receptor	0.418368	8.36221	4.73062	0.000588103	0.0814455	-0.0434654
53860	Septin9	septin 9	-0.296482	7.46631	-4.73087	0.000587861	0.0814455	-0.0547463
277414	Trp53i11	transformation related protein 53 inducible protein 11	-0.427129	6.54097	-4.73335	0.000585477	0.0814455	-0.0470363
70551	Tmtc4	transmembrane and tetratricopeptide repeat containing 4	-0.503634	5.8881	-4.73218	0.000586602	0.0814455	-0.0301243
70231	Gorasp2	golgi reassembly stacking protein 2	-0.229714	6.64803	-4.72294	0.000595531	0.0815397	-0.0642189
76365	Tbx18	T-box18	-0.505772	6.44245	-4.72065	0.000597772	0.0815397	-0.0654
19230	Twf1	twinfilin actin binding protein 1	-0.367246	6.73788	-4.70215	0.000616163	0.081972	-0.0997381
208177	Phldb2	pleckstrin homology like domain, family B, member 2	-0.412809	6.94903	-4.69756	0.000620817	0.081972	-0.109303
245945	Rbm47	RNA binding motif protein 47	-0.420256	4.71587	-4.69489	0.000623533	0.081972	-0.037894
434325	Tmem221	transmembrane protein 221	-0.458062	5.51663	-4.69935	0.000618992	0.081972	-0.0707654
76477	Pcolce2	procollagen C-endopeptidase enhancer 2	-0.56421	4.24031	-4.70089	0.000617433	0.081972	-0.0176529
20671	Sox17	SRY (sex determining region Y)-box 17	0.637612	3.73971	4.68772	0.000630916	0.0823459	-0.090002
170459	Stard4	StAR-related lipid transfer (START) domain containing 4	0.41806	4.30109	4.65015	0.000671095	0.0839655	-0.0941655
18029	Nfic	nuclear factor I/C	-0.378883	7.99275	-4.65786	0.000662634	0.0839655	-0.16588
75541	Nat8f4	N-acetyltransferase 8 (GCN5-related) family member 4	-0.577591	4.88545	-4.65765	0.000662869	0.0839655	-0.102806
208164	Fam180a	family with sequence similarity 180, member A	-0.596932	3.59637	-4.65328	0.000667649	0.0839655	-0.096129
170706	Tmem37	transmembrane protein 37	-0.73252	4.85364	-4.65484	0.000665936	0.0839655	-0.106463
319181	H2bc8	H2B clustered histone 8	-0.843254	2.34865	-4.66083	0.000659411	0.0839655	-0.26779
100504461	5430401H09Rik	RIKEN cDNA 5430401H09 gene	1.03418	2.70828	4.64358	0.000678405	0.0841809	-0.26366
230073	Ddx58	DEAD/H box helicase 58	-0.616081	5.60581	-4.64028	0.000682096	0.0841809	-0.167935
20364	Selenow	selenoprotein W	-0.333148	7.49944	-4.62927	0.000694587	0.0851432	-0.21859
15507	Hspb1	heat shock protein 1	-0.765372	5.59844	-4.59925	0.000729876	0.0888685	-0.234021
213491	Szrd1	SUZ RNA binding domain containing 1	-0.320332	7.17875	-4.58672	0.000745169	0.089209	-0.289024
101437	Dhx32	DEAH (Asp-Glu-Ala-His) box polypeptide 32	-0.427906	5.56885	-4.58489	0.000747424	0.089209	-0.250192
627626	Ptchd4	patched domain containing 4	-1.1368	1.0465	-4.58603	0.000746012	0.089209	-0.803792
20665	Sox10	SRY (sex determining region Y)-box 10	-0.398891	7.0543	-4.56983	0.000766298	0.0899532	-0.316383
22772	Zic2	zinc finger protein of the cerebellum 2	-0.609457	7.95152	-4.56419	0.000773492	0.0899532	-0.317028
23962	Oasl2	2'-5' oligoadenylate synthetase-like 2	-0.956262	5.66266	-4.56687	0.000770066	0.0899532	-0.29365
242285	Sdr16c5	short chain dehydrogenase/reductase family 16C, member 5	-1.584	-0.0965767	-4.57293	0.000762373	0.0899532	-1.18641
407243	Tmem189	transmembrane protein 189	-0.261458	6.28494	-4.55835	0.000781016	0.0900112	-0.321259
14370	Fzd8	frizzled class receptor 8	-0.406653	4.42885	-4.55612	0.000783914	0.0900112	-0.243309
50762	Fbxo6	F-box protein 6	-0.315303	4.72027	-4.55071	0.000790981	0.0902514	-0.263489
11819	Nr2f2	nuclear receptor subfamily 2, group F, member 2	-0.291282	6.45089	-4.5368	0.00080947	0.091356	-0.362351
12583	Cdo1	cysteine dioxygenase 1, cytosolic	-0.444978	5.39491	-4.53213	0.000815769	0.091356	-0.328413
238455	Macc1	metastasis associated in colon cancer 1	-0.668562	1.79714	-4.53499	0.000811902	0.091356	-0.595692
209212	Osgin2	oxidative stress induced growth inhibitor family member 2	-0.417964	4.87086	-4.52099	0.000831024	0.0924934	-0.316858
12351	Car4	carbonic anhydrase 4	1.93374	0.84294	4.51593	0.000838052	0.092707	-1.68489
74090	Paqr5	progestin and adipoQ receptor family member V	0.62141	3.6499	4.51011	0.000846213	0.0930424	-0.32697
11702	Amd1	S-adenosylmethionine decarboxylase 1	-0.368118	7.30237	-4.49903	0.000861977	0.0940905	-0.431982
234384	Mpv17l2	MPV17 mitochondrial membrane protein-like 2	-0.499392	4.30786	-4.49615	0.000866118	0.0940905	-0.33335
70292	Afap1	actin filament associated protein 1	-0.382821	6.56772	-4.48688	0.000879612	0.0944789	-0.446573
406219	Krt87	keratin 87	-1.34744	0.61458	-4.48654	0.000880109	0.0944789	-1.16843
20539	Slc7a5	solute carrier family 7 (cationic amino acid transporter, y+ system), member 5	0.452856	6.28991	4.48125	0.000887907	0.0947554	-0.431595
387609	Zhx2	zinc fingers and homeoboxes 2	-0.343775	5.61153	-4.47378	0.000899061	0.0951799	-0.430782
14950	H13	histocompatibility 13	-0.382631	7.35402	-4.4705	0.000903989	0.0951799	-0.478407
94229	Slc4a10	solute carrier family 4, sodium bicarbonate cotransporter-like, member 10	-0.812993	8.5115	-4.4681	0.000907625	0.0951799	-0.459755
70720	6330407A03Rik	RIKEN cDNA 6330407A03 gene	2.09609	-0.709856	4.44979	0.000935836	0.0969682	-2.27381
22158	Tulp3	tubby-like protein 3	-0.410488	6.04346	-4.44589	0.000941971	0.0969682	-0.498567
68852	Lrrn4cl	LRRN4 C-terminal like	-0.639834	5.21212	-4.44734	0.000939678	0.0969682	-0.454519
26399	Map2k6	mitogen-activated protein kinase kinase 6	-0.789585	5.96218	-4.44246	0.000947381	0.0969682	-0.504458
386463	Cdsn	corneodesmosin	-1.35168	-0.573938	-4.43993	0.000951403	0.0969682	-1.65604
207777	Tspoap1	TSPO associated protein 1	0.508337	5.09453	4.42987	0.00096758	0.0975213	-0.455945
100342	Tent5b	terminal nucleotidyltransferase 5B	-0.712827	2.28692	-4.4321	0.000963965	0.0975213	-0.593145
18242	Oat	ornithine aminotransferase	-0.248962	7.82369	-4.42371	0.000977611	0.097988	-0.54986
66442	Spc25	SPC25, NDC80 kinetochore complex component, homolog (S. cerevisiae)	0.569859	3.46107	4.39877	0.0010194	0.098372	-0.503012
241525	Ypel4	yippee like 4	0.432984	4.31476	4.40381	0.0010108	0.098372	-0.471857
58809	Rnase4	ribonuclease, RNase A family 4	-0.406341	6.33345	-4.41355	0.00099442	0.098372	-0.562384
77613	Prss36	protease, serine 36	-0.562935	7.19274	-4.40126	0.00101515	0.098372	-0.593286
54396	Irgm2	immunity-related GTPase family M member 2	-0.775687	5.43294	-4.4	0.00101729	0.098372	-0.548433
77794	Adamtsl2	ADAMTS-like 2	-0.95547	2.01865	-4.40725	0.00100499	0.098372	-0.68107
11801	Cd5l	CD5 antigen-like	-1.87762	2.46565	-4.41419	0.000993354	0.098372	-0.577572
28064	Yipf3	Yip1 domain family, member 3	-0.253672	6.33858	-4.3951	0.0010257	0.0984566	-0.590277
93684	Selenof	selenoprotein F	-0.271622	8.10368	-4.37802	0.00105558	0.10062	-0.619947
14462	Gata3	GATA binding protein 3	-0.420299	6.11318	-4.37592	0.00105933	0.10062	-0.618407
18552	Pcsk5	proprotein convertase subtilisin/kexin type 5	0.396216	4.65496	4.36877	0.00107214	0.101039	-0.535883
17357	Marcksl1	MARCKS-like 1	-0.428139	6.36752	-4.36726	0.00107488	0.101039	-0.640019
19294	Nectin2	nectin cell adhesion molecule 2	-0.369808	5.18006	-4.36106	0.00108616	0.101071	-0.588657
216233	Socs2	suppressor of cytokine signaling 2	-0.468467	6.09104	-4.36094	0.00108637	0.101071	-0.638402
67896	Ccdc80	coiled-coil domain containing 80	-0.458162	7.43591	-4.35306	0.00110091	0.101901	-0.671082
23925	Kel	Kell blood group	0.845122	5.3648	4.33766	0.00112988	0.102722	-0.624488
71721	Fam13c	family with sequence similarity 13, member C	0.46377	3.61042	4.33306	0.00113868	0.102722	-0.594764
224792	Adgrf5	adhesion G protein-coupled receptor F5	0.366976	6.15865	4.3377	0.0011298	0.102722	-0.664359
268706	Slc38a9	solute carrier family 38, member 9	0.247626	5.49059	4.32936	0.0011458	0.102722	-0.64865
16783	Lamp1	lysosomal-associated membrane protein 1	-0.238011	9.09995	-4.32751	0.00114941	0.102722	-0.678748
68035	Rbm42	RNA binding motif protein 42	-0.25513	6.05388	-4.33009	0.0011444	0.102722	-0.688034
195434	Utp14b	UTP14B small subunit processome component	-0.617556	4.33667	-4.33904	0.00112723	0.102722	-0.581842
12020	Nkx3-2	NK3 homeobox 2	0.747242	1.59912	4.311	0.00118191	0.103297	-1.06932
328232	Gfod1	glucose-fructose oxidoreductase domain containing 1	0.454917	5.32755	4.30824	0.00118744	0.103297	-0.667087
66724	Tab3	TGF-beta activated kinase 1/MAP3K7 binding protein 3	0.321219	4.95142	4.30697	0.00119001	0.103297	-0.650373
52858	Cdipt	CDP-diacylglycerol--inositol 3-phosphatidyltransferase (phosphatidylinositol synthase)	-0.214463	6.37164	-4.30712	0.00118969	0.103297	-0.735969
83429	Ctns	cystinosis, nephropathic	-0.359415	5.13448	-4.31221	0.00117951	0.103297	-0.667656
378700	Bpifb3	BPI fold containing family B, member 3	-1.87147	0.527703	-4.31784	0.00116833	0.103297	-1.31307
218865	Chdh	choline dehydrogenase	-0.445222	6.10724	-4.29966	0.00120481	0.104084	-0.74219
224093	Fam43a	family with sequence similarity 43, member A	-0.616914	7.03411	-4.29411	0.00121618	0.104568	-0.770949
21684	Tectb	tectorin beta	-1.21584	3.04851	-4.2854	0.00123426	0.105623	-0.67695
218203	Mylip	myosin regulatory light chain interacting protein	-0.422198	6.50584	-4.28013	0.00124533	0.106069	-0.787074
21687	Tek	TEK receptor tyrosine kinase	0.337893	4.88948	4.26923	0.00126856	0.106103	-0.703657
67125	Tspan31	tetraspanin 31	-0.237571	6.21611	-4.2679	0.00127143	0.106103	-0.797125
114664	Hsd17b11	hydroxysteroid (17-beta) dehydrogenase 11	-0.271175	7.25942	-4.2698	0.00126733	0.106103	-0.810738
192120	Bspry	B-box and SPRY domain containing	-0.506173	3.44337	-4.27028	0.0012663	0.106103	-0.677481
100008567	Gm14964	predicted gene 14964	-0.684575	2.35656	-4.26626	0.00127497	0.106103	-0.802946
381318	Nsl1	NSL1, MIS12 kinetochore complex component	0.467084	3.02022	4.26085	0.00128672	0.106568	-0.736984
99889	Arfip1	ADP-ribosylation factor interacting protein 1	-0.239446	6.12663	-4.25684	0.00129551	0.106568	-0.811013
14776	Gpx2	glutathione peroxidase 2	-0.400865	6.13778	-4.25563	0.00129818	0.106568	-0.818287
226777	C130074G19Rik	RIKEN cDNA C130074G19 gene	0.308331	5.92174	4.24654	0.00131839	0.10774	-0.793519
11982	Atp10a	ATPase, class V, type 10A	0.514574	4.43886	4.21703	0.00138625	0.109042	-0.762847
68121	Cep70	centrosomal protein 70	0.416002	4.07367	4.21724	0.00138574	0.109042	-0.756424
104725	Sptssa	serine palmitoyltransferase, small subunit A	-0.240025	6.33906	-4.22604	0.00136515	0.109042	-0.86964
68832	Ldah	lipid droplet associated hydrolase	-0.261343	5.15847	-4.23313	0.00134877	0.109042	-0.795429
67109	Zfp787	zinc finger protein 787	-0.261465	4.64704	-4.23056	0.00135469	0.109042	-0.766105
110695	Aldh7a1	aldehyde dehydrogenase family 7, member A1	-0.357453	7.06315	-4.22202	0.00137451	0.109042	-0.890806
244216	Zfp771	zinc finger protein 771	-0.357865	4.74232	-4.23608	0.00134202	0.109042	-0.76478
20668	Sox13	SRY (sex determining region Y)-box 13	-0.392542	5.76557	-4.22704	0.00136283	0.109042	-0.841871
545893	Mansc4	MANSC domain containing 4	-0.813092	1.79808	-4.21611	0.00138841	0.109042	-0.98414
14571	Gpd2	glycerol phosphate dehydrogenase 2, mitochondrial	-0.373109	6.80778	-4.20655	0.00141121	0.110354	-0.915129
667114	Gm8465	predicted gene 8465	1.33373	-0.735978	4.19893	0.00142966	0.110919	-2.38582
12927	Bcar1	breast cancer anti-estrogen resistance 1	-0.290958	5.70779	-4.19655	0.00143548	0.110919	-0.88876
104444	Rexo2	RNA exonuclease 2	-0.302805	6.30049	-4.19416	0.00144135	0.110919	-0.924881
69772	Bdh2	3-hydroxybutyrate dehydrogenase, type 2	-0.444337	4.91909	-4.19105	0.00144901	0.110919	-0.856232
74253	Klrg2	killer cell lectin-like receptor subfamily G, member 2	-0.993986	0.720234	-4.19188	0.00144695	0.110919	-1.37071
50706	Postn	periostin, osteoblast specific factor	0.750478	6.30658	4.18033	0.00147575	0.111555	-0.929789
11853	Rhoc	ras homolog family member C	-0.306395	6.51829	-4.18044	0.00147548	0.111555	-0.953417
22160	Twist1	twist basic helix-loop-helix transcription factor 1	-0.408786	5.23284	-4.18476	0.00146463	0.111555	-0.88829
63955	Cables1	CDK5 and Abl enzyme substrate 1	-0.403762	4.10789	-4.1771	0.00148392	0.111707	-0.826222
21808	Tgfb2	transforming growth factor, beta 2	-0.465732	6.30875	-4.17233	0.00149607	0.112156	-0.960773
68544	Trir	telomerase RNA component interacting RNase	-0.215385	6.7645	-4.168	0.00150716	0.112522	-0.977625
15354	Hmgb3	high mobility group box 3	0.410361	5.38922	4.16499	0.00151494	0.112633	-0.911498
50790	Acsl4	acyl-CoA synthetase long-chain family member 4	-0.25432	5.92366	-4.15788	0.00153348	0.112633	-0.966616
66066	Gng11	guanine nucleotide binding protein (G protein), gamma 11	-0.278905	5.99095	-4.1595	0.00152924	0.112633	-0.970857
100041585	Amd2	S-adenosylmethionine decarboxylase 2	-0.348291	6.58662	-4.15947	0.00152932	0.112633	-0.990313
13866	Erbb2	erb-b2 receptor tyrosine kinase 2	-0.331203	5.30439	-4.15478	0.00154162	0.112774	-0.935131
211323	Nrg1	neuregulin 1	0.782735	4.21866	4.14956	0.00155545	0.112809	-0.861835
74167	Nudt9	nudix (nucleoside diphosphate linked moiety X)-type motif 9	-0.247763	6.1027	-4.14437	0.00156933	0.112809	-0.998735
67819	Derl1	Der1-like domain family, member 1	-0.260996	5.41669	-4.14517	0.00156717	0.112809	-0.957051
11548	Adra1b	adrenergic receptor, alpha 1b	-0.590732	3.26268	-4.15182	0.00154946	0.112809	-0.859313
12841	Col9a3	collagen, type IX, alpha 3	-0.790805	6.89622	-4.14294	0.00157319	0.112809	-1.02314
19341	Rab4a	RAB4A, member RAS oncogene family	-0.338599	4.79427	-4.13504	0.00159461	0.113895	-0.929422
226781	Slc30a10	solute carrier family 30, member 10	0.739085	2.42335	4.12522	0.00162166	0.115373	-1.03457
215928	Mfsd4b5	major facilitator superfamily domain containing 4B5	-1.29748	-0.822945	-4.12279	0.00162844	0.115403	-2.17062
24075	Taf10	TATA-box binding protein associated factor 10	-0.361857	4.31598	-4.11522	0.0016497	0.116454	-0.940412
71586	Ifih1	interferon induced with helicase C domain 1	-0.542983	5.05749	-4.11054	0.001663	0.116487	-0.995848
24059	Slco2a1	solute carrier organic anion transporter family, member 2a1	-0.56041	4.33822	-4.11229	0.00165803	0.116487	-0.93822
14957	H1f3	H1.3 linker histone, cluster member	-1.05374	1.32684	-4.10737	0.00167208	0.116673	-1.183
105653	Phyhip	phytanoyl-CoA hydroxylase interacting protein	0.472751	4.02599	4.10043	0.00169212	0.117618	-0.935857
382111	Susd5	sushi domain containing 5	0.716638	3.58483	4.09449	0.00170945	0.118119	-0.946341
67200	Ccdc77	coiled-coil domain containing 77	0.317138	3.89584	4.09351	0.00171234	0.118119	-0.946564
18417	Cldn11	claudin 11	-0.644286	8.07817	-4.0676	0.00179035	0.123032	-1.13678
69550	Bst2	bone marrow stromal cell antigen 2	-0.721671	5.72305	-4.06357	0.0018028	0.12342	-1.12241
72655	Snhg5	small nucleolar RNA host gene 5	0.438405	4.24377	4.0418	0.00187169	0.124161	-1.03746
226610	Fam78b	family with sequence similarity 78, member B	0.393031	5.04296	4.03905	0.00188061	0.124161	-1.09595
53871	Pkd2l2	polycystic kidney disease 2-like 2	0.305362	4.0087	4.05244	0.00183768	0.124161	-1.01261
66706	Ndufaf3	NADH:ubiquinone oxidoreductase complex assembly factor 3	-0.293002	4.3908	-4.04416	0.0018641	0.124161	-1.05129
625421	C230062I16Rik	RIKEN cDNA C230062I16 gene	-0.434081	5.93212	-4.0386	0.00188206	0.124161	-1.16868
68755	Cgrrf1	cell growth regulator with ring finger domain 1	-0.447318	5.1375	-4.05217	0.00183856	0.124161	-1.0986
67245	Peli1	pellino 1	-0.458811	6.13506	-4.04593	0.00185841	0.124161	-1.16809
19106	Eif2ak2	eukaryotic translation initiation factor 2-alpha kinase 2	-0.47705	5.78653	-4.05729	0.0018224	0.124161	-1.13443
73608	Marveld3	MARVEL (membrane-associating) domain containing 3	-0.50717	3.24277	-4.03861	0.001882	0.124161	-1.03411
257871	Olfr1372-ps1	olfactory receptor 1372, pseudogene 1	-0.586982	2.42921	-4.04429	0.00186367	0.124161	-1.10077
23983	Pcbp1	poly(rC) binding protein 1	-0.269959	7.84202	-4.02191	0.00193702	0.126029	-1.22049
70686	Dusp16	dual specificity phosphatase 16	-0.271795	5.74049	-4.02554	0.00192492	0.126029	-1.17925
226154	Lzts2	leucine zipper, putative tumor suppressor 2	-0.275648	6.85283	-4.01874	0.00194765	0.126029	-1.23082
76893	Cers2	ceramide synthase 2	-0.276677	7.60917	-4.01743	0.00195206	0.126029	-1.23213
230972	Arhgef16	Rho guanine nucleotide exchange factor (GEF) 16	-0.343575	3.63526	-4.02387	0.0019305	0.126029	-1.05362
21987	Tpd52l1	tumor protein D52-like 1	-0.486108	5.04993	-4.01877	0.00194757	0.126029	-1.1468
57890	Il17re	interleukin 17 receptor E	-0.557877	4.67569	-4.00878	0.00198145	0.127473	-1.14188
69524	Esam	endothelial cell-specific adhesion molecule	0.344289	4.65812	4.00517	0.00199385	0.127818	-1.11594
71316	4933430M04Rik	RIKEN cDNA 4933430M04 gene	-1.99442	-0.991643	-3.99828	0.00201773	0.128893	-2.30277
170738	Kcnh7	potassium voltage-gated channel, subfamily H (eag-related), member 7	1.83261	2.40477	3.98922	0.00204959	0.129119	-1.32808
100504051	NA	NA	0.766007	3.06482	3.98918	0.00204973	0.129119	-1.13862
545276	Gal3st3	galactose-3-O-sulfotransferase 3	-0.646993	4.21688	-3.9935	0.00203447	0.129119	-1.12859
69248	2610035F20Rik	RIKEN cDNA 2610035F20 gene	-0.665788	4.61207	-3.99165	0.00204102	0.129119	-1.16204
13808	Eno3	enolase 3, beta muscle	0.343268	4.07968	3.9865	0.00205928	0.129271	-1.11718
217216	Hrob	homologous recombination factor with OB-fold	0.703785	1.75664	3.98077	0.00207978	0.129911	-1.41678
21873	Tjp2	tight junction protein 2	-0.266693	6.74384	-3.97939	0.00208478	0.129911	-1.29631
244058	Rgma	repulsive guidance molecule family member A	-0.45443	6.31398	-3.97768	0.00209094	0.129911	-1.29035
57738	Slc15a2	solute carrier family 15 (H+/peptide transporter), member 2	1.83475	3.82768	3.94304	0.00222033	0.131801	-1.18121
237940	Aoc2	amine oxidase, copper containing 2 (retina-specific)	0.538345	2.69012	3.94718	0.00220445	0.131801	-1.22539
72749	Tonsl	tonsoku-like, DNA repair protein	0.515639	3.26361	3.95223	0.00218521	0.131801	-1.1753
209462	Hace1	HECT domain and ankyrin repeat containing, E3 ubiquitin protein ligase 1	0.281269	4.84942	3.9551	0.00217438	0.131801	-1.21782
213673	9530068E07Rik	RIKEN cDNA 9530068E07 gene	-0.200723	7.53179	-3.95281	0.00218302	0.131801	-1.34313
13445	Cdk2ap1	CDK2 (cyclin-dependent kinase 2)-associated protein 1	-0.212018	5.38429	-3.9501	0.00219329	0.131801	-1.2805
56524	Mpp6	membrane protein, palmitoylated 6 (MAGUK p55 subfamily member 6)	-0.229512	5.79692	-3.94974	0.00219467	0.131801	-1.31112
66060	Cystm1	cysteine-rich transmembrane module containing 1	-0.293732	5.58074	-3.95706	0.00216699	0.131801	-1.28315
12055	Bcl7c	B cell CLL/lymphoma 7C	-0.349164	3.54186	-3.94232	0.00222309	0.131801	-1.18006
16456	F11r	F11 receptor	-0.353749	5.82568	-3.94282	0.00222119	0.131801	-1.32625
21677	Tead2	TEA domain family member 2	-0.394102	4.5432	-3.95649	0.00216913	0.131801	-1.20309
57278	Bcam	basal cell adhesion molecule	-0.425826	7.55227	-3.954	0.00217851	0.131801	-1.34047
72125	Amer2	APC membrane recruitment 2	-0.432097	4.1298	-3.95946	0.00215797	0.131801	-1.17259
20732	Spint1	serine protease inhibitor, Kunitz type 1	-0.457667	4.85944	-3.947	0.00220512	0.131801	-1.24224
67628	Anp32b	acidic (leucine-rich) nuclear phosphoprotein 32 family, member B	0.358593	8.36027	3.93885	0.00223652	0.132162	-1.3496
227737	Niban2	niban apoptosis regulator 2	-0.426641	8.36977	-3.93699	0.00224374	0.132162	-1.35149
13857	Epor	erythropoietin receptor	0.71395	3.97108	3.92909	0.00227475	0.133555	-1.20844
619309	Muc3a	mucin 3A, cell surface associated	1.21282	-0.220871	3.92044	0.00230919	0.134603	-2.33092
18845	Plxna2	plexin A2	0.321901	5.95939	3.91754	0.00232085	0.134603	-1.36013
381236	Lipo3	lipase, member O3	-0.280453	4.40768	-3.92069	0.00230818	0.134603	-1.25376
217310	Hid1	HID1 domain containing	-0.319635	6.45799	-3.91719	0.00232227	0.134603	-1.39543
100039795	Ildr2	immunoglobulin-like domain containing receptor 2	-0.419245	6.46128	-3.91444	0.0023334	0.134817	-1.40296
105892	9030619P08Rik	lymphocyte antigen 6 complex pseudogene	-1.60354	0.450649	-3.91077	0.00234831	0.135248	-1.75773
193796	Kdm4b	lysine (K)-specific demethylase 4B	-0.235614	5.49108	-3.90482	0.00237277	0.136224	-1.36175
237339	L3mbtl3	L3MBTL3 histone methyl-lysine binding protein	-0.277563	4.68791	-3.90124	0.00238758	0.136642	-1.30681
76131	Depdc1a	DEP domain containing 1a	0.773182	2.38145	3.88119	0.00247237	0.138478	-1.36612
74116	Pi16	peptidase inhibitor 16	0.714054	5.18294	3.88336	0.00246304	0.138478	-1.35666
333670	Gm867	predicted gene 867	0.47174	3.04982	3.8857	0.00245301	0.138478	-1.2726
353502	Hcfc1r1	host cell factor C1 regulator 1 (XPO1-dependent)	-0.29064	5.21154	-3.88821	0.00244231	0.138478	-1.3728
226527	Cryzl2	crystallin zeta like 2	-0.349117	4.16164	-3.88102	0.00247309	0.138478	-1.29993
13019	Ctf1	cardiotrophin 1	-0.425099	3.25206	-3.8864	0.00245002	0.138478	-1.2656
12804	Cntfr	ciliary neurotrophic factor receptor	-0.565505	5.94957	-3.88197	0.00246903	0.138478	-1.43806
56486	Gabarap	gamma-aminobutyric acid receptor associated protein	-0.288685	6.61533	-3.87533	0.00249776	0.139429	-1.47158
233552	Gdpd5	glycerophosphodiester phosphodiesterase domain containing 5	-0.336846	6.61497	-3.87267	0.00250934	0.139645	-1.47779
56516	Rbms2	RNA binding motif, single stranded interacting protein 2	-0.240277	6.26493	-3.86717	0.00253352	0.14056	-1.47341
21402	Skp1	S-phase kinase-associated protein 1	-0.397033	10.0403	-3.86104	0.00256073	0.14125	-1.428
53624	Cldn7	claudin 7	-0.463793	3.87674	-3.86087	0.00256152	0.14125	-1.32139
59042	Cope	coatomer protein complex, subunit epsilon	-0.219135	6.58205	-3.85831	0.00257297	0.141451	-1.49899
231070	Insig1	insulin induced gene 1	0.392424	6.91572	3.85634	0.00258184	0.14151	-1.50069
93679	Trim8	tripartite motif-containing 8	-0.241853	6.67793	-3.8512	0.00260508	0.142353	-1.5144
75974	Dock11	dedicator of cytokinesis 11	0.355565	5.27052	3.84689	0.00262475	0.142561	-1.42859
140765	Tmprss3	transmembrane protease, serine 3	-0.357573	5.19841	-3.84521	0.00263245	0.142561	-1.45118
16668	Krt18	keratin 18	-0.67974	4.2057	-3.84715	0.00262354	0.142561	-1.36111
56463	Snd1	staphylococcal nuclease and tudor domain containing 1	-0.224855	7.1408	-3.84009	0.00265611	0.142565	-1.53735
20682	Sox9	SRY (sex determining region Y)-box 9	-0.422785	6.88292	-3.84021	0.00265554	0.142565	-1.53675
78284	Creb3l4	cAMP responsive element binding protein 3-like 4	-0.500901	2.0453	-3.84179	0.00264824	0.142565	-1.42284
217653	Mis18bp1	MIS18 binding protein 1	0.565556	3.65458	3.83552	0.0026774	0.143284	-1.34446
12336	Capns1	calpain, small subunit 1	-0.217803	8.209	-3.82441	0.00272985	0.145235	-1.54895
56376	Pdlim5	PDZ and LIM domain 5	-0.297385	6.75833	-3.82476	0.00272821	0.145235	-1.56037
67286	Ift22	intraflagellar transport 22	-0.335288	4.28761	-3.82035	0.00274932	0.145843	-1.40636
22187	Ubb	ubiquitin B	-0.250065	8.4192	-3.81466	0.00277679	0.146572	-1.5596
71972	Dnmbp	dynamin binding protein	-0.278762	4.69397	-3.81416	0.00277923	0.146572	-1.44921
654799	NA	NA	-0.61107	4.13502	-3.81096	0.00279482	0.146967	-1.42173
93707	Pcdhgc4	protocadherin gamma subfamily C, 4	0.598581	2.09948	3.80605	0.00281891	0.147806	-1.54932
192164	Pcdha12	protocadherin alpha 12	0.739806	0.7961	3.80199	0.00283903	0.148029	-1.92422
100201	Tmem64	transmembrane protein 64	-0.281728	6.86258	-3.80189	0.0028395	0.148029	-1.60131
72999	Insig2	insulin induced gene 2	-0.205659	6.20309	-3.79881	0.0028549	0.148405	-1.58743
665033	Col6a5	collagen, type VI, alpha 5	2.44863	0.549888	3.79615	0.00286819	0.148671	-2.06015
381379	Med19	mediator complex subunit 19	-0.231389	4.91632	-3.79113	0.0028935	0.148744	-1.50743
97130	C77080	expressed sequence C77080	-0.269404	6.40239	-3.79041	0.00289717	0.148744	-1.61005
381148	Prob1	proline rich basic protein 1	-0.408211	5.47328	-3.78938	0.0029024	0.148744	-1.5659
52670	Cpsf4l	cleavage and polyadenylation specific factor 4-like	-0.649792	2.5568	-3.79147	0.00289181	0.148744	-1.441
110893	Slc8a3	solute carrier family 8 (sodium/calcium exchanger), member 3	-0.632596	6.15454	-3.78699	0.00291458	0.148947	-1.61021
12704	Cit	citron	0.392904	4.48286	3.78425	0.00292862	0.149244	-1.47015
100040591	Kcnj13	potassium inwardly-rectifying channel, subfamily J, member 13	0.413699	3.81024	3.77908	0.00295525	0.149786	-1.43831
20932	Surf4	surfeit gene 4	-0.28608	7.65119	-3.77898	0.00295576	0.149786	-1.63847
68212	Tmbim4	transmembrane BAX inhibitor motif containing 4	-0.220751	5.88267	-3.76826	0.00301184	0.150299	-1.62336
54325	Elovl1	elongation of very long chain fatty acids (FEN1/Elo2, SUR4/Elo3, yeast)-like 1	-0.240441	6.1682	-3.77458	0.00297868	0.150299	-1.62879
12388	Ctnnd1	catenin (cadherin associated protein), delta 1	-0.265998	8.12807	-3.76755	0.00301558	0.150299	-1.6478
56490	Zbtb20	zinc finger and BTB domain containing 20	-0.351686	6.55967	-3.77323	0.00298569	0.150299	-1.64517
229658	Vangl1	VANGL planar cell polarity 1	-0.417905	5.15504	-3.77157	0.00299443	0.150299	-1.56446
142980	Tlr3	toll-like receptor 3	-0.433396	4.77028	-3.77018	0.00300171	0.150299	-1.5382
16975	Lrp8	low density lipoprotein receptor-related protein 8, apolipoprotein e receptor	0.655918	4.58958	3.76406	0.00303409	0.15053	-1.49699
12739	Cldn3	claudin 3	-0.533439	4.39125	-3.76355	0.00303681	0.15053	-1.51173
100038608	Gm10389	predicted gene 10389	1.3219	-0.910578	3.75821	0.00306541	0.151533	-2.62387
217721	Flvcr2	feline leukemia virus subgroup C cellular receptor 2	0.58023	2.43779	3.74752	0.00312346	0.151919	-1.5441
436008	Gm5737	predicted gene 5737	0.534612	3.28324	3.75036	0.00310792	0.151919	-1.47787
56199	Abcb10	ATP-binding cassette, sub-family B (MDR/TAP), member 10	0.502185	6.19981	3.75264	0.00309554	0.151919	-1.65544
216892	Spns2	spinster homolog 2	0.295704	5.15943	3.75327	0.00309207	0.151919	-1.57755
74106	Dcaf6	DDB1 and CUL4 associated factor 6	-0.299534	6.39685	-3.74999	0.00310994	0.151919	-1.68008
21380	Tbx1	T-box 1	-0.38722	5.45243	-3.74881	0.0031164	0.151919	-1.62923
69226	Snx24	sorting nexing 24	-0.30156	3.94626	-3.74462	0.00313941	0.152287	-1.50652
20514	Slc1a5	solute carrier family 1 (neutral amino acid transporter), member 5	0.509796	6.28272	3.74243	0.00315153	0.152467	-1.6711
50784	Plpp2	phospholipid phosphatase 2	-0.411906	4.45198	-3.73579	0.00318849	0.153844	-1.56683
216019	Hkdc1	hexokinase domain containing 1	1.15351	-0.489803	3.73232	0.00320794	0.15421	-2.53589
100503559	NA	NA	-1.11135	0.171466	-3.73142	0.00321307	0.15421	-2.06531
18828	Plscr2	phospholipid scramblase 2	-0.384556	4.7227	-3.72947	0.00322407	0.154276	-1.59965
217082	Hlf	hepatic leukemia factor	-0.524502	7.04245	-3.72817	0.00323144	0.154276	-1.73018
50878	Stag3	stromal antigen 3	0.593619	1.90847	3.717	0.0032955	0.154943	-1.70712
12217	Bsn	bassoon	0.549429	5.35591	3.71705	0.00329523	0.154943	-1.64833
21769	Zfand3	zinc finger, AN1-type domain 3	-0.241766	6.94683	-3.71835	0.00328773	0.154943	-1.74551
59022	Edf1	endothelial differentiation-related factor 1	-0.249371	6.30173	-3.72399	0.00325527	0.154943	-1.72124
15902	Id2	inhibitor of DNA binding 2	-0.303575	6.41354	-3.72003	0.00327801	0.154943	-1.73307
12837	Col8a1	collagen, type VIII, alpha 1	-0.418149	6.86413	-3.7159	0.0033019	0.154943	-1.75088
103172	Chchd10	coiled-coil-helix-coiled-coil-helix domain containing 10	-0.431534	7.48895	-3.71534	0.00330519	0.154943	-1.75011
100862183	NA	NA	0.361875	4.5183	3.70288	0.00337843	0.156482	-1.61928
50887	Hmgn5	high-mobility group nucleosome binding domain 5	0.3214	6.07243	3.7018	0.00338483	0.156482	-1.73507
230709	Zmpste24	zinc metallopeptidase, STE24	-0.25173	6.5243	-3.70669	0.00335585	0.156482	-1.75715
71772	Plbd2	phospholipase B domain containing 2	-0.254327	6.47233	-3.7026	0.00338006	0.156482	-1.76284
60595	Actn4	actinin alpha 4	-0.266095	8.69	-3.70781	0.00334924	0.156482	-1.73362
17122	Mxd4	Max dimerization protein 4	-0.414983	6.24554	-3.70097	0.00338979	0.156482	-1.75896
56457	Clptm1	cleft lip and palate associated transmembrane protein 1	-0.200769	7.14949	-3.69725	0.00341207	0.156713	-1.7827
12418	Cbx4	chromobox 4	-0.327379	5.9368	-3.69754	0.00341034	0.156713	-1.74625
74511	Lrrc17	leucine rich repeat containing 17	1.11128	1.66754	3.68553	0.00348323	0.157196	-1.86134
77433	Redrum	Redrum, erythroid developmental long intergenic non-protein coding transcript	0.670146	2.0725	3.69346	0.00343493	0.157196	-1.66108
19044	Ppox	protoporphyrinogen oxidase	0.377181	5.96997	3.68885	0.00346291	0.157196	-1.75245
74766	Yipf2	Yip1 domain family, member 2	-0.264112	4.45597	-3.6875	0.00347118	0.157196	-1.63756
13559	E2f5	E2F transcription factor 5	-0.312348	4.22483	-3.6906	0.00345227	0.157196	-1.61608
76306	Slc18b1	solute carrier family 18, subfamily B, member 1	-0.32546	4.14354	-3.68695	0.00347451	0.157196	-1.61907
218772	Rarb	retinoic acid receptor, beta	-0.32845	4.52449	-3.68581	0.00348148	0.157196	-1.65359
66871	Cpne8	copine VIII	-0.382501	4.77807	-3.67776	0.00353121	0.158572	-1.68751
242484	D630039A03Rik	RIKEN cDNA D630039A03 gene	-0.533661	2.89983	-3.67789	0.00353042	0.158572	-1.58945
380608	Tagap1	T cell activation GTPase activating protein 1	0.318808	4.76536	3.67019	0.00357865	0.159639	-1.68075
58220	Pard6b	par-6 family cell polarity regulator beta	-0.409502	3.3543	-3.67069	0.00357549	0.159639	-1.60173
319158	H4c9	H4 clustered histone 9	-0.412591	3.63862	-3.66976	0.00358137	0.159639	-1.61993
67666	Hapln3	hyaluronan and proteoglycan link protein 3	1.32491	-1.18784	3.66759	0.00359513	0.15986	-2.89301
18784	Pla2g5	phospholipase A2, group V	-0.477672	5.41909	-3.66279	0.00362569	0.160825	-1.77654
320127	Dgki	diacylglycerol kinase, iota	0.778048	2.65989	3.65705	0.00366258	0.161277	-1.65343
11974	Atp6v0e	ATPase, H+ transporting, lysosomal V0 subunit E	-0.252086	6.36933	-3.6577	0.00365839	0.161277	-1.83737
20678	Sox5	SRY (sex determining region Y)-box 5	-0.292174	4.22208	-3.65568	0.00367144	0.161277	-1.67251
71753	Tmprss6	transmembrane serine protease 6	-0.593186	3.16198	-3.65667	0.003665	0.161277	-1.62033
78405	Ntf5	neurotrophin 5	-0.795575	0.207675	-3.65429	0.00368044	0.161281	-2.16183
224860	Plcl2	phospholipase C-like 2	0.31311	5.56755	3.65176	0.00369693	0.161614	-1.78618
70809	Clec2g	C-type lectin domain family 2, member g	1.25288	-0.95122	3.64138	0.0037653	0.161768	-2.8057
77036	1700109H08Rik	RIKEN cDNA 1700109H08 gene	0.643639	0.932769	3.64345	0.00375151	0.161768	-2.03282
57296	Psmd8	proteasome (prosome, macropain) 26S subunit, non-ATPase, 8	-0.214184	6.53904	-3.64917	0.00371386	0.161768	-1.85704
69638	Enho	energy homeostasis associated	-0.345419	5.57106	-3.64262	0.00375706	0.161768	-1.82102
76560	Prss8	protease, serine 8 (prostasin)	-0.449093	4.03457	-3.64378	0.00374935	0.161768	-1.68298
19215	Ptgds	prostaglandin D2 synthase (brain)	-0.505486	13.3179	-3.64654	0.00373114	0.161768	-1.69501
16691	Krt8	keratin 8	-0.633729	4.38111	-3.64042	0.00377164	0.161768	-1.71997
16780	Lamb3	laminin, beta 3	-0.644648	3.33886	-3.6404	0.0037718	0.161768	-1.64655
20182	Rxrb	retinoid X receptor beta	-0.23377	6.35546	-3.63888	0.00378194	0.161821	-1.86906
17846	Commd1	COMM domain containing 1	-0.261794	4.95735	-3.62978	0.00384321	0.16367	-1.78395
56700	Glmp	glycosylated lysosomal membrane protein	-0.30778	6.61794	-3.63044	0.00383873	0.16367	-1.89336
67605	Akt1s1	AKT1 substrate 1 (proline-rich)	-0.203846	5.72716	-3.62626	0.00386719	0.164306	-1.85429
223513	Abra	actin-binding Rho activating protein	3.25773	-2.66553	3.61076	0.00397462	0.165372	-3.48358
20215	Sag	S-antigen, retina and pineal gland (arrestin)	1.12035	0.0516793	3.61033	0.0039776	0.165372	-2.4274
97165	Hmgb2	high mobility group box 2	0.541254	5.80863	3.61617	0.00393679	0.165372	-1.86687
17929	Myom1	myomesin 1	0.299695	4.67955	3.60959	0.0039828	0.165372	-1.79293
100019	Mdn1	midasin AAA ATPase 1	0.289227	5.88673	3.60692	0.00400167	0.165372	-1.88472
11747	Anxa5	annexin A5	-0.257652	8.20695	-3.61896	0.0039174	0.165372	-1.90158
70110	Ifi35	interferon-induced protein 35	-0.343838	5.21291	-3.60935	0.00398453	0.165372	-1.84882
26941	Slc9a3r1	solute carrier family 9 (sodium/hydrogen exchanger), member 3 regulator 1	-0.394669	6.74142	-3.61188	0.00396671	0.165372	-1.92777
18750	Prkca	protein kinase C, alpha	-0.466461	6.99982	-3.61143	0.00396986	0.165372	-1.93164
195733	Grhl1	grainyhead like transcription factor 1	-0.467322	3.53516	-3.60736	0.00399858	0.165372	-1.70673
230904	Fbxo2	F-box protein 2	-0.510514	10.6555	-3.61609	0.00393733	0.165372	-1.81993
72090	Entpd8	ectonucleoside triphosphate diphosphohydrolase 8	-0.896527	1.72646	-3.60728	0.00399914	0.165372	-1.78856
668489	Gm9199	glycine cleavage system protein H (aminomethyl carrier) pseudogene	0.62718	1.67411	3.59406	0.00409375	0.166961	-1.87709
18261	Ocm	oncomodulin	0.551091	4.39277	3.59547	0.00408357	0.166961	-1.76631
100504519	NA	NA	0.381442	2.76688	3.59692	0.00407313	0.166961	-1.72508
20410	Sorbs3	sorbin and SH3 domain containing 3	-0.295729	7.39358	-3.59382	0.00409554	0.166961	-1.96091
629147	Ctxn3	cortexin 3	-0.370516	5.29244	-3.59974	0.00405284	0.166961	-1.865
56699	Cdc42ep4	CDC42 effector protein (Rho GTPase binding) 4	-0.598593	7.27535	-3.59698	0.00407265	0.166961	-1.95652
16184	Il2ra	interleukin 2 receptor, alpha chain	-0.928149	3.01791	-3.59258	0.00410453	0.166961	-1.71969
21333	Tac1	tachykinin 1	2.10578	3.30838	3.58235	0.00417951	0.169252	-1.75199
232943	Klc3	kinesin light chain 3	-0.445582	4.25587	-3.58297	0.00417491	0.169252	-1.79544
77771	Csrnp3	cysteine-serine-rich nuclear protein 3	0.589797	4.28155	3.57363	0.00424454	0.171121	-1.79077
13829	Dmtn	dematin actin binding protein	0.393873	6.81926	3.57447	0.00423829	0.171121	-1.98506
12393	Runx2	runt related transcription factor 2	0.480408	5.56929	3.5707	0.00426663	0.17163	-1.9197
68790	Fendrr	Foxf1 adjacent non-coding developmental regulatory RNA	1.32291	-1.21526	3.56589	0.00430316	0.172179	-3.05635
100503407	NA	NA	0.73804	1.19739	3.56145	0.00433722	0.172179	-2.05637
320365	Fry	FRY microtubule binding protein	0.239908	6.59244	3.56148	0.00433696	0.172179	-2.00226
66460	Sys1	SYS1 Golgi-localized integral membrane protein homolog (S. cerevisiae)	-0.292207	4.98979	-3.56251	0.00432902	0.172179	-1.89947
223267	Ggact	gamma-glutamylamine cyclotransferase	-0.340532	5.80629	-3.56173	0.00433503	0.172179	-1.97258
380863	Tmem171	transmembrane protein 171	-0.439999	3.07045	-3.56176	0.00433477	0.172179	-1.76986
231004	Samd11	sterile alpha motif domain containing 11	0.797372	2.72077	3.5578	0.0043653	0.172283	-1.78886
16177	Il1r1	interleukin 1 receptor, type I	0.701881	3.72324	3.55121	0.00441664	0.172283	-1.79118
269955	Rccd1	RCC1 domain containing 1	0.554762	3.12207	3.54774	0.00444392	0.172283	-1.78894
64009	Syne1	spectrin repeat containing, nuclear envelope 1	0.321516	7.36839	3.55502	0.00438691	0.172283	-2.02496
380711	Rap1gap2	RAP1 GTPase activating protein 2	0.261806	5.92793	3.54789	0.00444269	0.172283	-1.98817
238330	Irf2bpl	interferon regulatory factor 2 binding protein-like	-0.215897	6.27355	-3.55063	0.00442118	0.172283	-2.0182
66922	Rras2	related RAS viral (r-ras) oncogene 2	-0.234114	4.35207	-3.55724	0.00436966	0.172283	-1.84903
68323	Nudt22	nudix (nucleoside diphosphate linked moiety X)-type motif 22	-0.298555	3.87906	-3.54778	0.00444356	0.172283	-1.8253
18550	Furin	furin (paired basic amino acid cleaving enzyme)	-0.341186	6.90895	-3.55805	0.00436339	0.172283	-2.02304
21813	Tgfbr2	transforming growth factor, beta receptor II	-0.393109	8.2386	-3.54912	0.00443305	0.172283	-2.02044
13797	Emx2	empty spiracles homeobox 2	-0.522998	3.55248	-3.54649	0.0044538	0.172283	-1.80856
641454	5830444B04Rik	RIKEN cDNA 5830444B04 gene	-1.02316	-0.193175	-3.54697	0.00445001	0.172283	-2.44223
80880	Kank3	KN motif and ankyrin repeat domains 3	0.405856	4.7197	3.54433	0.00447087	0.172575	-1.87343
104681	Slc16a6	solute carrier family 16 (monocarboxylic acid transporters), member 6	-0.284606	5.43376	-3.54184	0.00449069	0.172973	-1.98093
100862004	NA	NA	1.49167	4.77671	3.53792	0.00452203	0.173811	-1.87255
384071	Slc25a34	solute carrier family 25, member 34	0.475385	3.33191	3.5344	0.00455033	0.174529	-1.80959
56523	Pmfbp1	polyamine modulated factor 1 binding protein 1	2.80826	-1.07142	3.52995	0.0045864	0.174984	-3.17976
69454	Clic3	chloride intracellular channel 3	-0.573894	2.32579	-3.52937	0.00459114	0.174984	-1.83566
100503868	Gm19935	predicted gene, 19935	-1.03691	3.48873	-3.53044	0.00458243	0.174984	-1.84477
16922	Phyh	phytanoyl-CoA hydroxylase	-0.262841	6.05492	-3.5253	0.00462446	0.175485	-2.04881
319162	H2aw	H2A.W histone	-0.322766	5.42095	-3.52522	0.00462509	0.175485	-2.00456
67457	Frmd8	FERM domain containing 8	-0.379304	5.39457	-3.52422	0.0046333	0.175485	-2.00671
97114	H3c15	H3 clustered histone 15	-0.70922	1.88488	-3.52265	0.00464622	0.175608	-1.87507
22355	Vipr2	vasoactive intestinal peptide receptor 2	1.26096	-0.119216	3.51794	0.00468528	0.176349	-2.54816
56055	Gtpbp2	GTP binding protein 2	0.265496	6.73929	3.51837	0.00468172	0.176349	-2.08249
107586	Ovol2	ovo like zinc finger 2	-0.693985	1.73203	-3.51636	0.00469841	0.176477	-1.91768
102442	Dennd4a	DENN/MADD domain containing 4A	0.283918	6.45049	3.51247	0.00473101	0.177335	-2.08244
270118	Maml2	mastermind like transcriptional coactivator 2	-0.244015	5.36176	-3.50797	0.00476903	0.178391	-2.02571
22377	Wbp1	WW domain binding protein 1	-0.180554	6.08638	-3.50112	0.00482744	0.179835	-2.0923
56395	Tmem115	transmembrane protein 115	-0.227527	5.31349	-3.50118	0.00482691	0.179835	-2.03601
232947	Ppp1r37	protein phosphatase 1, regulatory subunit 37	-0.192017	7.1247	-3.49665	0.00486595	0.18025	-2.12977
319757	Smo	smoothened, frizzled class receptor	-0.31626	6.46459	-3.49293	0.0048982	0.18025	-2.12525
269181	Mgat4a	mannoside acetylglucosaminyltransferase 4, isoenzyme A	-0.317931	5.20051	-3.49379	0.00489075	0.18025	-2.04742
230779	Serinc2	serine incorporator 2	-0.382146	4.20742	-3.49674	0.00486519	0.18025	-1.94139
234582	Ccdc102a	coiled-coil domain containing 102A	-0.389667	4.17719	-3.49495	0.00488065	0.18025	-1.93914
99899	Ifi44	interferon-induced protein 44	-1.05984	2.60429	-3.49436	0.00488575	0.18025	-1.87509
66494	Prelid1	PRELI domain containing 1	-0.201233	6.64159	-3.49119	0.00491339	0.180443	-2.13226
68108	Snhg17	small nucleolar RNA host gene 17	0.43036	3.55505	3.48366	0.00497963	0.18051	-1.89294
232560	Caprin2	caprin family member 2	0.419998	3.84689	3.48663	0.00495341	0.18051	-1.90194
227290	Aamp	angio-associated migratory protein	-0.197971	7.26443	-3.48663	0.00495336	0.18051	-2.14721
17254	Slc3a2	solute carrier family 3 (activators of dibasic and neutral amino acid transport), member 2	-0.249718	7.53719	-3.48307	0.00498488	0.18051	-2.15179
233335	Synm	synemin, intermediate filament protein	-0.373059	8.00335	-3.48898	0.0049327	0.18051	-2.1315
56222	Cited4	Cbp/p300-interacting transactivator, with Glu/Asp-rich carboxy-terminal domain, 4	-0.378812	4.87497	-3.48418	0.00497504	0.18051	-2.03484
80982	Cemip	cell migration inducing protein, hyaluronan binding	-0.723792	6.74603	-3.48434	0.00497362	0.18051	-2.15015
20860	Sult1e1	sulfotransferase family 1E, member 1	2.69161	0.826595	3.47515	0.00505558	0.180907	-2.56966
671564	Rnf212	ring finger protein 212	1.59433	-1.55796	3.46543	0.00514383	0.180907	-3.14862
20979	Syt1	synaptotagmin I	1.58495	5.6787	3.4611	0.00518363	0.180907	-2.06086
243923	Rgs9bp	regulator of G-protein signalling 9 binding protein	0.883719	0.258711	3.45143	0.00527369	0.180907	-2.45052
100502673	Gm19316	predicted gene, 19316	0.799223	2.06337	3.44705	0.00531494	0.180907	-1.99357
434008	Tmem178b	transmembrane protein 178B	0.724586	3.17481	3.45855	0.00520718	0.180907	-1.92524
60425	Doc2g	double C2, gamma	0.696186	2.07701	3.47663	0.00504231	0.180907	-1.97371
60411	Cenpk	centromere protein K	0.608272	2.46908	3.46982	0.00510376	0.180907	-1.93027
15220	Foxq1	forkhead box Q1	0.562094	2.70974	3.45278	0.00526102	0.180907	-1.9475
14264	Fmod	fibromodulin	0.554273	5.84875	3.45552	0.00523541	0.180907	-2.13971
70099	Smc4	structural maintenance of chromosomes 4	0.383318	7.32074	3.4717	0.0050867	0.180907	-2.16885
100705	Acacb	acetyl-Coenzyme A carboxylase beta	0.32603	4.83533	3.44822	0.0053039	0.180907	-2.05821
218756	Slc4a7	solute carrier family 4, sodium bicarbonate cotransporter, member 7	0.318606	4.88858	3.45576	0.00523311	0.180907	-2.05257
13663	Ei24	etoposide induced 2.4 mRNA	-0.196322	6.75741	-3.46785	0.00512174	0.180907	-2.1755
20471	Six1	sine oculis-related homeobox 1	-0.203277	6.74958	-3.45716	0.00522013	0.180907	-2.19449
66043	Atp5d	ATP synthase, H+ transporting, mitochondrial F1 complex, delta subunit	-0.204105	6.01708	-3.45001	0.00528703	0.180907	-2.17587
22193	Ube2e3	ubiquitin-conjugating enzyme E2E 3	-0.207199	6.00512	-3.47957	0.00501597	0.180907	-2.12547
17132	Maf	avian musculoaponeurotic fibrosarcoma oncogene homolog	-0.237569	7.91778	-3.45023	0.00528493	0.180907	-2.20134
68337	Crip2	cysteine rich protein 2	-0.242128	6.75356	-3.46456	0.00515181	0.180907	-2.18168
67043	Syap1	synapse associated protein 1	-0.254818	6.24511	-3.45834	0.00520913	0.180907	-2.17533
110198	Akr7a5	aldo-keto reductase family 7, member A5 (aflatoxin aldehyde reductase)	-0.269048	4.57425	-3.47512	0.00505587	0.180907	-2.00973
27280	Phlda3	pleckstrin homology like domain, family A, member 3	-0.273314	5.38232	-3.46121	0.00518259	0.180907	-2.1152
74155	Errfi1	ERBB receptor feedback inhibitor 1	-0.277132	7.00099	-3.44892	0.00529731	0.180907	-2.21253
67673	Elob	elongin B	-0.282119	6.00781	-3.45094	0.00527828	0.180907	-2.17665
225845	Plaat3	phospholipase A and acyltransferase 3	-0.290262	7.27335	-3.46752	0.00512472	0.180907	-2.18059
171095	Il17rc	interleukin 17 receptor C	-0.294671	4.33845	-3.4478	0.00530783	0.180907	-2.02799
100039257	NA	NA	-0.341648	4.30074	-3.46984	0.00510362	0.180907	-1.99512
56448	Cyp2d22	cytochrome P450, family 2, subfamily d, polypeptide 22	-0.346792	5.65531	-3.47048	0.00509783	0.180907	-2.11674
27362	Dnajb9	DnaJ heat shock protein family (Hsp40) member B9	-0.350842	6.10133	-3.47934	0.00501802	0.180907	-2.13037
14585	Gfra1	glial cell line derived neurotrophic factor family receptor alpha 1	-0.372917	6.16821	-3.45735	0.00521833	0.180907	-2.17415
70556	Slc25a33	solute carrier family 25, member 33	-0.489341	4.9573	-3.45272	0.00526161	0.180907	-2.08828
226791	Lyplal1	lysophospholipase-like 1	-0.503585	2.40284	-3.46506	0.00514725	0.180907	-1.9244
13244	Degs1	delta(4)-desaturase, sphingolipid 1	-0.197449	6.93795	-3.44422	0.00534186	0.181483	-2.21942
71994	Cnn3	calponin 3, acidic	-0.243406	8.20406	-3.44013	0.00538089	0.182225	-2.21056
20512	Slc1a3	solute carrier family 1 (glial high affinity glutamate transporter), member 3	-0.390676	7.17869	-3.43983	0.00538379	0.182225	-2.22938
20846	Stat1	signal transducer and activator of transcription 1	-0.498983	6.67567	-3.43671	0.00541382	0.1829	-2.23104
64706	Scube1	signal peptide, CUB domain, EGF-like 1	0.755728	4.84419	3.43403	0.00543973	0.183325	-2.07222
242721	Klhdc7a	kelch domain containing 7A	-0.290255	5.85032	-3.43332	0.00544661	0.183325	-2.20056
236285	Lancl3	LanC lantibiotic synthetase component C-like 3 (bacterial)	0.74923	4.51402	3.42455	0.00553246	0.183491	-2.05159
12345	Capzb	capping protein (actin filament) muscle Z-line, beta	-0.20758	8.12882	-3.42771	0.00550137	0.183491	-2.23475
19334	Rab22a	RAB22A, member RAS oncogene family	-0.220889	5.58583	-3.42759	0.00550252	0.183491	-2.18611
208076	Pknox2	Pbx/knotted 1 homeobox 2	-0.362538	4.86543	-3.43042	0.00547489	0.183491	-2.11525
12305	Ddr1	discoidin domain receptor family, member 1	-0.383429	6.35799	-3.42931	0.00548565	0.183491	-2.23237
59095	Fxyd6	FXYD domain-containing ion transport regulator 6	-0.389472	8.34513	-3.42499	0.00552808	0.183491	-2.23137
52668	Ifi27	interferon, alpha-inducible protein 27	-0.480099	7.62192	-3.42581	0.00552005	0.183491	-2.24882
100039801	Cldn24	claudin 24	-1.12509	-0.749233	-3.42664	0.00551184	0.183491	-2.66044
67331	Atp8b3	ATPase, class I, type 8B, member 3	1.3105	-0.243525	3.42236	0.00555414	0.183539	-2.73256
73167	Arhgap8	Rho GTPase activating protein 8	-0.488318	2.51155	-3.42274	0.00555037	0.183539	-1.9849
68854	Asb11	ankyrin repeat and SOCS box-containing 11	0.984969	0.392646	3.41898	0.00558768	0.184228	-2.49452
234515	Inpp4b	inositol polyphosphate-4-phosphatase, type II	0.545625	2.32698	3.41822	0.0055953	0.184228	-2.02416
12955	Cryab	crystallin, alpha B	-0.302695	7.69969	-3.41646	0.00561283	0.184471	-2.26415
68180	Hyi	hydroxypyruvate isomerase (putative)	0.383436	3.52268	3.41383	0.0056392	0.184668	-2.00321
231549	Lrrc8d	leucine rich repeat containing 8D	-0.316391	6.56582	-3.41437	0.00563383	0.184668	-2.26507
78906	Misp	mitotic spindle positioning	-0.477422	3.24135	-3.41225	0.00565517	0.184858	-2.00209
67394	4930404I05Rik	RIKEN cDNA 4930404I05 gene	0.917754	0.934024	3.41093	0.00566851	0.184961	-2.32312
244654	Mtss2	MTSS I-BAR domain containing 2	-0.311557	6.63155	-3.4089	0.00568906	0.185298	-2.27697
100532730	C230037L18Rik	RIKEN cDNA C230037L18 gene	0.640443	0.968458	3.40622	0.00571636	0.18536	-2.28661
16880	Lifr	LIF receptor alpha	0.39312	8.10392	3.40523	0.00572644	0.18536	-2.27486
65100	Zic5	zinc finger protein of the cerebellum 5	-0.456221	4.24122	-3.4047	0.00573185	0.18536	-2.09567
20787	Srebf1	sterol regulatory element binding transcription factor 1	-0.50518	7.54727	-3.40525	0.00572622	0.18536	-2.28632
269610	Chd5	chromodomain helicase DNA binding protein 5	0.475345	5.82234	3.40098	0.00577	0.185562	-2.22342
228357	Lrp4	low density lipoprotein receptor-related protein 4	0.374032	6.86235	3.40011	0.00577899	0.185562	-2.28866
100037258	Dnajc3	DnaJ heat shock protein family (Hsp40) member C3	-0.277814	7.89713	-3.4005	0.00577494	0.185562	-2.2879
74123	Foxp4	forkhead box P4	-0.383369	5.92805	-3.40129	0.0057668	0.185562	-2.25679
211329	Ncoa7	nuclear receptor coactivator 7	0.397823	5.29005	3.39359	0.00584666	0.186339	-2.19759
246703	Naxe	NAD(P)HX epimerase	-0.224511	5.85707	-3.39496	0.00583238	0.186339	-2.2615
68033	Cox19	cytochrome c oxidase assembly protein 19	-0.299934	4.6909	-3.39283	0.00585455	0.186339	-2.16436
16371	Irx1	Iroquois homeobox 1	-0.396979	5.57804	-3.39418	0.00584044	0.186339	-2.24681
103161	Apof	apolipoprotein F	-1.2513	1.36036	-3.39649	0.00581645	0.186339	-2.12557
54141	Spag5	sperm associated antigen 5	0.607711	4.56296	3.38979	0.00588649	0.186664	-2.12805
71532	Fam217b	family with sequence similarity 217, member B	0.455223	3.27925	3.38892	0.00589563	0.186664	-2.0357
67028	2610002M06Rik	RIKEN cDNA 2610002M06 gene	0.202652	5.06074	3.39025	0.00588165	0.186664	-2.18519
211134	Lzts1	leucine zipper, putative tumor suppressor 1	0.816478	2.39285	3.38567	0.00592991	0.187076	-2.07342
75552	Paqr9	progestin and adipoQ receptor family member IX	0.332588	4.07679	3.38282	0.00596021	0.187076	-2.09943
20515	Slc20a1	solute carrier family 20, member 1	0.295237	6.6618	3.38443	0.00594307	0.187076	-2.31172
243771	Parp12	poly (ADP-ribose) polymerase family, member 12	-0.426334	5.29968	-3.38571	0.00592951	0.187076	-2.23801
17748	Mt1	metallothionein 1	-0.471988	6.21748	-3.38364	0.0059514	0.187076	-2.30871
330189	Tmem120b	transmembrane protein 120B	0.487971	3.46183	3.38178	0.00597123	0.187099	-2.05182
66155	Ufc1	ubiquitin-fold modifier conjugating enzyme 1	-0.284746	5.76277	-3.37982	0.00599217	0.187431	-2.28511
17342	Mitf	melanogenesis associated transcription factor	-0.451174	5.92969	-3.37733	0.00601893	0.187944	-2.30145
18719	Pip5k1b	phosphatidylinositol-4-phosphate 5-kinase, type 1 beta	-0.400986	5.21958	-3.3757	0.00603647	0.188082	-2.2431
224912	Crb3	crumbs family member 3	-0.428438	2.63031	-3.37437	0.0060508	0.188082	-2.05592
18701	Pigf	phosphatidylinositol glycan anchor biosynthesis, class F	-0.443282	2.46612	-3.37403	0.00605446	0.188082	-2.06171
239157	Pnma2	paraneoplastic antigen MA2	1.22989	3.82469	3.37268	0.00606912	0.188208	-2.07148
18830	Pltp	phospholipid transfer protein	0.465067	5.99694	3.36663	0.00613513	0.188208	-2.30205
320206	NA	NA	0.437826	2.74207	3.36408	0.0061631	0.188208	-2.07238
209707	Lcorl	ligand dependent nuclear receptor corepressor-like	0.336852	4.03721	3.36322	0.00617261	0.188208	-2.11897
76308	Rab1b	RAB1B, member RAS oncogene family	-0.171238	7.31549	-3.36725	0.00612831	0.188208	-2.35451
67006	Cisd2	CDGSH iron sulfur domain 2	-0.196912	6.16247	-3.36338	0.00617085	0.188208	-2.33359
60527	Fads3	fatty acid desaturase 3	-0.246761	5.60535	-3.37029	0.00609513	0.188208	-2.28421
140792	Colec12	collectin sub-family member 12	-0.342209	7.26696	-3.36423	0.00616144	0.188208	-2.36043
110648	Lmx1a	LIM homeobox transcription factor 1 alpha	-0.434669	4.74047	-3.37112	0.006086	0.188208	-2.20785
100702	Gbp6	guanylate binding protein 6	-0.650917	5.22082	-3.36369	0.00616745	0.188208	-2.28587
102871	Radx	RPA1 related single stranded DNA binding protein, X-linked	-1.10645	0.113679	-3.36608	0.00614107	0.188208	-2.50541
20460	Stil	Scl/Tal1 interrupting locus	0.552247	3.22055	3.35779	0.00623284	0.188874	-2.08233
229694	AI504432	expressed sequence AI504432	0.493825	4.72822	3.35025	0.00631734	0.188874	-2.22157
65247	Asb1	ankyrin repeat and SOCS box-containing 1	0.221469	5.74354	3.35477	0.00626656	0.188874	-2.31366
494448	Cbx6	chromobox 6	-0.19334	7.98673	-3.35537	0.00625978	0.188874	-2.36484
26363	Btd	biotinidase	-0.218315	5.07927	-3.35007	0.0063194	0.188874	-2.27099
22245	Uck1	uridine-cytidine kinase 1	-0.234966	5.34473	-3.35313	0.00628496	0.188874	-2.29432
72469	Plcd3	phospholipase C, delta 3	-0.273639	5.6053	-3.35129	0.00630561	0.188874	-2.32691
12161	Bmp6	bone morphogenetic protein 6	-0.295578	6.09564	-3.35776	0.00623317	0.188874	-2.34708
217325	Llgl2	LLGL2 scribble cell polarity complex component	-0.299776	5.26903	-3.35082	0.00631097	0.188874	-2.29481
78004	Prr15	proline rich 15	-0.383358	4.15684	-3.35257	0.00629126	0.188874	-2.17499
98999	Znfx1	zinc finger, NFX1-type containing 1	-0.443579	7.38626	-3.35717	0.00623967	0.188874	-2.37189
16616	Klk1b21	kallikrein 1-related peptidase b21	-1.79517	-2.42877	-3.35646	0.00624761	0.188874	-3.15074
73254	Ccdc18	coiled-coil domain containing 18	0.617697	2.66951	3.34623	0.00636295	0.188931	-2.1052
67898	Pef1	penta-EF hand domain containing 1	-0.18178	5.75105	-3.3482	0.00634061	0.188931	-2.33416
69583	Tnfsf13	tumor necrosis factor (ligand) superfamily, member 13	-0.351036	3.72545	-3.34778	0.00634532	0.188931	-2.13782
12870	Cp	ceruloplasmin	-0.370621	8.78165	-3.34696	0.00635459	0.188931	-2.35092
67784	Plxnd1	plexin D1	-0.274898	7.40324	-3.34059	0.0064275	0.190225	-2.40086
620966	Gm6194	transmembrane protein 189 pseudogene	-0.572928	0.773218	-3.3412	0.00642039	0.190225	-2.32704
260315	Nav3	neuron navigator 3	0.586997	3.2625	3.33946	0.00644045	0.190297	-2.11096
791405	Gm10002	predicted gene 10002	1.61687	-1.59922	3.33583	0.00648241	0.191146	-3.26139
230721	Pabpc4	poly(A) binding protein, cytoplasmic 4	0.349324	6.24251	3.33425	0.00650079	0.191146	-2.38271
70021	Nt5dc2	5'-nucleotidase domain containing 2	-0.540352	4.59217	-3.33487	0.00649356	0.191146	-2.25536
66176	Nat9	N-acetyltransferase 9 (GCN5-related, putative)	0.25843	4.33202	3.33312	0.00651392	0.191223	-2.20508
13195	Ddc	dopa decarboxylase	0.961994	1.75626	3.32892	0.00656304	0.191439	-2.2646
68498	Tspan11	tetraspanin 11	0.550186	4.3214	3.33058	0.00654356	0.191439	-2.21431
327814	Ppfia2	protein tyrosine phosphatase, receptor type, f polypeptide (PTPRF), interacting protein (liprin), alpha 2	0.454285	4.53659	3.3266	0.00659031	0.191439	-2.23178
12558	Cdh2	cadherin 2	0.389594	5.98177	3.32767	0.00657775	0.191439	-2.36824
14871	Gstt1	glutathione S-transferase, theta 1	-0.486236	4.70328	-3.32633	0.00659353	0.191439	-2.27847
71981	Tdrd12	tudor domain containing 12	-0.523295	2.23696	-3.32619	0.00659517	0.191439	-2.13198
107585	Dio3	deiodinase, iodothyronine type III	-1.70102	-0.925315	-3.32924	0.00655928	0.191439	-2.739
67916	Plpp3	phospholipid phosphatase 3	-0.308656	8.14289	-3.32398	0.00662133	0.191586	-2.41303
21822	Tgtp1	T cell specific GTPase 1	-0.962829	4.23295	-3.32409	0.00662001	0.191586	-2.24342
19018	Scand1	SCAN domain-containing 1	-0.287318	5.3704	-3.32297	0.00663337	0.191628	-2.35239
74114	Crot	carnitine O-octanoyltransferase	-0.237094	6.30647	-3.32036	0.00666434	0.192217	-2.4176
11727	Ang	angiogenin, ribonuclease, RNase A family, 5	-0.560833	2.74075	-3.31839	0.00668792	0.192475	-2.14005
66451	2610528J11Rik	RIKEN cDNA 2610528J11 gene	-0.596686	1.47388	-3.31784	0.00669452	0.192475	-2.21233
233752	Insc	INSC spindle orientation adaptor protein	0.430033	4.52891	3.31683	0.00670667	0.19252	-2.2538
67241	Smc6	structural maintenance of chromosomes 6	0.163832	6.78538	3.3135	0.00674667	0.193362	-2.43971
74838	Naa15	N(alpha)-acetyltransferase 15, NatA auxiliary subunit	0.161549	6.89668	3.31036	0.0067847	0.194012	-2.44799
320916	Wscd2	WSC domain containing 2	-0.393783	3.72002	-3.30987	0.00679076	0.194012	-2.2016
108912	Cdca2	cell division cycle associated 2	0.440725	3.65343	3.30857	0.00680657	0.194159	-2.17828
210108	D130043K22Rik	RIKEN cDNA D130043K22 gene	1.12521	3.22344	3.30549	0.00684422	0.19449	-2.15874
228432	Ano3	anoctamin 3	0.797161	3.98357	3.29709	0.00694787	0.19449	-2.2154
11522	Adh1	alcohol dehydrogenase 1 (class I)	0.739475	2.20761	3.29645	0.0069559	0.19449	-2.21995
75209	Sv2c	synaptic vesicle glycoprotein 2c	0.6084	4.56273	3.29633	0.00695744	0.19449	-2.27651
54712	Plxnc1	plexin C1	0.538534	5.67634	3.29559	0.00696666	0.19449	-2.39835
52850	Sgsm1	small G protein signaling modulator 1	0.538448	4.65011	3.29847	0.00693076	0.19449	-2.27432
226418	Yod1	YOD1 deubiquitinase	0.310125	3.74619	3.30003	0.00691142	0.19449	-2.2086
20501	Slc16a1	solute carrier family 16 (monocarboxylic acid transporters), member 1	0.270537	6.42576	3.29444	0.00698098	0.19449	-2.45918
56176	Pigp	phosphatidylinositol glycan anchor biosynthesis, class P	-0.195417	4.7857	-3.29291	0.00700011	0.19449	-2.33514
18146	Npdc1	neural proliferation, differentiation and control 1	-0.249272	6.42489	-3.29309	0.00699784	0.19449	-2.46946
24070	Mpdu1	mannose-P-dolichol utilization defect 1	-0.271863	5.43797	-3.29804	0.00693612	0.19449	-2.3979
229488	Fam160a1	family with sequence similarity 160, member A1	-0.335791	5.19706	-3.29568	0.00696554	0.19449	-2.38214
21753	Tes	testin LIM domain protein	-0.339655	4.48102	-3.2983	0.00693282	0.19449	-2.294
76080	Ttpal	tocopherol (alpha) transfer protein-like	-0.402135	5.81135	-3.29289	0.00700043	0.19449	-2.43931
79202	Tnfrsf22	tumor necrosis factor receptor superfamily, member 22	-0.461543	1.99164	-3.29614	0.00695982	0.19449	-2.19466
77996	Cutal	cutA divalent cation tolerance homolog-like	-0.49755	3.19655	-3.29797	0.00693701	0.19449	-2.18563
100502742	1700007L15Rik	RIKEN cDNA 1700007L15 gene	-0.932713	0.510106	-3.3038	0.00686488	0.19449	-2.41095
100046763	NA	NA	2.87658	-1.7923	3.2904	0.00703163	0.194973	-3.56457
239552	Apol8	apolipoprotein L 8	0.586198	3.53704	3.28825	0.00705884	0.194973	-2.2049
14790	Grcc10	gene rich cluster, C10 gene	-0.225836	6.3162	-3.28701	0.00707459	0.194973	-2.47735
72075	Ogfr	opioid growth factor receptor	-0.299312	6.23568	-3.28557	0.0070928	0.194973	-2.47618
231238	Sel1l3	sel-1 suppressor of lin-12-like 3 (C. elegans)	-0.346388	5.68044	-3.28934	0.00704509	0.194973	-2.4336
319179	H2bc6	H2B clustered histone 6	-0.578064	2.92233	-3.28555	0.00709307	0.194973	-2.1936
641361	Pinlyp	phospholipase A2 inhibitor and LY6/PLAUR domain containing	-1.12253	-1.13579	-3.28674	0.00707797	0.194973	-2.98233
53599	Cd164	CD164 antigen	-0.244478	8.4351	-3.28368	0.0071169	0.195316	-2.47582
319876	Cobll1	Cobl-like 1	-0.356562	5.94706	-3.28288	0.00712706	0.195316	-2.46266
194655	Klf11	Kruppel-like factor 11	0.480356	3.98015	3.28014	0.00716217	0.195982	-2.25004
72789	Veph1	ventricular zone expressed PH domain-containing 1	-0.354913	5.46306	-3.27714	0.00720074	0.196741	-2.4396
13135	Dad1	defender against cell death 1	-0.233704	6.06062	-3.27601	0.00721535	0.196844	-2.48234
66039	Tmem254a	transmembrane protein 254a	-0.305051	3.92831	-3.27457	0.00723405	0.197057	-2.27538
66889	Rnf128	ring finger protein 128	-0.310191	4.92697	-3.27176	0.00727053	0.1975	-2.39275
15039	H2-T22	histocompatibility 2, T region locus 22	-0.350562	5.85314	-3.27164	0.00727208	0.1975	-2.48018
12490	Cd34	CD34 antigen	0.366393	5.33466	3.26746	0.00732679	0.198504	-2.40439
268822	Adck5	aarF domain containing kinase 5	0.330866	3.9784	3.26715	0.00733092	0.198504	-2.27158
14219	Ccn2	cellular communication network factor 2	-0.670831	7.44183	-3.26604	0.00734555	0.198603	-2.52888
22036	Traip	TRAF-interacting protein	0.484273	2.67449	3.26059	0.00741767	0.200255	-2.22847
52717	Anapc16	anaphase promoting complex subunit 16	-0.203907	5.28074	-3.25704	0.00746496	0.201232	-2.45341
99041	AI646519	expressed sequence AI646519	1.54426	-2.02857	3.2493	0.00756931	0.201679	-3.34654
71382	Pex1	peroxisomal biogenesis factor 1	0.28068	4.63992	3.25477	0.00749546	0.201679	-2.36043
237898	Usp32	ubiquitin specific peptidase 32	0.243845	6.91364	3.25207	0.00753188	0.201679	-2.54864
19122	Prnp	prion protein	-0.229377	8.17563	-3.25206	0.00753201	0.201679	-2.5407
16476	Jun	jun proto-oncogene	-0.355147	6.22803	-3.24968	0.00756424	0.201679	-2.5395
105853	Mal2	mal, T cell differentiation protein 2	-0.449547	4.00476	-3.24986	0.00756175	0.201679	-2.33475
53881	Slc5a3	solute carrier family 5 (inositol transporters), member 3	-0.544001	9.25758	-3.24922	0.00757046	0.201679	-2.503
69142	Cd209f	CD209f antigen	-1.13873	0.113632	-3.25019	0.00755735	0.201679	-2.58708
19039	Lgals3bp	lectin, galactoside-binding, soluble, 3 binding protein	-0.745482	5.78421	-3.24827	0.00758338	0.201727	-2.5249
14447	Gapdhs	glyceraldehyde-3-phosphate dehydrogenase, spermatogenic	0.472304	1.6399	3.24613	0.0076126	0.201932	-2.33687
104103	Airn	antisense Igf2r RNA	0.452175	2.44285	3.24157	0.00767511	0.201932	-2.2665
67398	Srpr	signal recognition particle receptor ('docking protein')	-0.215532	7.46792	-3.24234	0.00766447	0.201932	-2.57128
16432	Itm2b	integral membrane protein 2B	-0.237853	10.5313	-3.24555	0.00762048	0.201932	-2.46209
67393	Cxxc5	CXXC finger 5	-0.285644	6.40258	-3.24258	0.00766116	0.201932	-2.55705
66059	Krtcap2	keratinocyte associated protein 2	-0.298363	5.21721	-3.2409	0.00768428	0.201932	-2.47233
94220	Cnnm4	cyclin M4	-0.323994	4.54085	-3.24502	0.00762774	0.201932	-2.39437
71780	Isyna1	myo-inositol 1-phosphate synthase A1	-0.441712	7.15577	-3.24039	0.00769127	0.201932	-2.57669
233637	Gm4887	predicted gene 4887	-0.450121	2.73115	-3.24295	0.00765612	0.201932	-2.25491
117167	Steap4	STEAP family member 4	0.665174	4.37843	3.23251	0.00780088	0.202155	-2.36158
74004	Jakmip3	janus kinase and microtubule interacting protein 3	0.574935	3.10181	3.23756	0.00773055	0.202155	-2.26367
269700	Hectd4	HECT domain E3 ubiquitin protein ligase 4	0.248643	7.12509	3.23145	0.00781577	0.202155	-2.58747
59043	Wsb2	WD repeat and SOCS box-containing 2	-0.247797	7.0004	-3.2344	0.00777441	0.202155	-2.58577
214137	Arhgap29	Rho GTPase activating protein 29	-0.281181	6.95065	-3.23641	0.00774641	0.202155	-2.58201
21415	Tcf7l1	transcription factor 7 like 1 (T cell specific, HMG box)	-0.295386	4.18679	-3.23189	0.00780951	0.202155	-2.37224
72429	Dnajc25	DnaJ heat shock protein family (Hsp40) member C25	-0.317788	3.93968	-3.23651	0.00774511	0.202155	-2.34304
24004	Rai2	retinoic acid induced 2	-0.331507	3.27526	-3.234	0.0077801	0.202155	-2.29011
14623	Gjb6	gap junction protein, beta 6	-0.36299	9.14735	-3.23682	0.00774076	0.202155	-2.52933
20648	Snta1	syntrophin, acidic 1	-0.376166	5.79366	-3.23549	0.00775922	0.202155	-2.53773
434036	Igkv13-85	immunoglobulin kappa chain variable 13-85	-2.08997	-0.0801947	-3.23098	0.00782234	0.202155	-2.5614
225872	Npas4	neuronal PAS domain protein 4	0.998248	0.603604	3.22541	0.00790096	0.203268	-2.5711
320827	Cracd	capping protein inhibiting regulator of actin	0.437956	5.93359	3.22318	0.00793264	0.203268	-2.54796
18739	Pitpnm1	phosphatidylinositol transfer protein, membrane-associated 1	0.259463	5.95338	3.22704	0.0078778	0.203268	-2.54405
66365	Ccdc90b	coiled-coil domain containing 90B	-0.230509	4.74185	-3.22595	0.00789328	0.203268	-2.44572
27226	Pla2g7	phospholipase A2, group VII (platelet-activating factor acetylhydrolase, plasma)	-0.268507	7.9771	-3.22355	0.00792737	0.203268	-2.59462
21916	Tmod1	tropomodulin 1	-0.42706	6.88281	-3.22352	0.00792771	0.203268	-2.60441
77593	Usp45	ubiquitin specific petidase 45	0.194526	5.512	3.2207	0.00796795	0.203641	-2.52518
66078	Tsen34	tRNA splicing endonuclease subunit 34	-0.195061	6.01821	-3.22058	0.00796964	0.203641	-2.57503
15468	Prmt2	protein arginine N-methyltransferase 2	-0.288627	6.1294	-3.21884	0.0079947	0.203994	-2.58569
242662	Rims3	regulating synaptic membrane exocytosis 3	0.859384	3.99848	3.21359	0.00807031	0.204826	-2.34729
382018	Unc13a	unc-13 homolog A	0.761564	4.8219	3.21344	0.00807247	0.204826	-2.43255
72729	Cdc42se2	CDC42 small effector 2	-0.217061	6.69239	-3.21554	0.00804213	0.204826	-2.61316
66273	Aamdc	adipogenesis associated Mth938 domain containing	-0.244688	4.47446	-3.21354	0.00807103	0.204826	-2.44004
22293	Slc45a2	solute carrier family 45, member 2	0.665239	4.77386	3.2111	0.00810658	0.205405	-2.43256
18993	Pou3f3	POU domain, class 3, transcription factor 3	-0.379492	6.45368	-3.20888	0.00813886	0.205648	-2.62011
66141	Ifitm3	interferon induced transmembrane protein 3	-0.467606	7.01179	-3.20945	0.00813061	0.205648	-2.63057
239114	Il17d	interleukin 17D	-0.436075	2.70596	-3.20802	0.00815149	0.205681	-2.30882
66695	Aspn	asporin	1.04722	4.42054	3.20356	0.00821711	0.205885	-2.41502
19296	Pvt1	Pvt1 oncogene	0.708855	2.03625	3.20545	0.00818927	0.205885	-2.35721
13865	Nr2f1	nuclear receptor subfamily 2, group F, member 1	-0.311277	5.71253	-3.20399	0.00821074	0.205885	-2.58692
11630	Crybg1	crystallin beta-gamma domain containing 1	-0.326757	4.58653	-3.20284	0.0082277	0.205885	-2.4769
58250	Chst11	carbohydrate sulfotransferase 11	-0.330387	7.1076	-3.20387	0.00821251	0.205885	-2.64004
216350	Tspan8	tetraspanin 8	-0.340966	5.84175	-3.20469	0.00820035	0.205885	-2.6009
383766	Tldc2	TBC/LysM associated domain containing 2	2.05278	-2.03987	3.19762	0.00830519	0.206968	-3.54316
100503380	Snhg4	small nucleolar RNA host gene 4	0.302191	3.24774	3.19786	0.00830154	0.206968	-2.33247
108927	Lhfp	lipoma HMGIC fusion partner	-0.297144	6.44078	-3.19863	0.00829018	0.206968	-2.63585
246730	Oas1a	2'-5' oligoadenylate synthetase 1A	-0.874872	3.47603	-3.19586	0.00833143	0.207337	-2.38447
26445	Psmb2	proteasome (prosome, macropain) subunit, beta type 2	-0.210095	5.73021	-3.19412	0.00835759	0.207419	-2.60132
239759	Liph	lipase, member H	-0.454764	3.6753	-3.19436	0.00835401	0.207419	-2.39022
84113	Ptov1	prostate tumor over expressed gene 1	-0.165099	6.79903	-3.19214	0.00838741	0.207801	-2.65565
17192	Mbd3	methyl-CpG binding domain protein 3	-0.216915	7.0519	-3.19157	0.0083959	0.207801	-2.66058
20256	Clec11a	C-type lectin domain family 11, member a	0.535504	5.56858	3.18927	0.00843069	0.208378	-2.58517
16431	Itm2a	integral membrane protein 2A	0.506778	6.07443	3.18818	0.00844717	0.208442	-2.60919
170826	Ppargc1b	peroxisome proliferative activated receptor, gamma, coactivator 1 beta	0.431032	3.20765	3.18759	0.00845626	0.208442	-2.34541
100756	Usp30	ubiquitin specific peptidase 30	-0.218613	5.00104	-3.18666	0.00847032	0.208506	-2.53931
208898	Unc13c	unc-13 homolog C	1.27244	3.5495	3.18376	0.00851462	0.209312	-2.3522
240121	Fsd1	fibronectin type 3 and SPRY domain-containing protein	0.683189	4.00646	3.17413	0.00866318	0.210421	-2.41885
17951	Naip5	NLR family, apoptosis inhibitory protein 5	0.438828	3.72673	3.17513	0.0086477	0.210421	-2.40583
15356	Hmgcl	3-hydroxy-3-methylglutaryl-Coenzyme A lyase	-0.239601	5.04101	-3.1775	0.00861084	0.210421	-2.56256
217198	Plekhh3	pleckstrin homology domain containing, family H (with MyTH4 domain) member 3	-0.258931	5.08508	-3.17488	0.00865152	0.210421	-2.57175
67448	Plxdc2	plexin domain containing 2	-0.274902	6.07875	-3.17453	0.00865704	0.210421	-2.66359
65107	Lrp10	low-density lipoprotein receptor-related protein 10	-0.292491	7.1608	-3.17835	0.0085977	0.210421	-2.68434
67224	Med29	mediator complex subunit 29	-0.349014	3.48518	-3.17407	0.00866412	0.210421	-2.39682
14645	Glul	glutamate-ammonia ligase (glutamine synthetase)	-0.564224	10.1738	-3.17925	0.00858381	0.210421	-2.58739
246190	Otoa	otoancorin	-0.689035	6.15308	-3.17614	0.00863194	0.210421	-2.66166
13849	Ephx1	epoxide hydrolase 1, microsomal	-0.330698	7.36797	-3.17261	0.00868686	0.210612	-2.69356
320736	Vstm4	V-set and transmembrane domain containing 4	-0.379307	5.20509	-3.17208	0.00869522	0.210612	-2.59681
19823	Rnf7	ring finger protein 7	-0.21181	6.54314	-3.17038	0.00872188	0.210976	-2.68743
56307	Metap2	methionine aminopeptidase 2	0.249575	8.01961	3.16858	0.00875005	0.211095	-2.68758
75600	Calml4	calmodulin-like 4	-0.402952	3.49455	-3.16922	0.0087401	0.211095	-2.40981
208820	Triqk	triple QxxK/R motif containing	0.51507	2.6092	3.16766	0.00876452	0.211163	-2.36919
18187	Nrp2	neuropilin 2	0.387546	7.14867	3.16435	0.00881695	0.211864	-2.70313
104383	Rcor2	REST corepressor 2	0.312672	3.84111	3.16492	0.00880777	0.211864	-2.43119
13185	Vps26c	VPS26 endosomal protein sorting factor C	-0.166139	5.8572	-3.16218	0.00885135	0.212409	-2.66398
100503499	NA	NA	-0.441963	3.60545	-3.16023	0.00888237	0.212591	-2.44129
18159	Nppc	natriuretic peptide type C	-1.05391	-0.263247	-3.16056	0.0088771	0.212591	-2.75731
243510	Ccdc142	coiled-coil domain containing 142	0.364011	3.39299	3.15759	0.00892463	0.21276	-2.40317
72475	Ssbp3	single-stranded DNA binding protein 3	-0.229193	7.00246	-3.15766	0.00892349	0.21276	-2.71955
234076	Tmco3	transmembrane and coiled-coil domains 3	-0.237523	6.2871	-3.15781	0.00892117	0.21276	-2.69932
110639	Prps2	phosphoribosyl pyrophosphate synthetase 2	0.23262	5.03606	3.15218	0.00901188	0.213997	-2.59106
103140	Gstt3	glutathione S-transferase, theta 3	-0.431151	4.70137	-3.15312	0.00899677	0.213997	-2.57295
54352	Irx5	Iroquois homeobox 5	-0.441565	5.24244	-3.15277	0.00900235	0.213997	-2.63828
70979	Fancd2os	Fancd2 opposite strand	1.0875	-0.215635	3.14549	0.00912092	0.216303	-2.95217
19164	Psen1	presenilin 1	-0.203959	6.45078	-3.14387	0.00914759	0.216523	-2.72979
320751	D830014E11Rik	RIKEN cDNA D830014E11 gene	-0.355473	4.15232	-3.14348	0.00915406	0.216523	-2.5251
241075	Plekhm3	pleckstrin homology domain containing, family M, member 3	0.22199	5.95081	3.14221	0.00917493	0.216734	-2.69455
237360	Adamts14	a disintegrin-like and metallopeptidase (reprolysin type) with thrombospondin type 1 motif, 14	0.815071	2.305	3.13528	0.00929008	0.216912	-2.42849
654803	B130055M24Rik	RIKEN cDNA B130055M24 gene	0.366797	3.0226	3.14031	0.00920642	0.216912	-2.41492
68201	Ccdc34	coiled-coil domain containing 34	0.263691	5.12794	3.14072	0.00919957	0.216912	-2.62402
20818	Srprb	signal recognition particle receptor, B subunit	-0.165453	6.01006	-3.13704	0.00926064	0.216912	-2.71744
66830	Nacc1	nucleus accumbens associated 1, BEN and BTB (POZ) domain containing	-0.189239	6.97432	-3.13743	0.0092541	0.216912	-2.75417
66290	Atp6v1g1	ATPase, H+ transporting, lysosomal V1 subunit G1	-0.236081	5.11514	-3.13957	0.00921867	0.216912	-2.63832
104252	Cdc42ep2	CDC42 effector protein (Rho GTPase binding) 2	-0.320729	4.06926	-3.13595	0.00927882	0.216912	-2.52657
80285	Parp9	poly (ADP-ribose) polymerase family, member 9	-0.421099	5.28403	-3.13814	0.00924243	0.216912	-2.66614
268709	Fam107a	family with sequence similarity 107, member A	-0.494686	7.66936	-3.13595	0.00927883	0.216912	-2.75278
70377	Derl3	Der1-like domain family, member 3	-0.550147	1.88875	-3.13277	0.0093321	0.217613	-2.43465
242702	Myom3	myomesin family, member 3	1.41021	3.60194	3.13129	0.00935694	0.217912	-2.43492
235330	Ttc12	tetratricopeptide repeat domain 12	-0.296553	3.60766	-3.12785	0.00941513	0.218986	-2.48622
105837	Mtbp	Mdm2, transformed 3T3 cell double minute p53 binding protein	0.3423	3.2826	3.12552	0.00945466	0.219063	-2.45059
269356	Slc4a11	solute carrier family 4, sodium bicarbonate transporter-like, member 11	-0.678576	9.95749	-3.12575	0.00945072	0.219063	-2.68798
271887	Rbbp8nl	RBBP8 N-terminal like	-0.748599	0.0454735	-3.12647	0.00943838	0.219063	-2.66228
12021	Bard1	BRCA1 associated RING domain 1	0.512408	3.20405	3.12378	0.00948432	0.21919	-2.44523
11732	Ank	progressive ankylosis	-0.306195	7.72033	-3.12389	0.00948232	0.21919	-2.77286
100502594	NA	NA	0.56313	1.65591	3.11968	0.00955452	0.220101	-2.51501
67511	Tmed9	transmembrane p24 trafficking protein 9	-0.158618	6.64579	-3.11935	0.0095601	0.220101	-2.77918
66861	Dnajc10	DnaJ heat shock protein family (Hsp40) member C10	-0.174977	6.84775	-3.12058	0.00953902	0.220101	-2.78127
57329	Otor	otoraplin	-0.527232	6.51908	-3.11863	0.00957249	0.220107	-2.77321
224697	Adamts10	a disintegrin-like and metallopeptidase (reprolysin type) with thrombospondin type 1 motif, 10	0.365061	6.44238	3.11759	0.00959044	0.22024	-2.76613
320302	Glt28d2	glycosyltransferase 28 domain containing 2	-0.34542	3.5017	-3.11496	0.00963592	0.221005	-2.49738
214901	Chtf18	CTF18, chromosome transmission fidelity factor 18	0.396164	3.19247	3.11144	0.00969727	0.221572	-2.46745
18984	Por	cytochrome p450 oxidoreductase	-0.327154	7.0939	-3.11193	0.00968867	0.221572	-2.80005
71912	Jsrp1	junctional sarcoplasmic reticulum protein 1	-0.733074	2.07871	-3.11203	0.00968685	0.221572	-2.45457
20346	Sema3a	sema domain, immunoglobulin domain (Ig), short basic domain, secreted, (semaphorin) 3A	0.6219	3.46686	3.1083	0.00975223	0.221711	-2.47913
19362	Rad51ap1	RAD51 associated protein 1	0.53652	3.26186	3.10875	0.00974426	0.221711	-2.47348
216543	Cep68	centrosomal protein 68	0.232729	5.01929	3.10968	0.00972796	0.221711	-2.65684
12828	Col4a3	collagen, type IV, alpha 3	-0.509339	3.90146	-3.11018	0.00971914	0.221711	-2.55125
52187	Rragd	Ras-related GTP binding D	-0.196074	5.90024	-3.10332	0.00984002	0.223147	-2.77003
230837	Asap3	ArfGAP with SH3 domain, ankyrin repeat and PH domain 3	-0.299632	5.58098	-3.1038	0.00983156	0.223147	-2.74889
100503802	Gm10419	predicted gene 10419	0.541977	3.22932	3.10018	0.00989577	0.223852	-2.48526
14584	Gfpt2	glutamine fructose-6-phosphate transaminase 2	-0.281859	4.48457	-3.10018	0.00989566	0.223852	-2.62795
100038548	Gm10521	predicted gene 10521	0.696732	1.70537	3.09705	0.00995167	0.223926	-2.52769
100041490	Gm20875	predicted gene, 20875	0.500568	4.2934	3.0981	0.00993293	0.223926	-2.58793
74199	Vit	vitrin	0.435829	4.29788	3.09584	0.00997327	0.223926	-2.58452
67064	Chmp1b	charged multivesicular body protein 1B	-0.192897	5.73819	-3.09488	0.00999059	0.223926	-2.77181
21452	Tcn2	transcobalamin 2	-0.346972	7.61949	-3.09426	0.0100018	0.223926	-2.82672
20821	Trim21	tripartite motif-containing 21	-0.382256	4.47643	-3.09382	0.0100097	0.223926	-2.6433
16373	Irx3	Iroquois related homeobox 3	-0.40057	6.30743	-3.09553	0.009979	0.223926	-2.81467
53868	Rab25	RAB25, member RAS oncogene family	-0.430204	3.47766	-3.0988	0.00992044	0.223926	-2.51895
100040447	1700036A12Rik	RIKEN cDNA 1700036A12 gene	-1.08021	-1.59282	-3.0938	0.0100101	0.223926	-3.28004
17968	Ncam2	neural cell adhesion molecule 2	0.985359	3.66083	3.09262	0.0100314	0.224125	-2.51147
57431	Dnajc4	DnaJ heat shock protein family (Hsp40) member C4	-0.246046	4.47803	-3.09028	0.0100736	0.224515	-2.64461
140494	Atp6v0a4	ATPase, H+ transporting, lysosomal V0 subunit A4	-0.386872	2.65536	-3.09036	0.0100722	0.224515	-2.48896
66190	Acer3	alkaline ceramidase 3	0.261716	4.68318	3.08792	0.0101166	0.225197	-2.65845
381644	Cep135	centrosomal protein 135	0.276207	4.1872	3.08496	0.0101706	0.225814	-2.60378
14977	Slc39a7	solute carrier family 39 (zinc transporter), member 7	-0.175582	7.6239	-3.08436	0.0101817	0.225814	-2.84399
12850	Coq7	demethyl-Q 7	-0.242466	5.05636	-3.08446	0.0101798	0.225814	-2.72458
72395	2610028E06Rik	RIKEN cDNA 2610028E06 gene	3.5227	-1.35512	3.07632	0.0103302	0.226068	-3.62521
229841	Cenpe	centromere protein E	0.591925	5.38881	3.08296	0.0102074	0.226068	-2.73854
100740	AI839979	expressed sequence AI839979	0.378629	2.70289	3.07924	0.010276	0.226068	-2.50141
432582	Ccdc92b	coiled-coil domain containing 92B	0.33759	4.04027	3.07945	0.010272	0.226068	-2.5927
72935	Ddx41	DEAD box helicase 41	-0.177189	5.82617	-3.07721	0.0103135	0.226068	-2.81083
66939	Aagab	alpha- and gamma-adaptin binding protein	-0.17773	5.89466	-3.08147	0.0102347	0.226068	-2.80839
11852	Rhob	ras homolog family member B	-0.198753	7.24216	-3.07658	0.0103253	0.226068	-2.86114
67268	Myl12a	myosin, light chain 12A, regulatory, non-sarcomeric	-0.283629	6.20269	-3.07741	0.0103099	0.226068	-2.83671
329828	Myorg	myogenesis regulating glycosidase (putative)	-0.308918	4.89076	-3.07824	0.0102944	0.226068	-2.71593
219151	Scara3	scavenger receptor class A, member 3	-0.443445	7.37949	-3.07781	0.0103024	0.226068	-2.85879
268527	Greb1	gene regulated by estrogen in breast cancer protein	-0.883112	2.19111	-3.07955	0.0102701	0.226068	-2.50237
238673	Zfp367	zinc finger protein 367	0.223368	5.28994	3.07286	0.0103946	0.226658	-2.75445
381110	Rmdn2	regulator of microtubule dynamics 2	-0.298832	3.38906	-3.07348	0.0103831	0.226658	-2.5512
101100	Ttll3	tubulin tyrosine ligase-like family, member 3	-0.317193	5.24889	-3.07378	0.0103774	0.226658	-2.77045
386750	Slitrk3	SLIT and NTRK-like family, member 3	0.638323	4.28434	3.07055	0.010438	0.226778	-2.61789
12169	Bmx	BMX non-receptor tyrosine kinase	0.469458	3.46889	3.07007	0.0104471	0.226778	-2.54602
20587	Smarcb1	SWI/SNF related, matrix associated, actin dependent regulator of chromatin, subfamily b, member 1	-0.188019	5.67832	-3.07156	0.0104191	0.226778	-2.80825
228846	D630003M21Rik	RIKEN cDNA D630003M21 gene	-0.401663	4.84439	-3.06924	0.0104626	0.226778	-2.72904
12879	Cys1	cystin 1	-0.480563	3.73602	-3.06938	0.01046	0.226778	-2.58997
242523	Dmrta1	doublesex and mab-3 related transcription factor like family A1	-0.718993	1.32897	-3.06805	0.0104851	0.226994	-2.59308
100434	Slc44a1	solute carrier family 44, member 1	-0.284298	6.65157	-3.06662	0.0105122	0.227308	-2.87223
225745	Haus1	HAUS augmin-like complex, subunit 1	0.273877	3.46802	3.06476	0.0105474	0.227799	-2.56182
78073	6720468P15Rik	RIKEN cDNA 6720468P15 gene	0.956494	0.148593	3.05891	0.0106592	0.228311	-2.94666
777655	Ighj3	immunoglobulin heavy joining 3	0.926349	-0.170114	3.0594	0.0106498	0.228311	-2.95521
66373	Lsm5	LSM5 homolog, U6 small nuclear RNA and mRNA degradation associated	0.705637	1.37175	3.05961	0.0106457	0.228311	-2.61669
100861990	NA	NA	0.65294	1.23369	3.05903	0.0106568	0.228311	-2.64551
52551	Sgta	small glutamine-rich tetratricopeptide repeat (TPR)-containing, alpha	-0.15972	6.52554	-3.05953	0.0106472	0.228311	-2.87874
69581	Rhou	ras homolog family member U	-0.210788	6.69265	-3.06098	0.0106194	0.228311	-2.88341
11551	Adra2a	adrenergic receptor, alpha 2a	-0.57189	4.55012	-3.06062	0.0106263	0.228311	-2.72329
22346	Vhl	von Hippel-Lindau tumor suppressor	-0.20978	5.18853	-3.05779	0.0106806	0.228336	-2.78068
66374	2310011J03Rik	RIKEN cDNA 2310011J03 gene	-0.245068	5.34926	-3.05754	0.0106856	0.228336	-2.80224
11799	Birc5	baculoviral IAP repeat-containing 5	0.503013	5.01406	3.0509	0.010814	0.229684	-2.76347
338523	Kdm7a	lysine (K)-specific demethylase 7A	0.226472	6.65831	3.05172	0.0107982	0.229684	-2.8912
65106	Arl6ip5	ADP-ribosylation factor-like 6 interacting protein 5	-0.172684	7.15999	-3.0504	0.0108239	0.229684	-2.90657
209200	Dtx3l	deltex 3-like, E3 ubiquitin ligase	-0.313655	5.2996	-3.05259	0.0107813	0.229684	-2.80872
16764	Aff3	AF4/FMR2 family, member 3	-0.37646	5.85096	-3.05256	0.0107818	0.229684	-2.85719
76192	Abhd12	abhydrolase domain containing 12	-0.398504	8.34995	-3.05036	0.0108246	0.229684	-2.88338
170461	Stard6	StAR-related lipid transfer (START) domain containing 6	0.99366	-0.446883	3.04882	0.0108547	0.230054	-3.07075
17179	Matk	megakaryocyte-associated tyrosine kinase	0.601743	3.43294	3.04618	0.0109063	0.230568	-2.58016
106840	Unc119b	unc-119 lipid binding chaperone B	-0.188396	6.11138	-3.04499	0.0109298	0.230568	-2.88388
24060	Slc35a1	solute carrier family 35 (CMP-sialic acid transporter), member 1	-0.259117	4.90359	-3.04502	0.0109292	0.230568	-2.77345
14369	Fzd7	frizzled class receptor 7	-0.388083	6.2096	-3.04641	0.0109018	0.230568	-2.89152
11536	Gpr182	G protein-coupled receptor 182	-0.537198	3.82114	-3.04405	0.0109483	0.23069	-2.64385
12772	Ccr2	chemokine (C-C motif) receptor 2	0.426897	5.88247	3.04163	0.0109961	0.23117	-2.86096
233280	Nipa1	non imprinted in Prader-Willi/Angelman syndrome 1 homolog (human)	0.383854	4.62295	3.04112	0.0110063	0.23117	-2.72489
100862094	NA	NA	0.32762	5.4284	3.04021	0.0110244	0.23117	-2.79974
67661	Ift172	intraflagellar transport 172	0.243129	6.10324	3.03915	0.0110454	0.23117	-2.8841
26396	Map2k2	mitogen-activated protein kinase kinase 2	-0.19128	6.55713	-3.04084	0.0110118	0.23117	-2.91364
209456	Trp53bp2	transformation related protein 53 binding protein 2	-0.341534	6.17479	-3.03904	0.0110476	0.23117	-2.90205
16011	Igfbp5	insulin-like growth factor binding protein 5	-0.403989	10.4718	-3.0382	0.0110643	0.231253	-2.8152
243755	Slc13a4	solute carrier family 13 (sodium/sulfate symporters), member 4	-0.516994	7.11109	-3.03634	0.0111014	0.231763	-2.93237
66425	Pcp4l1	Purkinje cell protein 4-like 1	0.579244	5.65499	3.03442	0.0111399	0.2323	-2.8285
170757	Adgrl4	adhesion G protein-coupled receptor L4	0.413535	4.62048	3.03319	0.0111646	0.232547	-2.71396
68128	Fam120aos	family with sequence similarity 120A, opposite strand	-0.260679	4.73016	-3.03209	0.0111868	0.232742	-2.76785
72937	NA	NA	0.576881	1.5506	3.03026	0.0112238	0.233245	-2.64725
244550	Podnl1	podocan-like 1	0.512061	3.01594	3.02856	0.0112582	0.233424	-2.58467
14403	Gabrd	gamma-aminobutyric acid (GABA) A receptor, subunit delta	-0.995562	-1.17933	-3.02874	0.0112545	0.233424	-3.16777
432986	Gm5477	type II keratin Kb16P	2.53033	-2.2681	3.02671	0.0112959	0.233939	-3.70787
70584	Pak4	p21 (RAC1) activated kinase 4	-0.295609	5.0672	-3.02412	0.0113486	0.234762	-2.83322
329152	Hecw2	HECT, C2 and WW domain containing E3 ubiquitin protein ligase 2	0.515434	4.5604	3.0191	0.0114518	0.23502	-2.73608
18707	Pik3cd	phosphatidylinositol-4,5-bisphosphate 3-kinase catalytic subunit delta	0.331437	6.45729	3.02148	0.0114028	0.23502	-2.932
66375	Dhrs7	dehydrogenase/reductase (SDR family) member 7	-0.18649	6.03006	-3.02	0.0114332	0.23502	-2.92182
18483	Palm	paralemmin	-0.202879	6.49249	-3.0206	0.0114209	0.23502	-2.94514
67198	Spats2l	spermatogenesis associated, serine-rich 2-like	-0.457561	4.59895	-3.01938	0.011446	0.23502	-2.78465
21956	Tnnt2	troponin T2, cardiac	-0.774691	1.67694	-3.0221	0.01139	0.23502	-2.6026
17858	Mx2	MX dynamin-like GTPase 2	-0.964936	2.50446	-3.02197	0.0113927	0.23502	-2.58966
239188	Enox1	ecto-NOX disulfide-thiol exchanger 1	0.694993	3.57978	3.01693	0.0114967	0.235063	-2.63194
16580	Kifc5b	kinesin family member C5B	0.427983	3.52808	3.01686	0.0114982	0.235063	-2.64648
114679	Selenom	selenoprotein M	-0.277564	6.07552	-3.01587	0.0115186	0.235063	-2.93426
231832	Tmem184a	transmembrane protein 184a	-0.444874	3.61313	-3.0181	0.0114725	0.235063	-2.66859
667597	BC023105	cDNA sequence BC023105	-1.29281	0.089973	-3.01595	0.0115171	0.235063	-2.82517
246086	Onecut3	one cut domain, family member 3	1.76965	-1.05066	3.01519	0.0115327	0.235086	-3.38105
213570	Ighv1-78	immunoglobulin heavy variable 1-78	-1.40948	-0.454377	-3.01431	0.0115512	0.235198	-2.93999
69605	Lnpk	lunapark, ER junction formation factor	0.251888	5.91825	3.00966	0.0116483	0.23691	-2.91876
12695	Patj	PATJ, crumbs cell polarity complex component	-0.277265	5.05318	-3.00824	0.0116782	0.237252	-2.85265
60440	Iigp1	interferon inducible GTPase 1	-1.0871	4.5794	-3.00757	0.0116923	0.237272	-2.81732
71562	Afmid	arylformamidase	0.510677	3.168	3.00662	0.0117122	0.237411	-2.63198
67313	Inava	innate immunity activator	-0.388137	3.87784	-3.00512	0.011744	0.23779	-2.72873
75613	Med25	mediator complex subunit 25	-0.21413	5.48959	-3.00448	0.0117575	0.237797	-2.9026
170942	Erdr1	erythroid differentiation regulator 1	1.49373	5.94871	3.00321	0.0117846	0.237848	-2.89597
16534	Kcnn4	potassium intermediate/small conductance calcium-activated channel, subfamily N, member 4	0.48131	4.68396	3.00251	0.0117993	0.237848	-2.80076
231672	Fbxw8	F-box and WD-40 domain protein 8	-0.299076	6.75905	-3.00272	0.0117949	0.237848	-2.98643
229593	Golph3l	golgi phosphoprotein 3-like	-0.197614	5.40175	-3.00145	0.0118219	0.238039	-2.90275
74356	4931428F04Rik	RIKEN cDNA 4931428F04 gene	0.42125	2.7734	2.99928	0.0118683	0.238042	-2.62088
66314	Tpd52l2	tumor protein D52-like 2	-0.203774	6.15918	-2.99929	0.0118681	0.238042	-2.96706
56374	Tmem59	transmembrane protein 59	-0.209321	7.6465	-2.99837	0.0118877	0.238042	-2.99345
29810	Bag3	BCL2-associated athanogene 3	-0.263461	6.6369	-3.00008	0.0118512	0.238042	-2.98713
64144	Mllt1	myeloid/lymphoid or mixed-lineage leukemia; translocated to, 1	-0.285666	5.51892	-2.99888	0.0118769	0.238042	-2.92082
17933	Myt1l	myelin transcription factor 1-like	0.647553	4.52832	2.99769	0.0119024	0.238074	-2.75864
56418	Ykt6	YKT6 v-SNARE homolog (S. cerevisiae)	-0.175633	6.74408	-2.99704	0.0119162	0.238088	-2.99446
12287	Cacna1b	calcium channel, voltage-dependent, N type, alpha 1B subunit	1.22883	2.17964	2.99433	0.0119747	0.238482	-2.66326
69742	Tm2d2	TM2 domain containing 2	-0.203746	5.33089	-2.99419	0.0119778	0.238482	-2.9003
207740	Ubald1	UBA-like domain containing 1	-0.210808	5.25969	-2.99369	0.0119885	0.238482	-2.89836
64058	Perp	PERP, TP53 apoptosis effector	-0.307697	5.34719	-2.99451	0.0119707	0.238482	-2.91111
219134	Shisa2	shisa family member 2	-0.312329	4.73376	-2.99285	0.0120066	0.23858	-2.84228
13870	Ercc1	excision repair cross-complementing rodent repair deficiency, complementation group 1	-0.248285	4.15111	-2.99179	0.0120297	0.238777	-2.76967
27221	Chaf1a	chromatin assembly factor 1, subunit A (p150)	0.356771	4.85579	2.99117	0.0120431	0.238782	-2.84464
100861766	Gm16755	predicted gene, 16755	1.46377	-1.25376	2.98061	0.0122746	0.238867	-3.43145
17005	Ltk	leukocyte tyrosine kinase	0.76497	2.11907	2.98288	0.0122244	0.238867	-2.65732
210417	Thsd7b	thrombospondin, type I, domain containing 7B	0.548677	3.93297	2.98016	0.0122844	0.238867	-2.7312
13349	Ackr1	atypical chemokine receptor 1 (Duffy blood group)	0.480096	4.25371	2.98166	0.0122513	0.238867	-2.77077
73173	Pcdh18	protocadherin 18	0.47961	4.43889	2.98559	0.0121647	0.238867	-2.78895
18005	Nek2	NIMA (never in mitosis gene a)-related expressed kinase 2	0.397787	4.32295	2.98307	0.0122203	0.238867	-2.77773
70974	Pgm2l1	phosphoglucomutase 2-like 1	0.311286	6.98348	2.9876	0.0121209	0.238867	-3.00815
233876	Hirip3	HIRA interacting protein 3	0.234618	5.1943	2.98735	0.0121263	0.238867	-2.88743
20813	Srp14	signal recognition particle 14	-0.157342	6.51993	-2.98502	0.0121773	0.238867	-3.00887
66119	Tomm6	translocase of outer mitochondrial membrane 6	-0.198237	5.83553	-2.98116	0.0122624	0.238867	-2.97838
20597	Smpd1	sphingomyelin phosphodiesterase 1, acid lysosomal	-0.220305	6.05744	-2.98601	0.0121557	0.238867	-2.98342
14797	Tle5	TLE family member 5, transcriptional modulator	-0.242228	8.93575	-2.98192	0.0122456	0.238867	-2.98004
20652	Soat1	sterol O-acyltransferase 1	-0.32869	6.06034	-2.98334	0.0122143	0.238867	-2.9937
19419	Rasgrp1	RAS guanyl releasing protein 1	-0.350664	4.98247	-2.98075	0.0122714	0.238867	-2.89279
16517	Kcnj16	potassium inwardly-rectifying channel, subfamily J, member 16	-0.365327	6.86779	-2.98705	0.0121329	0.238867	-3.01671
66214	Rgcc	regulator of cell cycle	-0.404818	4.58549	-2.98216	0.0122402	0.238867	-2.84107
100124467	Mir568	microRNA 568	-0.436047	3.74716	-2.98021	0.0122834	0.238867	-2.73176
54377	Cacng4	calcium channel, voltage-dependent, gamma subunit 4	-0.583922	1.90936	-2.98055	0.0122759	0.238867	-2.65368
73251	Setd7	SET domain containing (lysine methyltransferase) 7	-0.194095	7.7918	-2.9783	0.0123258	0.239417	-3.02538
381813	Prmt8	protein arginine N-methyltransferase 8	0.55227	2.78348	2.97622	0.012372	0.240023	-2.65749
12545	Cdc7	cell division cycle 7 (S. cerevisiae)	0.414666	3.87616	2.97511	0.0123968	0.240023	-2.74966
268291	Rnf217	ring finger protein 217	-0.355172	3.3322	-2.97534	0.0123918	0.240023	-2.71087
74359	4931414P19Rik	RIKEN cDNA 4931414P19 gene	0.341524	2.74101	2.97263	0.0124525	0.240846	-2.66157
66468	Ska1	spindle and kinetochore associated complex subunit 1	0.582394	2.19848	2.972	0.0124666	0.240862	-2.66192
51792	Ppp2r1a	protein phosphatase 2, regulatory subunit A, alpha	-0.182369	8.01232	-2.97119	0.0124848	0.240957	-3.03271
242425	Gabbr2	gamma-aminobutyric acid (GABA) B receptor, 2	0.555228	5.58142	2.97037	0.0125032	0.241056	-2.94646
14461	Gata2	GATA binding protein 2	-0.335014	5.40488	-2.96913	0.0125313	0.241084	-2.95644
109218	Tmem139	transmembrane protein 139	-0.60744	0.426294	-2.96947	0.0125235	0.241084	-2.81899
319650	A430108G06Rik	RIKEN cDNA A430108G06 gene	1.0783	-1.48497	2.96778	0.0125617	0.241361	-3.3699
235584	Dusp7	dual specificity phosphatase 7	-0.249572	5.36085	-2.96732	0.0125723	0.241361	-2.95849
13614	Edn1	endothelin 1	0.884194	2.58114	2.96541	0.0126155	0.241934	-2.66853
216345	Zfc3h1	zinc finger, C3H1-type containing	0.216876	6.5325	2.96439	0.0126389	0.242127	-3.03862
110834	Chrna3	cholinergic receptor, nicotinic, alpha polypeptide 3	1.7277	-0.210528	2.9631	0.0126681	0.242176	-3.18984
66725	Lrrk2	leucine-rich repeat kinase 2	0.240884	5.59622	2.96363	0.0126561	0.242176	-2.97219
77056	Tmco4	transmembrane and coiled-coil domains 4	-0.324111	4.78701	-2.96175	0.0126992	0.242514	-2.90674
80979	Slc26a5	solute carrier family 26, member 5	0.659578	2.32667	2.96079	0.0127211	0.242678	-2.67812
21827	Thbs3	thrombospondin 3	0.692946	2.85879	2.95809	0.0127831	0.242931	-2.68467
27054	Sec23b	SEC23 homolog B, COPII coat complex component	-0.190304	6.20096	-2.95791	0.0127873	0.242931	-3.04047
16998	Ltbp3	latent transforming growth factor beta binding protein 3	-0.217239	7.53666	-2.95908	0.0127603	0.242931	-3.06343
54607	Socs6	suppressor of cytokine signaling 6	-0.311705	5.40482	-2.95788	0.0127879	0.242931	-2.98099
50765	Tfr2	transferrin receptor 2	0.714922	2.75991	2.95678	0.0128134	0.24316	-2.68896
106877	Afap1l1	actin filament associated protein 1-like 1	-0.36295	6.80419	-2.95578	0.0128364	0.243342	-3.06912
67106	Zbtb8os	zinc finger and BTB domain containing 8 opposite strand	-0.291848	2.90714	-2.95428	0.0128713	0.243749	-2.70701
100039781	Hrct1	histidine rich carboxyl terminus 1	-0.734156	0.763123	-2.95339	0.012892	0.243886	-2.80958
68646	Nadk2	NAD kinase 2, mitochondrial	0.266898	5.70522	2.95093	0.0129493	0.244205	-3.00667
20874	Slk	STE20-like kinase	0.205824	7.26736	2.95159	0.0129339	0.244205	-3.07546
67887	Saraf	store-operated calcium entry-associated regulatory factor	-0.178609	7.70411	-2.95148	0.0129364	0.244205	-3.07387
21334	Tac2	tachykinin 2	2.08422	-0.577422	2.94524	0.0130827	0.24437	-3.29219
98741	Kcnb2	potassium voltage gated channel, Shab-related subfamily, member 2	1.33931	3.31868	2.94822	0.0130126	0.24437	-2.71056
78016	Ccdc150	coiled-coil domain containing 150	0.757242	0.992348	2.94417	0.0131081	0.24437	-2.79427
69387	Dnajb13	DnaJ heat shock protein family (Hsp40) member B13	0.633917	2.86298	2.94446	0.0131013	0.24437	-2.70734
16319	Incenp	inner centromere protein	0.419146	6.19432	2.94808	0.013016	0.24437	-3.04367
98766	Ubac1	ubiquitin associated domain containing 1	0.310587	6.10414	2.94678	0.0130465	0.24437	-3.0457
103236	Csnk1g2	casein kinase 1, gamma 2	-0.167491	7.24525	-2.94796	0.0130189	0.24437	-3.08463
75452	Ascc2	activating signal cointegrator 1 complex subunit 2	-0.18902	5.23669	-2.94311	0.0131331	0.24437	-2.9869
78586	Srbd1	S1 RNA binding domain 1	-0.224527	4.65821	-2.94792	0.0130197	0.24437	-2.90835
26611	Rcn2	reticulocalbin 2	-0.225793	6.52725	-2.94487	0.0130915	0.24437	-3.07854
226519	Lamc1	laminin, gamma 1	-0.237136	7.70435	-2.94472	0.0130951	0.24437	-3.08569
241639	Fermt1	fermitin family member 1	-0.669949	1.85706	-2.94659	0.0130509	0.24437	-2.69819
24110	Usp18	ubiquitin specific peptidase 18	-0.745013	3.60071	-2.94334	0.0131277	0.24437	-2.80647
208084	Pif1	PIF1 5'-to-3' DNA helicase	0.564468	3.18512	2.94082	0.0131876	0.245109	-2.73295
68044	Chac2	ChaC, cation transport regulator 2	0.340635	3.73369	2.9403	0.0131998	0.245109	-2.78912
94249	Slc24a3	solute carrier family 24 (sodium/potassium/calcium exchanger), member 3	0.418477	4.66702	2.93819	0.0132502	0.245793	-2.9056
17345	Mki67	antigen identified by monoclonal antibody Ki 67	0.649021	7.91594	2.93544	0.0133161	0.246371	-3.09351
12933	Crmp1	collapsin response mediator protein 1	0.480964	3.96944	2.93569	0.0133101	0.246371	-2.80304
72886	Yju2	YJU2 splicing factor	-0.219072	3.89674	-2.93519	0.0133221	0.246371	-2.82635
13043	Cttn	cortactin	-0.159054	7.31837	-2.93195	0.0134002	0.247563	-3.11208
78558	Htra3	HtrA serine peptidase 3	0.593685	4.33854	2.93078	0.0134284	0.247596	-2.87795
17974	Nck2	non-catalytic region of tyrosine kinase adaptor protein 2	-0.229183	5.49899	-2.93075	0.0134293	0.247596	-3.03816
106618	Wdr90	WD repeat domain 90	0.364194	4.25199	2.92999	0.0134476	0.247682	-2.85955
100862368	Gm21680	predicted gene, 21680	1.10616	-1.1461	2.92599	0.0135449	0.24843	-3.42142
105387	Akr1c14	aldo-keto reductase family 1, member C14	0.902341	1.72267	2.92764	0.0135048	0.24843	-2.7936
100504252	NA	NA	0.860377	-0.0289948	2.92661	0.0135298	0.24843	-3.05683
105827	Amigo2	adhesion molecule with Ig like domain 2	0.851913	3.66991	2.92551	0.0135567	0.24843	-2.78239
56085	Ubqln1	ubiquilin 1	-0.150969	7.40031	-2.92648	0.0135331	0.24843	-3.12114
94063	Mrpl16	mitochondrial ribosomal protein L16	-0.251916	4.42102	-2.92458	0.0135794	0.248596	-2.91282
16590	Kit	KIT proto-oncogene receptor tyrosine kinase	-0.322208	5.98711	-2.92282	0.0136227	0.248885	-3.09278
12124	Bik	BCL2-interacting killer	-0.393612	2.14118	-2.92325	0.0136119	0.248885	-2.73048
11440	Chrna6	cholinergic receptor, nicotinic, alpha polypeptide 6	1.66633	3.04035	2.92081	0.0136722	0.249538	-2.73516
211577	Mrgprf	MAS-related GPR, member F	0.761375	2.01934	2.91697	0.0137671	0.249958	-2.75097
102657	Cd276	CD276 antigen	0.456974	3.76721	2.91915	0.0137132	0.249958	-2.81433
68178	Cgnl1	cingulin-like 1	0.332113	6.89505	2.91661	0.013776	0.249958	-3.13037
12868	Cox8a	cytochrome c oxidase subunit 8A	-0.200415	7.19337	-2.91854	0.0137283	0.249958	-3.13588
17750	Mt2	metallothionein 2	-0.607631	5.78049	-2.91654	0.0137779	0.249958	-3.09638
99439	Duox1	dual oxidase 1	-1.1906	-1.5919	-2.91696	0.0137673	0.249958	-3.38012
11840	Arf1	ADP-ribosylation factor 1	-0.149552	8.41974	-2.91466	0.0138245	0.250554	-3.11715
74277	Chic2	cysteine-rich hydrophobic domain 2	-0.312972	4.36499	-2.91394	0.0138424	0.250628	-2.931
18578	Pde4b	phosphodiesterase 4B, cAMP specific	-0.253666	5.77992	-2.91127	0.0139093	0.251588	-3.0925
245026	Col6a6	collagen, type VI, alpha 6	1.26336	0.1146	2.91059	0.0139264	0.251646	-3.08882
11789	Apc	APC, WNT signaling pathway regulator	0.297353	7.70583	2.90964	0.0139503	0.251828	-3.14502
14406	Gabrg2	gamma-aminobutyric acid (GABA) A receptor, subunit gamma 2	1.71657	3.06626	2.9075	0.0140043	0.252087	-2.75394
12905	Cradd	CASP2 and RIPK1 domain containing adaptor with death domain	-0.371415	3.37417	-2.90807	0.0139898	0.252087	-2.81849
27400	Hsd17b6	hydroxysteroid (17-beta) dehydrogenase 6	-0.614743	1.37121	-2.90741	0.0140064	0.252087	-2.77381
100503120	A930006K02Rik	RIKEN cDNA A930006K02 gene	0.477962	1.57637	2.90641	0.0140317	0.252293	-2.79185
56357	Ivd	isovaleryl coenzyme A dehydrogenase	-0.297451	6.47819	-2.90579	0.0140476	0.252329	-3.14416
11843	Arf4	ADP-ribosylation factor 4	-0.216501	7.11648	-2.90413	0.0140896	0.252832	-3.16083
192970	Dhrs11	dehydrogenase/reductase (SDR family) member 11	0.453897	5.21515	2.90265	0.0141273	0.253259	-3.04159
192194	Btnl10	butyrophilin-like 10	0.746761	2.89204	2.90032	0.0141868	0.253323	-2.77721
12054	Bcl7b	B cell CLL/lymphoma 7B	-0.225008	5.67965	-2.90089	0.0141722	0.253323	-3.10121
14238	Foxf2	forkhead box F2	-0.494627	3.8529	-2.90066	0.014178	0.253323	-2.88868
16840	Cnmd	chondromodulin	-0.576223	7.70338	-2.90119	0.0141644	0.253323	-3.16007
73895	4930431P03Rik	RIKEN cDNA 4930431P03 gene	0.759093	-0.0261568	2.89858	0.0142313	0.253869	-3.10121
106073	Mfsd5	major facilitator superfamily domain containing 5	-0.193632	5.2547	-2.8978	0.0142514	0.253977	-3.06217
13996	Etohd2	ethanol decreased 2	0.409457	2.54694	2.89648	0.0142853	0.254332	-2.77168
240756	Klhl12	kelch-like 12	0.185829	5.59069	2.89531	0.0143156	0.254418	-3.09456
12778	Ackr3	atypical chemokine receptor 3	-0.264427	5.64841	-2.89521	0.0143182	0.254418	-3.1119
72415	Sgo1	shugoshin 1	0.666461	3.20054	2.89158	0.014412	0.25445	-2.80469
72805	Zfp839	zinc finger protein 839	0.253309	4.49606	2.89451	0.0143362	0.25445	-2.95786
19324	Rab1a	RAB1A, member RAS oncogene family	-0.157846	7.74554	-2.89285	0.0143792	0.25445	-3.17449
20416	Shc1	src homology 2 domain-containing transforming protein C1	-0.238826	6.86666	-2.89308	0.0143733	0.25445	-3.17813
20259	Scin	scinderin	-0.412494	3.26014	-2.89305	0.014374	0.25445	-2.83783
60322	Chst7	carbohydrate (N-acetylglucosamino) sulfotransferase 7	-0.474927	1.86669	-2.89136	0.0144178	0.25445	-2.78082
68453	Gpihbp1	GPI-anchored HDL-binding protein 1	-0.899966	1.06077	-2.89135	0.0144182	0.25445	-2.82137
15227	Foxf1	forkhead box F1	1.09548	-1.11483	2.88994	0.0144548	0.254544	-3.44154
103729	AI450353	expressed sequence AI450353	0.829603	0.756877	2.88588	0.0145611	0.254544	-2.946
18670	Abcb4	ATP-binding cassette, sub-family B (MDR/TAP), member 4	0.435013	4.67351	2.88627	0.0145509	0.254544	-2.99272
319675	Cep295	centrosomal protein 295	0.221791	4.9738	2.88836	0.014496	0.254544	-3.03241
13481	Dpm2	dolichol-phosphate (beta-D) mannosyltransferase 2	-0.190182	4.80834	-2.88524	0.0145779	0.254544	-3.02971
272359	Irf2bp1	interferon regulatory factor 2 binding protein 1	-0.205092	5.83457	-2.88642	0.014547	0.254544	-3.14034
100042773	Tmed10-ps	transmembrane p24 trafficking protein 10, pseudogene	-0.222611	5.94723	-2.88541	0.0145733	0.254544	-3.14884
56375	B4galt4	UDP-Gal:betaGlcNAc beta 1,4-galactosyltransferase, polypeptide 4	-0.257734	5.33391	-2.88937	0.0144698	0.254544	-3.08484
93722	Pcdhga10	protocadherin gamma subfamily A, 10	-0.319977	3.25239	-2.88642	0.0145468	0.254544	-2.84287
103743	Tmem98	transmembrane protein 98	-0.37348	4.36289	-2.88794	0.0145071	0.254544	-2.9797
276829	Smtnl2	smoothelin-like 2	-0.450472	4.02221	-2.88915	0.0144754	0.254544	-2.9208
11433	Acp5	acid phosphatase 5, tartrate resistant	0.82431	7.25865	2.88354	0.0146227	0.255082	-3.18553
666938	Bend4	BEN domain containing 4	0.274104	3.32614	2.88252	0.0146496	0.255124	-2.84224
22393	Wfs1	wolframin ER transmembrane glycoprotein	-0.183967	5.60917	-2.88238	0.0146533	0.255124	-3.12486
58200	Ppp1r1a	protein phosphatase 1, regulatory inhibitor subunit 1A	-0.424169	7.98346	-2.88076	0.0146962	0.255627	-3.18838
333315	Frem3	Fras1 related extracellular matrix protein 3	0.814526	1.08501	2.87509	0.0148473	0.258007	-2.91482
234395	Ushbp1	USH1 protein network component harmonin binding protein 1	0.331892	4.18776	2.8728	0.0149087	0.258708	-2.93342
80837	Rhoj	ras homolog family member J	-0.213177	5.88843	-2.87252	0.0149162	0.258708	-3.17219
19411	Rarg	retinoic acid receptor, gamma	-0.196647	6.23986	-2.87188	0.0149333	0.258758	-3.1939
208166	Gm609	predicted gene 609	1.75406	-0.674106	2.86992	0.0149863	0.259239	-3.47632
100040049	Smim38	small integral membrane protein 38	1.48826	-1.1267	2.85962	0.0152672	0.259239	-3.4931
74614	Ocstamp	osteoclast stimulatory transmembrane protein	1.35198	-0.268345	2.86155	0.0152143	0.259239	-3.17076
74945	Acss2os	acyl-CoA synthetase short-chain family member 2, opposite strand	1.2341	-1.30036	2.85933	0.0152754	0.259239	-3.5414
100862338	NA	NA	1.01022	-0.620972	2.86097	0.0152303	0.259239	-3.34915
11979	Atp7b	ATPase, Cu++ transporting, beta polypeptide	0.827368	1.83761	2.86058	0.0152408	0.259239	-2.83925
76373	Zfp773	zinc finger protein 773	0.66136	1.03784	2.8668	0.0150708	0.259239	-2.90525
241514	Zfp804a	zinc finger protein 804A	0.653357	5.53413	2.8623	0.0151936	0.259239	-3.12058
12845	Comp	cartilage oligomeric matrix protein	0.651539	5.27009	2.8599	0.0152596	0.259239	-3.1201
103836	Zfp692	zinc finger protein 692	0.303008	5.05662	2.86923	0.0150049	0.259239	-3.07323
11733	Ank1	ankyrin 1, erythroid	0.258243	7.75026	2.8598	0.0152625	0.259239	-3.2303
71648	Optn	optineurin	0.210921	5.64684	2.86894	0.0150127	0.259239	-3.13934
17775	Laptm4a	lysosomal-associated protein transmembrane 4A	-0.168545	8.93274	-2.86704	0.0150642	0.259239	-3.17945
67078	Pgp	phosphoglycolate phosphatase	-0.181265	5.63437	-2.86155	0.0152142	0.259239	-3.16315
218963	Ubb-ps	ubiquitin B, pseudogene	-0.193621	9.46255	-2.86065	0.015239	0.259239	-3.16776
23972	Papss2	3'-phosphoadenosine 5'-phosphosulfate synthase 2	-0.216691	4.68005	-2.8639	0.0151499	0.259239	-3.06323
77034	2510039O18Rik	RIKEN cDNA 2510039O18 gene	-0.227659	5.41074	-2.86207	0.0151999	0.259239	-3.1442
68137	Kdelr1	KDEL (Lys-Asp-Glu-Leu) endoplasmic reticulum protein retention receptor 1	-0.228831	6.36988	-2.86074	0.0152364	0.259239	-3.21967
53883	Celsr2	cadherin, EGF LAG seven-pass G-type receptor 2	-0.260229	5.81146	-2.86147	0.0152163	0.259239	-3.17992
109305	Orai1	ORAI calcium release-activated calcium modulator 1	-0.298782	4.43522	-2.86045	0.0152444	0.259239	-3.02336
117197	Bloc1s4	biogenesis of lysosomal organelles complex-1, subunit 4, cappuccino	-0.311222	4.231	-2.86262	0.015185	0.259239	-3.00481
14275	Folr1	folate receptor 1 (adult)	-1.61964	-0.219495	-2.86167	0.015211	0.259239	-3.13869
230098	Arhgef39	Rho guanine nucleotide exchange factor (GEF) 39	0.641579	3.20799	2.85681	0.0153448	0.259804	-2.86435
15983	Ifrd2	interferon-related developmental regulator 2	0.393805	5.18636	2.85709	0.0153371	0.259804	-3.11249
20349	Sema3e	sema domain, immunoglobulin domain (Ig), short basic domain, secreted, (semaphorin) 3E	0.33512	6.08613	2.85571	0.0153752	0.259804	-3.19528
14672	Gna11	guanine nucleotide binding protein, alpha 11	-0.19884	6.57645	-2.85631	0.0153587	0.259804	-3.23339
72058	Igsf5	immunoglobulin superfamily, member 5	-0.85012	0.669876	-2.85553	0.0153803	0.259804	-2.91357
27421	Abcc6	ATP-binding cassette, sub-family C (CFTR/MRP), member 6	0.751916	0.319574	2.85324	0.015444	0.259912	-3.04921
268534	Sntg2	syntrophin, gamma 2	0.584983	2.65752	2.85357	0.0154346	0.259912	-2.83513
100043636	AI662270	expressed sequence AI662270	0.424342	5.96453	2.85395	0.0154242	0.259912	-3.19511
246707	Emilin2	elastin microfibril interfacer 2	-0.583865	6.23318	-2.85466	0.0154045	0.259912	-3.23215
107065	Lrrtm2	leucine rich repeat transmembrane neuronal 2	0.931875	2.01352	2.84905	0.015561	0.261638	-2.85129
666540	Gm15197	predicted gene 15197	2.20653	-1.27472	2.84404	0.0157024	0.263238	-3.59685
226922	Kcnq5	potassium voltage-gated channel, subfamily Q, member 5	1.21587	4.0997	2.84362	0.0157142	0.263238	-2.94671
56434	Tspan3	tetraspanin 3	-0.193546	7.92298	-2.84403	0.0157026	0.263238	-3.25506
12015	Bad	BCL2-associated agonist of cell death	-0.221818	4.91767	-2.84456	0.0156875	0.263238	-3.11987
14673	Gna12	guanine nucleotide binding protein, alpha 12	-0.295042	5.86103	-2.84278	0.0157381	0.263395	-3.21901
338368	Pheta2	PH domain containing endocytic trafficking adaptor 2	0.500272	3.35979	2.84129	0.0157805	0.263738	-2.90729
240057	Syngap1	synaptic Ras GTPase activating protein 1 homolog (rat)	0.356304	4.38917	2.84104	0.0157877	0.263738	-3.02681
100861645	NA	NA	1.05766	0.923601	2.83746	0.0158897	0.263914	-2.94614
11481	Acvr2b	activin receptor IIB	0.458767	1.67741	2.8371	0.0159	0.263914	-2.87572
21853	Timeless	timeless circadian clock 1	0.241125	4.61104	2.8398	0.0158229	0.263914	-3.06459
68552	Smim14	small integral membrane protein 14	-0.17273	6.89896	-2.83722	0.0158967	0.263914	-3.27456
232440	H2aj	H2J.A histone	-0.203915	5.76789	-2.83745	0.01589	0.263914	-3.21963
245038	Dclk3	doublecortin-like kinase 3	-0.430089	4.13132	-2.83816	0.0158699	0.263914	-3.02748
13345	Twist2	twist basic helix-loop-helix transcription factor 2	-0.684595	0.858351	-2.83716	0.0158982	0.263914	-2.93587
110876	Scn2a	sodium channel, voltage-gated, type II, alpha	0.47216	3.57153	2.83493	0.0159623	0.264169	-2.92744
79196	Osbpl5	oxysterol binding protein-like 5	-0.216711	5.9558	-2.83404	0.0159882	0.264169	-3.23918
12550	Cdh1	cadherin 1	-0.341032	7.22011	-2.83406	0.0159875	0.264169	-3.28275
16145	Igtp	interferon gamma induced GTPase	-0.490992	5.10759	-2.83549	0.0159464	0.264169	-3.17336
75750	Slc10a6	solute carrier family 10 (sodium/bile acid cotransporter family), member 6	-1.27227	0.47042	-2.83554	0.0159448	0.264169	-2.96766
268354	Tafa2	TAFA chemokine like family member 2	1.30353	4.72443	2.82899	0.0161343	0.264232	-3.03928
268747	Carmil3	capping protein regulator and myosin 1 linker 3	0.730422	3.88862	2.82925	0.0161267	0.264232	-2.95559
57441	Gmnn	geminin	0.358661	4.17283	2.83167	0.0160567	0.264232	-3.02139
20321	Frrs1	ferric-chelate reductase 1	0.336804	3.38379	2.82963	0.0161158	0.264232	-2.93568
16332	Inppl1	inositol polyphosphate phosphatase-like 1	-0.157152	6.86358	-2.83242	0.0160349	0.264232	-3.2823
106639	Vmac	vimentin-type intermediate filament associated coiled-coil protein	-0.263036	4.70593	-2.83168	0.0160563	0.264232	-3.11248
18081	Ninj1	ninjurin 1	-0.369683	5.78155	-2.82909	0.0161314	0.264232	-3.2423
380712	Tlcd2	TLC domain containing 2	-0.442622	2.46938	-2.8313	0.0160673	0.264232	-2.87103
278795	Lrrc10b	leucine rich repeat containing 10B	-0.454807	4.49651	-2.83034	0.0160952	0.264232	-3.09241
57394	Cltrn	collectrin, amino acid transport regulator	-0.748634	0.0500407	-2.82888	0.0161376	0.264232	-3.085
19075	Prim1	DNA primase, p49 subunit	0.30538	4.17796	2.82733	0.0161827	0.264259	-3.02777
106347	Ildr1	immunoglobulin-like domain containing receptor 1	-0.310369	4.40243	-2.82732	0.016183	0.264259	-3.09155
27029	Sgsh	N-sulfoglucosamine sulfohydrolase (sulfamidase)	-0.316117	4.18162	-2.82804	0.0161621	0.264259	-3.04905
11695	Alx4	aristaless-like homeobox 4	0.789678	0.907252	2.82626	0.016214	0.264289	-2.9736
13592	Ebf2	early B cell factor 2	-0.456596	3.23917	-2.82637	0.0162107	0.264289	-2.93407
56429	Dpt	dermatopontin	0.979411	3.61721	2.82425	0.0162729	0.264363	-2.94394
74322	Cxxc1	CXXC finger 1 (PHD domain)	-0.201317	6.29135	-2.82386	0.0162844	0.264363	-3.27839
100678	Psph	phosphoserine phosphatase	-0.253265	3.94389	-2.82464	0.0162614	0.264363	-3.01734
20847	Stat2	signal transducer and activator of transcription 2	-0.401385	5.94113	-2.82399	0.0162804	0.264363	-3.26186
68283	9530077C05Rik	RIKEN cDNA 9530077C05 gene	-0.458327	5.08771	-2.82362	0.0162914	0.264363	-3.18169
80721	Slc19a3	solute carrier family 19, member 3	0.888666	0.679851	2.82265	0.0163198	0.264588	-3.06046
19228	Pth1r	parathyroid hormone 1 receptor	0.343171	6.11041	2.82188	0.0163424	0.264718	-3.25707
230784	Sesn2	sestrin 2	-0.418358	3.58746	-2.82095	0.01637	0.264928	-2.97968
71962	Castor1	cytosolic arginine sensor for mTORC1 subunit 1	-0.441853	2.77781	-2.8199	0.0164011	0.265194	-2.9059
18183	Nrg3	neuregulin 3	0.687824	2.44835	2.81691	0.0164898	0.265281	-2.88608
71275	Noxred1	NADP+ dependent oxidoreductase domain containing 1	0.621765	0.310023	2.81733	0.0164772	0.265281	-3.06066
100502766	Kifc1	kinesin family member C1	0.454432	4.325	2.81676	0.0164942	0.265281	-3.06256
68151	Wls	wntless WNT ligand secretion mediator	-0.250539	7.38176	-2.8168	0.0164929	0.265281	-3.31123
54634	Magix	MAGI family member, X-linked	-0.34502	3.13881	-2.81772	0.0164655	0.265281	-2.94106
338365	Slc41a2	solute carrier family 41, member 2	-0.391811	5.71783	-2.817	0.0164869	0.265281	-3.25299
79456	Recql4	RecQ protein-like 4	0.538957	2.53997	2.81447	0.0165624	0.265432	-2.89481
109050	Inka2	inka box actin regulator 2	-0.383527	4.82347	-2.81526	0.0165387	0.265432	-3.15579
245297	Gm4983	predicted gene 4983	-0.769412	0.450719	-2.8149	0.0165494	0.265432	-3.00614
72434	Lypd3	Ly6/Plaur domain containing 3	-0.889962	-0.102019	-2.81399	0.0165767	0.265432	-3.10272
102278	Cpne7	copine VII	-1.05013	0.938478	-2.81515	0.0165421	0.265432	-2.9495
14389	Gab2	growth factor receptor bound protein 2-associated protein 2	0.175929	5.49426	2.81341	0.0165941	0.265476	-3.22068
213788	Chrm5	cholinergic receptor, muscarinic 5	1.14278	2.40936	2.81284	0.0166112	0.265516	-2.89129
78933	Agbl4	ATP/GTP binding protein-like 4	0.824406	-0.034312	2.81175	0.0166438	0.265721	-3.20658
78887	Sfi1	Sfi1 homolog, spindle assembly associated (yeast)	0.314451	4.83186	2.81143	0.0166533	0.265721	-3.14552
107702	Rnh1	ribonuclease/angiogenin inhibitor 1	-0.195745	6.62604	-2.81091	0.0166689	0.265735	-3.31437
100043387	Gm14305	predicted gene 14305	0.280247	4.39671	2.80916	0.0167218	0.266345	-3.0837
231807	Trappc14	trafficking protein particle complex 14	0.261385	6.27894	2.80678	0.0167935	0.266759	-3.29756
319468	Ppm1h	protein phosphatase 1H (PP2C domain containing)	-0.198275	6.87124	-2.80635	0.0168066	0.266759	-3.32784
664994	Isoc2a	isochorismatase domain containing 2a	-0.239213	5.43609	-2.80683	0.016792	0.266759	-3.24486
17075	Epcam	epithelial cell adhesion molecule	-0.446492	6.46242	-2.80676	0.0167942	0.266759	-3.31525
234889	Gucy1a2	guanylate cyclase 1, soluble, alpha 2	0.656716	4.26511	2.80196	0.01694	0.26696	-3.05503
269604	Gpr157	G protein-coupled receptor 157	0.333871	4.06243	2.8035	0.016893	0.26696	-3.04557
320394	Cenpt	centromere protein T	0.269472	3.52534	2.80355	0.0168915	0.26696	-2.98204
67210	Gatad1	GATA zinc finger domain containing 1	-0.144629	6.45593	-2.80389	0.0168812	0.26696	-3.3193
56462	Mtch1	mitochondrial carrier 1	-0.160178	8.14818	-2.8021	0.0169359	0.26696	-3.32041
54709	Eif3i	eukaryotic translation initiation factor 3, subunit I	-0.171289	6.17138	-2.80158	0.0169517	0.26696	-3.30901
11820	App	amyloid beta (A4) precursor protein	-0.264922	10.8664	-2.80502	0.0168468	0.26696	-3.20153
14182	Fgfr1	fibroblast growth factor receptor 1	-0.265177	8.26477	-2.80294	0.0169102	0.26696	-3.31465
100041120	Gm3150	guanine nucleotide binding protein (G protein), gamma 5 pseudogene	-0.343131	3.36699	-2.80251	0.0169233	0.26696	-2.99193
18096	Nkx6-1	NK6 homeobox 1	-0.434907	5.19318	-2.80045	0.0169865	0.267275	-3.23692
209837	Slc38a5	solute carrier family 38, member 5	0.54668	3.64465	2.79645	0.0171093	0.267814	-3.0045
408022	Primpol	primase and polymerase (DNA-directed)	0.298369	3.62213	2.79678	0.0170992	0.267814	-3.00703
75786	Ckap5	cytoskeleton associated protein 5	0.18132	7.21183	2.79647	0.0171086	0.267814	-3.34383
83964	Jam3	junction adhesion molecule 3	-0.287158	7.22322	-2.79748	0.0170774	0.267814	-3.34572
79362	Bhlhe41	basic helix-loop-helix family, member e41	-0.511983	5.17418	-2.79793	0.0170635	0.267814	-3.22773
54123	Irf7	interferon regulatory factor 7	-0.791205	5.25447	-2.79797	0.0170625	0.267814	-3.25875
14344	Fut2	fucosyltransferase 2	-0.349337	4.28801	-2.79404	0.0171837	0.268515	-3.1243
11847	Arg2	arginase type II	-0.388935	2.99762	-2.79411	0.0171815	0.268515	-2.96449
21802	Tgfa	transforming growth factor alpha	-0.272993	5.42174	-2.79333	0.0172057	0.268628	-3.26175
15450	Lipc	lipase, hepatic	0.929474	2.701	2.79121	0.0172717	0.268875	-2.93607
27028	Ermap	erythroblast membrane-associated protein	0.725334	6.00292	2.79052	0.0172932	0.268875	-3.30089
246316	Lgi2	leucine-rich repeat LGI family, member 2	0.5506	4.30206	2.79044	0.0172956	0.268875	-3.09037
19280	Ptprs	protein tyrosine phosphatase, receptor type, S	0.293869	7.97596	2.79067	0.0172886	0.268875	-3.34561
56526	Septin6	septin 6	0.205918	5.89856	2.79046	0.017295	0.268875	-3.29564
12447	Ccne1	cyclin E1	0.476065	3.96372	2.78761	0.0173841	0.270019	-3.05459
67917	Zcchc3	zinc finger, CCHC domain containing 3	-0.189143	4.49086	-2.78634	0.0174239	0.270405	-3.15581
227659	Slc2a6	solute carrier family 2 (facilitated glucose transporter), member 6	0.413178	3.30873	2.78555	0.0174486	0.270558	-2.98527
18191	Nrxn3	neurexin III	1.01456	4.9142	2.78437	0.0174858	0.270672	-3.14712
110895	Slc9a4	solute carrier family 9 (sodium/hydrogen exchanger), member 4	-0.435728	2.59161	-2.78441	0.0174846	0.270672	-2.95438
353237	Pcdhac2	protocadherin alpha subfamily C, 2	0.568826	4.44443	2.78194	0.0175628	0.270939	-3.11717
14211	Smc2	structural maintenance of chromosomes 2	0.428705	6.27398	2.78212	0.017557	0.270939	-3.33545
227377	Farp2	FERM, RhoGEF and pleckstrin domain protein 2	0.404335	4.46595	2.78315	0.0175245	0.270939	-3.13668
230673	Ipo13	importin 13	-0.190024	6.12506	-2.78238	0.0175488	0.270939	-3.33877
71908	Cldn23	claudin 23	-0.611058	2.8116	-2.78086	0.0175968	0.271232	-2.96852
245671	Klf8	Kruppel-like factor 8	0.478462	1.62449	2.77882	0.0176617	0.271828	-2.96068
215751	Ginm1	glycoprotein integral membrane 1	-0.205727	5.68826	-2.77871	0.0176653	0.271828	-3.31383
24136	Zeb2	zinc finger E-box binding homeobox 2	0.216795	6.96505	2.77731	0.0177099	0.272282	-3.37462
435391	Dupd1	dual specificity phosphatase and pro isomerase domain containing 1	0.762662	0.838362	2.77555	0.0177661	0.272721	-3.05094
56698	Phax	phosphorylated adaptor for RNA export	-0.185693	5.31166	-2.77475	0.0177919	0.272721	-3.27865
73747	Shld1	shieldin complex subunit 1	-0.308457	3.38538	-2.77529	0.0177745	0.272721	-3.03532
18019	Nfatc2	nuclear factor of activated T cells, cytoplasmic, calcineurin dependent 2	-0.407041	3.58358	-2.77454	0.0177985	0.272721	-3.06155
223978	Cpped1	calcineurin-like phosphoesterase domain containing 1	-0.226635	4.91506	-2.77372	0.0178249	0.272894	-3.22853
78593	Nrip3	nuclear receptor interacting protein 3	0.82593	4.64616	2.77318	0.0178422	0.272897	-3.15184
66371	Chmp4c	charged multivesicular body protein 4C	-0.527141	2.8543	-2.77278	0.0178552	0.272897	-2.99088
230996	9430015G10Rik	RIKEN cDNA 9430015G10 gene	0.305666	4.19984	2.77136	0.0179008	0.273268	-3.11973
12476	Cd151	CD151 antigen	-0.24769	6.87703	-2.77081	0.0179187	0.273268	-3.38923
50915	Grb14	growth factor receptor bound protein 14	-0.26777	6.18466	-2.77062	0.0179246	0.273268	-3.36735
100862072	Gm21451	predicted gene, 21451	0.868247	3.99339	2.76872	0.0179861	0.273369	-3.09116
20815	Srpk1	serine/arginine-rich protein specific kinase 1	0.173839	5.80651	2.76984	0.01795	0.273369	-3.3252
69276	Sec62	SEC62 homolog (S. cerevisiae)	-0.192435	8.41327	-2.76856	0.0179915	0.273369	-3.36888
327956	Vmo1	vitelline membrane outer layer 1 homolog (chicken)	-0.942802	5.63042	-2.76948	0.0179616	0.273369	-3.32784
69752	Zfp511	zinc finger protein 511	-0.217939	4.13032	-2.7672	0.0180357	0.27381	-3.13802
170935	Grid2ip	glutamate receptor, ionotropic, delta 2 (Grid2) interacting protein 1	1.27354	3.95413	2.76666	0.0180532	0.273848	-3.04543
94089	Trim7	tripartite motif-containing 7	-0.237957	4.43664	-2.76546	0.0180922	0.273921	-3.18282
20440	St6gal1	beta galactoside alpha 2,6 sialyltransferase 1	-0.285232	6.77941	-2.76512	0.0181034	0.273921	-3.39686
269328	Muc15	mucin 15	-0.386718	3.56475	-2.7656	0.0180876	0.273921	-3.08189
234267	Gpm6a	glycoprotein m6a	-0.2612	6.82777	-2.76413	0.0181356	0.27418	-3.39962
68889	Ubac2	ubiquitin associated domain containing 2	-0.171989	5.14254	-2.7633	0.0181627	0.274361	-3.27667
226178	Wbp1l	WW domain binding protein 1 like	-0.207677	6.53339	-2.7626	0.0181857	0.27448	-3.39485
24053	Sgcg	sarcoglycan, gamma (dystrophin-associated glycoprotein)	1.63643	-1.09461	2.76083	0.0182438	0.275091	-3.51668
666514	Gm13160	predicted gene 13160	0.799056	0.516147	2.76011	0.0182673	0.275091	-3.08489
71970	Zbed5	zinc finger, BED type containing 5	-0.188995	5.52706	-2.75998	0.0182717	0.275091	-3.32513
78321	Ankrd23	ankyrin repeat domain 23	0.352053	3.89704	2.75923	0.0182963	0.275234	-3.10361
89867	Sec16b	SEC16 homolog B (S. cerevisiae)	0.985981	2.24269	2.75855	0.018319	0.275347	-2.9721
100216534	Snord96a	small nucleolar RNA, C/D box 96A	0.552338	2.0279	2.75398	0.0184705	0.275508	-2.97607
22141	Tub	tubby bipartite transcription factor	0.501608	3.60909	2.75666	0.0183814	0.275508	-3.05015
333182	Cox6b2	cytochrome c oxidase subunit 6B2	0.475283	3.4424	2.75654	0.0183853	0.275508	-3.05314
320472	Ppm1e	protein phosphatase 1E (PP2C domain containing)	0.360515	5.8189	2.75228	0.0185271	0.275508	-3.34664
22690	Zfp28	zinc finger protein 28	0.346975	3.35435	2.7534	0.0184897	0.275508	-3.0345
74513	Neto2	neuropilin (NRP) and tolloid (TLL)-like 2	0.341554	3.01079	2.75417	0.0184641	0.275508	-3.01231
101351	Eogt	EGF domain-specific O-linked N-acetylglucosamine (GlcNAc) transferase	0.33025	4.98947	2.75245	0.0185215	0.275508	-3.24112
12215	Bsg	basigin	-0.162427	9.22847	-2.75318	0.0184971	0.275508	-3.36236
22218	Sumo1	small ubiquitin-like modifier 1	-0.178445	5.92946	-2.7528	0.0185097	0.275508	-3.37466
69890	Zfp219	zinc finger protein 219	-0.197144	6.23958	-2.75393	0.0184719	0.275508	-3.39389
26921	Map4k4	mitogen-activated protein kinase kinase kinase kinase 4	-0.197493	8.32585	-2.75638	0.0183905	0.275508	-3.39275
67203	Nde1	nudE neurodevelopment protein 1	-0.329828	6.76697	-2.75671	0.0183798	0.275508	-3.41336
12608	Cebpb	CCAAT/enhancer binding protein (C/EBP), beta	-0.793177	4.33314	-2.75244	0.0185218	0.275508	-3.23672
100503686	NA	NA	1.36494	-0.980807	2.75059	0.0185836	0.276121	-3.40149
140810	Ttbk2	tau tubulin kinase 2	0.317034	6.8896	2.75001	0.0186031	0.276185	-3.41677
23964	Tenm2	teneurin transmembrane protein 2	0.577844	3.47108	2.74841	0.0186568	0.276265	-3.05227
12816	Col12a1	collagen, type XII, alpha 1	0.435616	6.12634	2.74872	0.0186463	0.276265	-3.38441
68730	Dus1l	dihydrouridine synthase 1-like (S. cerevisiae)	0.180783	4.82188	2.74676	0.0187123	0.276265	-3.25193
101314	Brk1	BRICK1, SCAR/WAVE actin-nucleating complex subunit	-0.187028	6.62518	-2.74674	0.018713	0.276265	-3.42412
192231	Hexim1	hexamethylene bis-acetamide inducible 1	-0.191633	7.15545	-2.74622	0.0187304	0.276265	-3.43353
68916	Cdkal1	CDK5 regulatory subunit associated protein 1-like 1	-0.206784	3.94309	-2.74691	0.0187071	0.276265	-3.14311
69239	Pdzph1	PDZ and pleckstrin homology domains 1	-0.439559	1.83777	-2.74787	0.0186747	0.276265	-2.98391
72608	2700069I18Rik	RIKEN cDNA 2700069I18 gene	-0.738089	1.10607	-2.7464	0.0187243	0.276265	-3.02231
24064	Spry2	sprouty RTK signaling antagonist 2	-0.229998	4.89936	-2.7429	0.0188429	0.276803	-3.28729
69274	Ctdspl	CTD (carboxy-terminal domain, RNA polymerase II, polypeptide A) small phosphatase-like	-0.240682	6.05388	-2.74289	0.0188431	0.276803	-3.40374
67606	Fibin	fin bud initiation factor homolog (zebrafish)	-0.511781	4.86703	-2.74309	0.0188362	0.276803	-3.28721
319182	H2bc9	H2B clustered histone 9	-0.818729	-0.461588	-2.74318	0.0188334	0.276803	-3.2406
668395	Ighv5-12	immunoglobulin heavy variable 5-12	-2.2727	-1.39397	-2.7437	0.0188157	0.276803	-3.39067
56382	Rab9	RAB9, member RAS oncogene family	-0.225619	5.0116	-2.74157	0.0188881	0.27724	-3.30133
217733	Tmem63c	transmembrane protein 63c	0.763396	3.70269	2.74084	0.0189128	0.277358	-3.08172
14455	Gas5	growth arrest specific 5	0.213406	6.65954	2.74043	0.0189268	0.277358	-3.43114
11529	Adh7	alcohol dehydrogenase 7 (class IV), mu or sigma polypeptide	1.44587	0.903516	2.73872	0.0189853	0.277518	-3.13202
116838	Rims2	regulating synaptic membrane exocytosis 2	0.381563	3.71806	2.73738	0.0190313	0.277518	-3.0968
17918	Myo5a	myosin VA	0.269057	8.09001	2.73944	0.0189606	0.277518	-3.43105
234852	Chmp1a	charged multivesicular body protein 1A	-0.147713	6.49795	-2.73724	0.0190358	0.277518	-3.43579
236539	Phgdh	3-phosphoglycerate dehydrogenase	-0.236655	4.726	-2.73735	0.0190322	0.277518	-3.27059
244238	Mrgpre	MAS-related GPR, member E	-0.29084	3.18631	-2.73609	0.0190753	0.277518	-3.06684
16391	Irf9	interferon regulatory factor 9	-0.455084	5.80357	-2.73665	0.0190563	0.277518	-3.40533
71893	Noxo1	NADPH oxidase organizer 1	-0.468694	3.64408	-2.73862	0.0189888	0.277518	-3.12503
272158	Poln	DNA polymerase N	-0.660722	2.30967	-2.73622	0.0190709	0.277518	-3.00884
12540	Cdc42	cell division cycle 42	-0.158777	8.68223	-2.73491	0.0191162	0.277666	-3.41591
72504	Taf4b	TATA-box binding protein associated factor 4b	-0.283252	3.2247	-2.73512	0.0191089	0.277666	-3.07525
227743	Mapkap1	mitogen-activated protein kinase associated protein 1	-0.182874	5.85779	-2.73421	0.0191402	0.277794	-3.40241
19353	Rac1	Rac family small GTPase 1	-0.158698	7.98538	-2.73355	0.019163	0.277901	-3.44295
106039	Gga1	golgi associated, gamma adaptin ear containing, ARF binding protein 1	-0.146822	6.17477	-2.73229	0.0192064	0.278308	-3.42835
238377	Gpr68	G protein-coupled receptor 68	0.402298	2.07779	2.73089	0.0192548	0.278787	-3.00808
329942	Csmd2	CUB and Sushi multiple domains 2	0.678644	3.42688	2.72992	0.0192886	0.278852	-3.06985
70439	Taf15	TATA-box binding protein associated factor 15	0.188557	7.38806	2.72988	0.01929	0.278852	-3.45841
67712	Slc25a37	solute carrier family 25, member 37	0.518807	7.72071	2.72897	0.0193218	0.278958	-3.45285
106633	Ift140	intraflagellar transport 140	0.316517	5.47471	2.72877	0.0193287	0.278958	-3.3607
17311	Kitl	kit ligand	0.271673	5.65197	2.72795	0.0193572	0.278958	-3.37404
12319	Car8	carbonic anhydrase 8	-0.334952	2.55358	-2.7279	0.0193589	0.278958	-3.04658
210162	Zkscan2	zinc finger with KRAB and SCAN domains 2	0.489287	3.2912	2.72596	0.0194266	0.279712	-3.07757
625054	Gm6548	eukaryotic translation elongation factor 1 alpha 1 pseudogene	-0.211924	5.46845	-2.72532	0.0194492	0.279815	-3.38818
106407	Slc51a	solute carrier family 51, alpha subunit	-0.591528	0.64273	-2.72269	0.0195413	0.280918	-3.09846
54725	Cadm1	cell adhesion molecule 1	0.215857	7.25886	2.72002	0.0196357	0.282052	-3.47531
12913	Creb3	cAMP responsive element binding protein 3	-0.164226	5.92421	-2.71927	0.0196622	0.282208	-3.43156
319807	Nwd2	NACHT and WD repeat domain containing 2	1.60779	0.614205	2.71845	0.0196913	0.282403	-3.196
229474	Fhdc1	FH2 domain containing 1	0.244717	5.4303	2.71658	0.0197578	0.282447	-3.37958
12333	Capn1	calpain 1	-0.184462	6.68404	-2.71655	0.0197586	0.282447	-3.47801
52468	Ctdsp2	CTD (carboxy-terminal domain, RNA polymerase II, polypeptide A) small phosphatase 2	-0.232735	7.69672	-2.71561	0.0197921	0.282447	-3.48113
66962	Swsap1	SWIM type zinc finger 7 associated protein 1	-0.275616	3.92436	-2.7153	0.0198034	0.282447	-3.19434
434402	Gm5617	predicted gene 5617	-0.313743	2.64345	-2.7176	0.0197214	0.282447	-3.05325
106759	Ticam1	toll-like receptor adaptor molecule 1	-0.340251	4.00889	-2.71673	0.0197524	0.282447	-3.20824
30956	Aass	aminoadipate-semialdehyde synthase	-0.384239	6.76889	-2.71556	0.0197939	0.282447	-3.48313
21425	Tfeb	transcription factor EB	-0.211693	5.0963	-2.71421	0.0198422	0.282778	-3.35501
233744	Spon1	spondin 1, (f-spondin) extracellular matrix protein	0.48602	4.6013	2.71319	0.0198787	0.282965	-3.25249
100504527	Gm10374	predicted gene 10374	0.392685	2.88547	2.71254	0.0199021	0.282965	-3.07401
66144	Atp6v1f	ATPase, H+ transporting, lysosomal V1 subunit F	-0.160469	6.34676	-2.71264	0.0198986	0.282965	-3.47149
67216	Mboat2	membrane bound O-acyltransferase domain containing 2	-0.282497	4.84193	-2.71182	0.0199276	0.283107	-3.33482
16069	Jchain	immunoglobulin joining chain	0.518599	6.37608	2.71136	0.0199442	0.283121	-3.47196
70567	Fra10ac1	FRA10AC1 homolog (human)	0.225351	4.43343	2.7085	0.0200472	0.284278	-3.26477
237400	Mex3d	mex3 RNA binding family member D	-0.314188	4.25226	-2.70823	0.0200571	0.284278	-3.25515
19762	Rit2	Ras-like without CAAX 2	0.715679	4.6728	2.70737	0.0200883	0.284414	-3.26004
14186	Fgfr4	fibroblast growth factor receptor 4	-0.477917	3.69304	-2.7071	0.0200981	0.284414	-3.17923
21826	Thbs2	thrombospondin 2	0.51905	5.09443	2.70646	0.0201212	0.284493	-3.35972
30935	Tor3a	torsin family 3, member A	-0.405328	5.08361	-2.70608	0.020135	0.284493	-3.37534
27984	Efhd2	EF hand domain containing 2	-0.174334	6.13891	-2.70407	0.0202078	0.2853	-3.47431
385674	Zfp174	zinc finger protein 174	0.420932	2.14687	2.70224	0.0202747	0.285799	-3.04915
13518	Dst	dystonin	0.396481	9.36291	2.70258	0.0202621	0.285799	-3.44814
75409	Slitrk5	SLIT and NTRK-like family, member 5	0.995752	3.43657	2.70081	0.0203269	0.286313	-3.1094
232339	Ankrd26	ankyrin repeat domain 26	0.215342	4.99379	2.70036	0.0203433	0.286321	-3.35267
69660	Tmbim1	transmembrane BAX inhibitor motif containing 1	-0.206258	6.97578	-2.69951	0.0203746	0.28654	-3.51298
16475	Ajuba	ajuba LIM protein	-0.257703	4.44684	-2.69789	0.020434	0.286708	-3.2949
93737	Pard6g	par-6 family cell polarity regulator gamma	-0.261953	5.43562	-2.69811	0.0204259	0.286708	-3.43063
246317	Neto1	neuropilin (NRP) and tolloid (TLL)-like 1	-1.68	-1.55037	-2.69808	0.020427	0.286708	-3.53216
230979	Tnfrsf14	tumor necrosis factor receptor superfamily, member 14 (herpesvirus entry mediator)	0.686271	3.7239	2.69505	0.0205387	0.287573	-3.17507
442827	Rab44	RAB44, member RAS oncogene family	0.578302	5.48876	2.69519	0.0205335	0.287573	-3.42188
71667	Tmem248	transmembrane protein 248	-0.218163	6.51039	-2.69493	0.0205432	0.287573	-3.50936
51789	Tnk2	tyrosine kinase, non-receptor, 2	0.178044	6.9783	2.69313	0.0206099	0.288285	-3.51926
22272	Uqcrq	ubiquinol-cytochrome c reductase, complex III subunit VII	-0.202086	6.43099	-2.69253	0.0206319	0.28837	-3.51166
20528	Slc2a4	solute carrier family 2 (facilitated glucose transporter), member 4	0.494585	3.8027	2.69052	0.0207069	0.288392	-3.19435
17295	Met	met proto-oncogene	0.295428	5.96489	2.69036	0.020713	0.288392	-3.47449
100861652	NA	NA	-0.246584	4.94808	-2.69068	0.0207009	0.288392	-3.38767
27059	Sh3d19	SH3 domain protein D19	-0.255842	6.16629	-2.69142	0.0206734	0.288392	-3.49964
22057	Tob1	transducer of ErbB-2.1	-0.289358	6.26371	-2.69169	0.0206633	0.288392	-3.50335
18162	Npr3	natriuretic peptide receptor 3	-0.336504	3.59424	-2.68921	0.0207557	0.288766	-3.20106
100121	Tdrd7	tudor domain containing 7	-0.210841	6.06907	-2.68845	0.0207843	0.288941	-3.49823
232790	Oscar	osteoclast associated receptor	1.06191	1.11955	2.68746	0.0208211	0.289232	-3.10986
218973	Wdhd1	WD repeat and HMG-box DNA binding protein 1	0.45182	4.62718	2.68654	0.0208558	0.289342	-3.31674
107242	AI837181	expressed sequence AI837181	-0.19337	5.70297	-2.6864	0.020861	0.289342	-3.47324
329278	Tnn	tenascin N	1.77851	2.50092	2.68207	0.0210244	0.289379	-3.07909
239420	Csmd3	CUB and Sushi multiple domains 3	1.58283	0.201789	2.68436	0.0209377	0.289379	-3.30304
666661	Gm8221	apolipoprotein L 7c pseudogene	1.54187	-0.96801	2.68384	0.0209575	0.289379	-3.44292
71682	Wdr27	WD repeat domain 27	1.02933	-0.243844	2.68039	0.0210879	0.289379	-3.34525
67573	Loxl4	lysyl oxidase-like 4	0.772239	3.13718	2.67994	0.0211048	0.289379	-3.1351
100102	Pcsk9	proprotein convertase subtilisin/kexin type 9	0.701695	0.361569	2.68213	0.0210218	0.289379	-3.21406
18507	Pax5	paired box 5	0.615694	4.76363	2.68241	0.0210116	0.289379	-3.31023
11423	Ache	acetylcholinesterase	0.55783	6.09768	2.6828	0.0209965	0.289379	-3.48852
241694	Ralgapa2	Ral GTPase activating protein, alpha subunit 2 (catalytic)	0.234683	5.79899	2.68436	0.0209377	0.289379	-3.46696
56786	Tmem9b	TMEM9 domain family, member B	-0.182972	5.89947	-2.67958	0.0211188	0.289379	-3.49956
240832	Tor1aip2	torsin A interacting protein 2	-0.193018	6.90902	-2.68433	0.0209389	0.289379	-3.53763
83814	Nedd4l	neural precursor cell expressed, developmentally down-regulated gene 4-like	-0.221317	5.81894	-2.67988	0.0211075	0.289379	-3.49314
13549	Dyrk1b	dual-specificity tyrosine-(Y)-phosphorylation regulated kinase 1b	-0.289106	4.2261	-2.68533	0.0209013	0.289379	-3.28288
56473	Fads2	fatty acid desaturase 2	-0.373052	5.83646	-2.68074	0.0210748	0.289379	-3.49418
57814	Kcne4	potassium voltage-gated channel, Isk-related subfamily, gene 4	-0.599145	3.11112	-2.68282	0.0209958	0.289379	-3.16669
20753	Sprr1a	small proline-rich protein 1A	-1.86354	-0.430169	-2.68093	0.0210673	0.289379	-3.29249
66971	Cdk5rap1	CDK5 regulatory subunit associated protein 1	0.433655	2.94146	2.67745	0.0211996	0.289514	-3.12658
73916	Ift57	intraflagellar transport 57	-0.221068	4.69194	-2.67879	0.0211486	0.289514	-3.36627
27376	Slc25a10	solute carrier family 25 (mitochondrial carrier, dicarboxylate transporter), member 10	-0.254247	5.2216	-2.67722	0.0212085	0.289514	-3.43937
14048	Eya1	EYA transcriptional coactivator and phosphatase 1	-0.268426	6.64576	-2.67751	0.0211975	0.289514	-3.54428
13805	Eng	endoglin	-0.427502	6.29807	-2.67809	0.0211752	0.289514	-3.52968
30853	Mlf2	myeloid leukemia factor 2	-0.16327	7.89103	-2.67541	0.0212777	0.289588	-3.54557
73385	Fam177a	family with sequence similarity 177, member A	-0.198143	5.34582	-2.67598	0.0212559	0.289588	-3.4548
22722	Zfp64	zinc finger protein 64	-0.20263	4.24162	-2.67576	0.0212644	0.289588	-3.30137
232816	Zfp628	zinc finger protein 628	-0.307605	4.09966	-2.67574	0.0212651	0.289588	-3.29113
328563	Apol11b	apolipoprotein L 11b	0.749681	4.81983	2.67296	0.0213718	0.290651	-3.36829
50787	Hs6st3	heparan sulfate 6-O-sulfotransferase 3	0.774789	2.00675	2.67119	0.02144	0.291213	-3.09458
18145	Npc1	NPC intracellular cholesterol transporter 1	-0.169017	6.77089	-2.67105	0.0214453	0.291213	-3.55778
16159	Il12a	interleukin 12a	0.502096	2.63608	2.67022	0.0214774	0.29143	-3.11566
12663	Chml	choroideremia-like	0.311277	4.61402	2.66656	0.0216194	0.292262	-3.34424
67684	Luc7l3	LUC7-like 3 (S. cerevisiae)	0.205528	8.00788	2.66615	0.0216353	0.292262	-3.55795
67134	Nop56	NOP56 ribonucleoprotein	0.190647	6.08651	2.66667	0.021615	0.292262	-3.52449
242785	Klhl21	kelch-like 21	-0.207566	5.84241	-2.66772	0.0215743	0.292262	-3.5136
66491	Polr2l	polymerase (RNA) II (DNA directed) polypeptide L	-0.255761	3.69074	-2.66672	0.021613	0.292262	-3.25052
17319	Mif	macrophage migration inhibitory factor (glycosylation-inhibiting factor)	-0.305357	5.39396	-2.66772	0.0215742	0.292262	-3.48049
381352	Mamdc4	MAM domain containing 4	0.380057	2.14236	2.66558	0.0216574	0.292343	-3.10171
72107	Dscc1	DNA replication and sister chromatid cohesion 1	0.628954	1.17858	2.66435	0.0217053	0.292771	-3.13222
56543	Kcnd3	potassium voltage-gated channel, Shal-related family, member 3	1.00801	3.92082	2.66151	0.0218167	0.293432	-3.22239
50767	Pnpla6	patatin-like phospholipase domain containing 6	0.150199	5.86241	2.662	0.0217974	0.293432	-3.51871
12520	Cd81	CD81 antigen	-0.171803	8.09708	-2.66223	0.0217884	0.293432	-3.56249
67533	Ppfibp1	PTPRF interacting protein, binding protein 1 (liprin beta 1)	-0.220703	6.9223	-2.66145	0.021819	0.293432	-3.57717
77022	2700099C18Rik	NDC80 homolog, kinetochore complex component pseudogene	0.392844	1.86173	2.6597	0.0218878	0.29412	-3.10916
16909	Lmo2	LIM domain only 2	0.370709	5.97565	2.65933	0.0219025	0.29412	-3.52725
16328	Cep250	centrosomal protein 250	0.169686	6.53207	2.65699	0.0219947	0.294293	-3.56621
11671	Aldh3a2	aldehyde dehydrogenase family 3, subfamily A2	-0.145474	6.09736	-2.65795	0.0219568	0.294293	-3.54885
23996	Psmc4	proteasome (prosome, macropain) 26S subunit, ATPase, 4	-0.161426	6.75034	-2.65738	0.0219792	0.294293	-3.5804
217715	Eif2b2	eukaryotic translation initiation factor 2B, subunit 2 beta	-0.17263	5.3135	-2.65694	0.0219965	0.294293	-3.47814
116701	Fgfrl1	fibroblast growth factor receptor-like 1	-0.223399	5.29103	-2.65776	0.0219644	0.294293	-3.47988
24012	Rgs7	regulator of G protein signaling 7	0.744121	3.27425	2.6556	0.0220497	0.294327	-3.16607
21923	Tnc	tenascin C	0.542567	7.6001	2.65519	0.0220659	0.294327	-3.58223
26934	Racgap1	Rac GTPase-activating protein 1	0.322451	5.09223	2.65503	0.0220725	0.294327	-3.43
215160	Rhbdd2	rhomboid domain containing 2	-0.191076	5.20714	-2.65483	0.0220802	0.294327	-3.46627
69875	Ndufa11	NADH:ubiquinone oxidoreductase subunit A11	-0.214929	5.83696	-2.65489	0.0220778	0.294327	-3.5379
28146	Serp1	stress-associated endoplasmic reticulum protein 1	-0.304174	7.60388	-2.6538	0.0221212	0.294441	-3.58867
114229	Kiss1r	KISS1 receptor	-0.338702	2.5916	-2.65409	0.0221098	0.294441	-3.14207
414125	F930017D23Rik	RIKEN cDNA F930017D23 gene	0.72938	1.52285	2.65002	0.0222722	0.295583	-3.1367
74134	Cyp2s1	cytochrome P450, family 2, subfamily s, polypeptide 1	0.571228	3.47252	2.65018	0.0222659	0.295583	-3.21408
94253	Hecw1	HECT, C2 and WW domain containing E3 ubiquitin protein ligase 1	0.530944	5.06623	2.65064	0.0222474	0.295583	-3.42428
66496	Ppdpf	pancreatic progenitor cell differentiation and proliferation factor	-0.198833	4.80134	-2.65057	0.0222504	0.295583	-3.42916
192662	Arhgdia	Rho GDP dissociation inhibitor (GDI) alpha	-0.201101	8.30627	-2.64951	0.0222928	0.295641	-3.57636
69456	Commd10	COMM domain containing 10	-0.232011	4.64791	-2.64865	0.022327	0.295831	-3.40543
21407	Tcf15	transcription factor 15	-1.01536	-0.221075	-2.64834	0.0223398	0.295831	-3.26789
67044	Higd2a	HIG1 domain family, member 2A	-0.173994	5.51163	-2.64739	0.0223779	0.296119	-3.51994
227693	Zer1	zyg-11 related, cell cycle regulator	-0.13377	6.02208	-2.64645	0.0224155	0.296401	-3.56089
68170	Iftap	intraflagellar transport associated protein	-0.221367	5.08276	-2.64574	0.0224445	0.296502	-3.47791
23960	Oas1g	2'-5' oligoadenylate synthetase 1G	-0.869202	1.76791	-2.64546	0.0224558	0.296502	-3.13366
22051	Trip6	thyroid hormone receptor interactor 6	-0.197131	5.38073	-2.64388	0.0225197	0.296697	-3.51288
227210	Ccnyl1	cyclin Y-like 1	-0.207794	4.31979	-2.64401	0.0225141	0.296697	-3.36621
19303	Pxn	paxillin	-0.257599	7.14765	-2.64424	0.0225051	0.296697	-3.60865
67815	Sec14l2	SEC14-like lipid binding 2	0.308298	4.33087	2.64196	0.0225976	0.296794	-3.35506
328451	Gm5088	poly(A)-binding protein, cytoplasmic pseudogene	0.299004	5.95473	2.64007	0.0226743	0.296794	-3.5597
68949	Zfas1	zinc finger, NFX1-type containing 1, antisense RNA 1	0.233016	4.26786	2.64133	0.0226231	0.296794	-3.35631
12764	Cmas	cytidine monophospho-N-acetylneuraminic acid synthetase	0.209715	6.4423	2.64159	0.0226123	0.296794	-3.5915
236848	Tmem185a	transmembrane protein 185A	-0.16574	5.23688	-2.64045	0.0226589	0.296794	-3.5
21372	Tbl1x	transducin (beta)-like 1 X-linked	-0.184262	5.70716	-2.64085	0.0226427	0.296794	-3.5468
266781	Snx17	sorting nexin 17	-0.193478	6.52958	-2.64088	0.0226413	0.296794	-3.60088
373864	Col27a1	collagen, type XXVII, alpha 1	-0.352099	7.27821	-2.64286	0.0225608	0.296794	-3.6114
217294	BC006965	cDNA sequence BC006965	-0.412275	5.55384	-2.64253	0.0225744	0.296794	-3.53897
319480	Itga11	integrin alpha 11	0.663263	4.47075	2.63781	0.0227668	0.297791	-3.37649
237781	Mief2	mitochondrial elongation factor 2	-0.217461	3.94389	-2.63735	0.0227855	0.29782	-3.32109
72401	Slc43a1	solute carrier family 43, member 1	0.465639	5.0677	2.63623	0.0228316	0.298153	-3.47016
244867	Arhgap20	Rho GTPase activating protein 20	0.410078	4.54842	2.63593	0.0228438	0.298153	-3.38498
66194	Pycrl	pyrroline-5-carboxylate reductase-like	-0.184313	4.157	-2.6339	0.0229273	0.299028	-3.36024
13483	Dpp6	dipeptidylpeptidase 6	0.892888	5.75107	2.63308	0.0229612	0.299255	-3.51775
666731	Trim43c	tripartite motif-containing 43C	0.778261	-0.0653745	2.63002	0.0230876	0.299403	-3.34603
624224	Clrn2	clarin 2	0.700513	1.12524	2.62762	0.0231874	0.299403	-3.18908
15288	Hmbs	hydroxymethylbilane synthase	0.48183	6.52272	2.62716	0.0232068	0.299403	-3.61646
60525	Acss2	acyl-CoA synthetase short-chain family member 2	0.34533	5.8749	2.6288	0.0231383	0.299403	-3.56435
98388	Chst10	carbohydrate sulfotransferase 10	0.318839	3.65195	2.6269	0.0232177	0.299403	-3.28129
244329	Mcph1	microcephaly, primary autosomal recessive 1	0.30725	3.42654	2.6279	0.0231757	0.299403	-3.24859
75423	Arl5a	ADP-ribosylation factor-like 5A	-0.125874	6.60652	-2.62795	0.0231737	0.299403	-3.62568
104303	Arl1	ADP-ribosylation factor-like 1	-0.183508	6.07889	-2.62781	0.0231796	0.299403	-3.59883
66047	Mrpl54	mitochondrial ribosomal protein L54	-0.233797	4.29356	-2.62765	0.0231863	0.299403	-3.39384
70967	Eva1c	eva-1 homolog C (C. elegans)	-0.331903	3.46521	-2.63136	0.0230324	0.299403	-3.27217
229937	Znhit6	zinc finger, HIT type 6	-0.41173	6.44203	-2.63125	0.0230368	0.299403	-3.61672
76933	Ifi27l2a	interferon, alpha-inducible protein 27 like 2A	-0.602075	5.12237	-2.62832	0.0231583	0.299403	-3.51794
19428	Rasl2-9	RAS-like, family 2, locus 9	-0.742453	-0.444252	-2.62784	0.0231782	0.299403	-3.3536
381823	Apold1	apolipoprotein L domain containing 1	-0.898938	3.77212	-2.62971	0.0231004	0.299403	-3.33795
15945	Cxcl10	chemokine (C-X-C motif) ligand 10	-1.66172	2.60601	-2.62684	0.0232201	0.299403	-3.20758
27260	Plek2	pleckstrin 2	0.74477	0.888783	2.62632	0.0232416	0.299467	-3.20187
26877	B3galt1	UDP-Gal:betaGlcNAc beta 1,3-galactosyltransferase, polypeptide 1	0.493435	4.21995	2.62508	0.0232936	0.299593	-3.34429
170721	Papln	papilin, proteoglycan-like sulfated glycoprotein	0.489521	2.23694	2.62176	0.0234331	0.299593	-3.16608
56527	Mast1	microtubule associated serine/threonine kinase 1	0.439676	5.38876	2.62431	0.0233259	0.299593	-3.51262
72345	Amer1	APC membrane recruitment 1	0.227007	4.53121	2.62276	0.023391	0.299593	-3.41009
27403	Abca7	ATP-binding cassette, sub-family A (ABC1), member 7	0.220542	6.58698	2.62294	0.0233836	0.299593	-3.6292
56443	Arpc1a	actin related protein 2/3 complex, subunit 1A	-0.140903	7.10592	-2.62451	0.0233177	0.299593	-3.6415
407785	Ndufs6	NADH:ubiquinone oxidoreductase core subunit S6	-0.177135	5.91314	-2.62183	0.0234301	0.299593	-3.60147
100038347	Fam174b	family with sequence similarity 174, member B	-0.250294	5.13785	-2.62202	0.0234222	0.299593	-3.52712
73914	Irak3	interleukin-1 receptor-associated kinase 3	-0.258228	4.16522	-2.6256	0.0232717	0.299593	-3.38512
100041703	NA	NA	-0.393243	1.97126	-2.62334	0.0233668	0.299593	-3.16155
11448	Chrne	cholinergic receptor, nicotinic, epsilon polypeptide	-0.890014	0.0845689	-2.62233	0.023409	0.299593	-3.28641
80861	Dhx58	DEXH (Asp-Glu-X-His) box polypeptide 58	-0.484894	3.92481	-2.62135	0.0234504	0.299603	-3.36574
99542	AI115009	expressed sequence AI115009	1.0009	-1.33189	2.619	0.0235498	0.299731	-3.61916
19094	Mapk11	mitogen-activated protein kinase 11	0.60707	3.63204	2.61753	0.0236119	0.299731	-3.28037
70772	Ggnbp1	gametogenetin binding protein 1	0.446219	2.99666	2.61721	0.0236256	0.299731	-3.21509
244853	Nxpe4	neurexophilin and PC-esterase domain family, member 4	0.414728	3.64226	2.61845	0.0235731	0.299731	-3.28108
19201	Pstpip2	proline-serine-threonine phosphatase-interacting protein 2	0.313413	3.83073	2.61752	0.0236125	0.299731	-3.31977
30960	Vapa	vesicle-associated membrane protein, associated protein A	-0.148622	6.40136	-2.61874	0.0235605	0.299731	-3.63188
106326	Osbpl11	oxysterol binding protein-like 11	-0.210785	5.53663	-2.61846	0.0235723	0.299731	-3.56979
68588	Cthrc1	collagen triple helix repeat containing 1	-0.262797	3.49029	-2.61729	0.0236221	0.299731	-3.29441
100043507	Gng5-ps	G protein subunit gamma 5, pseudogene	-0.377302	3.74807	-2.61755	0.023611	0.299731	-3.32907
13799	En2	engrailed 2	-1.03214	-1.33707	-2.61806	0.0235892	0.299731	-3.51056
93691	Klf7	Kruppel-like factor 7 (ubiquitous)	0.235068	4.15667	2.61571	0.0236891	0.300327	-3.3742
320879	B230217O12Rik	RIKEN cDNA B230217O12 gene	0.518691	2.89081	2.61469	0.0237326	0.300653	-3.2077
100503353	Gm14440	predicted gene 14440	0.299518	2.46859	2.6135	0.0237833	0.300653	-3.19348
78177	Ninl	ninein-like	0.293135	3.80286	2.61305	0.0238029	0.300653	-3.32941
67959	Puf60	poly-U binding splicing factor 60	-0.158223	7.33687	-2.61351	0.0237831	0.300653	-3.66023
74241	Chpf	chondroitin polymerizing factor	-0.169781	6.03872	-2.61277	0.0238149	0.300653	-3.62362
66414	Ndufa12	NADH:ubiquinone oxidoreductase subunit A12	-0.289337	2.85918	-2.61425	0.0237516	0.300653	-3.23857
244049	Mctp2	multiple C2 domains, transmembrane 2	-0.496081	3.16	-2.61239	0.0238309	0.300653	-3.26364
19266	Ptprd	protein tyrosine phosphatase, receptor type, D	0.306885	7.07631	2.61164	0.0238631	0.300851	-3.65856
245866	Ift52	intraflagellar transport 52	-0.154467	5.35584	-2.61059	0.0239083	0.301002	-3.56371
22422	Wnt7b	wingless-type MMTV integration site family, member 7B	-0.324868	4.11155	-2.61081	0.0238989	0.301002	-3.40584
217682	Plekhd1	pleckstrin homology domain containing, family D (with coiled-coil domains) member 1	0.980624	5.05788	2.60895	0.0239789	0.301132	-3.47601
107895	Mgat5	mannoside acetylglucosaminyltransferase 5	0.317681	4.07731	2.60933	0.0239622	0.301132	-3.37049
27402	Pdhx	pyruvate dehydrogenase complex, component X	0.217603	5.02867	2.6088	0.023985	0.301132	-3.51185
654449	Klra14-ps	killer cell lectin-like receptor subfamily A, member 14, pseudogene	-0.904732	-1.18204	-2.60888	0.0239819	0.301132	-3.51277
20316	Sdf2	stromal cell derived factor 2	-0.151177	6.16345	-2.60681	0.0240711	0.301825	-3.64206
68527	Ucma	upper zone of growth plate and cartilage matrix associated	-0.516093	7.75248	-2.60675	0.0240735	0.301825	-3.66609
14148	Fdx1	ferredoxin 1	-0.214296	4.20563	-2.60631	0.0240926	0.301856	-3.42055
195208	Dcdc2a	doublecortin domain containing 2a	0.990316	2.33087	2.60288	0.0242416	0.301986	-3.19577
574403	Insyn2b	inhibitory synaptic factor family member 2B	0.807353	3.74152	2.60042	0.0243488	0.301986	-3.30879
109245	Lrrc39	leucine rich repeat containing 39	0.433011	1.913	2.6001	0.0243629	0.301986	-3.19146
100503670	Rpl5	ribosomal protein L5	0.278509	3.93471	2.60098	0.0243246	0.301986	-3.3801
268395	Mpg	N-methylpurine-DNA glycosylase	0.232693	3.66933	2.59996	0.0243693	0.301986	-3.32242
15488	Hsd17b4	hydroxysteroid (17-beta) dehydrogenase 4	-0.140072	6.60454	-2.60155	0.0242997	0.301986	-3.67109
110213	Tmbim6	transmembrane BAX inhibitor motif containing 6	-0.159195	9.16949	-2.60027	0.0243555	0.301986	-3.62491
208263	Tor1aip1	torsin A interacting protein 1	-0.181826	6.74828	-2.60361	0.0242099	0.301986	-3.67219
268656	Sptlc1	serine palmitoyltransferase, long chain base subunit 1	-0.183791	5.22897	-2.60267	0.024251	0.301986	-3.56491
66681	Pgm2	phosphoglucomutase 2	-0.210601	4.5773	-2.60337	0.0242201	0.301986	-3.47496
230903	Fbxo44	F-box protein 44	-0.233813	6.37816	-2.60277	0.0242466	0.301986	-3.66085
11350	Abl1	c-abl oncogene 1, non-receptor tyrosine kinase	-0.26815	6.59722	-2.60463	0.0241656	0.301986	-3.6669
75767	Rab11fip1	RAB11 family interacting protein 1 (class I)	-0.314749	5.38934	-2.60342	0.024218	0.301986	-3.58638
16782	Lamc2	laminin, gamma 2	-0.355259	4.82519	-2.60091	0.0243275	0.301986	-3.51615
232345	A2m	alpha-2-macroglobulin	-0.645197	7.35069	-2.60022	0.0243575	0.301986	-3.68324
100126224	Gm11747	predicted gene 11747	-0.803724	0.974535	-2.60263	0.0242527	0.301986	-3.20835
15006	H2-Q1	histocompatibility 2, Q region locus 1	0.629344	2.50781	2.59813	0.0244494	0.302772	-3.21071
21384	Tbx15	T-box 15	0.890841	2.10365	2.59623	0.0245331	0.303394	-3.19736
19366	Rad54l	RAD54 like (S. cerevisiae)	0.423796	3.05587	2.59625	0.0245321	0.303394	-3.25902
211712	Pcdh9	protocadherin 9	1.13551	5.99452	2.59482	0.024595	0.303952	-3.59549
108096	Slco1a5	solute carrier organic anion transporter family, member 1a5	-0.445246	3.83565	-2.59391	0.0246354	0.304245	-3.37427
192190	Pkhd1l1	polycystic kidney and hepatic disease 1-like 1	0.656842	3.70085	2.59301	0.0246751	0.30432	-3.34161
71254	Naif1	nuclear apoptosis inducing factor 1	-0.413065	2.07826	-2.59316	0.0246685	0.30432	-3.20812
18412	Sqstm1	sequestosome 1	-0.160486	8.38638	-2.59241	0.0247018	0.304443	-3.67155
23877	Fiz1	Flt3 interacting zinc finger protein 1	-0.163268	4.8996	-2.59106	0.0247618	0.304769	-3.53447
52428	Rhpn2	rhophilin, Rho GTPase binding protein 2	-0.187484	5.10097	-2.5913	0.0247511	0.304769	-3.56923
252838	Tox	thymocyte selection-associated high mobility group box	-0.294661	2.64526	-2.58998	0.0248099	0.304946	-3.23723
257890	Olfr12	olfactory receptor 12	-0.964546	-0.714308	-2.59021	0.0247996	0.304946	-3.50195
71984	Sars2	seryl-aminoacyl-tRNA synthetase 2	-0.248775	3.76376	-2.58956	0.0248285	0.304968	-3.3704
12426	Cckbr	cholecystokinin B receptor	-1.19052	-1.27772	-2.58901	0.024853	0.305063	-3.50198
27027	Tspan32	tetraspanin 32	0.32498	4.22168	2.58808	0.0248947	0.305369	-3.45168
170788	Crb1	crumbs family member 1, photoreceptor morphogenesis associated	1.0503	-0.430945	2.58539	0.0250151	0.305605	-3.48237
381809	Clec4b2	C-type lectin domain family 4, member b2	0.909123	0.35802	2.58656	0.0249627	0.305605	-3.34666
107527	Il1rl2	interleukin 1 receptor-like 2	0.687032	0.739238	2.58626	0.024976	0.305605	-3.2719
320209	Ddx11	DEAD/H box helicase 11	0.428672	3.40116	2.58562	0.0250048	0.305605	-3.31693
214968	Sema6d	sema domain, transmembrane domain (TM), and cytoplasmic domain, (semaphorin) 6D	0.419825	6.45398	2.58593	0.0249909	0.305605	-3.67611
98733	Obsl1	obscurin-like 1	-0.225278	5.2392	-2.58718	0.024935	0.305605	-3.59107
57276	Vsig2	V-set and immunoglobulin domain containing 2	0.587485	1.71141	2.5821	0.0251631	0.305825	-3.22103
12833	Col6a1	collagen, type VI, alpha 1	0.53213	5.94871	2.58201	0.0251673	0.305825	-3.649
12834	Col6a2	collagen, type VI, alpha 2	0.515375	6.1998	2.58375	0.0250887	0.305825	-3.66848
110074	Dut	deoxyuridine triphosphatase	0.280306	5.15343	2.582	0.025168	0.305825	-3.5741
72852	Mblac2	metallo-beta-lactamase domain containing 2	0.236851	4.04659	2.58362	0.0250946	0.305825	-3.39802
20403	Itsn2	intersectin 2	0.199095	6.65945	2.58369	0.0250915	0.305825	-3.69764
404634	Macroh2a2	macroH2A.2 histone	-0.236683	4.52287	-2.58235	0.0251521	0.305825	-3.49641
170441	Slc2a10	solute carrier family 2 (facilitated glucose transporter), member 10	-0.241763	3.818	-2.58298	0.0251234	0.305825	-3.40376
13864	Nr2f6	nuclear receptor subfamily 2, group F, member 6	-0.215986	5.55651	-2.58127	0.025201	0.306021	-3.63566
108043	Chrnb3	cholinergic receptor, nicotinic, beta polypeptide 3	1.40288	3.60622	2.58032	0.0252438	0.306132	-3.2925
12424	Cck	cholecystokinin	-0.721157	-0.166605	-2.58044	0.0252386	0.306132	-3.36172
72519	Pip4p2	phosphatidylinositol-4,5-bisphosphate 4-phosphatase 2	-0.191505	5.54791	-2.57963	0.025275	0.306306	-3.63521
116870	Mta1	metastasis associated 1	-0.15612	5.62103	-2.57842	0.02533	0.306767	-3.64171
12168	Bmpr2	bone morphogenetic protein receptor, type II (serine/threonine kinase)	0.329206	5.31673	2.57636	0.0254238	0.307601	-3.59803
81500	Sil1	endoplasmic reticulum chaperone SIL1 homolog (S. cerevisiae)	-0.19003	5.46335	-2.57616	0.0254328	0.307601	-3.63137
24061	Smc1a	structural maintenance of chromosomes 1A	0.127101	7.53379	2.57371	0.0255451	0.308548	-3.72485
13047	Cux1	cut-like homeobox 1	-0.18374	6.71445	-2.57397	0.0255331	0.308548	-3.72146
15168	Hcn3	hyperpolarization-activated, cyclic nucleotide-gated K+ 3	0.995779	2.47599	2.5733	0.0255637	0.308568	-3.23784
59001	Pole3	polymerase (DNA directed), epsilon 3 (p17 subunit)	-0.250219	5.04034	-2.5728	0.0255868	0.308641	-3.59256
320383	B230317F23Rik	RIKEN cDNA B230317F23 gene	0.706339	0.00380201	2.5721	0.0256191	0.308825	-3.38754
212153	Ccdc191	coiled-coil domain containing 191	0.337749	4.1894	2.57115	0.0256629	0.309148	-3.44756
17000	Ltbr	lymphotoxin B receptor	-0.249624	5.39661	-2.56978	0.025726	0.309702	-3.64033
212326	Fam149a	family with sequence similarity 149, member A	0.199977	4.47255	2.56778	0.0258184	0.309994	-3.49495
29871	Scmh1	sex comb on midleg homolog 1	-0.155551	5.35782	-2.56777	0.0258186	0.309994	-3.63354
66990	Tmem134	transmembrane protein 134	-0.179751	5.48477	-2.56865	0.0257781	0.309994	-3.64973
217138	Prr15l	proline rich 15-like	-0.356462	3.00132	-2.56789	0.0258133	0.309994	-3.3275
268345	Kcnc2	potassium voltage gated channel, Shaw-related subfamily, member 2	1.3592	5.30443	2.56588	0.0259064	0.310241	-3.5458
244562	Abcc12	ATP-binding cassette, sub-family C (CFTR/MRP), member 12	1.28682	-0.999054	2.562	0.0260874	0.310241	-3.60903
16774	Lama3	laminin, alpha 3	0.738434	2.73449	2.56182	0.0260961	0.310241	-3.26826
71872	Aox4	aldehyde oxidase 4	0.692574	1.42489	2.56305	0.0260383	0.310241	-3.26212
74754	Dhcr24	24-dehydrocholesterol reductase	0.416307	6.4335	2.56435	0.0259777	0.310241	-3.71113
230796	Wdtc1	WD and tetratricopeptide repeats 1	-0.162364	6.67429	-2.5652	0.0259381	0.310241	-3.7349
81535	Sgpp1	sphingosine-1-phosphate phosphatase 1	-0.172771	6.70481	-2.56628	0.0258879	0.310241	-3.73445
228602	4930402H24Rik	RIKEN cDNA 4930402H24 gene	-0.208363	6.88392	-2.5632	0.0260316	0.310241	-3.74453
214359	Tmem51	transmembrane protein 51	-0.21626	4.32369	-2.56398	0.025995	0.310241	-3.50371
12385	Ctnna1	catenin (cadherin associated protein), alpha 1	-0.216551	7.68945	-2.56651	0.0258771	0.310241	-3.73562
433956	Dnaaf5	dynein, axonemal assembly factor 5	-0.223772	4.21239	-2.56173	0.0261003	0.310241	-3.49447
67978	Tctn2	tectonic family member 2	-0.261289	3.74482	-2.56146	0.0261128	0.310241	-3.41873
66521	Rwdd1	RWD domain containing 1	-0.266006	3.59602	-2.56363	0.0260115	0.310241	-3.40172
56745	C1qtnf1	C1q and tumor necrosis factor related protein 1	-0.33196	5.23197	-2.56216	0.0260802	0.310241	-3.63832
170442	Bbox1	butyrobetaine (gamma), 2-oxoglutarate dioxygenase 1 (gamma-butyrobetaine hydroxylase)	-0.668533	1.31661	-2.56232	0.0260724	0.310241	-3.24629
12738	Cldn2	claudin 2	-0.922542	1.17231	-2.56547	0.0259254	0.310241	-3.23932
100503819	Gm12454	predicted gene 12454	0.745624	0.333093	2.56049	0.0261582	0.310392	-3.35034
240185	Jcad	junctional cadherin 5 associated	0.297772	6.55011	2.56046	0.0261597	0.310392	-3.72906
243961	Shank1	SH3 and multiple ankyrin repeat domains 1	0.469185	5.32999	2.55991	0.0261857	0.310497	-3.61509
100503019	Gm16551	predicted gene 16551	1.16137	1.52344	2.5587	0.0262425	0.310549	-3.26158
12628	Cfh	complement component factor h	0.483731	8.11038	2.55875	0.0262398	0.310549	-3.73608
51788	H2az1	H2A.Z variant histone 1	0.306354	3.33126	2.55836	0.0262585	0.310549	-3.36378
68045	Rtraf	RNA transcription, translation and transport factor	-0.133922	5.27702	-2.55909	0.0262241	0.310549	-3.64083
100861759	NA	NA	1.12559	-0.785493	2.55709	0.0263181	0.311051	-3.56365
11854	Rhod	ras homolog family member D	-0.299153	3.33144	-2.55632	0.0263548	0.311281	-3.37812
21378	Tbrg3	transforming growth factor beta regulated gene 3	0.851371	-0.692165	2.55269	0.0265269	0.312175	-3.54787
12142	Prdm1	PR domain containing 1, with ZNF domain	0.62398	2.20648	2.55373	0.0264774	0.312175	-3.26247
65020	Zfp110	zinc finger protein 110	-0.170014	5.63326	-2.55374	0.0264768	0.312175	-3.68838
18032	Nfix	nuclear factor I/X	-0.292522	7.04888	-2.55254	0.0265337	0.312175	-3.76464
216166	Plk5	polo like kinase 5	-0.917708	2.23039	-2.5526	0.0265313	0.312175	-3.27
414094	Dgkeos	diacylglycerol kinase, epsilon, opposite strand	-1.3606	-1.98016	-2.55337	0.0264943	0.312175	-3.63075
208518	Cep78	centrosomal protein 78	0.281161	3.44119	2.55182	0.0265681	0.312185	-3.37081
14057	Sfxn1	sideroflexin 1	-0.154877	5.91807	-2.5518	0.0265689	0.312185	-3.71779
17768	Mthfd2	methylenetetrahydrofolate dehydrogenase (NAD+ dependent), methenyltetrahydrofolate cyclohydrolase	0.228728	4.93381	2.55062	0.0266255	0.312282	-3.58993
319322	Sf3b2	splicing factor 3b, subunit 2	-0.150782	8.23013	-2.55019	0.0266461	0.312282	-3.74793
12751	Tpp1	tripeptidyl peptidase I	-0.167773	6.93343	-2.55028	0.0266415	0.312282	-3.76655
23971	Papss1	3'-phosphoadenosine 5'-phosphosulfate synthase 1	-0.180195	6.43617	-2.55077	0.0266182	0.312282	-3.74977
212518	Sprn	shadow of prion protein	0.968254	1.62441	2.5487	0.0267172	0.312526	-3.27082
230099	Car9	carbonic anhydrase 9	0.706581	0.539832	2.54867	0.0267185	0.312526	-3.34614
19309	Pygm	muscle glycogen phosphorylase	0.297383	5.20159	2.54915	0.0266955	0.312526	-3.63057
329753	9830132P13Rik	RIKEN cDNA 9830132P13 gene	1.85428	-0.762941	2.54768	0.026766	0.312678	-3.63035
215690	Nav1	neuron navigator 1	0.201722	6.7036	2.54781	0.0267599	0.312678	-3.75878
546611	Klhl33	kelch-like 33	0.592839	2.06572	2.54622	0.0268365	0.3133	-3.26601
328479	Gm5089	predicted gene 5089	-0.41412	4.86491	-2.54566	0.0268634	0.313412	-3.62373
380795	Ighg3	Immunoglobulin heavy constant gamma 3	4.1825	-2.12718	2.54319	0.0269827	0.314367	-3.94549
233332	Adamts17	a disintegrin-like and metallopeptidase (reprolysin type) with thrombospondin type 1 motif, 17	0.330772	2.2349	2.54333	0.0269757	0.314367	-3.28087
12460	Ccs	copper chaperone for superoxide dismutase	-0.164117	5.2809	-2.54289	0.0269972	0.314367	-3.67134
320244	Ttll5	tubulin tyrosine ligase-like family, member 5	0.243934	5.00843	2.54139	0.0270699	0.315011	-3.61831
170483	Grin3b	glutamate receptor, ionotropic, NMDA3B	-0.474	1.73436	-2.54052	0.0271119	0.315297	-3.27657
208677	Creb3l3	cAMP responsive element binding protein 3-like 3	1.26277	-1.97468	2.53589	0.027338	0.315335	-3.78718
383787	Ankrd63	ankyrin repeat domain 63	0.848456	-0.685424	2.53888	0.027192	0.315335	-3.54071
269582	Clspn	claspin	0.404046	4.3477	2.53973	0.0271503	0.315335	-3.51791
100036768	Gm11696	predicted gene 11696	0.399766	1.6978	2.53936	0.0271684	0.315335	-3.27486
74309	Osbp2	oxysterol binding protein 2	0.349867	4.76084	2.53608	0.0273286	0.315335	-3.58565
381280	Hjurp	Holliday junction recognition protein	0.338635	4.35738	2.53794	0.0272375	0.315335	-3.52852
114713	Rasa2	RAS p21 protein activator 2	0.25358	4.78245	2.53745	0.0272616	0.315335	-3.59119
407823	Baz2b	bromodomain adjacent to zinc finger domain, 2B	0.140696	6.82666	2.53848	0.027211	0.315335	-3.7799
56424	Stub1	STIP1 homology and U-Box containing protein 1	-0.179233	5.78166	-2.53574	0.0273453	0.315335	-3.73034
56495	Get3	guided entry of tail-anchored proteins factor 3, ATPase	-0.19489	6.27471	-2.53665	0.0273008	0.315335	-3.76713
68229	Spindoc	spindlin interactor and repressor of chromatin binding	-0.205229	4.54677	-2.53547	0.0273584	0.315335	-3.57329
69151	Lzic	leucine zipper and CTNNBIP1 domain containing	-0.264084	4.62369	-2.53821	0.0272247	0.315335	-3.59824
20193	S100a1	S100 calcium binding protein A1	-0.287269	8.75609	-2.5364	0.0273129	0.315335	-3.74763
432763	Prr7	proline rich 7 (synaptic)	-0.302995	2.40835	-2.53682	0.0272925	0.315335	-3.31002
14528	Gch1	GTP cyclohydrolase 1	0.506095	3.59131	2.53239	0.0275099	0.315476	-3.42702
71924	Tube1	tubulin, epsilon 1	0.422452	2.08213	2.53246	0.0275066	0.315476	-3.28579
74015	Fcho1	FCH domain only 1	0.364364	5.21573	2.53285	0.0274875	0.315476	-3.65233
66163	Mrpl4	mitochondrial ribosomal protein L4	-0.178097	5.25973	-2.53338	0.0274612	0.315476	-3.67852
67088	Cand2	cullin-associated and neddylation-dissociated 2 (putative)	-0.24153	4.36787	-2.53412	0.0274245	0.315476	-3.55636
16169	Il15ra	interleukin 15 receptor, alpha chain	-0.378267	4.09689	-2.53405	0.0274282	0.315476	-3.51388
212998	BC016579	cDNA sequence, BC016579	-0.424088	2.55918	-2.5326	0.0274997	0.315476	-3.3298
76943	Psapl1	prosaposin-like 1	-0.935539	-0.36547	-2.53343	0.0274587	0.315476	-3.41359
320825	Samd5	sterile alpha motif domain containing 5	0.58419	2.61793	2.53146	0.0275557	0.315802	-3.31459
407819	BC031181	cDNA sequence BC031181	-0.16707	6.70512	-2.53064	0.0275965	0.316071	-3.79475
54198	Snx3	sorting nexin 3	-0.165594	6.81058	-2.52972	0.027642	0.316391	-3.79897
22413	Wnt2	wingless-type MMTV integration site family, member 2	1.3301	0.224547	2.52672	0.0277908	0.316895	-3.44868
170574	Sp7	Sp7 transcription factor 7	0.497875	5.43648	2.52685	0.0277843	0.316895	-3.69139
77976	Nuak1	NUAK family, SNF1-like kinase, 1	0.217418	5.79325	2.52714	0.0277699	0.316895	-3.73428
12068	Bet1	Bet1 golgi vesicular membrane trafficking protein	-0.154465	5.09626	-2.52757	0.0277483	0.316895	-3.67192
66624	Spcs2	signal peptidase complex subunit 2 homolog (S. cerevisiae)	-0.176539	7.07597	-2.52758	0.0277483	0.316895	-3.80636
12389	Cav1	caveolin 1, caveolae protein	-0.236418	6.45825	-2.52826	0.0277144	0.316895	-3.78987
101359	Prrt4	proline-rich transmembrane protein 4	1.27873	-1.15244	2.52573	0.0278403	0.317061	-3.68153
277203	Tm4sf19	transmembrane 4 L six family member 19	0.824348	0.922851	2.52573	0.0278402	0.317061	-3.32873
16008	Igfbp2	insulin-like growth factor binding protein 2	-0.464283	7.38576	-2.52532	0.0278606	0.317093	-3.8087
70405	Calml3	calmodulin-like 3	1.85869	-1.24044	2.52418	0.0279178	0.317253	-3.73059
19894	Rph3a	rabphilin 3A	0.857118	6.8105	2.52393	0.0279303	0.317253	-3.78528
69161	Manbal	mannosidase, beta A, lysosomal-like	-0.160078	4.90922	-2.5243	0.0279114	0.317253	-3.6511
260301	Otos	otospiralin	-0.645136	10.106	-2.52364	0.0279446	0.317253	-3.70608
72306	Zfp777	zinc finger protein 777	-0.194242	4.9662	-2.52284	0.0279845	0.31731	-3.65571
99526	Usp53	ubiquitin specific peptidase 53	-0.232066	5.55097	-2.52287	0.0279832	0.31731	-3.73267
27078	B9d1	B9 protein domain 1	-0.280558	2.92996	-2.52219	0.0280175	0.317485	-3.37934
72317	Asb17os	ankyrin repeat and SOCS box-containing 17, opposite strand	1.02438	-1.0437	2.52066	0.0280943	0.318156	-3.63315
229613	6330549D23Rik	RIKEN cDNA 6330549D23 gene	0.352113	2.21804	2.51935	0.02816	0.318655	-3.31134
19349	Rab7	RAB7, member RAS oncogene family	-0.155363	6.82861	-2.51909	0.0281734	0.318655	-3.81645
20741	Sptb	spectrin beta, erythrocytic	0.219164	7.71906	2.51749	0.0282543	0.319171	-3.8166
207683	Igsf11	immunoglobulin superfamily, member 11	-0.392185	4.92901	-2.51771	0.0282432	0.319171	-3.67403
70650	Zcchc8	zinc finger, CCHC domain containing 8	0.194121	5.64137	2.51601	0.0283289	0.319418	-3.74063
83435	Plekha3	pleckstrin homology domain-containing, family A (phosphoinositide binding specific) member 3	-0.186677	5.56879	-2.51616	0.0283215	0.319418	-3.74433
64075	Smoc1	SPARC related modular calcium binding 1	-0.289838	6.39777	-2.5163	0.0283145	0.319418	-3.81072
97775	D930048N14Rik	RIKEN cDNA D930048N14 gene	0.486098	2.55452	2.51496	0.0283823	0.319686	-3.33061
72203	2610507I01Rik	RIKEN cDNA 2610507I01 gene	0.240146	5.24242	2.51461	0.0284002	0.319686	-3.69383
76510	Trappc9	trafficking protein particle complex 9	-0.160979	6.02273	-2.51295	0.0284848	0.319686	-3.78645
76483	Lmf1	lipase maturation factor 1	-0.184721	4.48512	-2.51278	0.0284936	0.319686	-3.61052
66836	Tmem223	transmembrane protein 223	-0.234501	4.67474	-2.51377	0.0284429	0.319686	-3.63928
320204	Etfbkmt	electron transfer flavoprotein beta subunit lysine methyltransferase	-0.280803	3.7341	-2.51425	0.0284185	0.319686	-3.50561
12577	Cdkn1c	cyclin-dependent kinase inhibitor 1C (P57)	-0.314299	6.93591	-2.51284	0.0284903	0.319686	-3.83109
19272	Ptprk	protein tyrosine phosphatase, receptor type, K	-0.356518	6.33163	-2.51322	0.028471	0.319686	-3.81198
78304	Naa38	N(alpha)-acetyltransferase 38, NatC auxiliary subunit	-0.222003	4.45825	-2.51075	0.0285972	0.320262	-3.61991
104156	Etv5	ets variant 5	-0.242972	4.58935	-2.51077	0.0285963	0.320262	-3.62869
74129	Dmgdh	dimethylglycine dehydrogenase precursor	-0.586639	2.17222	-2.51074	0.0285979	0.320262	-3.33833
19328	Rab12	RAB12, member RAS oncogene family	-0.136525	5.70615	-2.51035	0.0286175	0.320268	-3.76696
78449	2700046A07Rik	RIKEN cDNA 2700046A07 gene	-0.731761	0.959196	-2.51004	0.0286338	0.320268	-3.32828
117147	Acsm1	acyl-CoA synthetase medium-chain family member 1	2.36111	-1.50204	2.50771	0.0287533	0.32036	-3.81003
435376	Atp6ap1l	ATPase, H+ transporting, lysosomal accessory protein 1-like	0.813474	0.402901	2.50752	0.0287629	0.32036	-3.41483
637008	Gm11793	predicted gene 11793	0.773239	0.159647	2.50872	0.0287015	0.32036	-3.42334
66705	Dnase1l2	deoxyribonuclease 1-like 2	0.518145	1.95857	2.50713	0.0287833	0.32036	-3.31998
474332	Dnm3os	dynamin 3, opposite strand	0.483486	4.23844	2.50798	0.0287396	0.32036	-3.56529
23888	Gpc6	glypican 6	0.280106	5.2272	2.5086	0.0287077	0.32036	-3.69323
68188	Sympk	symplekin	-0.140267	7.09667	-2.50713	0.028783	0.32036	-3.84064
13007	Csrp1	cysteine and glycine-rich protein 1	-0.235143	8.653	-2.50808	0.0287341	0.32036	-3.80166
218544	Sgtb	small glutamine-rich tetratricopeptide repeat (TPR)-containing, beta	0.458741	3.75744	2.50604	0.0288394	0.320379	-3.47722
100038614	Gm10791	predicted gene 10791	0.4213	1.94351	2.50658	0.0288118	0.320379	-3.31994
66915	Cops9	COP9 signalosome subunit 9	-0.194656	5.71129	-2.5063	0.0288258	0.320379	-3.77857
100861848	NA	NA	-0.736526	-1.02064	-2.50572	0.0288557	0.320379	-3.56362
69227	Selenot	selenoprotein T	-0.144174	8.0677	-2.50401	0.0289444	0.320971	-3.83149
74205	Acsl3	acyl-CoA synthetase long-chain family member 3	-0.235791	8.00881	-2.50434	0.0289274	0.320971	-3.83238
74953	4930483K19Rik	RIKEN cDNA 4930483K19 gene	0.676148	0.85703	2.49944	0.0291819	0.321835	-3.37702
103967	Dnm3	dynamin 3	0.603258	6.87375	2.49965	0.0291714	0.321835	-3.83618
72640	Mex3a	mex3 RNA binding family member A	0.479021	3.05379	2.50038	0.029133	0.321835	-3.39607
56229	Thsd1	thrombospondin, type I, domain 1	0.39255	3.18968	2.50108	0.0290965	0.321835	-3.39827
215999	Mcu	mitochondrial calcium uniporter	0.246864	4.91439	2.4998	0.0291633	0.321835	-3.67864
78656	Brd8	bromodomain containing 8	0.144605	6.48256	2.49952	0.029178	0.321835	-3.83317
112406	Egln2	egl-9 family hypoxia-inducible factor 2	-0.139799	6.68432	-2.49978	0.0291646	0.321835	-3.84588
69008	Cab39l	calcium binding protein 39-like	-0.182042	6.73	-2.50173	0.0290629	0.321835	-3.84472
66970	Ssbp2	single-stranded DNA binding protein 2	-0.1998	4.94794	-2.50063	0.0291203	0.321835	-3.69507
11651	Akt1	thymoma viral proto-oncogene 1	-0.146501	7.6352	-2.49857	0.0292278	0.322145	-3.85136
237073	Rbm41	RNA binding motif protein 41	0.20277	4.15165	2.49764	0.0292762	0.322483	-3.56188
14199	Fhl1	four and a half LIM domains 1	0.245263	6.14073	2.49631	0.0293462	0.323057	-3.81843
69706	Lrr1	leucine rich repeat protein 1	0.623982	1.17712	2.49408	0.0294633	0.323264	-3.34838
320712	Abi3bp	ABI family member 3 binding protein	0.567738	6.14178	2.49358	0.0294897	0.323264	-3.81564
21335	Tacc3	transforming, acidic coiled-coil containing protein 3	0.374265	5.07729	2.49375	0.0294808	0.323264	-3.70722
328329	Mast4	microtubule associated serine/threonine kinase family member 4	0.252951	5.61092	2.49408	0.0294636	0.323264	-3.76442
68995	Mcts1	malignant T cell amplified sequence 1	0.202532	4.75483	2.4956	0.0293836	0.323264	-3.66156
66885	Acadsb	acyl-Coenzyme A dehydrogenase, short/branched chain	-0.152797	6.77927	-2.49419	0.0294575	0.323264	-3.85826
414091	A630001O12Rik	RIKEN cDNA A630001O12 gene	-0.961403	-0.419617	-2.49481	0.0294247	0.323264	-3.47786
17755	Map1b	microtubule-associated protein 1B	0.321976	10.3015	2.49303	0.029519	0.323311	-3.75908
69372	Mocs3	molybdenum cofactor synthesis 3	-0.284145	3.24376	-2.49283	0.0295296	0.323311	-3.45954
66196	Myo19	myosin XIX	0.282284	3.83546	2.48997	0.0296806	0.324572	-3.53084
72097	Cracdl	capping protein inhibiting regulator of actin like	-0.284268	4.98501	-2.49001	0.0296789	0.324572	-3.72096
244373	Erlin2	ER lipid raft associated 2	-0.138137	6.39965	-2.48859	0.0297541	0.325181	-3.8531
244585	Rpgrip1l	Rpgrip1-like	0.244838	4.7093	2.48799	0.0297862	0.325212	-3.66216
26412	Map4k2	mitogen-activated protein kinase kinase kinase kinase 2	0.208565	6.25368	2.48782	0.0297954	0.325212	-3.83648
71330	Rcbtb1	regulator of chromosome condensation (RCC1) and BTB (POZ) domain containing protein 1	-0.169053	6.36508	-2.48686	0.0298466	0.325212	-3.85437
69354	Slc38a4	solute carrier family 38, member 4	-0.386239	2.49422	-2.48701	0.0298382	0.325212	-3.38486
30962	Slc7a9	solute carrier family 7 (cationic amino acid transporter, y+ system), member 9	-1.56889	-1.09232	-2.48704	0.0298366	0.325212	-3.6217
12937	Pcdha6	protocadherin alpha 6	1.18189	-0.434514	2.47817	0.030314	0.326104	-3.60892
13107	Cyp2f2	cytochrome P450, family 2, subfamily f, polypeptide 2	0.931224	6.74063	2.48195	0.0301097	0.326104	-3.85405
239408	Tmem74	transmembrane protein 74	0.708919	2.92109	2.48201	0.0301063	0.326104	-3.40293
319520	Dusp4	dual specificity phosphatase 4	0.551734	3.59014	2.48236	0.0300875	0.326104	-3.48206
237353	Sh3rf3	SH3 domain containing ring finger 3	0.5326	1.87607	2.48195	0.0301096	0.326104	-3.35569
14118	Fbn1	fibrillin 1	0.505244	6.0013	2.47994	0.0302182	0.326104	-3.81952
232237	Fgd5	FYVE, RhoGEF and PH domain containing 5	0.462988	4.28531	2.48495	0.0299488	0.326104	-3.58814
68014	Zwilch	zwilch kinetochore protein	0.342561	3.35767	2.48156	0.0301307	0.326104	-3.4702
77579	Myh10	myosin, heavy polypeptide 10, non-muscle	0.23337	7.96512	2.47883	0.0302781	0.326104	-3.87774
19159	Cyth3	cytohesin 3	0.178689	6.63828	2.48421	0.0299882	0.326104	-3.8657
68606	Ppm1f	protein phosphatase 1F (PP2C domain containing)	-0.150249	5.90824	-2.47798	0.0303239	0.326104	-3.83885
68441	Rraga	Ras-related GTP binding A	-0.163265	6.52912	-2.48245	0.0300827	0.326104	-3.86955
216440	Os9	amplified in osteosarcoma	-0.165438	7.92726	-2.47932	0.0302515	0.326104	-3.87753
664849	Gm7367	1110014K08Rik pseudogene	-0.187312	4.48839	-2.48011	0.0302091	0.326104	-3.65804
66202	1110059G10Rik	RIKEN cDNA 1110059G10 gene	-0.224186	4.16627	-2.4804	0.0301932	0.326104	-3.61894
13138	Dag1	dystroglycan 1	-0.224818	7.34086	-2.48418	0.0299899	0.326104	-3.87977
20130	Rras	related RAS viral (r-ras) oncogene	-0.245643	5.05154	-2.47829	0.0303074	0.326104	-3.74386
18104	Nqo1	NAD(P)H dehydrogenase, quinone 1	-0.248798	4.23293	-2.48234	0.0300889	0.326104	-3.62461
238257	Tmem30b	transmembrane protein 30B	-0.252271	4.80244	-2.48017	0.0302054	0.326104	-3.70856
327959	Xaf1	XIAP associated factor 1	-0.498899	3.8068	-2.47839	0.030302	0.326104	-3.57371
22421	Wnt7a	wingless-type MMTV integration site family, member 7A	-0.550921	2.52015	-2.48011	0.0302088	0.326104	-3.40578
16545	Kera	keratocan	-0.705742	0.175406	-2.4782	0.0303124	0.326104	-3.42418
18546	Pcp4	Purkinje cell protein 4	0.994161	6.46563	2.47698	0.0303784	0.32611	-3.84214
70028	Dop1b	DOP1 leucine zipper like protein B	0.167987	5.85854	2.47761	0.0303441	0.32611	-3.82397
73121	Rflna	refilin A	-0.465153	2.81783	-2.47709	0.0303727	0.32611	-3.44185
13555	E2f1	E2F transcription factor 1	0.293495	3.97538	2.47599	0.0304322	0.326301	-3.57886
72507	Dzip1l	DAZ interacting protein 1-like	0.241646	3.88814	2.47601	0.0304312	0.326301	-3.55802
68701	Ppp1r27	protein phosphatase 1, regulatory subunit 27	-0.496923	1.59405	-2.47559	0.0304539	0.32634	-3.36197
16728	L1cam	L1 cell adhesion molecule	0.506451	5.97953	2.47514	0.0304787	0.326413	-3.82887
215194	Kri1	KRI1 homolog	0.214537	5.11341	2.47481	0.0304967	0.326413	-3.74253
13875	Erf	Ets2 repressor factor	-0.242694	5.39092	-2.47421	0.030529	0.326567	-3.79679
231712	Trafd1	TRAF type zinc finger domain containing 1	-0.223803	6.55823	-2.47369	0.0305576	0.32668	-3.88764
17868	Mybpc3	myosin binding protein C, cardiac	1.3036	-1.77734	2.46937	0.0307944	0.326827	-3.80978
27083	Xlr4b	X-linked lymphocyte-regulated 4B	0.807166	1.07001	2.46953	0.0307856	0.326827	-3.38531
668212	Efr3b	EFR3 homolog B	0.386189	5.64615	2.47006	0.0307564	0.326827	-3.80308
237877	Atad5	ATPase family, AAA domain containing 5	0.323001	4.38122	2.47209	0.0306454	0.326827	-3.63979
18591	Pdgfb	platelet derived growth factor, B polypeptide	0.294346	4.59288	2.46852	0.0308415	0.326827	-3.6755
218461	Pde8b	phosphodiesterase 8B	0.261527	2.82112	2.46918	0.0308051	0.326827	-3.42332
66070	Cwc15	CWC15 spliceosome-associated protein	-0.134768	6.30097	-2.47227	0.0306354	0.326827	-3.87635
243853	Fkrp	fukutin related protein	-0.16322	5.37238	-2.47135	0.0306855	0.326827	-3.796
66177	Ubl5	ubiquitin-like 5	-0.178267	6.45274	-2.47004	0.0307577	0.326827	-3.88848
230514	Leprot	leptin receptor overlapping transcript	-0.20091	6.49672	-2.47252	0.0306216	0.326827	-3.88801
66461	Ptpmt1	protein tyrosine phosphatase, mitochondrial 1	-0.218044	4.49776	-2.46861	0.0308364	0.326827	-3.6822
214601	Slc10a3	solute carrier family 10 (sodium/bile acid cotransporter family), member 3	-0.269312	3.55445	-2.47069	0.030722	0.326827	-3.54062
14778	Gpx3	glutathione peroxidase 3	-0.274161	8.52825	-2.46901	0.0308144	0.326827	-3.86843
100503050	NA	NA	-0.381685	1.98585	-2.46984	0.0307684	0.326827	-3.381
320981	Enpp6	ectonucleotide pyrophosphatase/phosphodiesterase 6	-0.400372	3.87349	-2.47019	0.0307492	0.326827	-3.6086
53310	Dlg3	discs large MAGUK scaffold protein 3	-0.181683	5.56524	-2.46755	0.030895	0.327202	-3.82747
228361	Ambra1	autophagy/beclin 1 regulator 1	-0.165951	6.08816	-2.467	0.0309251	0.32733	-3.87151
102954	Nudt10	nudix (nucleoside diphosphate linked moiety X)-type motif 10	0.521194	1.36507	2.46066	0.0312776	0.327459	-3.38921
327958	Pitpnm3	PITPNM family member 3	0.44242	4.06835	2.46531	0.0310187	0.327459	-3.59506
72180	Zfp661	zinc finger protein 661	0.37489	2.45847	2.46132	0.0312404	0.327459	-3.40149
240255	Ythdc2	YTH domain containing 2	0.243507	4.91147	2.46132	0.0312408	0.327459	-3.73057
105727	Slc38a1	solute carrier family 38, member 1	0.228291	7.64509	2.46182	0.0312126	0.327459	-3.91192
217366	Lrrc45	leucine rich repeat containing 45	0.221411	5.63454	2.46292	0.0311515	0.327459	-3.82722
76850	Ago4	argonaute RISC catalytic subunit 4	0.203426	3.9769	2.46296	0.0311496	0.327459	-3.59581
606496	Gsk3a	glycogen synthase kinase 3 alpha	-0.118545	6.56066	-2.46235	0.031183	0.327459	-3.90457
67180	Yipf5	Yip1 domain family, member 5	-0.173398	5.89235	-2.46401	0.031091	0.327459	-3.86094
54383	Phc2	polyhomeotic 2	-0.177844	6.59477	-2.46428	0.0310758	0.327459	-3.90361
13358	Slc25a1	solute carrier family 25 (mitochondrial carrier, citrate transporter), member 1	-0.194264	5.80584	-2.46511	0.0310299	0.327459	-3.85088
192678	Rassf3	Ras association (RalGDS/AF-6) domain family member 3	-0.211764	7.25654	-2.46535	0.0310166	0.327459	-3.91155
108767	Pnrc1	proline-rich nuclear receptor coactivator 1	-0.236408	6.56181	-2.46101	0.0312582	0.327459	-3.9099
74840	Manf	mesencephalic astrocyte-derived neurotrophic factor	-0.338056	6.96174	-2.46061	0.0312803	0.327459	-3.91947
72287	Plekhf1	pleckstrin homology domain containing, family F (with FYVE domain) member 1	-0.392587	4.7941	-2.46356	0.0311162	0.327459	-3.75245
12123	Hrk	harakiri, BCL2 interacting protein (contains only BH3 domain)	-0.504166	2.44673	-2.46277	0.0311601	0.327459	-3.42614
320099	BC106179	cDNA sequence BC106179	-0.840759	0.56304	-2.46486	0.0310437	0.327459	-3.41394
333048	Tmem211	transmembrane protein 211	-1.02128	-1.40977	-2.46519	0.0310254	0.327459	-3.69272
11595	Acan	aggrecan	-1.14027	5.7547	-2.46178	0.031215	0.327459	-3.86696
66959	Dusp26	dual specificity phosphatase 26 (putative)	0.682326	4.50315	2.45961	0.0313365	0.327858	-3.64904
67792	Rgs8	regulator of G-protein signaling 8	1.33695	3.17489	2.45685	0.0314911	0.328016	-3.44134
223604	Kcnk9	potassium channel, subfamily K, member 9	0.86003	1.5817	2.45593	0.031543	0.328016	-3.39469
791272	Gm10091	predicted gene 10091	0.743528	0.975935	2.45548	0.0315685	0.328016	-3.40585
12507	Cd5	CD5 antigen	0.726392	-0.0114205	2.45792	0.0314309	0.328016	-3.48965
232414	Clec9a	C-type lectin domain family 9, member a	0.652361	2.50594	2.45775	0.0314408	0.328016	-3.42795
94186	Strn3	striatin, calmodulin binding protein 3	-0.162629	6.88561	-2.45696	0.0314853	0.328016	-3.92292
227731	Slc25a25	solute carrier family 25 (mitochondrial carrier, phosphate carrier), member 25	-0.239988	7.0909	-2.45618	0.0315289	0.328016	-3.92715
72106	Jmjd8	jumonji domain containing 8	-0.242194	5.14977	-2.45835	0.0314072	0.328016	-3.79441
22350	Ezr	ezrin	-0.251209	7.59738	-2.45606	0.0315355	0.328016	-3.92346
94279	Sfxn2	sideroflexin 2	-0.265451	4.88037	-2.45567	0.0315578	0.328016	-3.76353
433520	Gm14403	predicted gene 14403	-0.275715	3.97296	-2.45767	0.0314448	0.328016	-3.61284
93674	Nat8f3	N-acetyltransferase 8 (GCN5-related) family member 3	-0.731538	1.60193	-2.45651	0.0315101	0.328016	-3.38755
26930	Ppnr	per-pentamer repeat gene	0.9098	-0.0765585	2.45347	0.0316822	0.32819	-3.53798
26920	Cntrl	centriolin	0.28491	5.95005	2.45414	0.0316439	0.32819	-3.8685
72630	Hspa12b	heat shock protein 12B	0.282539	4.22927	2.45261	0.0317306	0.32819	-3.63722
69639	Exosc8	exosome component 8	0.19432	4.53179	2.45282	0.0317188	0.32819	-3.69545
68581	Tmed10	transmembrane p24 trafficking protein 10	-0.132002	6.76842	-2.45386	0.0316596	0.32819	-3.92474
67247	Mtarc2	mitochondrial amidoxime reducing component 2	-0.155446	6.11163	-2.45359	0.0316751	0.32819	-3.89326
244631	Pskh1	protein serine kinase H1	-0.196634	5.11111	-2.4523	0.0317481	0.32819	-3.79578
99586	Dpyd	dihydropyrimidine dehydrogenase	-0.258588	4.58644	-2.45234	0.031746	0.32819	-3.72829
67847	Sncaip	synuclein, alpha interacting protein (synphilin)	-0.261526	4.46245	-2.45446	0.0316258	0.32819	-3.70042
215303	Camk1g	calcium/calmodulin-dependent protein kinase I gamma	0.891713	3.02929	2.45117	0.0318122	0.328479	-3.45545
229933	Clca2	chloride channel accessory 2	-0.406601	4.92593	-2.45124	0.0318084	0.328479	-3.77664
231912	Katnal1	katanin p60 subunit A-like 1	0.309059	5.93812	2.44997	0.0318808	0.328914	-3.87303
12306	Anxa2	annexin A2	-0.233387	8.19946	-2.44979	0.0318906	0.328914	-3.91695
77057	Ston1	stonin 1	-0.329252	5.24155	-2.44917	0.0319259	0.329091	-3.82439
217038	Mrm1	mitochondrial rRNA methyltransferase 1	0.221266	4.17342	2.44882	0.0319459	0.32911	-3.6511
12311	Calcr	calcitonin receptor	1.15237	-1.05798	2.44707	0.0320459	0.329142	-3.6711
100861924	NA	NA	1.00903	2.15515	2.44469	0.0321826	0.329142	-3.421
327762	Dna2	DNA replication helicase/nuclease 2	0.375851	4.02228	2.44572	0.0321233	0.329142	-3.63016
75387	Sirt4	sirtuin 4	0.263546	3.9187	2.44487	0.0321721	0.329142	-3.61771
23922	Jtb	jumping translocation breakpoint	-0.162518	5.32771	-2.44478	0.0321773	0.329142	-3.84085
73711	Mvb12a	multivesicular body subunit 12A	-0.206954	5.57745	-2.44465	0.0321848	0.329142	-3.86658
20529	Slc31a1	solute carrier family 31, member 1	-0.219496	5.8035	-2.44827	0.0319774	0.329142	-3.88451
17240	Mdfi	MyoD family inhibitor	-0.240493	4.88273	-2.44746	0.0320237	0.329142	-3.77968
226352	Epb41l5	erythrocyte membrane protein band 4.1 like 5	-0.241964	4.23845	-2.4455	0.032136	0.329142	-3.68743
56312	Nupr1	nuclear protein transcription regulator 1	-0.281081	5.85978	-2.44754	0.032019	0.329142	-3.89514
207742	Rnf43	ring finger protein 43	-0.299461	4.36794	-2.44557	0.0321319	0.329142	-3.70338
94094	Trim34a	tripartite motif-containing 34A	-0.388298	4.27538	-2.44652	0.0320773	0.329142	-3.70608
319161	H4c18	H4 clustered histone 18	-0.823944	-0.698042	-2.44524	0.0321507	0.329142	-3.51557
238161	Akap6	A kinase (PRKA) anchor protein 6	0.668535	6.85745	2.44262	0.0323015	0.329637	-3.92997
107522	Ece2	endothelin converting enzyme 2	0.513926	4.49441	2.4424	0.0323146	0.329637	-3.69382
329416	Nostrin	nitric oxide synthase trafficker	0.430623	1.97795	2.44223	0.0323241	0.329637	-3.41031
17769	Mthfr	methylenetetrahydrofolate reductase	-0.21468	5.70051	-2.44236	0.0323167	0.329637	-3.87891
211480	Kcnj14	potassium inwardly-rectifying channel, subfamily J, member 14	-0.662404	1.34581	-2.44226	0.0323224	0.329637	-3.40525
17919	Myo5b	myosin VB	0.257725	4.64049	2.44169	0.0323554	0.329681	-3.73149
52174	Tmem222	transmembrane protein 222	-0.152812	5.3289	-2.44121	0.032383	0.329681	-3.84342
11972	Atp6v0d1	ATPase, H+ transporting, lysosomal V0 subunit D1	-0.157244	6.89505	-2.4414	0.0323721	0.329681	-3.94891
68465	Adipor2	adiponectin receptor 2	-0.380323	8.68542	-2.44086	0.0324032	0.329703	-3.91068
226548	Aph1a	aph1 homolog A, gamma secretase subunit	-0.204001	5.97096	-2.4394	0.0324881	0.330011	-3.9117
216616	Efemp1	epidermal growth factor-containing fibulin-like extracellular matrix protein 1	-0.274602	7.11409	-2.43947	0.032484	0.330011	-3.95544
64209	Herpud1	homocysteine-inducible, endoplasmic reticulum stress-inducible, ubiquitin-like domain member 1	-0.415322	7.05598	-2.44	0.0324531	0.330011	-3.95472
14788	Gpr162	G protein-coupled receptor 162	0.283839	5.2565	2.43886	0.0325192	0.33012	-3.81536
212123	Dcaf15	DDB1 and CUL4 associated factor 15	0.259631	4.45765	2.43827	0.0325534	0.33012	-3.70272
17684	Cited2	Cbp/p300-interacting transactivator, with Glu/Asp-rich carboxy-terminal domain, 2	-0.226065	6.89652	-2.43845	0.0325427	0.33012	-3.95513
15512	Hspa2	heat shock protein 2	-0.314493	5.39772	-2.43705	0.0326246	0.330657	-3.86413
74185	Gbe1	glucan (1,4-alpha-), branching enzyme 1	-0.23536	4.94707	-2.43653	0.0326548	0.330778	-3.80473
18488	Cntn3	contactin 3	-0.250429	3.66215	-2.43604	0.0326831	0.33088	-3.60648
211739	Vstm2a	V-set and transmembrane domain containing 2A	0.746067	2.09631	2.43515	0.032735	0.331221	-3.41991
195646	Hs3st2	heparan sulfate (glucosamine) 3-O-sulfotransferase 2	1.35671	3.45527	2.43434	0.0327824	0.331333	-3.51028
67876	Coq10b	coenzyme Q10B	-0.503684	4.79492	-2.43434	0.0327826	0.331333	-3.78878
70008	Ace2	angiotensin I converting enzyme (peptidyl-dipeptidase A) 2	0.749563	1.05966	2.43382	0.0328129	0.331433	-3.4427
68281	4930430F08Rik	RIKEN cDNA 4930430F08 gene	0.224513	3.55078	2.43343	0.0328359	0.331433	-3.58301
103724	Tbc1d10a	TBC1 domain family, member 10a	-0.18678	5.01347	-2.43323	0.0328474	0.331433	-3.81349
58859	Efemp2	epidermal growth factor-containing fibulin-like extracellular matrix protein 2	-0.215696	5.75311	-2.43285	0.0328697	0.331474	-3.9051
74342	Lrrtm1	leucine rich repeat transmembrane neuronal 1	0.90548	3.07253	2.43249	0.0328907	0.331501	-3.49168
320534	Tmem104	transmembrane protein 104	-0.22532	4.94344	-2.43201	0.032919	0.331603	-3.81272
21908	Tlx1	T cell leukemia, homeobox 1	2.61815	-1.52639	2.4314	0.032955	0.331781	-3.93433
320772	Mdga2	MAM domain containing glycosylphosphatidylinositol anchor 2	0.636701	3.29238	2.43064	0.0329996	0.332046	-3.53479
108000	Cenpf	centromere protein F	0.481266	5.58587	2.43028	0.0330211	0.332078	-3.86417
18072	Nhlh2	nescient helix loop helix 2	1.56979	-0.113225	2.42845	0.0331291	0.332795	-3.61297
228482	Arhgap11a	Rho GTPase activating protein 11A	0.410075	5.44404	2.42854	0.0331236	0.332795	-3.8526
67808	Tprgl	transformation related protein 63 regulated like	-0.141592	7.14667	-2.42784	0.0331651	0.332973	-3.97393
102920	Cenpi	centromere protein I	0.626891	2.08855	2.42748	0.0331859	0.332998	-3.43798
64660	Mrps24	mitochondrial ribosomal protein S24	-0.21422	4.84029	-2.42716	0.0332053	0.333008	-3.81197
232334	Vgll4	vestigial like family member 4	-0.210328	4.97765	-2.42664	0.0332363	0.333134	-3.82199
27140	Tlx3	T cell leukemia, homeobox 3	3.26321	0.870942	2.42624	0.0332595	0.333183	-3.58965
225579	Slc27a6	solute carrier family 27 (fatty acid transporter), member 6	-0.64338	0.360333	-2.42456	0.0333596	0.334001	-3.46651
64085	Clstn2	calsyntenin 2	0.588156	4.29588	2.42316	0.0334427	0.334649	-3.68182
12304	Pdia4	protein disulfide isomerase associated 4	-0.234106	7.14953	-2.42256	0.0334788	0.334825	-3.98354
64918	Bhmt2	betaine-homocysteine methyltransferase 2	-0.668819	0.910513	-2.42193	0.0335164	0.335017	-3.43972
100861876	NA	NA	0.647756	0.848541	2.42009	0.0336263	0.335115	-3.46943
69903	Rasip1	Ras interacting protein 1	0.342303	3.69134	2.41991	0.0336371	0.335115	-3.59445
16589	Uhmk1	U2AF homology motif (UHM) kinase 1	0.278289	5.2949	2.42032	0.0336128	0.335115	-3.85677
54381	Cpq	carboxypeptidase Q	-0.231638	5.80718	-2.4214	0.0335482	0.335115	-3.92377
79233	Zfp319	zinc finger protein 319	-0.246149	4.71136	-2.41995	0.0336347	0.335115	-3.79479
64406	Sp5	trans-acting transcription factor 5	-0.678894	0.0579498	-2.42085	0.0335811	0.335115	-3.54857
18654	Pgf	placental growth factor	0.381414	4.1683	2.41913	0.0336843	0.335401	-3.69044
192950	Nacad	NAC alpha domain containing	0.479207	5.55201	2.41781	0.0337637	0.335601	-3.87825
100502898	Gm19440	predicted gene, 19440	0.398265	1.74914	2.41725	0.0337969	0.335601	-3.43912
233064	Wdr62	WD repeat domain 62	0.350505	2.7741	2.4179	0.0337583	0.335601	-3.50561
52231	Ankzf1	ankyrin repeat and zinc finger domain containing 1	0.210561	4.89938	2.41737	0.0337899	0.335601	-3.80769
94218	Cnnm3	cyclin M3	-0.137284	5.4223	-2.41735	0.0337912	0.335601	-3.8937
387181	Mir186	microRNA 186	0.552537	0.266883	2.41432	0.0339742	0.336671	-3.52752
75296	Cep43	centrosomal protein 43	0.203803	4.85912	2.41469	0.0339518	0.336671	-3.80728
11307	Abcg1	ATP binding cassette subfamily G member 1	-0.162237	6.53299	-2.41394	0.0339974	0.336671	-3.98601
14588	Gfra4	glial cell line derived neurotrophic factor family receptor alpha 4	-0.286087	2.87299	-2.41426	0.033978	0.336671	-3.53553
74127	Krt80	keratin 80	-0.430428	2.80901	-2.41402	0.0339925	0.336671	-3.53128
64297	Gprc5b	G protein-coupled receptor, family C, group 5, member B	-0.275101	8.10325	-2.4135	0.0340237	0.336747	-3.98247
216963	Git1	GIT ArfGAP 1	-0.179223	6.69807	-2.41229	0.0340973	0.337108	-3.99324
319172	H2ac4	H2A clustered histone 4	-0.605664	-0.0456004	-2.4123	0.0340969	0.337108	-3.52416
330369	Fbxo41	F-box protein 41	0.39331	3.35887	2.4117	0.0341334	0.337281	-3.57721
22095	Tshr	thyroid stimulating hormone receptor	1.51693	-0.599857	2.41038	0.0342135	0.337521	-3.64451
66625	Pnisr	PNN interacting serine/arginine-rich	0.160468	8.06997	2.41055	0.0342034	0.337521	-3.98902
68796	Tmem214	transmembrane protein 214	-0.20165	5.79375	-2.41039	0.0342128	0.337521	-3.94196
100862081	NA	NA	-0.158556	9.58759	-2.40996	0.0342393	0.337592	-3.92443
230766	Fam167b	family with sequence similarity 167, member B	-0.804023	1.4453	-2.40907	0.0342934	0.337941	-3.4499
66320	Tmem208	transmembrane protein 208	-0.191688	4.71602	-2.40822	0.0343453	0.338086	-3.82507
103742	Mien1	migration and invasion enhancer 1	-0.206296	5.813	-2.40839	0.0343353	0.338086	-3.9502
12921	Crhr1	corticotropin releasing hormone receptor 1	0.901849	4.67446	2.40681	0.0344321	0.338101	-3.74814
67564	Tmem35a	transmembrane protein 35A	0.377716	4.2142	2.40679	0.034433	0.338101	-3.7021
18949	Pnn	pinin	0.14467	7.68803	2.40723	0.0344064	0.338101	-4.00319
231151	Tada2b	transcriptional adaptor 2B	-0.217444	5.28073	-2.40607	0.0344773	0.338101	-3.89694
13423	Dnase2a	deoxyribonuclease II alpha	-0.248854	4.38123	-2.40613	0.0344738	0.338101	-3.76895
68526	Gpr155	G protein-coupled receptor 155	-0.280629	5.73508	-2.40689	0.0344269	0.338101	-3.94238
620017	Igkv5-39	immunoglobulin kappa variable 5-39	-1.48378	0.887016	-2.40633	0.0344617	0.338101	-3.4531
68059	Tm9sf2	transmembrane 9 superfamily member 2	-0.138879	7.49781	-2.40562	0.0345049	0.338189	-4.00949
72832	Crtac1	cartilage acidic protein 1	1.34297	5.81191	2.4033	0.034648	0.338987	-3.88091
16002	Igf2	insulin-like growth factor 2	0.627567	8.19899	2.40279	0.0346797	0.338987	-3.99479
14609	Gja1	gap junction protein, alpha 1	0.496635	6.39926	2.40309	0.0346612	0.338987	-3.98392
80708	Pacsin3	protein kinase C and casein kinase substrate in neurons 3	-0.146557	5.53679	-2.4028	0.0346786	0.338987	-3.93056
99681	Tchh	trichohyalin	-0.516577	1.77869	-2.40391	0.0346101	0.338987	-3.47416
380785	Begain	brain-enriched guanylate kinase-associated	0.517489	1.85587	2.40239	0.0347042	0.339044	-3.45857
26875	Pclo	piccolo (presynaptic cytomatrix protein)	0.590517	5.39443	2.40161	0.0347526	0.339333	-3.87539
382864	Colq	collagen-like tail subunit (single strand of homotrimer) of asymmetric acetylcholinesterase	0.658933	3.77865	2.39934	0.0348934	0.340159	-3.63504
105245	Txndc5	thioredoxin domain containing 5	-0.146208	7.25154	-2.3999	0.0348587	0.340159	-4.02079
212898	Dse	dermatan sulfate epimerase	-0.177036	5.60143	-2.39936	0.0348919	0.340159	-3.94657
72179	Fbxl2	F-box and leucine-rich repeat protein 2	0.444997	3.51282	2.39791	0.0349821	0.340643	-3.6229
26563	Ror1	receptor tyrosine kinase-like orphan receptor 1	-0.355898	2.62901	-2.39763	0.0349994	0.340643	-3.53383
16601	Klf9	Kruppel-like factor 9	-0.365918	7.40476	-2.39806	0.034973	0.340643	-4.02296
20733	Spint2	serine protease inhibitor, Kunitz type 2	-0.249225	7.21084	-2.39694	0.0350427	0.3407	-4.02638
100862012	Gm21399	peroxiredoxin pseudogene 2	-0.316123	5.26213	-2.39709	0.0350334	0.3407	-3.91824
13048	Cux2	cut-like homeobox 2	0.414864	4.75046	2.39627	0.0350847	0.340786	-3.80753
66676	Tmed7	transmembrane p24 trafficking protein 7	-0.147772	7.02191	-2.3962	0.0350892	0.340786	-4.02598
19649	Robo3	roundabout guidance receptor 3	0.546624	0.632675	2.39388	0.035234	0.341097	-3.48502
329575	Gm14325	predicted gene 14325	0.212773	5.29576	2.39479	0.0351772	0.341097	-3.90191
69368	Wdfy1	WD repeat and FYVE domain containing 1	0.177605	5.15289	2.39425	0.0352107	0.341097	-3.88527
66844	Ormdl2	ORM1-like 2 (S. cerevisiae)	-0.255616	3.61857	-2.39393	0.0352311	0.341097	-3.6801
66952	2310030G06Rik	RIKEN cDNA 2310030G06 gene	-0.300253	3.05881	-2.39392	0.0352314	0.341097	-3.58841
240725	Sulf1	sulfatase 1	-0.307618	6.86906	-2.39517	0.0351536	0.341097	-4.02789
20918	Eif1	eukaryotic translation initiation factor 1	-0.128648	7.55152	-2.39298	0.0352904	0.341177	-4.02909
103583	Fbxw11	F-box and WD-40 domain protein 11	-0.150876	7.13262	-2.39302	0.0352879	0.341177	-4.0321
67369	Qpctl	glutaminyl-peptide cyclotransferase-like	-0.239169	3.94502	-2.39285	0.0352987	0.341177	-3.71331
193813	Mcfd2	multiple coagulation factor deficiency 2	-0.159159	6.13687	-2.39193	0.035357	0.341558	-4.00156
329178	Unc80	unc-80, NALCN activator	0.376148	6.70095	2.39111	0.0354084	0.341691	-4.01632
52120	Hgsnat	heparan-alpha-glucosaminide N-acetyltransferase	-0.141134	6.17173	-2.39114	0.0354062	0.341691	-4.00144
105988	Espl1	extra spindle pole bodies 1, separase	0.437919	4.12572	2.39025	0.0354627	0.341757	-3.73345
21843	Tial1	Tia1 cytotoxic granule-associated RNA binding protein-like 1	0.145932	6.65935	2.38951	0.0355094	0.341757	-4.02442
12915	Atf6b	activating transcription factor 6 beta	-0.146764	5.948	-2.38974	0.0354946	0.341757	-3.99173
60441	Mrpl38	mitochondrial ribosomal protein L38	-0.167341	5.14109	-2.39003	0.0354766	0.341757	-3.90078
320351	Tmem251	transmembrane protein 251	-0.226768	3.82974	-2.39029	0.0354602	0.341757	-3.7048
12810	Coch	cochlin	-0.518082	12.4592	-2.38903	0.03554	0.341869	-3.82018
215335	Slc36a1	solute carrier family 36 (proton/amino acid symporter), member 1	0.380179	6.1491	2.38706	0.0356644	0.342703	-3.99416
100504344	Gm20186	predicted gene, 20186	0.28471	3.58167	2.38709	0.0356626	0.342703	-3.653
11984	Atp6v0c	ATPase, H+ transporting, lysosomal V0 subunit C	-0.172836	6.24403	-2.38674	0.0356849	0.342719	-4.01779
76527	Il34	interleukin 34	-0.334151	4.54877	-2.38642	0.035705	0.34273	-3.82207
218763	Lrrc3b	leucine rich repeat containing 3B	0.772338	1.92121	2.38484	0.0358059	0.343517	-3.48531
74440	Cmip	c-Maf inducing protein	0.20306	6.92996	2.38403	0.0358573	0.343647	-4.04041
231214	Cc2d2a	coiled-coil and C2 domain containing 2A	0.188068	5.07405	2.38418	0.0358479	0.343647	-3.88907
353234	Pcdha2	protocadherin alpha 2	0.621699	0.890891	2.3831	0.0359168	0.343853	-3.50416
99650	4933434E20Rik	RIKEN cDNA 4933434E20 gene	-0.168154	5.77287	-2.38311	0.0359161	0.343853	-3.98614
18700	Piga	phosphatidylinositol glycan anchor biosynthesis, class A	0.210522	3.73938	2.38075	0.0360676	0.345115	-3.6949
66508	Lamtor1	late endosomal/lysosomal adaptor, MAPK and MTOR activator 1	-0.181295	6.07499	-2.37979	0.0361292	0.345522	-4.0202
619308	F830208F22Rik	RIKEN cDNA F830208F22 gene	0.826285	-0.505978	2.37855	0.0362085	0.345799	-3.65092
227644	Snapc4	small nuclear RNA activating complex, polypeptide 4	0.229378	4.63309	2.37897	0.0361817	0.345799	-3.8261
433904	Ociad2	OCIA domain containing 2	-0.277281	4.84816	-2.37845	0.0362153	0.345799	-3.87855
69191	Pdia2	protein disulfide isomerase associated 2	0.665575	0.761655	2.37727	0.0362912	0.345977	-3.51965
14025	Bcl11a	B cell CLL/lymphoma 11A (zinc finger protein)	0.310651	4.45862	2.37756	0.0362728	0.345977	-3.78978
74901	Kbtbd11	kelch repeat and BTB (POZ) domain containing 11	0.268228	5.75779	2.3777	0.0362636	0.345977	-3.97598
235587	Parp3	poly (ADP-ribose) polymerase family, member 3	-0.191448	5.34547	-2.3768	0.0363219	0.346064	-3.95542
211770	Trib1	tribbles pseudokinase 1	-0.201809	4.66941	-2.37654	0.0363384	0.346064	-3.85802
269033	4930503L19Rik	RIKEN cDNA 4930503L19 gene	0.264577	3.96876	2.37619	0.0363613	0.346101	-3.72326
12288	Cacna1c	calcium channel, voltage-dependent, L type, alpha 1C subunit	0.471051	3.1237	2.3756	0.0363995	0.346282	-3.60916
20273	Scn8a	sodium channel, voltage-gated, type VIII, alpha	0.361022	7.17324	2.3751	0.0364317	0.346298	-4.05602
231861	Tnrc18	trinucleotide repeat containing 18	-0.200726	7.05508	-2.37498	0.0364393	0.346298	-4.06215
27273	Pdk4	pyruvate dehydrogenase kinase, isoenzyme 4	-0.338477	5.05779	-2.37349	0.0365359	0.347034	-3.94074
60613	Kcnq4	potassium voltage-gated channel, subfamily Q, member 4	0.898619	5.14856	2.37262	0.0365928	0.347392	-3.8727
100861853	NA	NA	0.36396	4.13547	2.37055	0.0367274	0.348305	-3.7562
11798	Xiap	X-linked inhibitor of apoptosis	0.127424	6.82513	2.37074	0.0367155	0.348305	-4.06061
70638	Fam189a1	family with sequence similarity 189, member A1	0.357386	2.74385	2.36856	0.0368576	0.34851	-3.56081
210622	Pamr1	peptidase domain containing associated with muscle regeneration 1	0.354126	2.96631	2.36853	0.0368598	0.34851	-3.59439
110751	Adam33	a disintegrin and metallopeptidase domain 33	0.320313	2.83059	2.36846	0.0368643	0.34851	-3.58734
56709	Dnajb12	DnaJ heat shock protein family (Hsp40) member B12	-0.187264	5.05767	-2.36929	0.0368098	0.34851	-3.93051
56808	Cacna2d2	calcium channel, voltage-dependent, alpha 2/delta subunit 2	-0.236662	4.10786	-2.36925	0.0368127	0.34851	-3.78451
66333	Aqp11	aquaporin 11	-0.298621	3.37441	-2.36938	0.036804	0.34851	-3.67078
100043147	Gm4262	predicted gene 4262	1.10524	-1.5513	2.36792	0.0369001	0.348568	-3.80723
229672	Bcl2l15	BCLl2-like 15	0.620696	0.0148388	2.36749	0.036928	0.348568	-3.60097
14814	Grin2d	glutamate receptor, ionotropic, NMDA2D (epsilon 4)	0.401198	1.9747	2.36774	0.0369117	0.348568	-3.51316
66501	1700029H14Rik	RIKEN cDNA 1700029H14 gene	1.27076	-1.80365	2.3622	0.0372768	0.349239	-3.84228
100503974	NA	NA	0.645523	0.107096	2.36346	0.0371933	0.349239	-3.59513
212531	Sh3bgrl2	SH3 domain binding glutamic acid-rich protein like 2	0.440139	5.97463	2.36191	0.037296	0.349239	-4.02062
231760	Rimbp2	RIMS binding protein 2	0.432246	3.69965	2.36145	0.0373264	0.349239	-3.68845
217125	Samd14	sterile alpha motif domain containing 14	0.283734	5.58459	2.36149	0.0373243	0.349239	-3.98952
72836	Pot1b	protection of telomeres 1B	0.266309	4.3737	2.36187	0.0372988	0.349239	-3.82069
102414	Clk3	CDC-like kinase 3	0.153526	6.85629	2.3643	0.0371379	0.349239	-4.0731
22110	Tspyl1	testis-specific protein, Y-encoded-like 1	-0.115722	7.16218	-2.36297	0.0372259	0.349239	-4.08192
21981	Ppp1r13b	protein phosphatase 1, regulatory subunit 13B	-0.124604	5.5827	-2.36503	0.0370899	0.349239	-3.99569
231413	Grsf1	G-rich RNA sequence binding factor 1	-0.158	7.03483	-2.36364	0.0371818	0.349239	-4.08026
277463	Gpr107	G protein-coupled receptor 107	-0.162028	6.20943	-2.36167	0.0373121	0.349239	-4.05521
68991	Ssu72	Ssu72 RNA polymerase II CTD phosphatase homolog (yeast)	-0.174743	6.0828	-2.36501	0.0370909	0.349239	-4.04113
217708	Lin52	lin-52 homolog (C. elegans)	-0.216533	4.17036	-2.36324	0.0372079	0.349239	-3.79979
15114	Hap1	huntingtin-associated protein 1	-0.223313	4.75513	-2.36416	0.0371476	0.349239	-3.87399
108735	Sft2d2	SFT2 domain containing 2	-0.22559	7.626	-2.36506	0.0370881	0.349239	-4.07555
328949	Mcc	mutated in colorectal cancers	-0.249672	4.68275	-2.36285	0.0372338	0.349239	-3.88549
228413	Prrg4	proline rich Gla (G-carboxyglutamic acid) 4 (transmembrane)	-0.45847	3.39549	-2.36348	0.037192	0.349239	-3.68234
67470	Abcg8	ATP binding cassette subfamily G member 8	1.73525	-2.19259	2.35742	0.0375946	0.349377	-3.96338
433022	Plcxd2	phosphatidylinositol-specific phospholipase C, X domain containing 2	0.882498	5.07146	2.35793	0.0375606	0.349377	-3.89054
22253	Unc5c	unc-5 netrin receptor C	0.624817	4.70822	2.36084	0.0373672	0.349377	-3.84552
67295	Rab3c	RAB3C, member RAS oncogene family	0.530076	5.9409	2.35821	0.0375422	0.349377	-4.01358
76132	Faxc	failed axon connections homolog	0.379909	5.95711	2.35713	0.0376146	0.349377	-4.02134
14062	F2r	coagulation factor II (thrombin) receptor	0.309594	6.1238	2.35894	0.0374937	0.349377	-4.04258
56349	Net1	neuroepithelial cell transforming gene 1	0.281558	5.86175	2.35951	0.0374558	0.349377	-4.01747
245049	Myrip	myosin VIIA and Rab interacting protein	0.253931	4.11638	2.35792	0.0375616	0.349377	-3.78509
235315	Rnf214	ring finger protein 214	0.162512	5.83072	2.3571	0.0376164	0.349377	-4.02209
104416	Bap1	Brca1 associated protein 1	0.122221	6.74923	2.35689	0.03763	0.349377	-4.08205
67465	Sf3a1	splicing factor 3a, subunit 1	-0.161807	6.33507	-2.35699	0.0376237	0.349377	-4.07132
67609	4930453N24Rik	RIKEN cDNA 4930453N24 gene	-0.168141	4.33089	-2.35985	0.0374326	0.349377	-3.83739
67695	Ost4	oligosaccharyltransferase complex subunit 4 (non-catalytic)	-0.183532	5.10278	-2.35853	0.0375207	0.349377	-3.96
22697	Zscan21	zinc finger and SCAN domain containing 21	-0.185562	4.88074	-2.35864	0.0375136	0.349377	-3.92011
227292	Ctdsp1	CTD (carboxy-terminal domain, RNA polymerase II, polypeptide A) small phosphatase 1	-0.25203	7.06788	-2.35844	0.0375267	0.349377	-4.09014
272790	Magee2	MAGE family member E2	0.654996	1.08701	2.35516	0.0377461	0.349739	-3.52974
18718	Pip4k2a	phosphatidylinositol-5-phosphate 4-kinase, type II, alpha	0.196697	6.48396	2.35529	0.0377377	0.349739	-4.0739
14225	Fkbp1a	FK506 binding protein 1a	-0.174022	7.41847	-2.35596	0.0376926	0.349739	-4.09315
14872	Gstt2	glutathione S-transferase, theta 2	-0.433451	4.20618	-2.3557	0.0377101	0.349739	-3.81545
108024	Igkv6-20	immunoglobulin kappa variable 6-20	1.63461	-0.748336	2.35306	0.037887	0.350058	-3.76752
94352	Loxl2	lysyl oxidase-like 2	1.03384	4.8318	2.35307	0.0378867	0.350058	-3.8769
331424	Cdr1os	cerebellar degeneration related antigen 1, opposite strand	1.00253	-0.326625	2.35151	0.0379919	0.350058	-3.67286
329427	Chn1os3	chimerin 1, opposite strand 3	0.92857	-0.0098649	2.34648	0.0383328	0.350058	-3.62892
100861965	NA	NA	0.854596	-1.00312	2.35313	0.0378822	0.350058	-3.74164
12942	Pcdha11	protocadherin alpha 11	0.8526	-0.0539833	2.35022	0.0380791	0.350058	-3.6553
17427	Mns1	meiosis-specific nuclear structural protein 1	0.437075	4.24955	2.34908	0.0381557	0.350058	-3.81382
14793	Cdca3	cell division cycle associated 3	0.42242	4.45656	2.34889	0.0381688	0.350058	-3.85173
22240	Dpysl3	dihydropyrimidinase-like 3	0.351018	5.93897	2.34987	0.0381026	0.350058	-4.04158
333193	Proser3	proline and serine rich 3	0.333528	2.7149	2.34975	0.0381108	0.350058	-3.593
329941	Col8a2	collagen, type VIII, alpha 2	0.313863	5.67777	2.34637	0.0383401	0.350058	-4.02514
30058	Timm8a1	translocase of inner mitochondrial membrane 8A1	0.296909	2.58672	2.34937	0.0381361	0.350058	-3.58014
51801	Ramp1	receptor (calcitonin) activity modifying protein 1	0.254069	4.40982	2.34917	0.0381502	0.350058	-3.84819
217342	Ube2o	ubiquitin-conjugating enzyme E2O	0.238804	7.11879	2.34781	0.0382421	0.350058	-4.10362
211006	Sepsecs	Sep (O-phosphoserine) tRNA:Sec (selenocysteine) tRNA synthase	0.230494	3.30476	2.35005	0.0380904	0.350058	-3.67139
98956	Nat10	N-acetyltransferase 10	0.18916	5.13724	2.34963	0.038119	0.350058	-3.95373
75965	Zdhhc20	zinc finger, DHHC domain containing 20	0.151592	6.16395	2.34704	0.0382942	0.350058	-4.06641
22221	Ubp1	upstream binding protein 1	0.149538	6.88345	2.34838	0.0382036	0.350058	-4.10009
217695	Zfyve1	zinc finger, FYVE domain containing 1	-0.119606	5.73577	-2.35071	0.038046	0.350058	-4.03313
12043	Bcl2	B cell leukemia/lymphoma 2	-0.144899	5.61788	-2.3464	0.0383379	0.350058	-4.03416
27058	Srp9	signal recognition particle 9	-0.164612	6.1666	-2.34824	0.0382131	0.350058	-4.07496
23980	Pebp1	phosphatidylethanolamine binding protein 1	-0.173965	7.64182	-2.35247	0.0379269	0.350058	-4.09545
21427	Vps72	vacuolar protein sorting 72	-0.188172	5.45496	-2.34805	0.0382256	0.350058	-4.00941
232337	Zfp637	zinc finger protein 637	-0.196181	4.60947	-2.34862	0.0381874	0.350058	-3.90011
67437	Ssr3	signal sequence receptor, gamma	-0.20591	8.13174	-2.34811	0.038222	0.350058	-4.08967
13052	Cxadr	coxsackie virus and adenovirus receptor	-0.217944	5.93907	-2.34718	0.0382849	0.350058	-4.06187
212733	Bicdl2	BICD family like cargo adaptor 2	-0.351876	2.14038	-2.3523	0.0379385	0.350058	-3.55572
58251	Cep295nl	CEP295 N-terminal like	-0.543517	-0.231023	-2.34846	0.0381983	0.350058	-3.58536
69441	Efcab15	EF-hand calcium binding domain 15	-0.634601	-0.0512106	-2.34676	0.0383134	0.350058	-3.5891
67009	Ttc23	tetratricopeptide repeat domain 23	-0.306666	3.82039	-2.34603	0.038363	0.350091	-3.7731
69019	Spcs1	signal peptidase complex subunit 1 homolog (S. cerevisiae)	-0.12215	6.15965	-2.34432	0.0384797	0.35098	-4.0809
15379	Onecut1	one cut domain, family member 1	1.48193	0.950493	2.34012	0.0387681	0.351144	-3.5608
56843	Trpm5	transient receptor potential cation channel, subfamily M, member 5	1.40105	-1.31053	2.34362	0.0385281	0.351144	-3.82307
624219	Angptl8	angiopoietin-like 8	0.666747	-0.929875	2.34152	0.038672	0.351144	-3.76466
18109	Mycn	v-myc avian myelocytomatosis viral related oncogene, neuroblastoma derived	0.47212	2.06278	2.34231	0.0386175	0.351144	-3.55267
320554	Tcp11l1	t-complex 11 like 1	0.410368	3.80888	2.34201	0.038638	0.351144	-3.74977
66892	Eif4e3	eukaryotic translation initiation factor 4E member 3	0.297445	4.95269	2.34178	0.0386535	0.351144	-3.92733
269400	Rtel1	regulator of telomere elongation helicase 1	0.2829	4.61774	2.34068	0.0387296	0.351144	-3.87974
71835	Lancl2	LanC (bacterial lantibiotic synthetase component C)-like 2	0.16288	5.14635	2.34003	0.0387743	0.351144	-3.97475
67480	Cwc25	CWC25 spliceosome-associated protein	-0.1408	5.15553	-2.34004	0.0387733	0.351144	-3.98341
103841	Cuedc1	CUE domain containing 1	-0.160547	6.16622	-2.34313	0.0385611	0.351144	-4.08152
[truncated: 16,143 more rows]

## Sheet: KO vs P2-L
ENTREZID	SYMBOL	GENENAME	logFC	AveExpr	t	P.Value	adj.P.Val	B
226777	C130074G19Rik	RIKEN cDNA C130074G19 gene	-0.959767	5.92174	-13.1076	3.82277e-08	0.000693526	8.87885						Hair cell markers from Hayashi et al 2020
69386	H4c8	H4 clustered histone 8	1.37488	2.29324	9.69493	8.68634e-07	0.00675271	4.97436						adjusted p value <0.05
12741	Cldn5	claudin 5	-1.79407	4.98466	-9.45627	1.11664e-06	0.00675271	5.67002
242316	Gdf6	growth differentiation factor 6	1.55628	4.06416	9.07689	1.68226e-06	0.00762988	5.36442
20671	Sox17	SRY (sex determining region Y)-box 17	-1.14994	3.73971	-8.67985	2.62107e-06	0.00912937	4.68412
68024	H2bc4	H2B clustered histone 4	0.687716	6.00728	8.48845	3.26392e-06	0.00912937	4.9696
14254	Flt1	FMS-like tyrosine kinase 1	-0.649311	5.34911	-8.31202	4.00858e-06	0.00912937	4.72382
18671	Abcb1a	ATP-binding cassette, sub-family B (MDR/TAP), member 1A	-1.25071	5.71929	-8.22493	4.44188e-06	0.00912937	4.64089
170750	Xpnpep1	X-prolyl aminopeptidase (aminopeptidase P) 1, soluble	0.421568	6.78429	8.20854	4.52895e-06	0.00912937	4.66317
14077	Fabp3	fatty acid binding protein 3, muscle and heart	0.775156	4.28187	7.60253	9.47573e-06	0.0171909	3.88486
16803	Lbp	lipopolysaccharide binding protein	0.892149	6.00253	6.83022	2.58328e-05	0.0356749	2.97244
12319	Car8	carbonic anhydrase 8	0.871257	2.55358	6.75136	2.87379e-05	0.0356749	2.47993
12759	Clu	clusterin	0.682917	10.2878	6.72866	2.96372e-05	0.0356749	2.847
100862094	NA	NA	-0.72211	5.4284	-6.64041	3.34315e-05	0.0356749	2.73256
71790	Anxa9	annexin A9	0.626254	3.73066	6.63313	3.3767e-05	0.0356749	2.66006
20539	Slc7a5	solute carrier family 7 (cationic amino acid transporter, y+ system), member 5	-0.679766	6.28991	-6.60057	3.53119e-05	0.0356749	2.66855
63954	Rbp7	retinol binding protein 7, cellular	1.53862	2.21327	6.55159	3.77796e-05	0.0356749	2.23458
19659	Rbp1	retinol binding protein 1, cellular	0.552921	7.13695	6.50695	4.01898e-05	0.0356749	2.52554
11987	Slc7a1	solute carrier family 7 (cationic amino acid transporter, y+ system), member 1	-0.577958	6.12775	-6.5054	4.02759e-05	0.0356749	2.54281
71721	Fam13c	family with sequence similarity 13, member C	-0.687107	3.61042	-6.49573	4.08206e-05	0.0356749	2.41366
16835	Ldlr	low density lipoprotein receptor	-0.638395	5.83079	-6.48184	4.16169e-05	0.0356749	2.51672
14049	Eya2	EYA transcriptional coactivator and phosphatase 2	0.630163	5.52153	6.44088	4.40626e-05	0.0356749	2.459
16009	Igfbp3	insulin-like growth factor binding protein 3	0.828789	4.7315	6.40959	4.60345e-05	0.0356749	2.42606
20186	Nr1h4	nuclear receptor subfamily 1, group H, member 4	1.31051	1.21694	6.34094	5.06987e-05	0.0356749	1.63608
258883	Olfr876	olfactory receptor 876	1.16369	0.982281	6.33941	5.08079e-05	0.0356749	1.28976
24075	Taf10	TATA-box binding protein associated factor 10	0.575561	4.31598	6.33497	5.11271e-05	0.0356749	2.3191
353504	Dio3os	deiodinase, iodothyronine type III, opposite strand	1.68631	0.147353	6.2951	5.40922e-05	0.036346	0.744693
57764	Ntn4	netrin 4	0.553318	4.58837	6.10235	7.12524e-05	0.0444087	2.0091
12890	Cplx2	complexin 2	-0.75098	5.53978	-6.09125	7.2404e-05	0.0444087	1.98136
121022	Mrps6	mitochondrial ribosomal protein S6	0.673843	6.76994	6.08146	7.34352e-05	0.0444087	1.92901
12351	Car4	carbonic anhydrase 4	-2.51477	0.84294	-6.02272	7.99619e-05	0.0448252	0.018413
208164	Fam180a	family with sequence similarity 180, member A	0.789477	3.59637	6.01319	8.10772e-05	0.0448252	1.85571
330483	Ceacam16	carcinoembryonic antigen-related cell adhesion molecule 16	1.1843	7.90039	5.9963	8.30969e-05	0.0448252	1.8096
12490	Cd34	CD34 antigen	-0.679622	5.33466	-5.98882	8.40072e-05	0.0448252	1.84427
434325	Tmem221	transmembrane protein 221	0.599707	5.51663	5.93112	9.14026e-05	0.0473779	1.74503
380863	Tmem171	transmembrane protein 171	0.749074	3.07045	5.85204	0.000102685	0.0517476	1.57841
224792	Adgrf5	adhesion G protein-coupled receptor F5	-0.503445	6.15865	-5.82375	0.000107073	0.0519861	1.57812
13516	Epyc	epiphycan	0.796803	7.64816	5.8124	0.000108889	0.0519861	1.53522
20196	S100a13	S100 calcium binding protein A13	0.523015	5.8104	5.70227	0.000128314	0.0596891	1.39914
14675	Gna14	guanine nucleotide binding protein, alpha 14	0.672829	5.21398	5.68396	0.000131885	0.0598163	1.39446
11568	Aebp1	AE binding protein 1	0.645771	8.99246	5.65577	0.000137593	0.0608833	1.32179
242285	Sdr16c5	short chain dehydrogenase/reductase family 16C, member 5	2.13214	-0.0965767	5.63453	0.000142066	0.0613658	-0.010005
231602	P2rx2	purinergic receptor P2X, ligand-gated ion channel, 2	0.783656	5.21343	5.61642	0.000146002	0.0615992	1.29096
66066	Gng11	guanine nucleotide binding protein (G protein), gamma 11	0.386832	5.99095	5.5819	0.000153829	0.0627838	1.21525
72500	Ier5l	immediate early response 5-like	0.653416	3.3408	5.56527	0.000157756	0.0627838	1.23297
12837	Col8a1	collagen, type VIII, alpha 1	0.640351	6.86413	5.55285	0.000160759	0.0627838	1.14799
16478	Jund	jun D proto-oncogene	0.302967	7.52616	5.54515	0.000162652	0.0627838	1.1315
227733	Pip5kl1	phosphatidylinositol-4-phosphate 5-kinase-like 1	0.934966	1.82842	5.50449	0.000173046	0.0639354	0.91208
27360	Add3	adducin 3 (gamma)	0.392989	8.38929	5.48051	0.000179501	0.0639354	1.04294
22601	Yap1	yes-associated protein 1	0.32095	6.87347	5.47057	0.000182253	0.0639354	1.02165
79201	Tnfrsf23	tumor necrosis factor receptor superfamily, member 23	1.15774	2.49284	5.46935	0.000182593	0.0639354	1.00379
14957	H1f3	H1.3 linker histone, cluster member	1.43864	1.32684	5.46698	0.000183257	0.0639354	0.65406
73182	Pear1	platelet endothelial aggregation receptor 1	0.466082	5.9548	5.44349	0.000189976	0.0650292	1.0031
234395	Ushbp1	USH1 protein network component harmonin binding protein 1	-0.623308	4.18776	-5.42889	0.000194285	0.0652725	1.05959
80880	Kank3	KN motif and ankyrin repeat domains 3	-0.619309	4.7197	-5.38285	0.00020856	0.0687944	0.985546
13179	Dcn	decorin	0.738695	9.60505	5.35487	0.000217776	0.0693456	0.880259
56229	Thsd1	thrombospondin, type I, domain 1	-0.812894	3.18968	-5.34622	0.000220711	0.0693456	0.879625
319158	H4c9	H4 clustered histone 9	0.616003	3.63862	5.3279	0.000227067	0.0693456	0.91068
18383	Tnfrsf11b	tumor necrosis factor receptor superfamily, member 11b (osteoprotegerin)	0.683032	7.33334	5.31693	0.000230967	0.0693456	0.78178
216350	Tspan8	tetraspanin 8	0.585743	5.84175	5.29404	0.000239331	0.0693456	0.782287
21687	Tek	TEK receptor tyrosine kinase	-0.425028	4.88948	-5.28982	0.00024091	0.0693456	0.838503
66789	Alg14	asparagine-linked glycosylation 14	0.413108	4.04285	5.28797	0.000241604	0.0693456	0.853276
233552	Gdpd5	glycerophosphodiester phosphodiesterase domain containing 5	0.471843	6.61497	5.2795	0.000244813	0.0693456	0.732101
69260	Ing2	inhibitor of growth family, member 2	0.532914	4.36698	5.26396	0.000250814	0.0693456	0.807547
17300	Foxc1	forkhead box C1	0.410504	6.78131	5.26108	0.000251945	0.0693456	0.699077
69524	Esam	endothelial cell-specific adhesion molecule	-0.457743	4.65812	-5.26024	0.000252277	0.0693456	0.803695
140494	Atp6v0a4	ATPase, H+ transporting, lysosomal V0 subunit A4	0.668196	2.65536	5.23557	0.000262191	0.0697686	0.695675
72432	Spink5	serine peptidase inhibitor, Kazal type 5	3.33276	-1.12247	5.21392	0.000271231	0.0697686	-0.78003
330323	Mindy4	MINDY lysine 48 deubiquitinase 4	0.413681	4.01674	5.20823	0.000273659	0.0697686	0.73529
319192	H2ac19	H2A clustered histone 19	0.669532	2.2532	5.20568	0.000274758	0.0697686	0.59686
271887	Rbbp8nl	RBBP8 N-terminal like	1.34568	0.0454735	5.19878	0.000277748	0.0697686	-0.356175
50708	H1f2	H1.2 linker histone, cluster member	0.713058	7.50857	5.19155	0.000280918	0.0697686	0.586242
100041230	H4c17	H4 clustered histone 17	0.928821	1.72375	5.18746	0.00028273	0.0697686	0.365799
93679	Trim8	tripartite motif-containing 8	0.333662	6.67793	5.1833	0.000284581	0.0697686	0.580423
59012	Moxd1	monooxygenase, DBH-like 1	1.1274	5.48426	5.14768	0.000300997	0.0717889	0.558088
67419	Armh4	armadillo-like helical domain containing 4	0.732679	5.93942	5.14551	0.000302026	0.0717889	0.539617
13855	Epn2	epsin 2	0.352368	6.69723	5.13994	0.000304693	0.0717889	0.510505
15267	H2ac18	H2A clustered histone 18	0.455656	5.36564	5.09378	0.000327758	0.0753515	0.489323
11815	Apod	apolipoprotein D	0.863302	11.6266	5.08709	0.000331257	0.0753515	0.51819
140765	Tmprss3	transmembrane protease, serine 3	0.489745	5.19841	5.08515	0.000332274	0.0753515	0.491804
22160	Twist1	twist basic helix-loop-helix transcription factor 1	0.512473	5.23284	5.06652	0.000342241	0.0765302	0.45953
11652	Akt2	thymoma viral proto-oncogene 2	0.411186	7.6142	5.05981	0.000345909	0.0765302	0.37645
56863	Cldn9	claudin 9	0.590174	5.66872	5.05084	0.000350877	0.0765498	0.40439
72469	Plcd3	phospholipase C, delta 3	0.427736	5.6053	5.0445	0.000354436	0.0765498	0.405787
269181	Mgat4a	mannoside acetylglucosaminyltransferase 4, isoenzyme A	0.474052	5.20051	5.03308	0.000360941	0.0770376	0.410774
14462	Gata3	GATA binding protein 3	0.494962	6.11318	4.99159	0.000385643	0.0805334	0.29386
80891	Fcrls	Fc receptor-like S, scavenger receptor	0.602659	3.94969	4.98854	0.000387532	0.0805334	0.406232
57890	Il17re	interleukin 17 receptor E	0.716908	4.67569	4.98355	0.000390637	0.0805334	0.36243
23972	Papss2	3'-phosphoadenosine 5'-phosphosulfate synthase 2	0.386507	4.68005	4.94495	0.000415567	0.0846057	0.308009
14776	Gpx2	glutathione peroxidase 2	0.479483	6.13778	4.93023	0.000425509	0.0846057	0.194951
50878	Stag3	stromal antigen 3	-0.770967	1.90847	-4.92783	0.000427149	0.0846057	0.0387279
18822	Plod1	procollagen-lysine, 2-oxoglutarate 5-dioxygenase 1	0.362303	6.42878	4.92236	0.000430927	0.0846057	0.170875
20378	Frzb	frizzled-related protein	0.495694	5.65405	4.91836	0.000433708	0.0846057	0.195816
104444	Rexo2	RNA exonuclease 2	0.365036	6.30049	4.90957	0.000439891	0.0848989	0.156163
386463	Cdsn	corneodesmosin	1.56499	-0.573938	4.89285	0.0004519	0.0862986	-0.932542
71934	Car13	carbonic anhydrase 13	0.497277	6.50216	4.88085	0.000460737	0.0868911	0.101376
227059	Slc39a10	solute carrier family 39 (zinc transporter), member 10	-0.375251	5.65635	-4.8757	0.000464581	0.0868911	0.15249
20203	S100b	S100 protein, beta polypeptide, neural	0.702151	11.7193	4.85474	0.000480594	0.0883667	0.154284
53860	Septin9	septin 9	0.306831	7.46631	4.8388	0.000493158	0.0883667	0.0200777
67896	Ccdc80	coiled-coil domain containing 80	0.515869	7.43591	4.83849	0.000493404	0.0883667	0.020306
66414	Ndufa12	NADH:ubiquinone oxidoreductase subunit A12	0.544107	2.85918	4.83678	0.000494771	0.0883667	0.164756
71981	Tdrd12	tudor domain containing 12	0.784234	2.23696	4.82769	0.000502115	0.0883667	0.0835786
170757	Adgrl4	adhesion G protein-coupled receptor L4	-0.657621	4.62048	-4.82578	0.000503673	0.0883667	0.144414
18242	Oat	ornithine aminotransferase	0.272985	7.82369	4.82225	0.000506567	0.0883667	-0.00503483
26424	Nr5a2	nuclear receptor subfamily 5, group A, member 2	-1.52421	0.0600347	-4.79664	0.000528081	0.0912424	-0.993035
16783	Lamp1	lysosomal-associated membrane protein 1	0.261257	9.09995	4.78118	0.000541535	0.0926843	-0.0439413
16480	Jup	junction plakoglobin	0.367297	6.80371	4.77463	0.000547344	0.0928029	-0.0782238
11548	Adra1b	adrenergic receptor, alpha 1b	0.682014	3.26268	4.74537	0.000574097	0.0964377	0.0499713
319181	H2bc8	H2B clustered histone 8	0.82515	2.34865	4.6873	0.000631354	0.104726	-0.0798466
73720	Cst6	cystatin E/M	0.551362	2.92408	4.67561	0.000643582	0.104726	-0.0590899
15944	Irgm1	immunity-related GTPase family M member 1	0.84882	5.76189	4.66883	0.000650793	0.104726	-0.218289
66425	Pcp4l1	Purkinje cell protein 4-like 1	-0.904615	5.65499	-4.66873	0.000650897	0.104726	-0.174275
56524	Mpp6	membrane protein, palmitoylated 6 (MAGUK p55 subfamily member 6)	0.279825	5.79692	4.66742	0.000652303	0.104726	-0.210489
20333	Sec22b	SEC22 homolog B, vesicle trafficking protein	0.29135	6.43447	4.66044	0.000659833	0.105006	-0.256159
18131	Notch3	notch 3	-0.525079	5.16743	-4.64392	0.000678025	0.106963	-0.191982
70083	Metrn	meteorin, glial cell differentiation regulator	0.446065	5.96729	4.60638	0.000721329	0.112813	-0.325189
106347	Ildr1	immunoglobulin-like domain containing receptor 1	0.520113	4.40243	4.60033	0.00072858	0.112974	-0.219502
16616	Klk1b21	kallikrein 1-related peptidase b21	2.68465	-2.42877	4.59208	0.000738586	0.113555	-2.20077
50762	Fbxo6	F-box protein 6	0.324725	4.72027	4.58216	0.000750805	0.114463	-0.273827
230904	Fbxo2	F-box protein 2	0.638506	10.6555	4.57201	0.000763531	0.114961	-0.333664
67025	Rpl11	ribosomal protein L11	0.533554	3.78485	4.56948	0.000766748	0.114961	-0.226294
14619	Gjb2	gap junction protein, beta 2	0.417089	9.39376	4.55807	0.000781389	0.115958	-0.397417
100503394	Gm17494	predicted gene, 17494	0.32492	6.25207	4.55438	0.000786181	0.115958	-0.416459
12161	Bmp6	bone morphogenetic protein 6	0.413318	6.09564	4.54411	0.000799701	0.116394	-0.43124
23983	Pcbp1	poly(rC) binding protein 1	0.306006	7.84202	4.53369	0.000813665	0.116394	-0.479711
319161	H4c18	H4 clustered histone 18	1.68455	-0.698042	4.52902	0.000819996	0.116394	-1.38488
67448	Plxdc2	plexin domain containing 2	0.405047	6.07875	4.52805	0.000821322	0.116394	-0.456581
319352	Pianp	PILR alpha associated neural protein	-0.54794	3.19076	-4.52554	0.000824762	0.116394	-0.285972
107585	Dio3	deiodinase, iodothyronine type III	2.35654	-0.925315	4.52345	0.00082763	0.116394	-1.37255
54003	Nell2	NEL-like 2	0.929711	4.52282	4.50792	0.000849302	0.118523	-0.403201
97114	H3c15	H3 clustered histone 15	0.905706	1.88488	4.49967	0.000861048	0.119245	-0.40706
170459	Stard4	StAR-related lipid transfer (START) domain containing 4	-0.408583	4.30109	-4.48548	0.000881674	0.121177	-0.373981
14778	Gpx3	glutathione peroxidase 3	0.4941	8.52825	4.47771	0.000893176	0.121835	-0.55943
380711	Rap1gap2	RAP1 GTPase activating protein 2	-0.337616	5.92793	-4.46551	0.000911559	0.12301	-0.538998
67126	Atp5e	ATP synthase, H+ transporting, mitochondrial F1 complex, epsilon subunit	0.280291	6.58588	4.46303	0.000915354	0.12301	-0.584751
665562	Rpl31-ps12	ribosomal protein L31, pseudogene 1 2	0.573067	3.23679	4.45484	0.000927964	0.123642	-0.390557
93684	Selenof	selenoprotein F	0.276751	8.10368	4.45117	0.000933685	0.123642	-0.613663
11819	Nr2f2	nuclear receptor subfamily 2, group F, member 2	0.292858	6.45089	4.44539	0.00094275	0.123937	-0.611722
56700	Glmp	glycosylated lysosomal membrane protein	0.386298	6.61794	4.44022	0.000950955	0.124117	-0.625773
70129	Slc44a4	solute carrier family 44, member 4	0.858892	2.53717	4.39185	0.00103133	0.133646	-0.505627
72690	Fam110d	family with sequence similarity 110, member D	-0.741786	2.76089	-4.34114	0.00112325	0.144505	-0.580651
105387	Akr1c14	aldo-keto reductase family 1, member C14	-1.28202	1.72267	-4.33703	0.00113106	0.144505	-0.804769
13202	Ddt	D-dopachrome tautomerase	0.424038	4.82874	4.33259	0.00113957	0.144574	-0.697396
58809	Rnase4	ribonuclease, RNase A family 4	0.409345	6.33345	4.32526	0.00115378	0.145265	-0.810026
14109	Fau	Finkel-Biskis-Reilly murine sarcoma virus (FBR-MuSV) ubiquitously expressed (fox derived)	0.467116	3.86747	4.32155	0.00116103	0.145265	-0.621908
11853	Rhoc	ras homolog family member C	0.323645	6.51829	4.30378	0.00119644	0.148671	-0.852416
69772	Bdh2	3-hydroxybutyrate dehydrogenase, type 2	0.46853	4.91909	4.29344	0.00121756	0.150192	-0.767544
16011	Igfbp5	insulin-like growth factor binding protein 5	0.563489	10.4718	4.28972	0.00122525	0.150192	-0.808666
21743	Inmt	indolethylamine N-methyltransferase	1.33235	5.22811	4.27718	0.00125157	0.152223	-0.845912
100041241	Gm3227	predicted gene 3227	-1.76312	-1.76269	-4.26632	0.00127483	0.152223	-2.33527
58251	Cep295nl	CEP295 N-terminal like	1.03983	-0.231023	4.26065	0.00128717	0.152223	-1.39856
232560	Caprin2	caprin family member 2	-0.511975	3.84689	-4.25988	0.00128884	0.152223	-0.707438
66087	Emc3	ER membrane protein complex subunit 3	0.230124	6.38065	4.25779	0.00129342	0.152223	-0.924841
242721	Klhdc7a	kelch domain containing 7A	0.371849	5.85032	4.25727	0.00129456	0.152223	-0.896695
19106	Eif2ak2	eukaryotic translation initiation factor 2-alpha kinase 2	0.516623	5.78653	4.25456	0.00130055	0.152223	-0.901065
19817	Rn7sk	RNA, 7SK, nuclear	1.5262	1.02078	4.23144	0.00135266	0.157001	-0.993241
381148	Prob1	proline rich basic protein 1	0.470232	5.47328	4.22663	0.00136377	0.157001	-0.924267
85029	Rpph1	ribonuclease P RNA component H1	1.06536	0.0172548	4.2181	0.00138371	0.157001	-1.40733
231070	Insig1	insulin induced gene 1	-0.436184	6.91572	-4.21463	0.00139192	0.157001	-1.00798
114664	Hsd17b11	hydroxysteroid (17-beta) dehydrogenase 11	0.271588	7.25942	4.21255	0.00139687	0.157001	-1.02268
100039795	Ildr2	immunoglobulin-like domain containing receptor 2	0.463326	6.46128	4.20891	0.00140555	0.157001	-1.01213
319713	Ablim3	actin binding LIM protein family, member 3	0.444891	6.94607	4.20248	0.00142104	0.157001	-1.03658
100702	Gbp6	guanylate binding protein 6	0.846879	5.22082	4.19615	0.00143646	0.157001	-0.961018
15442	Hpse	heparanase	-0.65666	6.59423	-4.19538	0.00143834	0.157001	-1.01975
232174	Cyp26b1	cytochrome P450, family 26, subfamily b, polypeptide 1	0.568202	3.5209	4.19505	0.00143916	0.157001	-0.818319
53421	Sec61a1	Sec61 alpha 1 subunit (S. cerevisiae)	0.250551	7.53663	4.19277	0.00144476	0.157001	-1.05709
15902	Id2	inhibitor of DNA binding 2	0.351779	6.41354	4.19258	0.00144522	0.157001	-1.03678
17357	Marcksl1	MARCKS-like 1	0.422106	6.36752	4.18803	0.00145649	0.157284	-1.04427
19752	Rnase1	ribonuclease, RNase A family, 1 (pancreatic)	0.747742	5.47437	4.1789	0.00147938	0.158075	-1.01726
71316	4933430M04Rik	RIKEN cDNA 4933430M04 gene	1.93605	-0.991643	4.17791	0.00148188	0.158075	-1.61097
207777	Tspoap1	TSPO associated protein 1	-0.489489	5.09453	-4.17472	0.00148996	0.158075	-0.946168
54325	Elovl1	elongation of very long chain fatty acids (FEN1/Elo2, SUR4/Elo3, yeast)-like 1	0.273294	6.1682	4.16703	0.00150967	0.158471	-1.06794
319180	H2bc7	H2B clustered histone 7	1.46169	-0.796917	4.16368	0.00151835	0.158471	-1.74459
27279	Tnfrsf12a	tumor necrosis factor receptor superfamily, member 12a	0.455856	4.36124	4.16277	0.0015207	0.158471	-0.937692
22259	Nr1h3	nuclear receptor subfamily 1, group H, member 3	0.362668	4.18608	4.1571	0.00153551	0.158471	-0.926876
16517	Kcnj16	potassium inwardly-rectifying channel, subfamily J, member 16	0.519846	6.86779	4.15283	0.00154677	0.158471	-1.11862
101351	Eogt	EGF domain-specific O-linked N-acetylglucosamine (GlcNAc) transferase	-0.503498	4.98947	-4.15105	0.00155149	0.158471	-0.978817
15959	Ifit3	interferon-induced protein with tetratricopeptide repeats 3	1.39948	6.02118	4.14979	0.00155483	0.158471	-1.10568
19716	Bex1	brain expressed X-linked 1	-0.789574	3.17652	-4.14091	0.00157865	0.159533	-0.872593
15957	Ifit1	interferon-induced protein with tetratricopeptide repeats 1	1.32207	5.40293	4.13936	0.00158284	0.159533	-1.08808
116838	Rims2	regulating synaptic membrane exocytosis 2	-0.57039	3.71806	-4.13455	0.00159595	0.159566	-0.900606
56222	Cited4	Cbp/p300-interacting transactivator, with Glu/Asp-rich carboxy-terminal domain, 4	0.463775	4.87497	4.13135	0.0016047	0.159566	-1.0326
93707	Pcdhgc4	protocadherin gamma subfamily C, 4	-0.641683	2.09948	-4.12959	0.00160955	0.159566	-0.967777
66510	Rnf181	ring finger protein 181	0.249325	6.35832	4.12375	0.00162576	0.160296	-1.15218
14571	Gpd2	glycerol phosphate dehydrogenase 2, mitochondrial	0.372813	6.80778	4.11102	0.00166164	0.161833	-1.18966
14370	Fzd8	frizzled class receptor 8	0.370623	4.42885	4.10922	0.00166677	0.161833	-1.02756
57814	Kcne4	potassium voltage-gated channel, Isk-related subfamily, gene 4	0.929904	3.11112	4.10485	0.00167931	0.161833	-0.935869
67313	Inava	innate immunity activator	0.542872	3.87784	4.10301	0.00168462	0.161833	-0.984152
208166	Gm609	predicted gene 609	-2.41693	-0.674106	-4.09851	0.00169771	0.161833	-2.23434
23962	Oasl2	2'-5' oligoadenylate synthetase-like 2	0.885815	5.66266	4.09828	0.00169836	0.161833	-1.16605
243612	Ssu2	ssu-2 homolog (C. elegans)	1.74338	-1.10714	4.08709	0.00173134	0.161833	-1.9505
18582	Pde6d	phosphodiesterase 6D, cGMP-specific, rod, delta	0.273775	5.56002	4.08211	0.00174621	0.161833	-1.17459
74511	Lrrc17	leucine rich repeat containing 17	-1.21491	1.66754	-4.08199	0.00174658	0.161833	-1.1576
76477	Pcolce2	procollagen C-endopeptidase enhancer 2	0.495409	4.24031	4.08185	0.00174701	0.161833	-1.05808
66116	Nat8f1	N-acetyltransferase 8 (GCN5-related) family member 1	0.458955	4.41695	4.07889	0.00175591	0.161833	-1.08501
67125	Tspan31	tetraspanin 31	0.233284	6.21611	4.0772	0.00176101	0.161833	-1.22388
106581	Fam234a	family with sequence similarity 234, member A	0.355781	6.41917	4.07306	0.0017736	0.161833	-1.24392
245945	Rbm47	RNA binding motif protein 47	0.370796	4.71587	4.07286	0.00177423	0.161833	-1.11655
328232	Gfod1	glucose-fructose oxidoreductase domain containing 1	-0.440792	5.32755	-4.07255	0.00177516	0.161833	-1.14299
14869	Gstp2	glutathione S-transferase, pi 2	0.659349	2.65376	4.06912	0.00178568	0.161979	-0.985046
67916	Plpp3	phospholipid phosphatase 3	0.377609	8.14289	4.0627	0.0018055	0.162827	-1.27194
77794	Adamtsl2	ADAMTS-like 2	0.84589	2.01865	4.0603	0.00181297	0.162827	-1.01407
20541	Slc8a1	solute carrier family 8 (sodium/calcium exchanger), member 1	-0.598553	4.49805	-4.04499	0.00186145	0.166031	-1.09826
12933	Crmp1	collapsin response mediator protein 1	-0.659863	3.96944	-4.04169	0.00187207	0.166031	-1.06486
72429	Dnajc25	DnaJ heat shock protein family (Hsp40) member C25	0.399197	3.93968	4.03652	0.00188881	0.166031	-1.09767
57429	Sult5a1	sulfotransferase family 5A, member 1	0.93666	3.52931	4.03405	0.00189687	0.166031	-1.09591
99681	Tchh	trichohyalin	0.90091	1.77869	4.03309	0.00190003	0.166031	-1.0921
72022	Slc35f2	solute carrier family 35, member F2	-1.60816	1.83509	-4.03117	0.00190634	0.166031	-1.18441
94229	Slc4a10	solute carrier family 4, sodium bicarbonate cotransporter-like, member 10	0.733217	8.5115	4.02772	0.00191771	0.166031	-1.31667
14950	H13	histocompatibility 13	0.34938	7.35402	4.02557	0.00192482	0.166031	-1.34368
72565	Uaca	uveal autoantigen with coiled-coil domains and ankyrin repeats	0.330774	7.5421	4.02371	0.00193102	0.166031	-1.34659
238330	Irf2bpl	interferon regulatory factor 2 binding protein-like	0.25129	6.27355	4.01874	0.00194766	0.166641	-1.32678
100041585	Amd2	S-adenosylmethionine decarboxylase 2	0.344462	6.58662	4.0135	0.00196538	0.166641	-1.3508
19737	Rgs5	regulator of G-protein signaling 5	-0.64273	5.2222	-4.01341	0.00196567	0.166641	-1.23091
21402	Skp1	S-phase kinase-associated protein 1	0.407885	10.0403	3.99692	0.0020225	0.169603	-1.3203
100862338	NA	NA	-1.36642	-0.620972	-3.99232	0.00203865	0.169603	-2.08286
67695	Ost4	oligosaccharyltransferase complex subunit 4 (non-catalytic)	0.321267	5.10278	3.99048	0.00204515	0.169603	-1.28534
20918	Eif1	eukaryotic translation initiation factor 1	0.216417	7.55152	3.98853	0.00205207	0.169603	-1.40808
27280	Phlda3	pleckstrin homology like domain, family A, member 3	0.323997	5.38232	3.98307	0.00207152	0.169603	-1.32726
52850	Sgsm1	small G protein signaling modulator 1	-0.654789	4.65011	-3.97637	0.0020957	0.169603	-1.23028
22070	Tpt1	tumor protein, translationally-controlled 1	0.465449	6.45252	3.97272	0.00210896	0.169603	-1.41422
16373	Irx3	Iroquois related homeobox 3	0.53062	6.30743	3.97234	0.00211035	0.169603	-1.41017
68035	Rbm42	RNA binding motif protein 42	0.240777	6.05388	3.97176	0.00211251	0.169603	-1.39608
218194	Phactr1	phosphatase and actin regulator 1	0.436498	6.11419	3.96782	0.00212695	0.169603	-1.41228
69903	Rasip1	Ras interacting protein 1	-0.554398	3.69134	-3.96656	0.0021316	0.169603	-1.16858
627626	Ptchd4	patched domain containing 4	0.954705	1.0465	3.96634	0.00213241	0.169603	-1.26762
20230	Satb1	special AT-rich sequence binding protein 1	-0.287941	5.05081	-3.96456	0.00213899	0.169603	-1.3098
16516	Kcnj15	potassium inwardly-rectifying channel, subfamily J, member 15	1.00259	2.78516	3.96416	0.00214047	0.169603	-1.14671
380785	Begain	brain-enriched guanylate kinase-associated	-0.829405	1.85587	-3.96381	0.00214179	0.169603	-1.22578
66451	2610528J11Rik	RIKEN cDNA 2610528J11 gene	0.718399	1.47388	3.96155	0.00215019	0.169603	-1.22757
59022	Edf1	endothelial differentiation-related factor 1	0.272104	6.30173	3.95152	0.00218791	0.170545	-1.44457
13195	Ddc	dopa decarboxylase	-1.12002	1.75626	-3.946	0.00220897	0.170545	-1.30188
16975	Lrp8	low density lipoprotein receptor-related protein 8, apolipoprotein e receptor	-0.696104	4.58958	-3.94477	0.00221368	0.170545	-1.27477
99929	Tiparp	TCDD-inducible poly(ADP-ribose) polymerase	0.305995	5.70922	3.94448	0.00221477	0.170545	-1.42275
105653	Phyhip	phytanoyl-CoA hydroxylase interacting protein	-0.460055	4.02599	-3.94443	0.00221498	0.170545	-1.22729
381353	Ajm1	apical junction component 1	-0.528392	3.45647	-3.94351	0.00221853	0.170545	-1.19454
12608	Cebpb	CCAAT/enhancer binding protein (C/EBP), beta	1.2018	4.33314	3.9363	0.00224645	0.171962	-1.31089
16456	F11r	F11 receptor	0.363665	5.82568	3.93274	0.00226036	0.172015	-1.44999
22772	Zic2	zinc finger protein of the cerebellum 2	0.528171	7.95152	3.93061	0.00226873	0.172015	-1.50103
76306	Slc18b1	solute carrier family 18, subfamily B, member 1	0.349905	4.14354	3.92888	0.00227558	0.172015	-1.29697
76893	Cers2	ceramide synthase 2	0.272846	7.60917	3.92467	0.00229228	0.172558	-1.518
69581	Rhou	ras homolog family member U	0.276426	6.69265	3.91913	0.00231443	0.173307	-1.51592
78878	Ftx	Ftx transcript, Xist regulator (non-protein coding)	-0.378447	3.80036	-3.9151	0.00233071	0.173307	-1.26779
230379	Acer2	alkaline ceramidase 2	-0.631049	3.70913	-3.91485	0.00233172	0.173307	-1.2548
18739	Pitpnm1	phosphatidylinositol transfer protein, membrane-associated 1	-0.322325	5.95338	-3.9127	0.00234044	0.173307	-1.47697
83429	Ctns	cystinosis, nephropathic	0.332981	5.13448	3.90145	0.00238671	0.175361	-1.44591
78926	Gas2l1	growth arrest-specific 2 like 1	0.317854	5.53788	3.90087	0.00238912	0.175361	-1.47626
100043074	Gm4211	predicted gene 4211	0.862943	0.930611	3.89748	0.00240325	0.175361	-1.41997
213491	Szrd1	SUZ RNA binding domain containing 1	0.276574	7.17875	3.8963	0.00240816	0.175361	-1.56638
236733	Usp11	ubiquitin specific peptidase 11	-0.303868	5.63583	-3.89253	0.00242402	0.175361	-1.49083
100043172	Gm10080	predicted gene 10080	0.27633	7.05831	3.89202	0.00242617	0.175361	-1.57136
15507	Hspb1	heat shock protein 1	0.660319	5.59844	3.879	0.00248183	0.176726	-1.53637
78304	Naa38	N(alpha)-acetyltransferase 38, NatC auxiliary subunit	0.351721	4.45825	3.87899	0.00248186	0.176726	-1.41036
100040294	Gm2694	predicted gene 2694	-1.12074	-0.203593	-3.87882	0.00248258	0.176726	-1.83504
100039988	Gm11826	predicted gene 11826	0.601883	2.1851	3.87805	0.00248594	0.176726	-1.29193
100503703	Gm19845	predicted gene, 19845	-0.95852	1.30258	-3.87378	0.00250452	0.176726	-1.44798
18550	Furin	furin (paired basic amino acid cleaving enzyme)	0.379205	6.90895	3.87234	0.00251078	0.176726	-1.60359
66273	Aamdc	adipogenesis associated Mth938 domain containing	0.300356	4.47446	3.87127	0.00251548	0.176726	-1.42485
269610	Chd5	chromodomain helicase DNA binding protein 5	-0.552862	5.82234	-3.86942	0.0025236	0.176726	-1.53214
109815	Selenos	selenoprotein S	0.285929	4.86521	3.86735	0.00253272	0.176726	-1.47853
11630	Crybg1	crystallin beta-gamma domain containing 1	0.404111	4.58653	3.86137	0.00255926	0.177893	-1.4565
217837	Itpk1	inositol 1,3,4-triphosphate 5/6 kinase	0.281616	6.06181	3.8572	0.00257794	0.178508	-1.59647
12583	Cdo1	cysteine dioxygenase 1, cytosolic	0.387578	5.39491	3.85012	0.00260999	0.179376	-1.56121
68755	Cgrrf1	cell growth regulator with ring finger domain 1	0.436637	5.1375	3.85006	0.00261026	0.179376	-1.53693
217216	Hrob	homologous recombination factor with OB-fold	-0.677744	1.75664	-3.84285	0.00264334	0.180793	-1.42081
654799	NA	NA	0.622521	4.13502	3.84123	0.00265081	0.180793	-1.45155
68436	Rpl34	ribosomal protein L34	0.421723	3.49618	3.83333	0.00268766	0.180979	-1.38403
320204	Etfbkmt	electron transfer flavoprotein beta subunit lysine methyltransferase	0.434468	3.7341	3.83261	0.00269101	0.180979	-1.41436
66864	Clec14a	C-type lectin domain family 14, member a	-0.624059	4.20785	-3.83229	0.00269253	0.180979	-1.45047
12870	Cp	ceruloplasmin	0.421985	8.78165	3.83035	0.00270165	0.180979	-1.6548
79202	Tnfrsf22	tumor necrosis factor receptor superfamily, member 22	0.538034	1.99164	3.82998	0.00270341	0.180979	-1.36682
230073	Ddx58	DEAD/H box helicase 58	0.521727	5.60581	3.82595	0.00272251	0.181079	-1.62474
68033	Cox19	cytochrome c oxidase assembly protein 19	0.34651	4.6909	3.82358	0.00273381	0.181079	-1.53097
11727	Ang	angiogenin, ribonuclease, RNase A family, 5	0.647967	2.74075	3.82337	0.00273485	0.181079	-1.36763
667370	Ifit3b	interferon-induced protein with tetratricopeptide repeats 3B	1.29191	4.48667	3.81793	0.00276094	0.181784	-1.56688
228788	Ccm2l	cerebral cavernous malformation 2-like	-0.549011	2.87256	-3.81519	0.0027742	0.181784	-1.37644
80837	Rhoj	ras homolog family member J	0.292386	5.88843	3.81385	0.00278072	0.181784	-1.6567
78284	Creb3l4	cAMP responsive element binding protein 3-like 4	0.496966	2.0453	3.81285	0.00278558	0.181784	-1.38834
100503868	Gm19935	predicted gene, 19935	1.15024	3.48873	3.8102	0.00279856	0.181977	-1.44487
18507	Pax5	paired box 5	-0.881732	4.76363	-3.80097	0.00284411	0.184278	-1.52925
68180	Hyi	hydroxypyruvate isomerase (putative)	-0.425257	3.52268	-3.7949	0.0028745	0.185169	-1.43708
15227	Foxf1	forkhead box F1	-1.40996	-1.11483	-3.79415	0.00287828	0.185169	-2.45235
66169	Tomm7	translocase of outer mitochondrial membrane 7	0.283401	5.47588	3.77906	0.00295536	0.187869	-1.68225
19734	Rgs16	regulator of G-protein signaling 16	-0.510946	2.89211	-3.77841	0.00295871	0.187869	-1.43742
16431	Itm2a	integral membrane protein 2A	-0.61325	6.07443	-3.77524	0.00297521	0.187869	-1.71424
70638	Fam189a1	family with sequence similarity 189, member A1	-0.558337	2.74385	-3.77495	0.00297671	0.187869	-1.43763
55950	Bri3	brain protein I3	0.312748	5.63636	3.77284	0.00298774	0.187869	-1.71396
22422	Wnt7b	wingless-type MMTV integration site family, member 7B	0.479672	4.11155	3.77215	0.00299139	0.187869	-1.55392
13808	Eno3	enolase 3, beta muscle	-0.327801	4.07968	-3.77189	0.00299273	0.187869	-1.5235
105853	Mal2	mal, T cell differentiation protein 2	0.529535	4.00476	3.76899	0.003008	0.188011	-1.55303
192120	Bspry	B-box and SPRY domain containing	0.44394	3.44337	3.7668	0.00301954	0.188011	-1.50194
230779	Serinc2	serine incorporator 2	0.417595	4.20742	3.76557	0.00302608	0.188011	-1.57911
208177	Phldb2	pleckstrin homology like domain, family B, member 2	0.336852	6.94903	3.75884	0.00306204	0.189596	-1.80275
104681	Slc16a6	solute carrier family 16 (monocarboxylic acid transporters), member 6	0.310563	5.43376	3.75621	0.00307616	0.189822	-1.72248
68212	Tmbim4	transmembrane BAX inhibitor motif containing 4	0.226111	5.88267	3.74789	0.00312145	0.190568	-1.77087
50784	Plpp2	phospholipid phosphatase 2	0.420565	4.45198	3.7477	0.00312247	0.190568	-1.63753
76281	Tax1bp3	Tax1 (human T cell leukemia virus type I) binding protein 3	0.354314	4.28474	3.7467	0.00312795	0.190568	-1.62293
380669	Lin28b	lin-28 homolog B (C. elegans)	-1.02656	1.49657	-3.74628	0.00313027	0.190568	-1.5856
56486	Gabarap	gamma-aminobutyric acid receptor associated protein	0.285462	6.61533	3.7412	0.00315832	0.190811	-1.82368
433297	Gm5526	myosin, light polypeptide 6, alkali, smooth muscle and non-muscle pseudogene	0.254874	7.69805	3.73963	0.00316702	0.190811	-1.84011
74167	Nudt9	nudix (nucleoside diphosphate linked moiety X)-type motif 9	0.229864	6.1027	3.73797	0.00317626	0.190811	-1.80373
13019	Ctf1	cardiotrophin 1	0.408347	3.25206	3.73726	0.00318026	0.190811	-1.53241
234695	Carmil2	capping protein regulator and myosin 1 linker 2	-0.391451	4.67609	-3.73485	0.00319374	0.190811	-1.66172
17904	Myl6	myosin, light polypeptide 6, alkali, smooth muscle and non-muscle	0.192023	6.78945	3.7342	0.00319737	0.190811	-1.83934
72999	Insig2	insulin induced gene 2	0.20734	6.20309	3.72577	0.00324509	0.191705	-1.83008
74199	Vit	vitrin	-0.529773	4.29788	-3.72311	0.00326032	0.191705	-1.62612
665181	Gm11964	predicted gene 11964	0.725936	2.37439	3.72162	0.00326889	0.191705	-1.52024
72852	Mblac2	metallo-beta-lactamase domain containing 2	-0.341522	4.04659	-3.72158	0.00326909	0.191705	-1.60804
57278	Bcam	basal cell adhesion molecule	0.404879	7.55227	3.71851	0.00328681	0.191705	-1.87674
195434	Utp14b	UTP14B small subunit processome component	0.532245	4.33667	3.71679	0.00329676	0.191705	-1.68565
14615	Gjc1	gap junction protein, gamma 1	-0.454402	3.19711	-3.71423	0.00331163	0.191705	-1.54916
12055	Bcl7c	B cell CLL/lymphoma 7C	0.330552	3.54186	3.71317	0.00331781	0.191705	-1.59556
14456	Gas6	growth arrest specific 6	-0.275634	7.72427	-3.71032	0.00333448	0.191705	-1.89171
75316	Taf1d	TATA-box binding protein associated factor, RNA polymerase I, D	-0.301878	4.83765	-3.70977	0.00333768	0.191705	-1.70897
625054	Gm6548	eukaryotic translation elongation factor 1 alpha 1 pseudogene	0.29835	5.46845	3.70975	0.00333783	0.191705	-1.80294
77613	Prss36	protease, serine 36	0.482574	7.19274	3.70953	0.00333914	0.191705	-1.89198
18103	Nme2	NME/NM23 nucleoside diphosphate kinase 2	0.319987	4.69685	3.70588	0.00336066	0.192147	-1.72309
74253	Klrg2	killer cell lectin-like receptor subfamily G, member 2	0.844368	0.720234	3.70463	0.00336803	0.192147	-1.6732
83766	Actl6b	actin-like 6B	-0.633781	2.9864	-3.70008	0.00339509	0.19305	-1.56064
71994	Cnn3	calponin 3, acidic	0.261843	8.20406	3.6984	0.00340514	0.19305	-1.90347
71382	Pex1	peroxisomal biogenesis factor 1	-0.322518	4.63992	-3.69477	0.00342697	0.193683	-1.71731
218461	Pde8b	phosphodiesterase 8B	-0.385938	2.82112	-3.69257	0.00344032	0.193833	-1.56747
100503043	Armcx4	armadillo repeat containing, X-linked 4	-0.400791	4.85427	-3.6869	0.00347485	0.195173	-1.75783
338349	Cntln	centlein, centrosomal protein	-0.250158	4.92241	-3.68504	0.00348624	0.195208	-1.77553
14388	Gab1	growth factor receptor bound protein 2-associated protein 1	0.240294	6.81259	3.67443	0.00355199	0.19776	-1.94695
19089	Prkcsh	protein kinase C substrate 80K-H	0.196925	6.76743	3.67408	0.00355423	0.19776	-1.94592
50528	Tmprss2	transmembrane protease, serine 2	0.565905	3.80014	3.67244	0.00356452	0.19776	-1.68353
20979	Syt1	synaptotagmin I	-1.70878	5.6787	-3.67016	0.00357886	0.19795	-1.8126
232431	Gprc5a	G protein-coupled receptor, family C, group 5, member A	0.489977	3.45943	3.66467	0.00361369	0.198251	-1.66397
226791	Lyplal1	lysophospholipase-like 1	0.533231	2.40284	3.66362	0.00362037	0.198251	-1.6102
17933	Myt1l	myelin transcription factor 1-like	-0.793505	4.52832	-3.66271	0.0036262	0.198251	-1.74299
268706	Slc38a9	solute carrier family 38, member 9	-0.215354	5.49059	-3.66242	0.003628	0.198251	-1.86981
16591	Kl	klotho	0.527671	5.0611	3.65974	0.0036452	0.198592	-1.87004
66724	Tab3	TGF-beta activated kinase 1/MAP3K7 binding protein 3	-0.279144	4.95142	-3.65643	0.00366657	0.199158	-1.81956
238455	Macc1	metastasis associated in colon cancer 1	0.528016	1.79714	3.65338	0.00368636	0.199635	-1.63596
232947	Ppp1r37	protein phosphatase 1, regulatory subunit 37	0.203883	7.1247	3.65097	0.00370205	0.199889	-1.99347
17294	Mest	mesoderm specific transcript	-0.781065	5.26253	-3.64617	0.00373358	0.200428	-1.86517
142980	Tlr3	toll-like receptor 3	0.427385	4.77028	3.64608	0.00373413	0.200428	-1.85007
12738	Cldn2	claudin 2	1.40023	1.17231	3.64404	0.00374766	0.200517	-1.70781
108150	Galnt7	polypeptide N-acetylgalactosaminyltransferase 7	0.279263	5.18441	3.64249	0.0037579	0.200517	-1.88739
100705	Acacb	acetyl-Coenzyme A carboxylase beta	-0.350629	4.83533	-3.63841	0.00378505	0.200605	-1.8366
55932	Gbp3	guanylate binding protein 3	0.683346	5.07732	3.63807	0.00378735	0.200605	-1.91112
100042740	Rpl31-ps9	ribosomal protein L31, pseudogene 9	0.611263	4.18156	3.63727	0.00379272	0.200605	-1.78144
72183	Snx6	sorting nexin 6	0.2024	6.41822	3.63164	0.00383059	0.201612	-2.00722
12388	Ctnnd1	catenin (cadherin associated protein), delta 1	0.256858	8.12807	3.63114	0.00383399	0.201612	-2.02287
75689	Higd1b	HIG1 domain family, member 1B	-0.74997	1.34376	-3.62352	0.00388595	0.202268	-1.76332
269328	Muc15	mucin 15	0.514663	3.56475	3.62253	0.00389273	0.202268	-1.74972
381236	Lipo3	lipase, member O3	0.26171	4.40768	3.622	0.00389639	0.202268	-1.84273
433956	Dnaaf5	dynein, axonemal assembly factor 5	0.321578	4.21239	3.61991	0.00391085	0.202268	-1.82049
12395	Runx1t1	RUNX1 translocation partner 1	-0.559268	3.23287	-3.61969	0.00391235	0.202268	-1.70028
70110	Ifi35	interferon-induced protein 35	0.354691	5.21291	3.61608	0.0039374	0.202268	-1.94528
78073	6720468P15Rik	RIKEN cDNA 6720468P15 gene	-1.10244	0.148593	-3.61601	0.00393789	0.202268	-2.11053
233199	Mybpc2	myosin binding protein C, fast-type	-0.756603	2.42562	-3.6156	0.0039407	0.202268	-1.68442
66091	Ndufa3	NADH:ubiquinone oxidoreductase subunit A3	0.287784	6.08576	3.61473	0.00394681	0.202268	-2.01376
320916	Wscd2	WSC domain containing 2	0.428483	3.72002	3.60745	0.00399794	0.204124	-1.79179
58250	Chst11	carbohydrate sulfotransferase 11	0.37861	7.1076	3.60634	0.00400576	0.204124	-2.07167
277414	Trp53i11	transformation related protein 53 inducible protein 11	0.333014	6.54097	3.60371	0.00402445	0.204124	-2.06325
67775	Rtp4	receptor transporter protein 4	0.870679	4.28719	3.60321	0.00402802	0.204124	-1.89183
11974	Atp6v0e	ATPase, H+ transporting, lysosomal V0 subunit E	0.254882	6.36933	3.60105	0.00404348	0.204269	-2.05785
225845	Plaat3	phospholipase A and acyltransferase 3	0.30585	7.27335	3.59966	0.00405341	0.204269	-2.08523
320981	Enpp6	ectonucleotide pyrophosphatase/phosphodiesterase 6	0.59878	3.87349	3.59189	0.00410954	0.206524	-1.8339
26399	Map2k6	mitogen-activated protein kinase kinase 6	0.653582	5.96218	3.58649	0.00414896	0.207929	-2.06971
73246	Rassf6	Ras association (RalGDS/AF-6) domain family member 6	0.443965	3.25846	3.58351	0.00417093	0.208454	-1.78098
73467	1700066M21Rik	RIKEN cDNA 1700066M21 gene	-0.385314	4.39289	-3.58093	0.00419003	0.208488	-1.87225
667952	Gm8894	myosin light polypeptide 6 alkali smooth muscle and non-muscle protein, pseudogene	0.337395	3.58941	3.57627	0.00422479	0.208488	-1.81745
18162	Npr3	natriuretic peptide receptor 3	0.450583	3.59424	3.57586	0.00422781	0.208488	-1.82755
100503499	NA	NA	0.506698	3.60545	3.5754	0.00423127	0.208488	-1.83262
70686	Dusp16	dual specificity phosphatase 16	0.248228	5.74049	3.57473	0.0042363	0.208488	-2.06315
16763	Lad1	ladinin	0.553543	3.40353	3.57416	0.00424056	0.208488	-1.80848
16008	Igfbp2	insulin-like growth factor binding protein 2	0.665499	7.38576	3.56973	0.004274	0.209565	-2.13672
217325	Llgl2	LLGL2 scribble cell polarity complex component	0.328294	5.26903	3.56243	0.00432966	0.21103	-2.04231
239114	Il17d	interleukin 17D	0.487789	2.70596	3.55982	0.00434974	0.21103	-1.78307
18417	Cldn11	claudin 11	0.566537	8.07817	3.5598	0.0043499	0.21103	-2.14516
69638	Enho	energy homeostasis associated	0.34789	5.57106	3.55883	0.00435737	0.21103	-2.07897
56753	Tacstd2	tumor-associated calcium signal transducer 2	0.721813	3.37383	3.55823	0.00436204	0.21103	-1.83381
18263	Odc1	ornithine decarboxylase, structural 1	0.303748	7.79627	3.54876	0.00443586	0.213699	-2.17388
442801	Arhgef15	Rho guanine nucleotide exchange factor (GEF) 15	-0.47442	3.56907	-3.54746	0.00444609	0.213699	-1.85039
17311	Kitl	kit ligand	-0.361253	5.65197	-3.54664	0.00445255	0.213699	-2.08525
218865	Chdh	choline dehydrogenase	0.376798	6.10724	3.54419	0.00447195	0.214064	-2.14673
72937	NA	NA	-0.662103	1.5506	-3.54014	0.00450426	0.215043	-1.85779
243339	Tmem130	transmembrane protein 130	-0.884833	4.83667	-3.53698	0.00452956	0.215637	-1.99961
17991	Ndufa2	NADH:ubiquinone oxidoreductase subunit A2	0.309985	5.74793	3.53463	0.00454848	0.215637	-2.13146
60595	Actn4	actinin alpha 4	0.252747	8.69	3.53399	0.00455363	0.215637	-2.17711
53624	Cldn7	claudin 7	0.427626	3.87674	3.52918	0.00459269	0.215637	-1.94213
100342	Tent5b	terminal nucleotidyltransferase 5B	0.552169	2.28692	3.52906	0.00459368	0.215637	-1.81913
71145	Scara5	scavenger receptor class A, member 5	0.502887	4.97661	3.5283	0.00459984	0.215637	-2.06752
54396	Irgm2	immunity-related GTPase family M member 2	0.635752	5.43294	3.52812	0.00460138	0.215637	-2.13277
22158	Tulp3	tubby-like protein 3	0.334524	6.04346	3.52684	0.0046118	0.215637	-2.17233
69083	Sult1c2	sulfotransferase family, cytosolic, 1C, member 2	1.45175	-1.66632	3.52107	0.0046593	0.216849	-2.65794
69239	Pdzph1	PDZ and pleckstrin homology domains 1	0.565912	1.83777	3.52073	0.00466211	0.216849	-1.83442
100039801	Cldn24	claudin 24	1.14163	-0.749233	3.51819	0.00468321	0.216849	-2.2763
66844	Ormdl2	ORM1-like 2 (S. cerevisiae)	0.382379	3.61857	3.51552	0.00470543	0.216849	-1.92845
12856	Cox17	cytochrome c oxidase assembly protein 17, copper chaperone	0.269767	5.65624	3.51521	0.00470805	0.216849	-2.15635
16328	Cep250	centrosomal protein 250	-0.229353	6.53207	-3.5137	0.0047207	0.216849	-2.21136
66320	Tmem208	transmembrane protein 208	0.287659	4.71602	3.51142	0.00473987	0.216849	-2.0664
74106	Dcaf6	DDB1 and CUL4 associated factor 6	0.287889	6.39685	3.51128	0.00474104	0.216849	-2.21753
72475	Ssbp3	single-stranded DNA binding protein 3	0.259701	7.00246	3.51078	0.00474529	0.216849	-2.23786
20182	Rxrb	retinoid X receptor beta	0.231292	6.35546	3.50524	0.00479219	0.217583	-2.22502
63873	Trpv4	transient receptor potential cation channel, subfamily V, member 4	0.350361	4.49918	3.505	0.00479422	0.217583	-2.05374
20431	Pmel	premelanosome protein	0.820942	3.08633	3.50455	0.0047981	0.217583	-1.92207
20255	Scg3	secretogranin III	-0.713376	5.80775	-3.50323	0.00480932	0.217583	-2.16919
229488	Fam160a1	family with sequence similarity 160, member A1	0.365911	5.19706	3.49715	0.00486157	0.219399	-2.14983
238447	Igha	immunoglobulin heavy constant alpha	0.670756	8.18007	3.49244	0.00490252	0.21986	-2.26874
22673	Zfp185	zinc finger protein 185	0.391532	5.07268	3.49224	0.00490423	0.21986	-2.14071
11798	Xiap	X-linked inhibitor of apoptosis	-0.191271	6.82513	-3.49179	0.00490813	0.21986	-2.26334
434036	Igkv13-85	immunoglobulin kappa chain variable 13-85	2.35077	-0.0801947	3.48726	0.00494788	0.220218	-2.11145
16332	Inppl1	inositol polyphosphate phosphatase-like 1	0.197553	6.86358	3.4872	0.00494837	0.220218	-2.27572
16852	Lgals1	lectin, galactose binding, soluble 1	0.325792	7.28359	3.48547	0.00496363	0.220218	-2.28582
100861652	NA	NA	0.328894	4.94808	3.48535	0.00496468	0.220218	-2.14029
434428	Gm5620	tubulin, alpha 1B pseudogene	0.277016	4.9977	3.48336	0.00498228	0.22046	-2.14351
233637	Gm4887	predicted gene 4887	0.481036	2.73115	3.47854	0.00502524	0.221303	-1.9151
67067	Romo1	reactive oxygen species modulator 1	0.252696	5.28148	3.47685	0.00504029	0.221303	-2.18757
14707	Gng5	guanine nucleotide binding protein (G protein), gamma 5	0.393128	4.21371	3.47596	0.00504829	0.221303	-2.06569
353156	Egfl7	EGF-like domain 7	-0.497311	5.17017	-3.47576	0.00505013	0.221303	-2.1595
218203	Mylip	myosin regulatory light chain interacting protein	0.351162	6.50584	3.47353	0.00507019	0.221396	-2.29041
69550	Bst2	bone marrow stromal cell antigen 2	0.63448	5.72305	3.47193	0.00508465	0.221396	-2.25237
15077	H3c14	H3 clustered histone 14	0.589064	3.28287	3.46901	0.00511112	0.221396	-1.97685
19230	Twf1	twinfilin actin binding protein 1	0.276796	6.73788	3.46834	0.00511725	0.221396	-2.30731
22320	Vamp8	vesicle-associated membrane protein 8	0.323234	7.10371	3.46661	0.005133	0.221396	-2.31705
11551	Adra2a	adrenergic receptor, alpha 2a	0.664954	4.55012	3.46638	0.00513512	0.221396	-2.13779
18585	Pde9a	phosphodiesterase 9A	-0.598176	1.6828	-3.4636	0.00516061	0.221396	-1.94326
12345	Capzb	capping protein (actin filament) muscle Z-line, beta	0.210075	8.12882	3.46305	0.0051657	0.221396	-2.31897
20471	Six1	sine oculis-related homeobox 1	0.208131	6.74958	3.46199	0.00517542	0.221396	-2.31721
54352	Irx5	Iroquois homeobox 5	0.500462	5.24244	3.46187	0.00517654	0.221396	-2.2191
11702	Amd1	S-adenosylmethionine decarboxylase 1	0.287341	7.30237	3.46079	0.0051865	0.221396	-2.33007
78933	Agbl4	ATP/GTP binding protein-like 4	-1.00117	-0.034312	-3.45694	0.00522221	0.221547	-2.33013
27273	Pdk4	pyruvate dehydrogenase kinase, isoenzyme 4	0.512409	5.05779	3.4567	0.00522438	0.221547	-2.20587
64009	Syne1	spectrin repeat containing, nuclear envelope 1	-0.315901	7.36839	-3.45646	0.00522665	0.221547	-2.33631
100502594	NA	NA	-0.613997	1.65591	-3.45332	0.00525597	0.221671	-1.96739
13010	Cst3	cystatin C	0.363656	8.27294	3.45276	0.00526118	0.221671	-2.33309
22418	Wnt5a	wingless-type MMTV integration site family, member 5A	0.254393	6.94651	3.44939	0.00529286	0.221671	-2.34585
69151	Lzic	leucine zipper and CTNNBIP1 domain containing	0.368292	4.62369	3.44883	0.00529814	0.221671	-2.16479
208659	Fam20a	FAM20A, golgi associated secretory pathway pseudokinase	0.324531	4.94434	3.44657	0.00531953	0.221671	-2.21623
18159	Nppc	natriuretic peptide type C	1.15372	-0.263247	3.44561	0.00532858	0.221671	-2.23795
218121	Mboat1	membrane bound O-acyltransferase domain containing 1	0.423191	4.73468	3.44022	0.00538006	0.221671	-2.21318
22690	Zfp28	zinc finger protein 28	-0.428365	3.35435	-3.43973	0.00538479	0.221671	-2.0033
234384	Mpv17l2	MPV17 mitochondrial membrane protein-like 2	0.385138	4.30786	3.43811	0.00540029	0.221671	-2.15378
67203	Nde1	nudE neurodevelopment protein 1	0.421044	6.76697	3.43611	0.0054196	0.221671	-2.36386
18783	Pla2g4a	phospholipase A2, group IVA (cytosolic, calcium-dependent)	0.4415	4.72014	3.43609	0.0054198	0.221671	-2.19507
244058	Rgma	repulsive guidance molecule family member A	0.402935	6.31398	3.43456	0.00543464	0.221671	-2.35071
80721	Slc19a3	solute carrier family 19, member 3	-1.06701	0.679851	-3.43452	0.00543496	0.221671	-2.18143
27400	Hsd17b6	hydroxysteroid (17-beta) dehydrogenase 6	0.74217	1.37121	3.4345	0.00543519	0.221671	-1.98567
72267	Lrrc8e	leucine rich repeat containing 8 family, member E	0.521656	2.28001	3.43309	0.00544884	0.221671	-1.96513
21407	Tcf15	transcription factor 15	1.33092	-0.221075	3.4323	0.00545657	0.221671	-2.23648
52670	Cpsf4l	cleavage and polyadenylation specific factor 4-like	0.568504	2.5568	3.43176	0.00546176	0.221671	-1.98419
110695	Aldh7a1	aldehyde dehydrogenase family 7, member A1	0.295824	7.06315	3.43161	0.00546324	0.221671	-2.37904
14790	Grcc10	gene rich cluster, C10 gene	0.24228	6.3162	3.43061	0.00547304	0.221671	-2.35408
209212	Osgin2	oxidative stress induced growth inhibitor family member 2	0.32231	4.87086	3.42935	0.00548526	0.221671	-2.23495
70974	Pgm2l1	phosphoglucomutase 2-like 1	-0.363144	6.98348	-3.42926	0.00548619	0.221671	-2.37602
217138	Prr15l	proline rich 15-like	0.484226	3.00132	3.4243	0.00553495	0.222665	-2.0204
72630	Hspa12b	heat shock protein 12B	-0.396281	4.22927	-3.4238	0.00553981	0.222665	-2.13129
12020	Nkx3-2	NK3 homeobox 2	-0.598697	1.59912	-3.42302	0.0055476	0.222665	-2.02262
407785	Ndufs6	NADH:ubiquinone oxidoreductase core subunit S6	0.238366	5.91314	3.41894	0.00558809	0.223334	-2.347
545276	Gal3st3	galactose-3-O-sulfotransferase 3	0.556085	4.21688	3.41682	0.00560926	0.223334	-2.18406
67028	2610002M06Rik	RIKEN cDNA 2610002M06 gene	-0.208816	5.06074	-3.4144	0.00563347	0.223334	-2.25534
63955	Cables1	CDK5 and Abl enzyme substrate 1	0.331353	4.10789	3.41425	0.00563505	0.223334	-2.1661
18640	Pfkfb2	6-phosphofructo-2-kinase/fructose-2,6-biphosphatase 2	-0.225628	6.29699	-3.41334	0.0056442	0.223334	-2.37062
319179	H2bc6	H2B clustered histone 6	0.590256	2.92233	3.41182	0.00565947	0.223334	-2.04201
268822	Adck5	aarF domain containing kinase 5	-0.347526	3.9784	-3.4114	0.00566369	0.223334	-2.11797
73167	Arhgap8	Rho GTPase activating protein 8	0.478331	2.51155	3.40925	0.00568551	0.223334	-2.01516
21846	Tie1	tyrosine kinase with immunoglobulin-like and EGF-like domains 1	-0.377721	5.04263	-3.40908	0.00568727	0.223334	-2.25859
170441	Slc2a10	solute carrier family 2 (facilitated glucose transporter), member 10	0.323593	3.818	3.40907	0.00568737	0.223334	-2.13117
70231	Gorasp2	golgi reassembly stacking protein 2	0.169255	6.64803	3.40255	0.00575388	0.225022	-2.41891
14025	Bcl11a	B cell CLL/lymphoma 11A (zinc finger protein)	-0.448849	4.45862	-3.40176	0.00576196	0.225022	-2.19336
230972	Arhgef16	Rho guanine nucleotide exchange factor (GEF) 16	0.289456	3.63526	3.40122	0.00576756	0.225022	-2.12606
19411	Rarg	retinoic acid receptor, gamma	0.239512	6.23986	3.39922	0.00578816	0.225023	-2.40436
12335	Capn3	calpain 3	0.477952	2.14631	3.39662	0.00581507	0.225023	-2.01979
66491	Polr2l	polymerase (RNA) II (DNA directed) polypeptide L	0.329454	3.69074	3.39661	0.00581517	0.225023	-2.13767
59042	Cope	coatomer protein complex, subunit epsilon	0.197525	6.58205	3.39582	0.00582345	0.225023	-2.42801
13014	Cstb	cystatin B	0.30273	5.28044	3.39399	0.00584251	0.225023	-2.33285
102371	Myzap	myocardial zonula adherens protein	0.31761	4.6762	3.39391	0.00584327	0.225023	-2.2771
268291	Rnf217	ring finger protein 217	0.406836	3.3322	3.3915	0.00586849	0.225023	-2.10758
57296	Psmd8	proteasome (prosome, macropain) 26S subunit, non-ATPase, 8	0.20399	6.53904	3.39094	0.00587436	0.225023	-2.43463
246707	Emilin2	elastin microfibril interfacer 2	0.716872	6.23318	3.38857	0.00589925	0.225023	-2.42766
20932	Surf4	surfeit gene 4	0.258797	7.65119	3.38814	0.00590378	0.225023	-2.45781
245827	Fat2	FAT atypical cadherin 2	0.444949	5.88089	3.38573	0.00592925	0.225023	-2.40012
59095	Fxyd6	FXYD domain-containing ion transport regulator 6	0.384882	8.34513	3.3856	0.0059307	0.225023	-2.44772
319670	Eml5	echinoderm microtubule associated protein like 5	-0.359842	4.71247	-3.38514	0.00593557	0.225023	-2.26392
14219	Ccn2	cellular communication network factor 2	0.70484	7.44183	3.3846	0.00594124	0.225023	-2.46233
436008	Gm5737	predicted gene 5737	-0.484623	3.28324	-3.38309	0.00595728	0.225058	-2.0856
230514	Leprot	leptin receptor overlapping transcript	0.282322	6.49672	3.38218	0.00596698	0.225058	-2.44776
100503380	Snhg4	small nucleolar RNA host gene 4	-0.31929	3.24774	-3.37721	0.00602015	0.225876	-2.09727
100038347	Fam174b	family with sequence similarity 174, member B	0.331973	5.13785	3.37673	0.00602541	0.225876	-2.35159
101100	Ttll3	tubulin tyrosine ligase-like family, member 3	0.359004	5.24889	3.37645	0.0060284	0.225876	-2.36549
104130	Ndufb11	NADH:ubiquinone oxidoreductase subunit B11	0.254483	6.2256	3.37451	0.00604927	0.225876	-2.44619
83922	Cep41	centrosomal protein 41	0.815179	4.74099	3.37436	0.00605092	0.225876	-2.34297
72935	Ddx41	DEAD box helicase 41	0.199756	5.82617	3.3666	0.00613541	0.228285	-2.43183
18245	Oaz1	ornithine decarboxylase antizyme 1	0.362151	7.18045	3.36582	0.00614395	0.228285	-2.49483
20682	Sox9	SRY (sex determining region Y)-box 9	0.378231	6.88292	3.36451	0.00615834	0.228285	-2.49417
16492	Kcna4	potassium voltage-gated channel, shaker-related subfamily, member 4	-1.0432	1.08506	-3.36274	0.00617788	0.228285	-2.17266
56312	Nupr1	nuclear protein transcription regulator 1	0.399309	5.85978	3.36136	0.00619312	0.228285	-2.44637
100862344	NA	NA	-1.16914	-0.33878	-3.3608	0.00619933	0.228285	-2.51035
102954	Nudt10	nudix (nucleoside diphosphate linked moiety X)-type motif 10	-0.695473	1.36507	-3.36042	0.00620352	0.228285	-2.12456
67245	Peli1	pellino 1	0.391335	6.13506	3.35759	0.00623496	0.228541	-2.47631
229699	Slc16a4	solute carrier family 16 (monocarboxylic acid transporters), member 4	-0.415139	2.72172	-3.35753	0.0062357	0.228541	-2.09287
18828	Plscr2	phospholipid scramblase 2	0.351935	4.7227	3.35226	0.00629474	0.22909	-2.34952
66889	Rnf128	ring finger protein 128	0.324744	4.92697	3.35183	0.00629953	0.22909	-2.37155
241324	Crb2	crumbs family member 2	0.501445	2.73513	3.35004	0.00631976	0.22909	-2.13255
20364	Selenow	selenoprotein W	0.243847	7.49944	3.34933	0.00632773	0.22909	-2.52712
68854	Asb11	ankyrin repeat and SOCS box-containing 11	-0.962057	0.392646	-3.34815	0.00634114	0.22909	-2.33756
100043338	Gm4374	predicted gene 4374	0.537759	1.62042	3.34792	0.00634374	0.22909	-2.10683
12287	Cacna1b	calcium channel, voltage-dependent, N type, alpha 1B subunit	-1.35049	2.17964	-3.34787	0.00634426	0.22909	-2.10706
100043213	5330434G04Rik	RIKEN cDNA 5330434G04 gene	-0.684678	2.58669	-3.34701	0.00635411	0.22909	-2.1019
13445	Cdk2ap1	CDK2 (cyclin-dependent kinase 2)-associated protein 1	0.184289	5.38429	3.34611	0.00636432	0.22909	-2.42879
17974	Nck2	non-catalytic region of tyrosine kinase adaptor protein 2	0.269832	5.49899	3.34318	0.00639774	0.229717	-2.44519
66212	Sec61b	Sec61 beta subunit	0.331363	4.76595	3.34106	0.00642209	0.229717	-2.36367
15220	Foxq1	forkhead box Q1	-0.546599	2.70974	-3.34058	0.00642762	0.229717	-2.11291
71586	Ifih1	interferon induced with helicase C domain 1	0.450055	5.05749	3.33987	0.00643576	0.229717	-2.41663
12859	Cox5b	cytochrome c oxidase subunit 5B	0.358708	5.15448	3.33886	0.00644734	0.229717	-2.41608
100041120	Gm3150	guanine nucleotide binding protein (G protein), gamma 5 pseudogene	0.410582	3.36699	3.33797	0.0064577	0.229717	-2.20058
216892	Spns2	spinster homolog 2	-0.269272	5.15943	-3.33488	0.0064934	0.230105	-2.40099
68790	Fendrr	Foxf1 adjacent non-coding developmental regulatory RNA	-1.2303	-1.21526	-3.33371	0.00650702	0.230105	-2.88247
268534	Sntg2	syntrophin, gamma 2	-0.676229	2.65752	-3.33291	0.00651642	0.230105	-2.12508
242484	D630039A03Rik	RIKEN cDNA D630039A03 gene	0.476551	2.89983	3.33254	0.0065207	0.230105	-2.16898
114249	Npnt	nephronectin	0.472272	6.87502	3.33057	0.00654368	0.230105	-2.55224
244654	Mtss2	MTSS I-BAR domain containing 2	0.311778	6.63155	3.33031	0.00654676	0.230105	-2.54637
16691	Krt8	keratin 8	0.582136	4.38111	3.328	0.00657385	0.230105	-2.35766
17932	Myt1	myelin transcription factor 1	-0.551043	3.2901	-3.32773	0.00657704	0.230105	-2.17883
70292	Afap1	actin filament associated protein 1	0.290528	6.56772	3.32672	0.00658899	0.230105	-2.55133
19762	Rit2	Ras-like without CAAX 2	-0.885351	4.6728	-3.32561	0.00660209	0.230105	-2.33435
12663	Chml	choroideremia-like	-0.392089	4.61402	-3.32433	0.00661722	0.230105	-2.3508
242505	Rasef	RAS and EF hand domain containing	0.412943	3.58126	3.32402	0.00662081	0.230105	-2.23813
68108	Snhg17	small nucleolar RNA host gene 17	-0.410293	3.55505	-3.31993	0.00666947	0.231353	-2.21703
18784	Pla2g5	phospholipase A2, group V	0.443964	5.41909	3.31169	0.00676868	0.23336	-2.50091
18029	Nfic	nuclear factor I/C	0.270794	7.99275	3.3115	0.00677089	0.23336	-2.58775
66939	Aagab	alpha- and gamma-adaptin binding protein	0.196693	5.89466	3.3103	0.00678553	0.23336	-2.53617
380608	Tagap1	T cell activation GTPase activating protein 1	-0.293711	4.76536	-3.30873	0.00680455	0.23336	-2.39561
632352	Gm7085	predicted gene 7085	1.13359	-1.07957	3.30542	0.00684509	0.23336	-2.71945
20193	S100a1	S100 calcium binding protein A1	0.372292	8.75609	3.3053	0.00684656	0.23336	-2.57698
380686	Cnrip1	cannabinoid receptor interacting protein 1	-0.435951	3.61126	-3.30492	0.00685112	0.23336	-2.25802
67564	Tmem35a	transmembrane protein 35A	-0.519029	4.2142	-3.30392	0.00686344	0.23336	-2.32989
30057	Timm8b	translocase of inner mitochondrial membrane 8B	0.226703	5.09377	3.30381	0.00686482	0.23336	-2.46553
227737	Niban2	niban apoptosis regulator 2	0.358161	8.36977	3.30308	0.00687382	0.23336	-2.59214
100504287	Ifi203-ps	interferon activated gene 203, pseudogene	-0.708827	0.807891	-3.3027	0.00687842	0.23336	-2.264
11958	Atp5k	ATP synthase, H+ transporting, mitochondrial F1F0 complex, subunit E	0.322884	5.62143	3.30193	0.00688801	0.23336	-2.5228
54634	Magix	MAGI family member, X-linked	0.401987	3.13881	3.3014	0.00689455	0.23336	-2.2369
239759	Liph	lipase, member H	0.471428	3.6753	3.30015	0.00691	0.233447	-2.30652
21987	Tpd52l1	tumor protein D52-like 1	0.407656	5.04993	3.29583	0.00696366	0.234264	-2.49009
11982	Atp10a	ATPase, class V, type 10A	-0.409045	4.43886	-3.29566	0.00696572	0.234264	-2.35983
57808	Rpl35a	ribosomal protein L35A	0.589879	3.57131	3.29455	0.00697959	0.234264	-2.29017
242608	Podn	podocan	-0.698649	3.29091	-3.29405	0.00698582	0.234264	-2.23107
320365	Fry	FRY microtubule binding protein	-0.226742	6.59244	-3.29237	0.00700687	0.234441	-2.6029
66477	Atp5md	ATP synthase membrane subunit DAPIT	0.382477	4.56874	3.29157	0.00701694	0.234441	-2.42029
12955	Cryab	crystallin, alpha B	0.293772	7.69969	3.28904	0.00704886	0.235074	-2.63227
11522	Adh1	alcohol dehydrogenase 1 (class I)	-0.730954	2.20761	-3.28543	0.0070946	0.23594	-2.18987
58220	Pard6b	par-6 family cell polarity regulator beta	0.364893	3.3543	3.28431	0.00710881	0.23594	-2.29101
19334	Rab22a	RAB22A, member RAS oncogene family	0.217609	5.58583	3.28367	0.00711703	0.23594	-2.55743
56527	Mast1	microtubule associated serine/threonine kinase 1	-0.56117	5.38876	-3.28233	0.00713417	0.23594	-2.51254
73747	Shld1	shieldin complex subunit 1	0.364461	3.38538	3.28188	0.00713985	0.23594	-2.29642
65019	Rpl23	ribosomal protein L23	0.363246	5.19434	3.27721	0.0071999	0.237492	-2.51932
69248	2610035F20Rik	RIKEN cDNA 2610035F20 gene	0.555018	4.61207	3.2753	0.00722454	0.237771	-2.48046
76992	Fam219aos	family with sequence similarity 219, member A, opposite strand	-0.38911	4.31063	-3.27179	0.00727017	0.237771	-2.40472
66922	Rras2	related RAS viral (r-ras) oncogene 2	0.218028	4.35207	3.27083	0.00728275	0.237771	-2.43672
414094	Dgkeos	diacylglycerol kinase, epsilon, opposite strand	1.87122	-1.98016	3.27062	0.00728542	0.237771	-2.92459
19018	Scand1	SCAN domain-containing 1	0.291427	5.3704	3.26861	0.00731172	0.237771	-2.56544
18552	Pcsk5	proprotein convertase subtilisin/kexin type 5	-0.303041	4.65496	-3.2681	0.00731838	0.237771	-2.4485
18750	Prkca	protein kinase C, alpha	0.430345	6.99982	3.26765	0.00732428	0.237771	-2.66758
68917	Hint2	histidine triad nucleotide binding protein 2	0.351671	4.49581	3.26683	0.00733505	0.237771	-2.45861
100046763	NA	NA	-2.8088	-1.7923	-3.26575	0.00734931	0.237771	-3.26782
67241	Smc6	structural maintenance of chromosomes 6	-0.164724	6.78538	-3.26571	0.00734986	0.237771	-2.66001
71679	Atp5h	ATP synthase, H+ transporting, mitochondrial F0 complex, subunit D	0.341143	5.43247	3.26551	0.00735251	0.237771	-2.56871
72121	Dennd2d	DENN/MADD domain containing 2D	0.315538	3.84513	3.26442	0.00736691	0.237812	-2.3781
52668	Ifi27	interferon, alpha-inducible protein 27	0.461789	7.62192	3.26206	0.00739813	0.238396	-2.67939
319508	Syt15	synaptotagmin XV	-0.797542	2.18398	-3.25865	0.00744342	0.23943	-2.23052
21333	Tac1	tachykinin 1	-1.92802	3.30838	-3.25547	0.00748603	0.240352	-2.2514
209462	Hace1	HECT domain and ankyrin repeat containing, E3 ubiquitin protein ligase 1	-0.237046	4.84942	-3.25448	0.00749937	0.240352	-2.50317
57775	Usp29	ubiquitin specific peptidase 29	-0.69178	1.94074	-3.25355	0.00751184	0.240352	-2.23901
72749	Tonsl	tonsoku-like, DNA repair protein	-0.427615	3.26361	-3.25195	0.00753346	0.24062	-2.29592
621837	NA	NA	0.500632	2.07224	3.25096	0.00754685	0.240624	-2.24158
71780	Isyna1	myo-inositol 1-phosphate synthase A1	0.45039	7.15577	3.24692	0.0076018	0.241951	-2.70601
52717	Anapc16	anaphase promoting complex subunit 16	0.208833	5.28074	3.24426	0.00763812	0.242369	-2.59584
52428	Rhpn2	rhophilin, Rho GTPase binding protein 2	0.241363	5.10097	3.24396	0.00764216	0.242369	-2.57498
22041	Trf	transferrin	0.464624	10.6432	3.24298	0.00765567	0.242369	-2.59921
56461	Kcnip3	Kv channel interacting protein 3, calsenilin	-0.697012	4.58391	-3.24206	0.00766838	0.242369	-2.4797
75745	Rian	RNA imprinted and accumulated in nucleus	-0.909231	7.53211	-3.24014	0.00769475	0.242372	-2.71635
621080	AI429214	expressed sequence AI429214	0.476792	1.44378	3.23946	0.00770411	0.242372	-2.26677
170638	Hpcal4	hippocalcin-like 4	-0.946741	1.33621	-3.23914	0.00770857	0.242372	-2.2989
14058	F10	coagulation factor X	0.571678	3.74833	3.23388	0.00778174	0.243298	-2.40532
30058	Timm8a1	translocase of inner mitochondrial membrane 8A1	-0.404176	2.58672	-3.23331	0.00778968	0.243298	-2.28314
69693	Pof1b	premature ovarian failure 1B	0.491795	2.42259	3.2332	0.00779127	0.243298	-2.28181
13865	Nr2f1	nuclear receptor subfamily 2, group F, member 1	0.323734	5.71253	3.23247	0.00780137	0.243298	-2.66221
230837	Asap3	ArfGAP with SH3 domain, ankyrin repeat and PH domain 3	0.321557	5.58098	3.23221	0.00780505	0.243298	-2.65043
12558	Cdh2	cadherin 2	-0.387676	5.98177	-3.2294	0.00784452	0.243599	-2.66632
110895	Slc9a4	solute carrier family 9 (sodium/hydrogen exchanger), member 4	0.508888	2.59161	3.22851	0.00785708	0.243599	-2.30682
208898	Unc13c	unc-13 homolog C	-1.28965	3.5495	-3.22779	0.00786726	0.243599	-2.337
100503559	NA	NA	0.92333	0.171466	3.22759	0.00787	0.243599	-2.38856
231510	Gpat3	glycerol-3-phosphate acyltransferase 3	-0.528112	3.64783	-3.22653	0.00788502	0.243599	-2.3902
20652	Soat1	sterol O-acyltransferase 1	0.366273	6.06034	3.22581	0.00789528	0.243599	-2.7008
12512	Cd63	CD63 antigen	0.216727	7.7818	3.21959	0.00798388	0.243923	-2.75514
241639	Fermt1	fermitin family member 1	0.746778	1.85706	3.218	0.00800674	0.243923	-2.29202
13885	Esd	esterase D/formylglutathione hydrolase	0.234538	5.07542	3.2179	0.00800819	0.243923	-2.61368
66508	Lamtor1	late endosomal/lysosomal adaptor, MAPK and MTOR activator 1	0.25283	6.07499	3.21721	0.00801809	0.243923	-2.71362
56449	Ybx3	Y box protein 3	0.217916	7.06258	3.21626	0.00803179	0.243923	-2.75691
78514	Arhgap10	Rho GTPase activating protein 10	0.230447	5.04658	3.21537	0.00804455	0.243923	-2.61557
613263	NA	NA	-0.854855	0.56554	-3.21503	0.00804959	0.243923	-2.42312
17748	Mt1	metallothionein 1	0.461251	6.21748	3.21462	0.0080555	0.243923	-2.73314
211134	Lzts1	leucine zipper, putative tumor suppressor 1	-0.775218	2.39285	-3.2145	0.00805717	0.243923	-2.29816
110648	Lmx1a	LIM homeobox transcription factor 1 alpha	0.423035	4.74047	3.21395	0.00806513	0.243923	-2.59276
13595	Ebp	phenylalkylamine Ca2+ antagonist (emopamil) binding protein	0.226014	4.67806	3.21372	0.00806841	0.243923	-2.57327
75786	Ckap5	cytoskeleton associated protein 5	-0.211173	7.21183	-3.21283	0.00808138	0.243923	-2.76503
14148	Fdx1	ferredoxin 1	0.268585	4.20563	3.21269	0.00808337	0.243923	-2.51584
212518	Sprn	shadow of prion protein	-1.19532	1.62441	-3.21121	0.00810499	0.243923	-2.32111
224833	AI661453	expressed sequence AI661453	0.48911	4.04094	3.21083	0.0081105	0.243923	-2.4985
76560	Prss8	protease, serine 8 (prostasin)	0.397915	4.03457	3.2101	0.00812116	0.243923	-2.50663
54667	Atp8b2	ATPase, class I, type 8B, member 2	-0.21057	6.47381	-3.20805	0.00815108	0.243923	-2.74748
100201	Tmem64	transmembrane protein 64	0.242659	6.86258	3.20802	0.00815153	0.243923	-2.7693
100503890	Pet100	PET100 homolog	0.296791	4.47781	3.20606	0.00818023	0.243923	-2.56046
28106	Mydgf	myeloid derived growth factor	0.251644	5.13817	3.20441	0.00820449	0.243923	-2.64686
208449	Sgms1	sphingomyelin synthase 1	-0.301877	5.6984	-3.20414	0.00820846	0.243923	-2.69041
50915	Grb14	growth factor receptor bound protein 14	0.319027	6.18466	3.20334	0.00822034	0.243923	-2.74717
320354	Grin1os	glutamate receptor, ionotropic, NMDA1 (zeta 1), opposite strand	-1.1557	0.839801	-3.20245	0.00823343	0.243923	-2.41844
269955	Rccd1	RCC1 domain containing 1	-0.502706	3.12207	-3.20115	0.00825276	0.243923	-2.36835
14406	Gabrg2	gamma-aminobutyric acid (GABA) A receptor, subunit gamma 2	-1.86131	3.06626	-3.20091	0.00825621	0.243923	-2.32989
18191	Nrxn3	neurexin III	-1.17751	4.9142	-3.19922	0.00828129	0.243923	-2.56541
109218	Tmem139	transmembrane protein 139	0.654347	0.426294	3.19709	0.00831312	0.243923	-2.41139
26941	Slc9a3r1	solute carrier family 9 (sodium/hydrogen exchanger), member 3 regulator 1	0.357243	6.74142	3.19594	0.00833033	0.243923	-2.78784
66830	Nacc1	nucleus accumbens associated 1, BEN and BTB (POZ) domain containing	0.196464	6.97432	3.19592	0.00833059	0.243923	-2.7927
269180	Inpp4a	inositol polyphosphate-4-phosphatase, type I	-0.274366	6.02388	-3.19498	0.00834462	0.243923	-2.73862
103172	Chchd10	coiled-coil-helix-coiled-coil-helix domain containing 10	0.375504	7.48895	3.19412	0.00835761	0.243923	-2.80074
268747	Carmil3	capping protein regulator and myosin 1 linker 3	-0.820723	3.88862	-3.19366	0.0083644	0.243923	-2.45384
72287	Plekhf1	pleckstrin homology domain containing, family F (with FYVE domain) member 1	0.524276	4.7941	3.19347	0.00836736	0.243923	-2.63332
22272	Uqcrq	ubiquinol-cytochrome c reductase, complex III subunit VII	0.246141	6.43099	3.19266	0.00837945	0.243923	-2.77901
319187	H2bc15	H2B clustered histone 15	0.896401	-0.159763	3.19244	0.00838278	0.243923	-2.57879
381347	4930412O13Rik	RIKEN cDNA 4930412O13 gene	0.516928	3.23323	3.19198	0.0083898	0.243923	-2.42155
74091	Npl	N-acetylneuraminate pyruvate lyase	0.323936	2.72801	3.18835	0.00844465	0.245125	-2.38725
230775	Adgrb2	adhesion G protein-coupled receptor B2	-0.49735	3.68269	-3.18682	0.00846785	0.245405	-2.46077
103712	6330403K07Rik	RIKEN cDNA 6330403K07 gene	-0.796504	3.84838	-3.18502	0.00849539	0.245811	-2.47864
18189	Nrxn1	neurexin I	-0.515988	5.60494	-3.18366	0.00851614	0.245998	-2.71377
70551	Tmtc4	transmembrane and tetratricopeptide repeat containing 4	0.346836	5.8881	3.18167	0.00854667	0.245998	-2.77065
433171	Gm10549	predicted gene 10549	1.45998	-1.25038	3.18156	0.00854831	0.245998	-2.83851
20163	Rsu1	Ras suppressor protein 1	0.290596	6.07227	3.17991	0.00857371	0.245998	-2.77694
233038	Nccrp1	non-specific cytotoxic cell receptor protein 1 homolog (zebrafish)	-1.19522	0.311234	-3.17886	0.00858993	0.245998	-2.52593
227707	BC005624	cDNA sequence BC005624	0.21131	5.99794	3.17857	0.00859438	0.245998	-2.77456
100039257	NA	NA	0.31835	4.30074	3.17841	0.00859677	0.245998	-2.59355
22042	Tfrc	transferrin receptor	-0.27938	8.36221	-3.17541	0.00864325	0.246938	-2.82621
20324	Cavin2	caveolae associated 2	0.379449	6.43584	3.17261	0.00868692	0.247796	-2.81305
56018	Stard10	START domain containing 10	0.200162	6.06818	3.17011	0.0087261	0.248256	-2.79392
12336	Capns1	calpain, small subunit 1	0.180742	8.209	3.16983	0.00873041	0.248256	-2.8344
378700	Bpifb3	BPI fold containing family B, member 3	1.25232	0.527703	3.16889	0.00874521	0.248287	-2.39537
28064	Yipf3	Yip1 domain family, member 3	0.187394	6.33858	3.1667	0.00877965	0.248564	-2.82096
76630	Stambpl1	STAM binding protein like 1	-0.378394	4.77476	-3.16534	0.00880126	0.248564	-2.65286
19921	Rpl19	ribosomal protein L19	0.437241	4.28825	3.16485	0.00880893	0.248564	-2.59918
170738	Kcnh7	potassium voltage-gated channel, subfamily H (eag-related), member 7	-1.46107	2.40477	-3.16423	0.00881879	0.248564	-2.37341
19039	Lgals3bp	lectin, galactoside-binding, soluble, 3 binding protein	0.749868	5.78421	3.16393	0.00882345	0.248564	-2.7978
22187	Ubb	ubiquitin B	0.207097	8.4192	3.16145	0.00886292	0.249288	-2.84275
665964	Uba52-ps	ubitquitin A-52 residue ribosomal protein fusion product 1, pseudogene	0.348618	4.36693	3.16016	0.00888347	0.249336	-2.62508
20259	Scin	scinderin	0.454053	3.26014	3.159	0.00890205	0.249336	-2.48688
17067	Ly6c1	lymphocyte antigen 6 complex, locus C1	-0.339495	5.39578	-3.15876	0.00890586	0.249336	-2.74083
20608	Sstr4	somatostatin receptor 4	0.666156	1.39267	3.15388	0.00898444	0.251149	-2.39413
75452	Ascc2	activating signal cointegrator 1 complex subunit 2	0.208031	5.23669	3.15142	0.0090243	0.251659	-2.75207
234582	Ccdc102a	coiled-coil domain containing 102A	0.35431	4.17719	3.15048	0.00903958	0.251659	-2.62545
213389	Prdm9	PR domain containing 9	-0.384034	2.35718	-3.15005	0.00904654	0.251659	-2.40286
100043039	Gm4184	protein transport protein Sec61 subunit gamma pseudogene 1	0.700752	0.791683	3.14933	0.00905818	0.251659	-2.44736
212706	N4bp3	NEDD4 binding protein 3	-0.448891	4.35098	-3.14621	0.00910913	0.252287	-2.62098
12808	Cobl	cordon-bleu WH2 repeat	0.416479	5.20197	3.14565	0.00911843	0.252287	-2.76149
666540	Gm15197	predicted gene 15197	-2.42101	-1.27472	-3.14429	0.00914064	0.252287	-3.13841
11852	Rhob	ras homolog family member B	0.206146	7.24216	3.14357	0.0091525	0.252287	-2.88948
64660	Mrps24	mitochondrial ribosomal protein S24	0.285679	4.84029	3.14335	0.00915613	0.252287	-2.7203
100502987	NA	NA	-0.241587	5.08296	-3.14286	0.00916423	0.252287	-2.73296
382018	Unc13a	unc-13 homolog A	-0.755872	4.8219	-3.14075	0.00919911	0.252487	-2.66965
20846	Stat1	signal transducer and activator of transcription 1	0.466936	6.67567	3.14074	0.00919931	0.252487	-2.88396
69159	Rhebl1	Ras homolog enriched in brain like 1	-0.577868	2.63694	-3.13876	0.00923206	0.253003	-2.4318
20084	Rps18	ribosomal protein S18	0.3549	4.66078	3.13465	0.00930065	0.254136	-2.69762
66141	Ifitm3	interferon induced transmembrane protein 3	0.465769	7.01179	3.1346	0.00930143	0.254136	-2.90249
278097	Armcx6	armadillo repeat containing, X-linked 6	-0.299862	2.94319	-3.13039	0.00937205	0.255186	-2.47846
66624	Spcs2	signal peptidase complex subunit 2 homolog (S. cerevisiae)	0.222502	7.07597	3.12994	0.00937974	0.255186	-2.91105
11732	Ank	progressive ankylosis	0.309145	7.72033	3.1298	0.00938205	0.255186	-2.91324
23888	Gpc6	glypican 6	-0.356481	5.2272	-3.12797	0.00941299	0.255391	-2.76889
319468	Ppm1h	protein phosphatase 1H (PP2C domain containing)	0.225607	6.87124	3.12733	0.00942394	0.255391	-2.91119
20451	St8sia3	ST8 alpha-N-acetyl-neuraminide alpha-2,8-sialyltransferase 3	-0.745906	3.89408	-3.12649	0.00943806	0.255391	-2.5803
11747	Anxa5	annexin A5	0.222759	8.20695	3.12485	0.00946608	0.255391	-2.91339
20394	Scg5	secretogranin V	-0.913964	4.83121	-3.12334	0.00949169	0.255391	-2.71327
268395	Mpg	N-methylpurine-DNA glycosylase	-0.278983	3.66933	-3.12076	0.00953594	0.255391	-2.5734
212898	Dse	dermatan sulfate epimerase	0.237493	5.60143	3.12033	0.00954333	0.255391	-2.84436
140792	Colec12	collectin sub-family member 12	0.322245	7.26696	3.12025	0.00954468	0.255391	-2.93094
675440	NA	NA	0.490228	2.81498	3.11991	0.00955052	0.255391	-2.49047
209707	Lcorl	ligand dependent nuclear receptor corepressor-like	-0.31497	4.03721	-3.11889	0.00956802	0.255391	-2.61855
228602	4930402H24Rik	RIKEN cDNA 4930402H24 gene	0.258863	6.88392	3.11879	0.00956982	0.255391	-2.92662
19225	Ptgs2	prostaglandin-endoperoxide synthase 2	1.13652	2.13561	3.11765	0.00958946	0.255391	-2.4562
14724	Gp1bb	glycoprotein Ib, beta polypeptide	0.740964	3.76021	3.11752	0.00959164	0.255391	-2.60521
68137	Kdelr1	KDEL (Lys-Asp-Glu-Leu) endoplasmic reticulum protein retention receptor 1	0.256158	6.36988	3.11709	0.00959918	0.255391	-2.90938
100503495	A930016O22Rik	RIKEN cDNA A930016O22 gene	-1.11918	-1.27896	-3.117	0.00960075	0.255391	-2.92495
320472	Ppm1e	protein phosphatase 1E (PP2C domain containing)	-0.418011	5.8189	-3.11578	0.00962179	0.255576	-2.85232
333315	Frem3	Fras1 related extracellular matrix protein 3	-0.884927	1.08501	-3.11453	0.00964339	0.255684	-2.50927
56526	Septin6	septin 6	-0.235841	5.89856	-3.11392	0.00965404	0.255684	-2.86879
56516	Rbms2	RNA binding motif, single stranded interacting protein 2	0.198468	6.26493	3.11168	0.00969294	0.25593	-2.91332
66371	Chmp4c	charged multivesicular body protein 4C	0.593147	2.8543	3.11142	0.00969758	0.25593	-2.52112
20410	Sorbs3	sorbin and SH3 domain containing 3	0.259318	7.39358	3.11076	0.00970903	0.25593	-2.94843
66442	Spc25	SPC25, NDC80 kinetochore complex component, homolog (S. cerevisiae)	-0.410062	3.46107	-3.1101	0.00972056	0.25593	-2.54936
235330	Ttc12	tetratricopeptide repeat domain 12	0.295316	3.60766	3.10835	0.0097513	0.25593	-2.613
214642	Cped1	cadherin-like and PC-esterase domain containing 1	0.241734	6.29847	3.10767	0.0097632	0.25593	-2.919
11910	Atf3	activating transcription factor 3	0.942308	3.08596	3.10764	0.00976383	0.25593	-2.55924
768252	Foxl2os	forkhead box L2, opposite strand	-1.69468	-0.0252305	-3.10693	0.00977619	0.25593	-2.74968
20416	Shc1	src homology 2 domain-containing transforming protein C1	0.261662	6.86666	3.10409	0.00982631	0.256545	-2.95237
68170	Iftap	intraflagellar transport associated protein	0.267319	5.08276	3.104	0.00982797	0.256545	-2.8185
100039707	Mthfsl	5, 10-methenyltetrahydrofolate synthetase-like	0.369905	2.73895	3.103	0.00984571	0.256639	-2.51212
72789	Veph1	ventricular zone expressed PH domain-containing 1	0.345768	5.46306	3.10144	0.00987326	0.256988	-2.86909
74430	Cfap20dc	CFAP20 domain containing	-0.467017	2.68352	-3.09759	0.00994194	0.258155	-2.50539
66155	Ufc1	ubiquitin-fold modifier conjugating enzyme 1	0.268776	5.76277	3.09672	0.00995752	0.258155	-2.90381
77996	Cutal	cutA divalent cation tolerance homolog-like	0.465533	3.19655	3.09654	0.00996078	0.258155	-2.58699
328779	Hs3st6	heparan sulfate (glucosamine) 3-O-sulfotransferase 6	0.355102	3.35109	3.09563	0.00997708	0.258208	-2.5971
100040049	Smim38	small integral membrane protein 38	-1.59024	-1.1267	-3.09322	0.0100205	0.25857	-3.06324
74945	Acss2os	acyl-CoA synthetase short-chain family member 2, opposite strand	-1.31851	-1.30036	-3.09312	0.0100222	0.25857	-3.11706
70640	Dcp2	decapping mRNA 2	-0.201403	6.81232	-3.09003	0.0100782	0.25857	-2.97105
17472	Gbp4	guanylate binding protein 4	-0.417376	4.04121	-3.08969	0.0100845	0.25857	-2.68597
16476	Jun	jun proto-oncogene	0.346947	6.22803	3.08938	0.0100901	0.25857	-2.95229
192231	Hexim1	hexamethylene bis-acetamide inducible 1	0.219051	7.15545	3.08819	0.0101117	0.25857	-2.98608
26436	Psg16	pregnancy specific glycoprotein 16	-1.49219	-1.52356	-3.08816	0.0101122	0.25857	-3.04994
107934	Celsr3	cadherin, EGF LAG seven-pass G-type receptor 3	-0.61993	4.5719	-3.08798	0.0101154	0.25857	-2.74199
21873	Tjp2	tight junction protein 2	0.21141	6.74384	3.08683	0.0101364	0.25857	-2.9796
97775	D930048N14Rik	RIKEN cDNA D930048N14 gene	-0.588263	2.55452	-3.08592	0.0101532	0.25857	-2.50999
73914	Irak3	interleukin-1 receptor-associated kinase 3	0.309475	4.16522	3.08547	0.0101612	0.25857	-2.72826
320751	D830014E11Rik	RIKEN cDNA D830014E11 gene	0.353538	4.15232	3.08525	0.0101652	0.25857	-2.73458
71924	Tube1	tubulin, epsilon 1	-0.507186	2.08213	-3.08465	0.0101763	0.25857	-2.49287
100504573	Gm15464	predicted gene 15464	0.930979	0.198286	3.08163	0.0102318	0.258988	-2.62963
75974	Dock11	dedicator of cytokinesis 11	-0.292652	5.27052	-3.0805	0.0102526	0.258988	-2.85388
99889	Arfip1	ADP-ribosylation factor interacting protein 1	0.177867	6.12663	3.08045	0.0102536	0.258988	-2.95929
74144	Robo4	roundabout guidance receptor 4	-0.576965	4.01584	-3.08039	0.0102547	0.258988	-2.68979
268373	Ppia	peptidylprolyl isomerase A	0.296319	5.74899	3.07827	0.0102939	0.258988	-2.92426
18988	Pou2f3	POU domain, class 2, transcription factor 3	0.638274	1.69505	3.07822	0.0102949	0.258988	-2.50132
19275	Ptprn	protein tyrosine phosphatase, receptor type, N	-1.17025	5.44325	-3.07811	0.0102969	0.258988	-2.85258
56224	Tspan5	tetraspanin 5	-0.207057	5.35857	-3.0769	0.0103194	0.258988	-2.88597
211323	Nrg1	neuregulin 1	-0.591837	4.21866	-3.07609	0.0103343	0.258988	-2.69793
80285	Parp9	poly (ADP-ribose) polymerase family, member 9	0.425082	5.28403	3.07475	0.0103593	0.258988	-2.90002
72395	2610028E06Rik	RIKEN cDNA 2610028E06 gene	-3.47668	-1.35512	-3.07466	0.010361	0.258988	-3.3519
50790	Acsl4	acyl-CoA synthetase long-chain family member 4	0.193131	5.92366	3.07444	0.0103652	0.258988	-2.95525
72997	Kantr	Kdm5c adjacent non-coding transcript	-0.231978	3.98054	-3.07373	0.0103784	0.258988	-2.70449
13866	Erbb2	erb-b2 receptor tyrosine kinase 2	0.25055	5.30439	3.07222	0.0104067	0.259338	-2.90291
268996	Ss18	SS18, nBAF chromatin remodeling complex subunit	0.236044	6.48003	3.07035	0.0104417	0.259854	-2.99641
98999	Znfx1	zinc finger, NFX1-type containing 1	0.410995	7.38626	3.06834	0.0104796	0.260439	-3.02279
328329	Mast4	microtubule associated serine/threonine kinase family member 4	-0.31821	5.61092	-3.06668	0.010511	0.260782	-2.92048
20860	Sult1e1	sulfotransferase family 1E, member 1	-2.3743	0.826595	-3.06544	0.0105346	0.260782	-2.74332
12169	Bmx	BMX non-receptor tyrosine kinase	-0.471854	3.46889	-3.06534	0.0105365	0.260782	-2.62994
55936	Ctps2	cytidine 5'-triphosphate synthase 2	-0.193971	5.65787	-3.06435	0.0105552	0.26089	-2.93731
69454	Clic3	chloride intracellular channel 3	0.491428	2.32579	3.06288	0.0105832	0.261004	-2.55623
76071	Jakmip1	janus kinase and microtubule interacting protein 1	-0.389661	4.5058	-3.0626	0.0105886	0.261004	-2.78944
12840	Col9a2	collagen, type IX, alpha 2	0.377301	7.65666	3.0613	0.0106133	0.261257	-3.03337
72180	Zfp661	zinc finger protein 661	-0.458752	2.45847	-3.05883	0.0106607	0.261759	-2.54635
19649	Robo3	roundabout guidance receptor 3	0.769871	0.632675	3.0581	0.0106747	0.261759	-2.62262
15251	Hif1a	hypoxia inducible factor 1, alpha subunit	-0.242744	7.07133	-3.05798	0.010677	0.261759	-3.03597
231014	Elapor2	endosome-lysosome associated apoptosis and autophagy regulator family member 2	-0.841624	3.15726	-3.05471	0.01074	0.262307	-2.61047
74004	Jakmip3	janus kinase and microtubule interacting protein 3	-0.541989	3.10181	-3.05352	0.0107632	0.262307	-2.60441
16145	Igtp	interferon gamma induced GTPase	0.54704	5.10759	3.05262	0.0107806	0.262307	-2.92192
56523	Pmfbp1	polyamine modulated factor 1 binding protein 1	-2.44253	-1.07142	-3.05147	0.010803	0.262307	-3.20001
664994	Isoc2a	isochorismatase domain containing 2a	0.268086	5.43609	3.05006	0.0108304	0.262307	-2.95298
67168	Lpar6	lysophosphatidic acid receptor 6	-0.403942	4.19844	-3.04998	0.0108321	0.262307	-2.77196
12804	Cntfr	ciliary neurotrophic factor receptor	0.455908	5.94957	3.04875	0.010856	0.262307	-3.0102
66882	Bzw1	basic leucine zipper and W2 domains 1	0.236832	7.6672	3.04861	0.0108588	0.262307	-3.05762
664903	Rps15a-ps4	ribosomal protein S15A, pseudogene 4	0.68685	2.38997	3.04837	0.0108635	0.262307	-2.57096
20514	Slc1a5	solute carrier family 1 (neutral amino acid transporter), member 5	-0.425805	6.28272	-3.04781	0.0108744	0.262307	-3.00584
100504654	Gm10736	predicted gene 10736	0.35844	5.17575	3.04749	0.0108807	0.262307	-2.92504
12217	Bsn	bassoon	-0.462877	5.35591	-3.04743	0.0108818	0.262307	-2.91365
106757	Catsperd	cation channel sperm associated auxiliary subunit delta	-1.16174	0.11747	-3.04629	0.0109042	0.262307	-2.73512
224093	Fam43a	family with sequence similarity 43, member A	0.445724	7.03411	3.04577	0.0109145	0.262307	-3.06045
93722	Pcdhga10	protocadherin gamma subfamily A, 10	0.337321	3.25239	3.04517	0.0109264	0.262307	-2.67336
227731	Slc25a25	solute carrier family 25 (mitochondrial carrier, phosphate carrier), member 25	0.30285	7.0909	3.04478	0.010934	0.262307	-3.06161
233744	Spon1	spondin 1, (f-spondin) extracellular matrix protein	-0.552439	4.6013	-3.04414	0.0109465	0.262307	-2.81626
673151	Gm20784	predicted gene, 20784	0.390079	3.05722	3.04348	0.0109596	0.262307	-2.64571
18261	Ocm	oncomodulin	-0.475449	4.39277	-3.04203	0.0109883	0.262648	-2.79264
74953	4930483K19Rik	RIKEN cDNA 4930483K19 gene	-0.806365	0.85703	-3.04093	0.0110101	0.262822	-2.61579
73895	4930431P03Rik	RIKEN cDNA 4930431P03 gene	-0.795652	-0.0261568	-3.03921	0.0110442	0.263289	-2.77241
14178	Fgf7	fibroblast growth factor 7	-0.625323	3.53709	-3.03458	0.0111368	0.2646	-2.68893
66290	Atp6v1g1	ATPase, H+ transporting, lysosomal V1 subunit G1	0.234277	5.11514	3.03452	0.0111379	0.2646	-2.94346
18845	Plxna2	plexin A2	-0.256278	5.95939	-3.03427	0.0111429	0.2646	-3.00972
101966	D8Ertd738e	DNA segment, Chr 8, ERATO Doi 738, expressed	0.190066	6.24384	3.03171	0.0111945	0.264949	-3.05016
11307	Abcg1	ATP binding cassette subfamily G member 1	0.208952	6.53299	3.03154	0.0111979	0.264949	-3.0671
18616	Peg3	paternally expressed 3	-0.682507	6.49607	-3.03137	0.0112014	0.264949	-3.05217
353502	Hcfc1r1	host cell factor C1 regulator 1 (XPO1-dependent)	0.231852	5.21154	3.02902	0.0112489	0.265727	-2.96727
218772	Rarb	retinoic acid receptor, beta	0.27375	4.52449	3.02749	0.0112799	0.266067	-2.88469
235604	Camkv	CaM kinase-like vesicle-associated	-1.08282	-0.858438	-3.02686	0.0112927	0.266067	-2.99561
381260	Gm973	predicted gene 973	0.653406	3.79136	3.02481	0.0113346	0.266321	-2.78067
69605	Lnpk	lunapark, ER junction formation factor	-0.259654	5.91825	-3.02292	0.0113732	0.266321	-3.02868
21813	Tgfbr2	transforming growth factor, beta receptor II	0.335398	8.2386	3.02291	0.0113733	0.266321	-3.09049
210108	D130043K22Rik	RIKEN cDNA D130043K22 gene	-1.02844	3.22344	-3.02279	0.0113759	0.266321	-2.64341
320302	Glt28d2	glycosyltransferase 28 domain containing 2	0.333668	3.5017	3.0214	0.0114044	0.266321	-2.74768
14777	Gpx2-ps1	glutathione peroxidase 2, pseudogene 1	0.713952	0.30909	3.02132	0.0114061	0.266321	-2.66163
76365	Tbx18	T-box18	0.331201	6.44245	3.02131	0.0114062	0.266321	-3.08621
12460	Ccs	copper chaperone for superoxide dismutase	0.200735	5.2809	3.02044	0.0114241	0.266373	-2.98474
56551	Txn2	thioredoxin 2	0.201301	6.33597	3.01978	0.0114378	0.266373	-3.07679
21769	Zfand3	zinc finger, AN1-type domain 3	0.200098	6.94683	3.0189	0.011456	0.266454	-3.10473
66119	Tomm6	translocase of outer mitochondrial membrane 6	0.206608	5.83553	3.01573	0.0115215	0.267634	-3.04963
67941	Rps27l	ribosomal protein S27-like	0.320456	5.42658	3.01246	0.0115896	0.268123	-3.01317
66493	Mrpl51	mitochondrial ribosomal protein L51	0.20003	5.47458	3.01221	0.0115949	0.268123	-3.02006
18504	Pax2	paired box 2	0.371724	3.54091	3.01219	0.0115952	0.268123	-2.76364
78004	Prr15	proline rich 15	0.347451	4.15684	3.01133	0.0116132	0.268123	-2.86258
244757	Glb1l2	galactosidase, beta 1-like 2	-0.636473	1.70793	-3.00963	0.0116489	0.268123	-2.60324
244579	Tox3	TOX high mobility group box family member 3	-0.926873	1.5963	-3.00872	0.011668	0.268123	-2.6071
218639	Arl15	ADP-ribosylation factor-like 15	0.314677	6.07985	3.00749	0.011694	0.268123	-3.09053
100503361	Tmem95	transmembrane protein 95	1.33467	-1.50949	3.00582	0.0117292	0.268123	-3.08362
97130	C77080	expressed sequence C77080	0.219046	6.40239	3.00572	0.0117312	0.268123	-3.10795
29876	Clic4	chloride intracellular channel 4 (mitochondrial)	0.229257	8.31056	3.0056	0.0117339	0.268123	-3.1224
11440	Chrna6	cholinergic receptor, nicotinic, alpha polypeptide 6	-1.7059	3.04035	-3.00527	0.0117407	0.268123	-2.64074
546052	Gm5908	predicted gene 5908	0.521539	1.77359	3.00508	0.0117448	0.268123	-2.61022
19276	Ptprn2	protein tyrosine phosphatase, receptor type, N polypeptide 2	-1.19693	4.38167	-3.00482	0.0117504	0.268123	-2.83249
268354	Tafa2	TAFA chemokine like family member 2	-1.39855	4.72443	-3.00339	0.0117806	0.268123	-2.86426
100043348	Gm10045	predicted pseudogene 10045	0.413202	3.04983	3.00304	0.0117881	0.268123	-2.70707
56354	Dnajc7	DnaJ heat shock protein family (Hsp40) member C7	-0.165685	7.47521	-3.00296	0.0117898	0.268123	-3.13869
16391	Irf9	interferon regulatory factor 9	0.516474	5.80357	3.00277	0.0117938	0.268123	-3.07583
69660	Tmbim1	transmembrane BAX inhibitor motif containing 1	0.233674	6.97578	2.99993	0.0118543	0.269162	-3.13838
271047	Serpina3b	serine (or cysteine) peptidase inhibitor, clade A, member 3B	0.860666	0.399497	2.99897	0.0118749	0.2692	-2.68668
20813	Srp14	signal recognition particle 14	0.161991	6.51993	2.99805	0.0118947	0.2692	-3.12542
244694	Kdm4d	lysine (K)-specific demethylase 4D	-0.872478	-0.518725	-2.99721	0.0119127	0.2692	-2.90046
14004	Chchd2	coiled-coil-helix-coiled-coil-helix domain containing 2	0.224769	6.37017	2.99708	0.0119153	0.2692	-3.11711
100037258	Dnajc3	DnaJ heat shock protein family (Hsp40) member C3	0.245987	7.89713	2.9951	0.011958	0.269742	-3.14857
329942	Csmd2	CUB and Sushi multiple domains 2	-0.740477	3.42688	-2.99459	0.011969	0.269742	-2.73188
20055	Rps16	ribosomal protein S16	0.379833	4.57629	2.99322	0.0119986	0.270072	-2.94082
12828	Col4a3	collagen, type IV, alpha 3	0.491496	3.90146	2.99203	0.0120243	0.270298	-2.86133
26877	B3galt1	UDP-Gal:betaGlcNAc beta 1,3-galactosyltransferase, polypeptide 1	-0.564454	4.21995	-2.99138	0.0120384	0.270298	-2.85524
18549	Pcsk2	proprotein convertase subtilisin/kexin type 2	-0.785171	5.90757	-2.98962	0.0120768	0.270641	-3.0713
226856	Lpgat1	lysophosphatidylglycerol acyltransferase 1	-0.229518	7.19755	-2.98865	0.012098	0.270641	-3.16036
74155	Errfi1	ERBB receptor feedback inhibitor 1	0.244643	7.00099	2.98828	0.012106	0.270641	-3.15997
100019	Mdn1	midasin AAA ATPase 1	-0.246132	5.88673	-2.98794	0.0121133	0.270641	-3.08508
19861	Snord3b4	small nucleolar RNA, C/D box 3B4	0.969489	-0.050546	2.98619	0.0121516	0.270974	-2.79553
24004	Rai2	retinoic acid induced 2	0.305031	3.27526	2.98526	0.0121719	0.270974	-2.77819
18081	Ninj1	ninjurin 1	0.402923	5.78155	2.98521	0.0121731	0.270974	-3.10299
668724	Gm9320	ribosomal protein S24 pseudogene	0.434076	5.26691	2.98351	0.0122106	0.271423	-3.04235
71912	Jsrp1	junctional sarcoplasmic reticulum protein 1	0.700268	2.07871	2.98293	0.0122232	0.271423	-2.66506
215928	Mfsd4b5	major facilitator superfamily domain containing 4B5	0.900634	-0.822945	2.98032	0.0122809	0.272372	-2.85978
17750	Mt2	metallothionein 2	0.639937	5.78049	2.97786	0.0123356	0.273204	-3.12205
242202	Pde5a	phosphodiesterase 5A, cGMP-specific	0.364124	5.57601	2.97676	0.0123601	0.273204	-3.08736
245595	Zfp711	zinc finger protein 711	-0.608124	2.64754	-2.9766	0.0123636	0.273204	-2.69067
243510	Ccdc142	coiled-coil domain containing 142	-0.344387	3.39299	-2.97414	0.0124186	0.273993	-2.77459
50905	Il17rb	interleukin 17 receptor B	0.445387	3.4489	2.97357	0.0124313	0.273993	-2.8419
71691	Pnmal1	PNMA-like 1	-1.40885	1.17951	-2.97298	0.0124446	0.273993	-2.69156
100526466	Mir3060	microRNA 3060	-1.18024	-0.318068	-2.97184	0.0124702	0.274223	-2.89548
399633	A630014C17Rik	RIKEN cDNA A630014C17 gene	-0.679676	0.230367	-2.97033	0.0125041	0.27438	-2.76928
14870	Gstp1	glutathione S-transferase, pi 1	0.27614	5.36067	2.97018	0.0125076	0.27438	-3.08283
18477	Prdx1	peroxiredoxin 1	0.362011	7.33566	2.96939	0.0125253	0.274438	-3.19691
16529	Kcnk5	potassium channel, subfamily K, member 5	0.342797	4.51649	2.96865	0.0125421	0.274474	-2.97152
18104	Nqo1	NAD(P)H dehydrogenase, quinone 1	0.301579	4.23293	2.96772	0.012563	0.2746	-2.93897
23960	Oas1g	2'-5' oligoadenylate synthetase 1G	1.02176	1.76791	2.9639	0.0126499	0.27559	-2.67951
20346	Sema3a	sema domain, immunoglobulin domain (Ig), short basic domain, secreted, (semaphorin) 3A	-0.591548	3.46686	-2.9638	0.0126521	0.27559	-2.79082
72185	Dbndd1	dysbindin (dystrobrevin binding protein 1) domain containing 1	-0.408247	3.16272	-2.9633	0.0126636	0.27559	-2.77067
353237	Pcdhac2	protocadherin alpha subfamily C, 2	-0.610746	4.44443	-2.96306	0.012669	0.27559	-2.93477
68552	Smim14	small integral membrane protein 14	0.183976	6.89896	2.96168	0.0127006	0.275946	-3.20358
229706	Slc6a17	solute carrier family 6 (neurotransmitter transporter), member 17	-0.400553	7.51471	-2.95945	0.0127519	0.276729	-3.21451
22051	Trip6	thyroid hormone receptor interactor 6	0.226998	5.38073	2.95796	0.0127861	0.276826	-3.1058
57276	Vsig2	V-set and immunoglobulin domain containing 2	-0.660089	1.71141	-2.95788	0.0127881	0.276826	-2.67995
15563	Htr5a	5-hydroxytryptamine (serotonin) receptor 5A	-1.74993	-0.55656	-2.95721	0.0128035	0.276826	-2.99282
240667	Sec31b	Sec31 homolog B (S. cerevisiae)	-0.515213	1.4816	-2.95564	0.0128397	0.276826	-2.68411
71872	Aox4	aldehyde oxidase 4	-0.787307	1.42489	-2.95523	0.0128492	0.276826	-2.69428
19215	Ptgds	prostaglandin D2 synthase (brain)	0.404046	13.3179	2.95505	0.0128535	0.276826	-2.98821
140810	Ttbk2	tau tubulin kinase 2	-0.346669	6.8896	-2.95463	0.0128632	0.276826	-3.2095
117148	Necab2	N-terminal EF-hand calcium binding protein 2	-2.94042	0.374271	-2.94941	0.0129848	0.279112	-2.88354
240121	Fsd1	fibronectin type 3 and SPRY domain-containing protein	-0.642247	4.00646	-2.94837	0.0130091	0.279143	-2.88938
15039	H2-T22	histocompatibility 2, T region locus 22	0.325399	5.85314	2.94797	0.0130185	0.279143	-3.17391
12043	Bcl2	B cell leukemia/lymphoma 2	0.187703	5.61788	2.94692	0.0130432	0.279143	-3.14807
70021	Nt5dc2	5'-nucleotidase domain containing 2	0.484576	4.59217	2.94673	0.0130478	0.279143	-3.04168
269604	Gpr157	G protein-coupled receptor 157	-0.354685	4.06243	-2.94497	0.0130891	0.279259	-2.9213
14623	Gjb6	gap junction protein, beta 6	0.328536	9.14735	2.9446	0.013098	0.279259	-3.19495
668212	Efr3b	EFR3 homolog B	-0.471039	5.64615	-2.94454	0.0130994	0.279259	-3.13231
13106	Cyp2e1	cytochrome P450, family 2, subfamily e, polypeptide 1	-2.97824	1.76843	-2.94386	0.0131155	0.279273	-2.72944
544944	Cbx3-ps5	chromobox 3, pseudogene 5	0.700688	0.290291	2.94123	0.0131778	0.279709	-2.77448
12868	Cox8a	cytochrome c oxidase subunit 8A	0.205158	7.19337	2.94108	0.0131813	0.279709	-3.24577
104252	Cdc42ep2	CDC42 effector protein (Rho GTPase binding) 2	0.305041	4.06926	2.93947	0.0132195	0.279709	-2.96827
24012	Rgs7	regulator of G protein signaling 7	-0.813754	3.27425	-2.93944	0.0132203	0.279709	-2.80031
387609	Zhx2	zinc fingers and homeoboxes 2	0.231065	5.61153	2.93884	0.0132346	0.279709	-3.16841
242702	Myom3	myomesin family, member 3	-1.32906	3.60194	-2.93855	0.0132415	0.279709	-2.81089
319182	H2bc9	H2B clustered histone 9	0.860188	-0.461588	2.93846	0.0132438	0.279709	-2.86329
101543	Wtip	WT1-interacting protein	0.27565	4.62791	2.93712	0.0132758	0.280046	-3.04921
68453	Gpihbp1	GPI-anchored HDL-binding protein 1	0.915394	1.06077	2.9365	0.0132907	0.280046	-2.71381
229593	Golph3l	golgi phosphoprotein 3-like	0.198423	5.40175	2.935	0.0133266	0.280477	-3.14814
100502669	NA	NA	0.555843	0.292414	2.93418	0.0133463	0.280566	-2.7572
209584	Tyw3	tRNA-yW synthesizing protein 3 homolog (S. cerevisiae)	-0.289157	3.45006	-2.93277	0.0133805	0.280959	-2.86218
70335	Reep6	receptor accessory protein 6	0.320726	2.59612	2.92912	0.0134687	0.282246	-2.78194
268656	Sptlc1	serine palmitoyltransferase, long chain base subunit 1	0.212649	5.22897	2.92837	0.013487	0.282246	-3.13989
23922	Jtb	jumping translocation breakpoint	0.200559	5.32771	2.92831	0.0134884	0.282246	-3.15083
384569	Nova2	NOVA alternative splicing regulator 2	-0.431214	3.52827	-2.92547	0.0135576	0.282904	-2.88676
216616	Efemp1	epidermal growth factor-containing fibulin-like extracellular matrix protein 1	0.335143	7.11409	2.92524	0.0135633	0.282904	-3.27236
231832	Tmem184a	transmembrane protein 184a	0.429468	3.61313	2.92466	0.0135774	0.282904	-2.93139
14788	Gpr162	G protein-coupled receptor 162	-0.347888	5.2565	-2.92446	0.0135823	0.282904	-3.1283
26357	Abcg2	ATP binding cassette subfamily G member 2 (Junior blood group)	-0.410282	5.63108	-2.92205	0.0136417	0.283815	-3.1723
12564	Cdh8	cadherin 8	-1.00836	2.49328	-2.92123	0.0136616	0.283905	-2.76041
545423	NA	NA	0.590793	1.57543	2.91897	0.0137174	0.284738	-2.73753
67511	Tmed9	transmembrane p24 trafficking protein 9	0.151812	6.64579	2.91752	0.0137533	0.285058	-3.27248
56395	Tmem115	transmembrane protein 115	0.1943	5.31349	2.91683	0.0137705	0.285058	-3.17154
12068	Bet1	Bet1 golgi vesicular membrane trafficking protein	0.182805	5.09626	2.91584	0.0137951	0.285058	-3.1442
227485	Cdh19	cadherin 19, type 2	0.566665	4.25886	2.91526	0.0138097	0.285058	-3.0424
258571	Olfr1033	olfactory receptor 1033	0.891028	1.72995	2.91479	0.0138213	0.285058	-2.74929
226178	Wbp1l	WW domain binding protein 1 like	0.224537	6.53339	2.91316	0.0138621	0.285058	-3.27585
228852	Ppp1r16b	protein phosphatase 1, regulatory subunit 16B	-0.325294	4.79269	-2.91276	0.0138719	0.285058	-3.09569
53871	Pkd2l2	polycystic kidney disease 2-like 2	-0.2227	4.0087	-2.9127	0.0138735	0.285058	-2.96851
77619	Prelid2	PRELI domain containing 2	-0.720939	0.545639	-2.9124	0.0138811	0.285058	-2.8181
246086	Onecut3	one cut domain, family member 3	-1.6919	-1.05066	-2.912	0.0138909	0.285058	-3.20788
98932	Myl9	myosin, light polypeptide 9, regulatory	0.254165	6.61213	2.91022	0.0139358	0.285058	-3.28046
66276	1810009A15Rik	RIKEN cDNA 1810009A15 gene	0.283427	4.79288	2.90921	0.0139612	0.285058	-3.11813
56490	Zbtb20	zinc finger and BTB domain containing 20	0.277607	6.55967	2.90873	0.0139732	0.285058	-3.28685
244237	Tnfrsf26	tumor necrosis factor receptor superfamily, member 26	0.793155	1.38756	2.90848	0.0139796	0.285058	-2.7521
407788	BC051142	cDNA sequence BC051142	-0.653948	1.05917	-2.90808	0.0139896	0.285058	-2.7658
12527	Cd9	CD9 antigen	0.194323	8.45413	2.90783	0.0139959	0.285058	-3.28907
320736	Vstm4	V-set and transmembrane domain containing 4	0.356988	5.20509	2.90764	0.0140007	0.285058	-3.18117
114615	Elac1	elaC ribonuclease Z 1	-0.228349	5.16966	-2.90663	0.0140263	0.285058	-3.15252
56699	Cdc42ep4	CDC42 effector protein (Rho GTPase binding) 4	0.491248	7.27535	2.90559	0.0140526	0.285058	-3.30865
16450	Jag2	jagged 2	-0.497656	4.85376	-2.90524	0.0140614	0.285058	-3.1038
17724	mt-Rnr1	s-rRNA	0.259436	9.74244	2.90519	0.0140628	0.285058	-3.24283
77771	Csrnp3	cysteine-serine-rich nuclear protein 3	-0.486556	4.28155	-2.9032	0.0141132	0.285523	-3.01022
103743	Tmem98	transmembrane protein 98	0.381281	4.36289	2.90305	0.0141172	0.285523	-3.07802
18548	Pcsk1	proprotein convertase subtilisin/kexin type 1	-2.44607	2.29175	-2.90167	0.0141522	0.285696	-2.76209
100040297	NA	NA	0.199388	4.91451	2.90093	0.0141711	0.285696	-3.14221
381319	Batf3	basic leucine zipper transcription factor, ATF-like 3	0.715723	0.377391	2.90065	0.0141783	0.285696	-2.81469
228355	Madd	MAP-kinase activating death domain	-0.280498	6.9538	-2.90024	0.0141887	0.285696	-3.3089
329152	Hecw2	HECT, C2 and WW domain containing E3 ubiquitin protein ligase 2	-0.501688	4.5604	-2.89654	0.0142837	0.287101	-3.06074
98363	Efhd1	EF hand domain containing 1	0.303525	6.60432	2.89599	0.014298	0.287101	-3.30872
228005	Ppig	peptidyl-prolyl isomerase G (cyclophilin G)	-0.208369	7.25804	-2.89568	0.014306	0.287101	-3.3247
218544	Sgtb	small glutamine-rich tetratricopeptide repeat (TPR)-containing, beta	-0.529933	3.75744	-2.89355	0.0143609	0.287133	-2.95921
30878	Apln	apelin	-0.917341	2.02939	-2.89347	0.014363	0.287133	-2.78249
110893	Slc8a3	solute carrier family 8 (sodium/calcium exchanger), member 3	0.495664	6.15454	2.89313	0.0143719	0.287133	-3.29763
22141	Tub	tubby bipartite transcription factor	-0.522016	3.60909	-2.89289	0.0143782	0.287133	-2.93139
107702	Rnh1	ribonuclease/angiogenin inhibitor 1	0.206277	6.62604	2.89246	0.0143892	0.287133	-3.31603
26445	Psmb2	proteasome (prosome, macropain) subunit, beta type 2	0.195776	5.73021	2.89137	0.0144176	0.287133	-3.25793
14863	Gstm2	glutathione S-transferase, mu 2	0.31469	4.55852	2.89134	0.0144184	0.287133	-3.11541
94214	Spock2	sparc/osteonectin, cwcv and kazal-like domains proteoglycan 2	-0.530595	8.97469	-2.88952	0.0144657	0.287353	-3.30825
12047	Bcl2a1d	B cell leukemia/lymphoma 2 related protein A1d	1.11009	0.18115	2.8893	0.0144715	0.287353	-2.84903
26559	Hunk	hormonally upregulated Neu-associated kinase	-0.31445	3.33831	-2.88902	0.0144789	0.287353	-2.92366
68066	Slc25a39	solute carrier family 25, member 39	0.26089	6.93051	2.88849	0.0144928	0.287353	-3.33281
66892	Eif4e3	eukaryotic translation initiation factor 4E member 3	-0.372829	4.95269	-2.88699	0.014532	0.287816	-3.15028
67267	Uqcc2	ubiquinol-cytochrome c reductase complex assembly factor 2	0.195356	5.33564	2.88436	0.0146011	0.288584	-3.22652
109299	Tmem250-ps	transmembrane protein 250, pseudogene	0.181943	6.59017	2.88422	0.0146046	0.288584	-3.3282
240427	Setbp1	SET binding protein 1	0.255853	5.94554	2.8837	0.0146185	0.288584	-3.28835
12304	Pdia4	protein disulfide isomerase associated 4	0.283274	7.14953	2.88275	0.0146436	0.288766	-3.34749
110834	Chrna3	cholinergic receptor, nicotinic, alpha polypeptide 3	-1.6828	-0.210528	-2.87732	0.0147875	0.290714	-3.0657
236848	Tmem185a	transmembrane protein 185A	0.185381	5.23688	2.87726	0.0147893	0.290714	-3.22876
15567	Slc6a4	solute carrier family 6 (neurotransmitter transporter, serotonin), member 4	0.778621	3.45129	2.87635	0.0148136	0.290714	-2.95385
77579	Myh10	myosin, heavy polypeptide 10, non-muscle	-0.271452	7.96512	-2.87594	0.0148246	0.290714	-3.35971
74754	Dhcr24	24-dehydrocholesterol reductase	-0.476928	6.4335	-2.87536	0.0148399	0.290714	-3.32189
208869	Dock3	dedicator of cyto-kinesis 3	-0.382565	5.30338	-2.87435	0.014867	0.290714	-3.21936
16590	Kit	KIT proto-oncogene receptor tyrosine kinase	0.326293	5.98711	2.87378	0.0148824	0.290714	-3.31322
17687	Msh5	mutS homolog 5	-0.407296	2.64553	-2.8734	0.0148926	0.290714	-2.85889
26434	Prnd	prion like protein doppel	-1.84361	-0.667693	-2.87281	0.0149083	0.290714	-3.08211
170706	Tmem37	transmembrane protein 37	0.453658	4.85364	2.87274	0.0149104	0.290714	-3.21384
26412	Map4k2	mitogen-activated protein kinase kinase kinase kinase 2	-0.246703	6.25368	-2.87141	0.014946	0.290714	-3.32254
74359	4931414P19Rik	RIKEN cDNA 4931414P19 gene	-0.328935	2.74101	-2.87024	0.0149777	0.290714	-2.87191
108767	Pnrc1	proline-rich nuclear receptor coactivator 1	0.282893	6.56181	2.87015	0.01498	0.290714	-3.35265
100503571	NA	NA	0.38094	2.63578	2.86961	0.0149948	0.290714	-2.87942
233335	Synm	synemin, intermediate filament protein	0.30787	8.00335	2.8663	0.0150845	0.290714	-3.3719
75801	4930447C04Rik	RIKEN cDNA 4930447C04 gene	-0.930497	2.06276	-2.86618	0.0150877	0.290714	-2.82719
100043497	Nat8f7	N-acetyltransferase 8 (GCN5-related) family member 7	0.765627	-0.827325	2.86441	0.0151358	0.290714	-3.03142
12751	Tpp1	tripeptidyl peptidase I	0.19211	6.93343	2.86328	0.0151668	0.290714	-3.37709
239157	Pnma2	paraneoplastic antigen MA2	-1.05746	3.82469	-2.86327	0.0151672	0.290714	-2.97792
17319	Mif	macrophage migration inhibitory factor (glycosylation-inhibiting factor)	0.338459	5.39396	2.86297	0.0151754	0.290714	-3.27673
12915	Atf6b	activating transcription factor 6 beta	0.181027	5.948	2.86187	0.0152054	0.290714	-3.32658
231760	Rimbp2	RIMS binding protein 2	-0.518726	3.69965	-2.86162	0.0152123	0.290714	-3.00195
20229	Sat1	spermidine/spermine N1-acetyl transferase 1	0.305295	7.56833	2.86119	0.0152242	0.290714	-3.38738
268345	Kcnc2	potassium voltage gated channel, Shaw-related subfamily, member 2	-1.53739	5.30443	-2.86067	0.0152383	0.290714	-3.18299
81905	Cacng8	calcium channel, voltage-dependent, gamma subunit 8	-0.870237	0.575538	-2.86047	0.0152439	0.290714	-2.87781
223604	Kcnk9	potassium channel, subfamily K, member 9	-0.972486	1.5817	-2.85972	0.0152644	0.290714	-2.82531
74937	NA	NA	-0.836461	-0.268195	-2.85942	0.0152727	0.290714	-3.01332
68043	Eef1akmt1	EEF1A alpha lysine methyltransferase 1	0.28767	3.37018	2.8582	0.0153064	0.290714	-2.99626
723864	Mir425	microRNA 425	-1.05295	-1.33973	-2.85714	0.0153356	0.290714	-3.22219
70979	Fancd2os	Fancd2 opposite strand	-0.985011	-0.215635	-2.8566	0.0153505	0.290714	-3.0254
12653	Chgb	chromogranin B	-1.03872	8.03219	-2.85528	0.0153873	0.290714	-3.38987
94253	Hecw1	HECT, C2 and WW domain containing E3 ubiquitin protein ligase 1	-0.582596	5.06623	-2.85523	0.0153887	0.290714	-3.21029
21380	Tbx1	T-box 1	0.302477	5.45243	2.85511	0.0153921	0.290714	-3.29995
26913	Gprin1	G protein-regulated inducer of neurite outgrowth 1	-0.771406	2.80233	-2.85416	0.0154183	0.290714	-2.89983
238023	Hexdc	hexosaminidase (glycosyl hydrolase family 20, catalytic domain) containing	-0.279581	3.88029	-2.85385	0.015427	0.290714	-3.05652
54405	Ndufa1	NADH:ubiquinone oxidoreductase subunit A1	0.20337	5.72432	2.8535	0.0154367	0.290714	-3.3196
386750	Slitrk3	SLIT and NTRK-like family, member 3	-0.600736	4.28434	-2.85336	0.0154407	0.290714	-3.09199
14726	Pdpn	podoplanin	0.506357	5.40721	2.85331	0.015442	0.290714	-3.29382
227659	Slc2a6	solute carrier family 2 (facilitated glucose transporter), member 6	-0.424205	3.30873	-2.8522	0.015473	0.290714	-2.96601
17192	Mbd3	methyl-CpG binding domain protein 3	0.197285	7.0519	2.85132	0.0154975	0.290714	-3.40103
94220	Cnnm4	cyclin M4	0.289017	4.54085	2.85045	0.015522	0.290714	-3.18943
11789	Apc	APC, WNT signaling pathway regulator	-0.292886	7.70583	-2.85029	0.0155263	0.290714	-3.40677
22193	Ube2e3	ubiquitin-conjugating enzyme E2E 3	0.174408	6.00512	2.84971	0.0155425	0.290714	-3.35383
66959	Dusp26	dual specificity phosphatase 26 (putative)	-0.796118	4.50315	-2.84957	0.0155464	0.290714	-3.1326
13349	Ackr1	atypical chemokine receptor 1 (Duffy blood group)	-0.464809	4.25371	-2.84945	0.0155499	0.290714	-3.10602
20613	Snai1	snail family zinc finger 1	0.533869	3.23708	2.84887	0.0155662	0.290714	-2.9919
240725	Sulf1	sulfatase 1	0.373631	6.86906	2.84723	0.0156124	0.290714	-3.40428
66481	Rps21	ribosomal protein S21	0.357836	5.60028	2.84698	0.0156194	0.290714	-3.31896
338351	Akap17b	A kinase (PRKA) anchor protein 17B	-0.285914	4.65938	-2.84681	0.0156241	0.290714	-3.18277
100504518	3425401B19Rik	RIKEN cDNA 3425401B19 gene	0.94063	0.929661	2.84673	0.0156262	0.290714	-2.84521
68832	Ldah	lipid droplet associated hydrolase	0.179473	5.15847	2.84605	0.0156455	0.290714	-3.27793
434008	Tmem178b	transmembrane protein 178B	-0.598258	3.17481	-2.84565	0.0156568	0.290714	-2.94201
327744	E130307A14Rik	RIKEN cDNA E130307A14 gene	-0.35524	2.94648	-2.84528	0.0156674	0.290714	-2.94568
50781	Dkk3	dickkopf WNT signaling pathway inhibitor 3	-0.280917	7.48565	-2.84512	0.0156717	0.290714	-3.4154
242662	Rims3	regulating synaptic membrane exocytosis 3	-0.766674	3.99848	-2.84365	0.0157134	0.290714	-3.05557
15901	Id1	inhibitor of DNA binding 1, HLH protein	0.309434	5.51722	2.84361	0.0157146	0.290714	-3.31695
67778	Zfp639	zinc finger protein 639	-0.170291	4.80343	-2.84328	0.0157239	0.290714	-3.21697
17132	Maf	avian musculoaponeurotic fibrosarcoma oncogene homolog	0.196711	7.91778	2.84254	0.015745	0.290714	-3.41635
239188	Enox1	ecto-NOX disulfide-thiol exchanger 1	-0.656284	3.57978	-2.84219	0.0157548	0.290714	-3.00406
384864	Gm1943	WD repeat domain 70 pseudogene	0.34393	2.91626	2.84201	0.0157599	0.290714	-2.96301
70377	Derl3	Der1-like domain family, member 3	0.492895	1.88875	2.84112	0.0157853	0.290714	-2.87264
16601	Klf9	Kruppel-like factor 9	0.439184	7.40476	2.84095	0.01579	0.290714	-3.42233
545851	Igkv12-44	immunoglobulin kappa variable 12-44	1.75429	0.964749	2.84095	0.0157901	0.290714	-2.88283
71207	Nudt4	nudix (nucleoside diphosphate linked moiety X)-type motif 4	0.340574	9.10641	2.84043	0.015805	0.290714	-3.38009
103140	Gstt3	glutathione S-transferase, theta 3	0.395827	4.70137	2.84013	0.0158135	0.290714	-3.23431
108043	Chrnb3	cholinergic receptor, nicotinic, beta polypeptide 3	-1.5283	3.60622	-2.84005	0.0158158	0.290714	-2.975
20273	Scn8a	sodium channel, voltage-gated, type VIII, alpha	-0.437512	7.17324	-2.84004	0.015816	0.290714	-3.41842
100862004	NA	NA	-1.23433	4.77671	-2.8372	0.0158973	0.291647	-3.15381
231672	Fbxw8	F-box and WD-40 domain protein 8	0.288815	6.75905	2.83599	0.015932	0.291647	-3.42089
619309	Muc3a	mucin 3A, cell surface associated	-0.893463	-0.220871	-2.83595	0.0159332	0.291647	-3.06716
101437	Dhx32	DEAH (Asp-Glu-Ala-His) box polypeptide 32	0.270425	5.56885	2.83536	0.01595	0.291647	-3.34702
76894	Mettl15	methyltransferase like 15	0.500883	1.97501	2.8342	0.0159834	0.291647	-2.87838
213980	Fbxw10	F-box and WD-40 domain protein 10	-0.582526	1.48525	-2.83389	0.0159923	0.291647	-2.86049
75747	Sesn3	sestrin 3	0.357678	4.74556	2.83373	0.0159971	0.291647	-3.24482
13849	Ephx1	epoxide hydrolase 1, microsomal	0.299185	7.36797	2.83183	0.0160518	0.291647	-3.43878
17087	Ly96	lymphocyte antigen 96	0.503408	1.63811	2.83163	0.0160577	0.291647	-2.87166
546611	Klhl33	kelch-like 33	-0.646731	2.06572	-2.83149	0.0160617	0.291647	-2.87519
17263	Meg3	maternally expressed 3	-0.691373	10.0018	-2.83077	0.0160825	0.291647	-3.35967
74356	4931428F04Rik	RIKEN cDNA 4931428F04 gene	-0.394111	2.7734	-2.83051	0.0160901	0.291647	-2.93588
667728	H2af-ps2	H2A histone family, pseudogene 2	0.3305	2.91039	2.83049	0.0160908	0.291647	-2.97879
211329	Ncoa7	nuclear receptor coactivator 7	-0.340686	5.29005	-2.82894	0.0161358	0.291647	-3.29252
17686	Msh3	mutS homolog 3	-0.230072	4.42585	-2.82795	0.0161647	0.291647	-3.18727
20648	Snta1	syntrophin, acidic 1	0.337922	5.79366	2.82759	0.0161752	0.291647	-3.37979
68423	Ankrd13d	ankyrin repeat domain 13 family, member D	-0.355956	4.47375	-2.82746	0.016179	0.291647	-3.1858
69010	Anapc13	anaphase promoting complex subunit 13	0.205254	5.94639	2.82726	0.0161847	0.291647	-3.38602
67268	Myl12a	myosin, light chain 12A, regulatory, non-sarcomeric	0.267919	6.20269	2.82701	0.016192	0.291647	-3.40933
11843	Arf4	ADP-ribosylation factor 4	0.214289	7.11648	2.82613	0.0162178	0.291647	-3.4462
17968	Ncam2	neural cell adhesion molecule 2	-0.904466	3.66083	-2.82478	0.0162573	0.291647	-3.03163
93737	Pard6g	par-6 family cell polarity regulator gamma	0.282497	5.43562	2.82475	0.0162583	0.291647	-3.34706
69847	Wnk4	WNK lysine deficient protein kinase 4	0.381303	5.52755	2.82473	0.0162587	0.291647	-3.3567
66915	Cops9	COP9 signalosome subunit 9	0.226143	5.71129	2.82398	0.0162806	0.291647	-3.3727
211556	Ap1ar	adaptor-related protein complex 1 associated regulatory protein	-0.224632	5.97636	-2.82382	0.0162854	0.291647	-3.38604
68151	Wls	wntless WNT ligand secretion mediator	0.254389	7.38176	2.82343	0.0162969	0.291647	-3.4536
52163	Camk1	calcium/calmodulin-dependent protein kinase I	0.173872	5.81092	2.82324	0.0163026	0.291647	-3.38103
13135	Dad1	defender against cell death 1	0.207029	6.06062	2.82271	0.0163181	0.291647	-3.40588
71753	Tmprss6	transmembrane serine protease 6	0.447151	3.16198	2.8216	0.0163509	0.291647	-3.04291
106039	Gga1	golgi associated, gamma adaptin ear containing, ARF binding protein 1	0.155824	6.17477	2.82052	0.0163827	0.291647	-3.41585
66448	Mrpl20	mitochondrial ribosomal protein L20	0.230009	5.21711	2.82025	0.0163906	0.291647	-3.32626
237339	L3mbtl3	L3MBTL3 histone methyl-lysine binding protein	0.203419	4.68791	2.82008	0.0163956	0.291647	-3.26169
245607	Gprasp2	G protein-coupled receptor associated sorting protein 2	-0.461757	6.13045	-2.8198	0.016404	0.291647	-3.39848
100169868	Gm3173	predicted gene 3173	-1.50635	-1.19651	-2.81948	0.0164134	0.291647	-3.22696
381983	Lmtk3	lemur tyrosine kinase 3	-0.743584	3.42291	-2.81878	0.016434	0.291727	-3.0391
30060	Meltf	melanotransferrin	0.497678	5.6038	2.81793	0.0164594	0.291874	-3.39385
56513	Pard6a	par-6 family cell polarity regulator alpha	-0.355375	3.2313	-2.81722	0.0164803	0.291874	-3.02167
219228	Pcdh17	protocadherin 17	-0.744174	4.28876	-2.81614	0.0165126	0.291874	-3.16155
234388	Ccdc124	coiled-coil domain containing 124	0.186723	6.54586	2.81543	0.0165337	0.291874	-3.44634
60425	Doc2g	double C2, gamma	-0.565722	2.07701	-2.81459	0.0165586	0.291874	-2.90012
319942	A530016L24Rik	RIKEN cDNA A530016L24 gene	-0.874158	0.546845	-2.81366	0.0165866	0.291874	-2.93989
26396	Map2k2	mitogen-activated protein kinase kinase 2	0.181344	6.55713	2.81362	0.0165877	0.291874	-3.45087
50709	H1f4	H1.4 linker histone, cluster member	0.601359	1.96379	2.81349	0.0165915	0.291874	-2.91614
14545	Gdap1	ganglioside-induced differentiation-associated-protein 1	-0.555359	6.00595	-2.81302	0.0166058	0.291874	-3.39867
330070	Gm5107	predicted gene 5107	-0.719548	1.44978	-2.81282	0.0166115	0.291874	-2.89149
114642	Brdt	bromodomain, testis-specific	-0.446748	2.30308	-2.81257	0.0166192	0.291874	-2.92252
12778	Ackr3	atypical chemokine receptor 3	0.264388	5.64841	2.81164	0.0166472	0.29201	-3.39029
14806	Grik2	glutamate receptor, ionotropic, kainate 2 (beta 2)	-0.775241	2.11722	-2.81088	0.01667	0.29201	-2.91105
80982	Cemip	cell migration inducing protein, hyaluronan binding	0.597019	6.74603	2.8107	0.0166753	0.29201	-3.46729
60525	Acss2	acyl-CoA synthetase short-chain family member 2	-0.378523	5.8749	-2.80838	0.0167453	0.292946	-3.39582
105892	9030619P08Rik	lymphocyte antigen 6 complex pseudogene	1.09771	0.450649	2.80786	0.016761	0.292946	-2.90866
13797	Emx2	empty spiracles homeobox 2	0.412445	3.55248	2.80724	0.0167798	0.292992	-3.12339
66211	Rpl3l	ribosomal protein L3-like	-1.17949	-1.08451	-2.80554	0.0168312	0.293457	-3.23959
620966	Gm6194	transmembrane protein 189 pseudogene	0.470076	0.773218	2.80529	0.0168387	0.293457	-2.90744
13483	Dpp6	dipeptidylpeptidase 6	-0.971031	5.75107	-2.8043	0.0168687	0.293509	-3.36498
20269	Scn3a	sodium channel, voltage-gated, type III, alpha	-0.971488	2.25302	-2.80302	0.0169077	0.293509	-2.92733
243373	AI854703	expressed sequence AI854703	-0.463273	3.1884	-2.80256	0.016922	0.293509	-3.04283
68045	Rtraf	RNA transcription, translation and transport factor	0.150653	5.27702	2.80114	0.0169651	0.293509	-3.36386
17684	Cited2	Cbp/p300-interacting transactivator, with Glu/Asp-rich carboxy-terminal domain, 2	0.265107	6.89652	2.80106	0.0169678	0.293509	-3.48522
27367	Rpl3	ribosomal protein L3	0.265023	5.34223	2.80054	0.0169835	0.293509	-3.3662
13167	Dbi	diazepam binding inhibitor	0.237938	7.14623	2.79872	0.0170394	0.293509	-3.49397
21844	Tiam1	T cell lymphoma invasion and metastasis 1	-0.299339	5.56405	-2.79814	0.0170573	0.293509	-3.38413
56191	Tro	trophinin	-0.605649	5.1579	-2.79773	0.0170698	0.293509	-3.3231
117197	Bloc1s4	biogenesis of lysosomal organelles complex-1, subunit 4, cappuccino	0.310155	4.231	2.79772	0.0170702	0.293509	-3.23456
78653	Bola3	bolA-like 3 (E. coli)	0.247548	4.60825	2.79733	0.0170823	0.293509	-3.28186
78784	Celf3	CUGBP, Elav-like family member 3	-1.04859	2.46249	-2.79695	0.0170938	0.293509	-2.95314
668209	Gm9046	predicted gene 9046	0.583606	0.151259	2.79695	0.0170939	0.293509	-2.98928
109624	Cald1	caldesmon 1	0.264537	9.34654	2.79671	0.0171013	0.293509	-3.44786
57319	Smpdl3a	sphingomyelin phosphodiesterase, acid-like 3A	0.230888	6.16728	2.79512	0.0171504	0.293509	-3.45703
14344	Fut2	fucosyltransferase 2	0.354111	4.28801	2.79367	0.0171952	0.293509	-3.25168
217733	Tmem63c	transmembrane protein 63c	-0.77918	3.70269	-2.79356	0.0171987	0.293509	-3.09916
67281	Rpl37	ribosomal protein L37	0.481053	3.50898	2.79354	0.0171993	0.293509	-3.11821
329178	Unc80	unc-80, NALCN activator	-0.447912	6.70095	-2.79339	0.017204	0.293509	-3.4818
268480	Rapgefl1	Rap guanine nucleotide exchange factor (GEF)-like 1	-0.315144	3.62067	-2.79331	0.0172064	0.293509	-3.12689
384071	Slc25a34	solute carrier family 25, member 34	-0.380029	3.33191	-2.79317	0.0172108	0.293509	-3.06329
67097	Rps10	ribosomal protein S10	0.486446	3.87177	2.79291	0.0172189	0.293509	-3.17344
15357	Hmgcr	3-hydroxy-3-methylglutaryl-Coenzyme A reductase	-0.24082	6.14814	-2.79284	0.0172211	0.293509	-3.45273
20587	Smarcb1	SWI/SNF related, matrix associated, actin dependent regulator of chromatin, subfamily b, member 1	0.175949	5.67832	2.79255	0.0172301	0.293509	-3.42414
234515	Inpp4b	inositol polyphosphate-4-phosphatase, type II	-0.445242	2.32698	-2.79107	0.0172759	0.294015	-2.95247
22064	Trpc2	transient receptor potential cation channel, subfamily C, member 2	-0.225239	4.47124	-2.79022	0.0173026	0.294192	-3.25527
60613	Kcnq4	potassium voltage-gated channel, subfamily Q, member 4	-1.07177	5.14856	-2.78905	0.017339	0.294358	-3.31579
21908	Tlx1	T cell leukemia, homeobox 1	-2.94728	-1.52639	-2.78887	0.0173447	0.294358	-3.51239
100503407	NA	NA	-0.583166	1.19739	-2.78786	0.0173764	0.294619	-2.93417
77591	Ddx10	DEAD box helicase 10	-0.216087	4.97952	-2.78661	0.0174155	0.294704	-3.33448
14871	Gstt1	glutathione S-transferase, theta 1	0.413344	4.70328	2.78615	0.01743	0.294704	-3.33017
21824	Thbd	thrombomodulin	0.371709	6.11392	2.78586	0.017439	0.294704	-3.47228
68188	Sympk	symplekin	0.158521	7.09667	2.78563	0.0174463	0.294704	-3.51627
72345	Amer1	APC membrane recruitment 1	-0.244134	4.53121	-2.78225	0.0175529	0.296227	-3.27276
66060	Cystm1	cysteine-rich transmembrane module containing 1	0.2116	5.58074	2.78069	0.0176024	0.296778	-3.43876
378937	Lrrc24	leucine rich repeat containing 24	-0.472442	2.86909	-2.77917	0.0176506	0.296778	-3.03431
14325	Ftl1	ferritin light polypeptide 1	0.534544	7.83234	2.77899	0.0176562	0.296778	-3.52697
20779	Src	Rous sarcoma oncogene	0.245815	5.65672	2.77844	0.0176738	0.296778	-3.44271
170826	Ppargc1b	peroxisome proliferative activated receptor, gamma, coactivator 1 beta	-0.374899	3.20765	-2.77798	0.0176884	0.296778	-3.0718
668382	Pabpc1l2b	poly(A) binding protein, cytoplasmic 1-like 2B	-0.702077	2.23668	-2.77768	0.0176981	0.296778	-2.96984
54380	Smarcal1	SWI/SNF related matrix associated, actin dependent regulator of chromatin, subfamily a-like 1	-0.181909	5.61677	-2.77628	0.0177426	0.296778	-3.43384
227290	Aamp	angio-associated migratory protein	0.159883	7.26443	2.77513	0.0177795	0.296778	-3.53722
13489	Drd2	dopamine receptor D2	-3.27653	-0.983039	-2.77496	0.017785	0.296778	-3.35511
19296	Pvt1	Pvt1 oncogene	-0.613525	2.03625	-2.77495	0.0177853	0.296778	-2.95517
70433	Draxin	dorsal inhibitory axon guidance protein	0.507002	2.28207	2.77478	0.0177908	0.296778	-2.99161
245671	Klf8	Kruppel-like factor 8	-0.473644	1.62449	-2.77393	0.0178179	0.296778	-2.94783
234797	6430548M08Rik	RIKEN cDNA 6430548M08 gene	-0.297615	6.89863	-2.77357	0.0178296	0.296778	-3.52898
18476	Pafah1b3	platelet-activating factor acetylhydrolase, isoform 1b, subunit 3	-0.418468	4.69644	-2.7735	0.017832	0.296778	-3.3141
545893	Mansc4	MANSC domain containing 4	0.51585	1.79808	2.77317	0.0178425	0.296778	-2.97751
170935	Grid2ip	glutamate receptor, ionotropic, delta 2 (Grid2) interacting protein 1	-1.28028	3.95413	-2.77302	0.0178473	0.296778	-3.13894
58188	Vstm2b	V-set and transmembrane domain containing 2B	-0.717691	0.243775	-2.77156	0.0178945	0.296891	-3.03525
12007	Azgp1	alpha-2-glycoprotein 1, zinc	1.39928	-0.871265	2.77155	0.0178948	0.296891	-3.15023
100038614	Gm10791	predicted gene 10791	-0.459728	1.94351	-2.77078	0.0179196	0.296891	-2.96287
233876	Hirip3	HIRA interacting protein 3	-0.22321	5.1943	-2.77007	0.0179424	0.296891	-3.38887
666295	NA	NA	0.268851	3.55881	2.76944	0.0179629	0.296891	-3.16979
12958	Cryba2	crystallin, beta A2	-2.674	-2.65093	-2.76922	0.0179699	0.296891	-3.60199
12521	Cd82	CD82 antigen	0.193077	6.92982	2.76911	0.0179735	0.296891	-3.54112
18096	Nkx6-1	NK6 homeobox 1	0.443595	5.19318	2.76876	0.017985	0.296891	-3.42152
22293	Slc45a2	solute carrier family 45, member 2	-0.586178	4.77386	-2.76796	0.018011	0.29705	-3.29952
433693	Akirin2	akirin 2	0.19579	5.64753	2.76546	0.0180922	0.298093	-3.4649
100303647	AF357359	snoRNA AF357359	-0.789977	3.18911	-2.765	0.0181071	0.298093	-3.08018
77056	Tmco4	transmembrane and coiled-coil domains 4	0.308783	4.78701	2.76429	0.0181302	0.298203	-3.37391
100503955	NA	NA	-1.39389	-0.946016	-2.76316	0.0181674	0.298388	-3.26619
67266	Dipk1a	divergent protein kinase domain 1A	0.227022	4.97078	2.76295	0.0181743	0.298388	-3.39179
70008	Ace2	angiotensin I converting enzyme (peptidyl-dipeptidase A) 2	-0.837135	1.05966	-2.76215	0.0182005	0.298547	-2.97631
225887	Ndufs8	NADH:ubiquinone oxidoreductase core subunit S8	0.24403	6.27606	2.76048	0.0182553	0.299015	-3.5281
246730	Oas1a	2'-5' oligoadenylate synthetase 1A	0.7688	3.47603	2.76028	0.018262	0.299015	-3.20386
210417	Thsd7b	thrombospondin, type I, domain containing 7B	-0.511564	3.93297	-2.75751	0.0183531	0.299491	-3.20589
435391	Dupd1	dual specificity phosphatase and pro isomerase domain containing 1	-0.765139	0.838362	-2.75743	0.018356	0.299491	-2.99419
231570	NA	NA	-0.495353	4.6771	-2.75735	0.0183586	0.299491	-3.32771
329078	Emx2os	Emx2 opposite strand/antisense transcript (non-protein coding)	0.643728	1.11998	2.75732	0.0183596	0.299491	-2.97045
56543	Kcnd3	potassium voltage-gated channel, Shal-related family, member 3	-1.04284	3.92082	-2.75599	0.0184035	0.299491	-3.1811
67062	Slc25a53	solute carrier family 25, member 53	-0.394278	2.50866	-2.75585	0.0184084	0.299491	-3.03114
18715	Pim2	proviral integration site 2	-0.313476	3.69679	-2.75557	0.0184176	0.299491	-3.1889
21956	Tnnt2	troponin T2, cardiac	0.691345	1.67694	2.7554	0.0184231	0.299491	-2.99319
70584	Pak4	p21 (RAC1) activated kinase 4	0.276256	5.0672	2.75372	0.0184791	0.299873	-3.42707
67605	Akt1s1	AKT1 substrate 1 (proline-rich)	0.158965	5.72716	2.7537	0.0184797	0.299873	-3.49702
66202	1110059G10Rik	RIKEN cDNA 1110059G10 gene	0.252647	4.16627	2.75241	0.0185226	0.300026	-3.29559
11927	Atox1	antioxidant 1 copper chaperone	0.300503	5.07475	2.75207	0.0185339	0.300026	-3.42583
13043	Cttn	cortactin	0.15132	7.31837	2.75193	0.0185387	0.300026	-3.57803
216543	Cep68	centrosomal protein 68	-0.210481	5.01929	-2.75089	0.0185734	0.300105	-3.39796
21417	Zeb1	zinc finger E-box binding homeobox 1	-0.18464	5.91881	-2.7508	0.0185766	0.300105	-3.50703
70432	Rufy2	RUN and FYVE domain-containing 2	-0.219148	5.7463	-2.74931	0.0186265	0.300237	-3.49361
14057	Sfxn1	sideroflexin 1	0.171822	5.91807	2.7493	0.0186268	0.300237	-3.51979
13121	Cyp51	cytochrome P450, family 51	-0.393162	5.67871	-2.74827	0.0186613	0.300237	-3.48092
67216	Mboat2	membrane bound O-acyltransferase domain containing 2	0.292661	4.84193	2.74818	0.0186643	0.300237	-3.40618
109349	Fam163b	family with sequence similarity 163, member B	-1.32829	2.14966	-2.74809	0.0186676	0.300237	-2.99731
235406	Snx33	sorting nexin 33	0.261974	5.28037	2.74758	0.0186846	0.300244	-3.45959
51797	Ctps	cytidine 5'-triphosphate synthase	-0.241876	4.87945	-2.74648	0.0187218	0.300577	-3.38834
70564	Prxl2a	peroxiredoxin like 2A	0.235941	7.10105	2.74552	0.018754	0.300673	-3.58629
72368	Borcs8	BLOC-1 related complex subunit 8	0.213334	4.50995	2.7449	0.018775	0.300673	-3.35781
319481	Wdr59	WD repeat domain 59	-0.364813	4.67551	-2.74388	0.0188096	0.300673	-3.35794
83409	Lamtor2	late endosomal/lysosomal adaptor, MAPK and MTOR activator 2	0.167055	6.37419	2.74383	0.0188114	0.300673	-3.56097
108121	U2af1	U2 small nuclear ribonucleoprotein auxiliary factor (U2AF) 1	0.230534	4.27633	2.74365	0.0188173	0.300673	-3.31539
243771	Parp12	poly (ADP-ribose) polymerase family, member 12	0.353394	5.29968	2.74291	0.0188425	0.300673	-3.47983
621677	Gm6249	predicted gene 6249	-0.963681	0.880154	-2.74287	0.0188439	0.300673	-3.01235
240255	Ythdc2	YTH domain containing 2	-0.276144	4.91147	-2.74096	0.0189088	0.300806	-3.39844
12540	Cdc42	cell division cycle 42	0.15853	8.68223	2.74096	0.0189089	0.300806	-3.57223
17005	Ltk	leukocyte tyrosine kinase	-0.698673	2.11907	-2.7408	0.0189141	0.300806	-3.01178
238266	Syt16	synaptotagmin XVI	-1.19223	0.0212788	-2.74063	0.0189199	0.300806	-3.10511
235587	Parp3	poly (ADP-ribose) polymerase family, member 3	0.227274	5.34547	2.74019	0.0189351	0.300806	-3.47963
20529	Slc31a1	solute carrier family 31, member 1	0.253172	5.8035	2.7391	0.0189722	0.301131	-3.52919
20148	Dhrs3	dehydrogenase/reductase (SDR family) member 3	0.334297	6.24137	2.73843	0.0189953	0.301235	-3.56154
13559	E2f5	E2F transcription factor 5	0.232178	4.22483	2.73777	0.0190178	0.301328	-3.33569
241201	Cdh7	cadherin 7, type 2	-1.58674	-0.630345	-2.73446	0.0191315	0.302865	-3.23522
100862081	NA	NA	0.178506	9.58759	2.73371	0.0191576	0.303014	-3.54564
17122	Mxd4	Max dimerization protein 4	0.314013	6.24554	2.7312	0.0192444	0.303861	-3.58174
320879	B230217O12Rik	RIKEN cDNA B230217O12 gene	-0.538468	2.89081	-2.73081	0.0192579	0.303861	-3.1052
16948	Lox	lysyl oxidase	0.659779	6.00932	2.73071	0.0192614	0.303861	-3.56135
69908	Rab3b	RAB3B, member RAS oncogene family	-1.84464	1.29226	-2.72871	0.0193309	0.304647	-3.02117
15185	Hdac6	histone deacetylase 6	-0.240084	4.90579	-2.72831	0.0193448	0.304647	-3.42878
217951	Tmem196	transmembrane protein 196	-0.823828	2.37435	-2.72556	0.0194408	0.305872	-3.05487
16432	Itm2b	integral membrane protein 2B	0.19828	10.5313	2.72464	0.0194731	0.305872	-3.51431
211151	Churc1	churchill domain containing 1	0.223493	5.01943	2.72463	0.0194732	0.305872	-3.46409
68544	Trir	telomerase RNA component interacting RNase	0.143688	6.7645	2.72275	0.0195394	0.306439	-3.6179
192164	Pcdha12	protocadherin alpha 12	-0.534871	0.7961	-2.72264	0.0195431	0.306439	-3.0426
14158	Fer	fer (fms/fps related) protein kinase	0.248132	4.45443	2.72045	0.0196206	0.306754	-3.38993
73608	Marveld3	MARVEL (membrane-associating) domain containing 3	0.337036	3.24277	2.72039	0.0196225	0.306754	-3.2187
381524	Mexis	macrophage expressed LXRa(NR1H3)-dependent amplifier of Abca1 transcription lncRNA	0.821424	0.129464	2.72037	0.0196234	0.306754	-3.07244
623286	Ndufs6b	NADH:ubiquinone oxidoreductase subunit S6B	0.524635	1.99839	2.72016	0.0196307	0.306754	-3.05233
26934	Racgap1	Rac GTPase-activating protein 1	-0.337596	5.09223	-2.71948	0.0196549	0.306867	-3.45521
14360	Fyn	Fyn proto-oncogene	-0.23304	6.47703	-2.71886	0.0196768	0.306945	-3.60551
77945	Rpgrip1	retinitis pigmentosa GTPase regulator interacting protein 1	-0.564345	1.7945	-2.71639	0.0197646	0.308011	-3.04023
66152	Uqcr10	ubiquinol-cytochrome c reductase, complex III subunit X	0.229513	6.11031	2.71598	0.0197791	0.308011	-3.59254
215751	Ginm1	glycoprotein integral membrane 1	0.206986	5.68826	2.71455	0.0198301	0.30854	-3.56043
68852	Lrrn4cl	LRRN4 C-terminal like	0.396173	5.21212	2.71357	0.0198652	0.308725	-3.52685
105827	Amigo2	adhesion molecule with Ig like domain 2	-0.79225	3.66991	-2.71326	0.019876	0.308725	-3.22449
223272	Itgbl1	integrin, beta-like 1	0.399993	5.73391	2.71267	0.0198973	0.308792	-3.56292
22360	Nrsn1	neurensin 1	-0.705086	3.73947	-2.71187	0.0199259	0.30897	-3.25581
328479	Gm5089	predicted gene 5089	0.452782	4.86491	2.71038	0.0199795	0.309298	-3.47894
20316	Sdf2	stromal cell derived factor 2	0.161666	6.16345	2.71034	0.0199811	0.309298	-3.60654
53600	Timm23	translocase of inner mitochondrial membrane 23	0.240191	3.89809	2.70982	0.0199999	0.309325	-3.31866
110876	Scn2a	sodium channel, voltage-gated, type II, alpha	-0.451483	3.57153	-2.70905	0.0200273	0.309485	-3.23331
329934	Foxo6	forkhead box O6	0.468107	1.41356	2.70678	0.0201096	0.310492	-3.06032
18008	Nes	nestin	0.315556	6.70728	2.7049	0.0201778	0.311281	-3.65083
19353	Rac1	Rac family small GTPase 1	0.157521	7.98538	2.70396	0.0202119	0.31129	-3.65722
76509	Plet1	placenta expressed transcript 1	0.617545	3.27372	2.70352	0.0202278	0.31129	-3.22856
244891	Scaper	S phase cyclin A-associated protein in the ER	-0.192878	5.42848	-2.7034	0.0202321	0.31129	-3.53905
12575	Cdkn1a	cyclin-dependent kinase inhibitor 1A (P21)	0.470663	6.97665	2.70299	0.020247	0.31129	-3.65752
67186	Rplp2	ribosomal protein, large P2	0.294133	6.20741	2.70224	0.0202746	0.311449	-3.61972
12570	Cdk5r2	cyclin-dependent kinase 5, regulatory subunit 2 (p39)	-0.808738	4.02661	-2.70121	0.0203123	0.311765	-3.30826
68001	Cfap298	cilia and flagella associate protien 298	0.279074	4.80198	2.70028	0.0203463	0.312022	-3.4732
671641	Rps12-ps24	ribosomal protein S12, pseudogene 24	0.730986	0.190114	2.69753	0.0204471	0.313304	-3.09541
268595	D430019H16Rik	RIKEN cDNA D430019H16 gene	-0.651301	3.32667	-2.69693	0.0204694	0.313381	-3.22114
67260	Cers4	ceramide synthase 4	-0.332747	5.4188	-2.69568	0.0205153	0.313818	-3.54902
14234	Foxc2	forkhead box C2	0.3444	4.81999	2.69294	0.020617	0.31436	-3.49909
81907	Tmem108	transmembrane protein 108	-0.705119	2.30246	-2.69289	0.0206186	0.31436	-3.10107
66556	Drap1	Dr1 associated protein 1 (negative cofactor 2 alpha)	0.196712	6.86564	2.69264	0.020628	0.31436	-3.67206
72090	Entpd8	ectonucleoside triphosphate diphosphohydrolase 8	0.652315	1.72646	2.69253	0.0206321	0.31436	-3.09557
382864	Colq	collagen-like tail subunit (single strand of homotrimer) of asymmetric acetylcholinesterase	-0.738631	3.77865	-2.69208	0.020649	0.31436	-3.28445
100043027	NA	NA	0.754012	0.264863	2.69174	0.0206614	0.31436	-3.1043
69573	Hilpda	hypoxia inducible lipid droplet associated	0.587083	3.10525	2.69082	0.0206955	0.31436	-3.23946
319149	H3c4	H3 clustered histone 4	0.80905	0.0647413	2.69054	0.0207063	0.31436	-3.1053
11801	Cd5l	CD5 antigen-like	1.00802	2.46565	2.69053	0.0207067	0.31436	-3.21817
22715	Zfp57	zinc finger protein 57	-0.594659	1.59743	-2.68874	0.0207733	0.314454	-3.07241
70693	Adgra3	adhesion G protein-coupled receptor A3	0.343815	6.56928	2.68826	0.0207913	0.314454	-3.6694
17540	Irag1	inositol 1,4,5-triphosphate receptor associated 1	0.424714	5.08387	2.68804	0.0207994	0.314454	-3.52366
75965	Zdhhc20	zinc finger, DHHC domain containing 20	-0.178073	6.16395	-2.68802	0.0208004	0.314454	-3.63613
668706	NA	NA	0.649374	2.2274	2.68781	0.0208082	0.314454	-3.12087
27029	Sgsh	N-sulfoglucosamine sulfohydrolase (sulfamidase)	0.303702	4.18162	2.68758	0.0208169	0.314454	-3.41131
75541	Nat8f4	N-acetyltransferase 8 (GCN5-related) family member 4	0.33653	4.88545	2.6871	0.0208347	0.314461	-3.531
65100	Zic5	zinc finger protein of the cerebellum 5	0.362165	4.24122	2.68623	0.0208673	0.314692	-3.43109
100862368	Gm21680	predicted gene, 21680	-1.00423	-1.1461	-2.68517	0.0209073	0.315033	-3.38826
67576	4930429B21Rik	RIKEN cDNA 4930429B21 gene	0.754398	0.0574852	2.68459	0.020929	0.315098	-3.1115
75409	Slitrk5	SLIT and NTRK-like family, member 5	-0.989222	3.43657	-2.68384	0.0209572	0.315262	-3.23002
19073	Srgn	serglycin	0.289253	7.21863	2.68307	0.0209863	0.315282	-3.69663
19647	Rbbp6	retinoblastoma binding protein 6, ubiquitin ligase	-0.149291	7.05088	-2.68278	0.0209973	0.315282	-3.69255
59043	Wsb2	WD repeat and SOCS box-containing 2	0.209337	7.0004	2.68212	0.0210225	0.315282	-3.69502
226922	Kcnq5	potassium voltage-gated channel, subfamily Q, member 5	-1.15759	4.0997	-2.68047	0.0210847	0.315282	-3.32319
195209	Zfp469	zinc finger protein 469	0.556812	4.40799	2.67746	0.0211995	0.315282	-3.46771
432798	NA	NA	0.611256	2.66927	2.67689	0.0212212	0.315282	-3.1871
11519	Add2	adducin 2 (beta)	-0.254556	5.03511	-2.67669	0.0212288	0.315282	-3.51017
67609	4930453N24Rik	RIKEN cDNA 4930453N24 gene	0.193937	4.33089	2.67636	0.0212415	0.315282	-3.44828
66646	Rpe	ribulose-5-phosphate-3-epimerase	0.243379	5.23286	2.67579	0.0212634	0.315282	-3.57565
54561	Nap1l3	nucleosome assembly protein 1-like 3	-0.521389	4.52789	-2.67575	0.0212647	0.315282	-3.44485
66341	Eid3	EP300 interacting inhibitor of differentiation 3	-1.01407	-1.13473	-2.67573	0.0212655	0.315282	-3.36748
396184	Flrt1	fibronectin leucine rich transmembrane protein 1	0.23357	4.80589	2.67571	0.0212662	0.315282	-3.51811
104383	Rcor2	REST corepressor 2	-0.267168	3.84111	-2.67503	0.0212923	0.315282	-3.34374
65107	Lrp10	low-density lipoprotein receptor-related protein 10	0.250233	7.1608	2.6749	0.0212974	0.315282	-3.71044
230863	Sh2d5	SH2 domain containing 5	-0.458739	2.63372	-2.67478	0.021302	0.315282	-3.17201
665775	Bod1l	biorientation of chromosomes in cell division 1-like	-0.173087	7.45435	-2.67466	0.0213063	0.315282	-3.71257
215690	Nav1	neuron navigator 1	-0.21615	6.7036	-2.67441	0.0213161	0.315282	-3.69277
16190	Il4ra	interleukin 4 receptor, alpha	0.43807	5.05566	2.67415	0.021326	0.315282	-3.55629
12015	Bad	BCL2-associated agonist of cell death	0.213826	4.91767	2.67401	0.0213316	0.315282	-3.54158
57740	Stk32c	serine/threonine kinase 32C	-0.943014	2.32906	-2.67299	0.0213705	0.315282	-3.13518
624219	Angptl8	angiopoietin-like 8	-0.748412	-0.929875	-2.67231	0.0213966	0.315282	-3.31739
217310	Hid1	HID1 domain containing	0.223262	6.45799	2.67218	0.0214018	0.315282	-3.69408
20787	Srebf1	sterol regulatory element binding transcription factor 1	0.401053	7.54727	2.67211	0.0214045	0.315282	-3.71593
244853	Nxpe4	neurexophilin and PC-esterase domain family, member 4	-0.426998	3.64226	-2.67186	0.021414	0.315282	-3.30164
20115	Rps7	ribosomal protein S7	0.461916	3.17155	2.67186	0.0214141	0.315282	-3.26739
17938	Naca	nascent polypeptide-associated complex alpha polypeptide	0.234888	5.85965	2.67121	0.0214392	0.315282	-3.64433
214895	Lman2l	lectin, mannose-binding 2-like	0.239658	5.7009	2.67033	0.0214732	0.315282	-3.63834
103768	Tubg2	tubulin, gamma 2	-0.339085	4.02868	-2.67026	0.0214758	0.315282	-3.38967
268709	Fam107a	family with sequence similarity 107, member A	0.425323	7.66936	2.67016	0.0214796	0.315282	-3.71805
69920	Polr2i	polymerase (RNA) II (DNA directed) polypeptide I	0.253047	3.82945	2.66978	0.0214944	0.315282	-3.3808
110198	Akr7a5	aldo-keto reductase family 7, member A5 (aflatoxin aldehyde reductase)	0.209693	4.57425	2.66951	0.0215049	0.315282	-3.50454
54611	Pde3a	phosphodiesterase 3A, cGMP inhibited	0.451876	2.64441	2.66926	0.0215147	0.315282	-3.19449
104103	Airn	antisense Igf2r RNA	-0.370766	2.44285	-2.66862	0.0215393	0.315389	-3.15525
14590	Ggh	gamma-glutamyl hydrolase	0.275736	4.74697	2.66693	0.021605	0.316095	-3.52788
71973	Rbpms2	RNA binding protein with multiple splicing 2	0.392655	3.2248	2.66546	0.0216621	0.316518	-3.27788
319625	Galm	galactose mutarotase	0.261962	5.339	2.66529	0.0216688	0.316518	-3.60764
11758	Prdx6	peroxiredoxin 6	0.306171	7.40824	2.66406	0.0217166	0.316961	-3.73082
12123	Hrk	harakiri, BCL2 interacting protein (contains only BH3 domain)	0.54066	2.44673	2.66324	0.0217489	0.317177	-3.20051
107242	AI837181	expressed sequence AI837181	0.197431	5.70297	2.66163	0.0218119	0.317812	-3.65318
20788	Srebf2	sterol regulatory element binding factor 2	-0.155345	7.2074	-2.66113	0.0218316	0.317812	-3.73339
105734	Tigd5	tigger transposable element derived 5	0.308395	2.70602	2.66056	0.0218539	0.317812	-3.22878
208518	Cep78	centrosomal protein 78	-0.294764	3.44119	-2.66034	0.0218625	0.317812	-3.30315
272009	Srsf12	serine and arginine-rich splicing factor 12	-0.797431	1.38568	-2.65799	0.0219552	0.318894	-3.11188
435653	Fcrlb	Fc receptor-like B	0.302339	4.76699	2.65755	0.0219727	0.318894	-3.55115
69441	Efcab15	EF-hand calcium binding domain 15	0.709088	-0.0512106	2.65679	0.0220025	0.318894	-3.15396
235380	Dmxl2	Dmx-like 2	-0.29133	6.72065	-2.65646	0.0220159	0.318894	-3.72369
71772	Plbd2	phospholipase B domain containing 2	0.186922	6.47233	2.65623	0.0220248	0.318894	-3.72123
72832	Crtac1	cartilage acidic protein 1	-1.50994	5.81191	-2.65462	0.0220888	0.319093	-3.60417
56040	Rplp1	ribosomal protein, large, P1	0.244207	8.67509	2.65403	0.022112	0.319093	-3.72464
24070	Mpdu1	mannose-P-dolichol utilization defect 1	0.22471	5.43797	2.65388	0.0221181	0.319093	-3.64162
76132	Faxc	failed axon connections homolog	-0.437773	5.95711	-2.65345	0.0221353	0.319093	-3.66828
104158	Ces1d	carboxylesterase 1D	0.437282	6.10192	2.6531	0.0221491	0.319093	-3.70416
263764	Creg2	cellular repressor of E1A-stimulated genes 2	-0.512173	3.39334	-2.65238	0.0221779	0.319093	-3.30756
72774	Neil1	nei endonuclease VIII-like 1 (E. coli)	-0.404334	3.74437	-2.65226	0.0221828	0.319093	-3.36224
72058	Igsf5	immunoglobulin superfamily, member 5	0.778001	0.669876	2.65219	0.0221854	0.319093	-3.11978
228564	Frmd5	FERM domain containing 5	-0.602413	2.81659	-2.65169	0.0222056	0.319093	-3.2318
192678	Rassf3	Ras association (RalGDS/AF-6) domain family member 3	0.231139	7.25654	2.6513	0.0222211	0.319093	-3.75206
108912	Cdca2	cell division cycle associated 2	-0.357267	3.65343	-2.65102	0.0222321	0.319093	-3.34109
319415	Hs3st5	heparan sulfate (glucosamine) 3-O-sulfotransferase 5	-0.686217	2.95504	-2.64952	0.0222921	0.319702	-3.2454
67945	Rpl41	ribosomal protein L41	0.246127	8.0427	2.64885	0.0223192	0.319837	-3.75193
213673	9530068E07Rik	RIKEN cDNA 9530068E07 gene	0.135773	7.53179	2.64571	0.0224455	0.320698	-3.76303
22245	Uck1	uridine-cytidine kinase 1	0.190431	5.34473	2.64571	0.0224455	0.320698	-3.64429
269389	Tox2	TOX high mobility group box family member 2	-0.902895	1.32552	-2.64468	0.022487	0.320698	-3.12959
217071	Gm525	predicted gene 525	0.295436	8.32337	2.64464	0.0224889	0.320698	-3.75035
50849	Rnf10	ring finger protein 10	0.19537	8.14868	2.64397	0.0225158	0.320698	-3.75783
260423	H3c7	H3 clustered histone 7	0.712546	-1.27656	2.64389	0.0225189	0.320698	-3.34702
228576	Mall	mal, T cell differentiation protein-like	0.295509	4.26695	2.6435	0.0225351	0.320698	-3.49632
211712	Pcdh9	protocadherin 9	-1.18124	5.99452	-2.64344	0.0225375	0.320698	-3.65644
338372	Map3k9	mitogen-activated protein kinase kinase kinase 9	-0.407233	5.96597	-2.64303	0.0225538	0.320698	-3.68946
108014	Srsf9	serine and arginine-rich splicing factor 9	0.228076	5.76175	2.64298	0.022556	0.320698	-3.68997
234889	Gucy1a2	guanylate cyclase 1, soluble, alpha 2	-0.623922	4.26511	-2.64253	0.0225744	0.320709	-3.44247
70791	Hars2	histidyl-tRNA synthetase 2	-0.171116	5.24603	-2.64127	0.0226253	0.321181	-3.62224
100862012	Gm21399	peroxiredoxin pseudogene 2	0.358988	5.26213	2.6402	0.0226688	0.321547	-3.64659
19704	Upf1	UPF1 regulator of nonsense transcripts homolog (yeast)	0.218958	6.74442	2.63815	0.0227527	0.322016	-3.76274
381831	Igkv4-58	immunoglobulin kappa variable 4-58	2.01472	-1.28781	2.63813	0.0227535	0.322016	-3.34929
668395	Ighv5-12	immunoglobulin heavy variable 5-12	2.14931	-1.39397	2.63796	0.0227604	0.322016	-3.30857
56177	Olfm1	olfactomedin 1	-0.477912	6.13708	-2.63755	0.0227773	0.322016	-3.714
107823	Nsd2	nuclear receptor binding SET domain protein 2	-0.206049	6.54368	-2.63668	0.0228129	0.322016	-3.7501
22377	Wbp1	WW domain binding protein 1	0.139661	6.08638	2.6366	0.0228163	0.322016	-3.72907
71913	Tmem79	transmembrane protein 79	0.288501	5.36718	2.63629	0.0228291	0.322016	-3.65602
67106	Zbtb8os	zinc finger and BTB domain containing 8 opposite strand	0.259398	2.90714	2.6358	0.0228493	0.322016	-3.29741
245297	Gm4983	predicted gene 4983	0.695198	0.450719	2.6351	0.0228776	0.322016	-3.14789
108098	Med21	mediator complex subunit 21	0.216677	4.60333	2.63474	0.0228929	0.322016	-3.55575
100504187	Gm13392	predicted gene 13392	0.451675	3.13503	2.63463	0.0228972	0.322016	-3.31949
108013	Celf4	CUGBP, Elav-like family member 4	-0.988336	5.92947	-2.63321	0.0229558	0.32259	-3.68163
109245	Lrrc39	leucine rich repeat containing 39	-0.436132	1.913	-2.63161	0.0230217	0.323137	-3.16821
17918	Myo5a	myosin VA	-0.258498	8.09001	-2.63141	0.0230303	0.323137	-3.78365
20104	Rps6	ribosomal protein S6	0.204925	6.21105	2.63091	0.023051	0.323177	-3.74184
666660	Gm8220	predicted gene 8220	-0.666345	1.48118	-2.63006	0.023086	0.323417	-3.15315
234852	Chmp1a	charged multivesicular body protein 1A	0.145362	6.49795	2.62765	0.0231863	0.324361	-3.76995
66078	Tsen34	tRNA splicing endonuclease subunit 34	0.163574	6.01821	2.62758	0.0231891	0.324361	-3.73989
21856	Timm44	translocase of inner mitochondrial membrane 44	-0.158622	5.61004	-2.62709	0.0232099	0.324373	-3.69263
18707	Pik3cd	phosphatidylinositol-4,5-bisphosphate 3-kinase catalytic subunit delta	-0.29497	6.45729	-2.6267	0.0232257	0.324373	-3.75837
69202	Ptms	parathymosin	0.209812	9.11525	2.62625	0.0232446	0.324387	-3.75328
100504446	Prr22	proline rich 22	0.655478	-0.0539707	2.62451	0.0233174	0.325153	-3.21222
67210	Gatad1	GATA zinc finger domain containing 1	0.138759	6.45593	2.62356	0.0233574	0.325166	-3.77477
18754	Prkce	protein kinase C, epsilon	-0.593918	6.52194	-2.62326	0.0233699	0.325166	-3.76474
67897	Rnmt	RNA (guanine-7-) methyltransferase	-0.254326	5.77178	-2.62253	0.0234006	0.325166	-3.71221
170439	Elovl6	ELOVL family member 6, elongation of long chain fatty acids (yeast)	-0.50774	5.49547	-2.6215	0.023444	0.325166	-3.67457
100504072	NA	NA	-0.398759	2.748	-2.62141	0.0234478	0.325166	-3.26496
24111	Uts2	urotensin 2	-1.61293	-1.59715	-2.62135	0.0234501	0.325166	-3.52212
93884	Pcdhb13	protocadherin beta 13	-0.654728	0.892402	-2.62093	0.0234683	0.325166	-3.16429
68323	Nudt22	nudix (nucleoside diphosphate linked moiety X)-type motif 22	0.22138	3.87906	2.6209	0.0234694	0.325166	-3.47764
214931	Fbxl16	F-box and leucine-rich repeat protein 16	-0.47738	4.90614	-2.62053	0.0234847	0.325166	-3.60721
234396	Ankle1	ankyrin repeat and LEM domain containing 1	-0.450756	3.79127	-2.61997	0.0235084	0.325166	-3.38889
320775	B230319C09Rik	RIKEN cDNA B230319C09 gene	0.812759	-0.452915	2.61981	0.0235155	0.325166	-3.24733
100503874	Gm19938	predicted gene, 19938	-0.732857	0.668866	-2.6191	0.0235455	0.325333	-3.17143
170483	Grin3b	glutamate receptor, ionotropic, NMDA3B	0.4916	1.73436	2.61779	0.0236007	0.325848	-3.20111
100861876	NA	NA	-0.691843	0.848541	-2.6173	0.0236216	0.325889	-3.17626
631990	Cdr1	cerebellar degeneration related antigen 1	-1.07729	0.902121	-2.61546	0.0236999	0.32656	-3.17465
27057	Ncoa4	nuclear receptor coactivator 4	0.363118	6.29327	2.61493	0.0237225	0.32656	-3.78256
30055	Timm13	translocase of inner mitochondrial membrane 13	0.199047	5.68396	2.61489	0.0237243	0.32656	-3.7286
245446	Slitrk4	SLIT and NTRK-like family, member 4	-1.14787	1.56491	-2.61359	0.0237797	0.327075	-3.17684
320411	A730089K16Rik	RIKEN cDNA A730089K16 gene	0.415822	3.67915	2.61283	0.0238123	0.327275	-3.43367
11984	Atp6v0c	ATPase, H+ transporting, lysosomal V0 subunit C	0.194503	6.24403	2.61205	0.0238457	0.327486	-3.78247
16443	Itsn1	intersectin 1 (SH3 domain protein 1A)	0.140006	7.26313	2.61087	0.0238962	0.327931	-3.82132
109264	Me3	malic enzyme 3, NADP(+)-dependent, mitochondrial	-0.455684	4.33095	-2.60978	0.023943	0.328187	-3.53678
14797	Tle5	TLE family member 5, transcriptional modulator	0.211016	8.93575	2.60942	0.0239586	0.328187	-3.78831
100861853	NA	NA	-0.404397	4.13547	-2.60912	0.0239715	0.328187	-3.49853
546049	Rps23rg1	ribosomal protein S23, retrogene 1	0.518329	3.53092	2.60848	0.0239989	0.328187	-3.41565
17929	Myom1	myomesin 1	0.228857	4.67955	2.60833	0.0240053	0.328187	-3.59136
24068	Sra1	steroid receptor RNA activator 1	0.191338	5.3883	2.60768	0.0240335	0.328325	-3.70803
66681	Pgm2	phosphoglucomutase 2	0.214427	4.5773	2.60629	0.0240935	0.328479	-3.60596
11775	Ap3b2	adaptor-related protein complex 3, beta 2 subunit	-0.423364	6.32226	-2.6061	0.0241018	0.328479	-3.78589
100042561	NA	NA	0.422154	5.21526	2.6058	0.0241147	0.328479	-3.69014
268932	Caskin1	CASK interacting protein 1	-0.35086	5.87772	-2.60574	0.0241172	0.328479	-3.74979
332934	Zmynd12	zinc finger, MYND domain containing 12	0.527647	1.55781	2.60462	0.0241661	0.328523	-3.20554
214137	Arhgap29	Rho GTPase activating protein 29	0.230653	6.95065	2.60427	0.024181	0.328523	-3.8286
15289	Hmgb1	high mobility group box 1	-0.248382	7.24537	-2.60386	0.0241989	0.328523	-3.83189
76483	Lmf1	lipase maturation factor 1	0.194353	4.48512	2.60323	0.0242262	0.328523	-3.59655
76080	Ttpal	tocopherol (alpha) transfer protein-like	0.32631	5.81135	2.60308	0.0242327	0.328523	-3.77032
381823	Apold1	apolipoprotein L domain containing 1	0.895122	3.77212	2.60282	0.024244	0.328523	-3.51095
18514	Pbx1	pre B cell leukemia homeobox 1	0.169922	7.23588	2.6019	0.0242845	0.328523	-3.83696
21684	Tectb	tectorin beta	0.685538	3.04851	2.60176	0.0242904	0.328523	-3.42519
13390	Dlx1	distal-less homeobox 1	-0.900633	-0.130133	-2.60169	0.0242935	0.328523	-3.24086
20678	Sox5	SRY (sex determining region Y)-box 5	0.2087	4.22208	2.60151	0.0243015	0.328523	-3.56256
216456	Gls2	glutaminase 2 (liver, mitochondrial)	-0.494263	3.189	-2.59948	0.0243901	0.329475	-3.36554
22186	Uba52	ubiquitin A-52 residue ribosomal protein fusion product 1	0.329706	4.51703	2.59866	0.0244259	0.329713	-3.60636
230101	Gba2	glucosidase beta 2	-0.209247	5.56686	-2.5979	0.0244594	0.32992	-3.73249
20068	Rps17	ribosomal protein S17	0.343731	5.56861	2.59689	0.0245039	0.330065	-3.74402
241919	Slc7a14	solute carrier family 7 (cationic amino acid transporter, y+ system), member 14	-0.396536	6.19555	-2.59642	0.0245243	0.330065	-3.79203
21452	Tcn2	transcobalamin 2	0.294017	7.61949	2.59642	0.0245247	0.330065	-3.84687
624662	Gm6517	predicted gene 6517	0.723483	-0.200608	2.59596	0.0245447	0.330085	-3.25922
14472	Gbx2	gastrulation brain homeobox 2	0.885229	0.324901	2.59556	0.0245626	0.330085	-3.22005
104885	Tmem179	transmembrane protein 179	-0.399099	4.80753	-2.59497	0.0245883	0.330186	-3.63293
18993	Pou3f3	POU domain, class 3, transcription factor 3	0.314616	6.45368	2.59394	0.0246339	0.330553	-3.82937
225994	Nmrk1	nicotinamide riboside kinase 1	-0.319674	3.71284	-2.59254	0.0246961	0.331143	-3.46301
241075	Plekhm3	pleckstrin homology domain containing, family M, member 3	-0.188285	5.95081	-2.59202	0.024719	0.331205	-3.78092
27061	Bcap31	B cell receptor associated protein 31	0.156813	7.21551	2.59113	0.0247588	0.33133	-3.85507
75600	Calml4	calmodulin-like 4	0.327935	3.49455	2.59099	0.0247648	0.33133	-3.46633
66867	Hmg20a	high mobility group 20A	-0.126091	6.27855	-2.59014	0.0248027	0.331528	-3.81684
78593	Nrip3	nuclear receptor interacting protein 3	-0.78384	4.64616	-2.58984	0.0248161	0.331528	-3.58641
107686	Snrpd2	small nuclear ribonucleoprotein D2	0.219174	5.26245	2.58895	0.0248556	0.331619	-3.72246
67732	Iah1	isoamyl acetate-hydrolyzing esterase 1 homolog	0.226904	4.35986	2.58806	0.0248956	0.331619	-3.60092
19280	Ptprs	protein tyrosine phosphatase, receptor type, S	-0.272909	7.97596	-2.58802	0.0248973	0.331619	-3.8603
19294	Nectin2	nectin cell adhesion molecule 2	0.223206	5.18006	2.58786	0.0249042	0.331619	-3.72852
56376	Pdlim5	PDZ and LIM domain 5	0.205452	6.75833	2.58728	0.0249304	0.331619	-3.85264
21923	Tnc	tenascin C	-0.531873	7.6001	-2.58723	0.0249327	0.331619	-3.86219
12479	Cd1d1	CD1d1 antigen	-0.612687	3.37887	-2.58676	0.0249538	0.331657	-3.40348
107065	Lrrtm2	leucine rich repeat transmembrane neuronal 2	-0.838968	2.01352	-2.585	0.0250328	0.332176	-3.23489
50934	Slc7a8	solute carrier family 7 (cationic amino acid transporter, y+ system), member 8	0.287637	6.6897	2.58467	0.0250476	0.332176	-3.85788
19285	Cavin1	caveolae associated 1	0.206318	7.51646	2.58417	0.0250701	0.332176	-3.869
16871	Lhx3	LIM homeobox protein 3	-1.19328	1.74244	-2.58349	0.0251006	0.332176	-3.23783
27140	Tlx3	T cell leukemia, homeobox 3	-3.44123	0.870942	-2.58336	0.0251064	0.332176	-3.31071
330671	B4galnt4	beta-1,4-N-acetyl-galactosaminyl transferase 4	-0.460049	3.11978	-2.58318	0.0251144	0.332176	-3.38566
100042555	Gm13305	predicted gene 13305	0.456373	1.65977	2.58304	0.025121	0.332176	-3.23794
23945	Mgll	monoglyceride lipase	0.170161	7.42315	2.58148	0.0251912	0.332861	-3.87341
72203	2610507I01Rik	RIKEN cDNA 2610507I01 gene	-0.252972	5.24242	-2.58076	0.0252238	0.333049	-3.72038
319673	9330159M07Rik	RIKEN cDNA 9330159M07 gene	-0.493581	1.68402	-2.58007	0.0252552	0.333219	-3.23138
13518	Dst	dystonin	-0.375174	9.36291	-2.57924	0.0252926	0.333219	-3.83005
19894	Rph3a	rabphilin 3A	-0.890105	6.8105	-2.57896	0.0253056	0.333219	-3.84634
432582	Ccdc92b	coiled-coil domain containing 92B	-0.287134	4.04027	-2.57865	0.0253198	0.333219	-3.5359
100862241	NA	NA	0.37476	3.87017	2.57741	0.0253759	0.333219	-3.5398
170676	Peg10	paternally expressed 10	-0.463813	3.1039	-2.57733	0.0253796	0.333219	-3.38143
193813	Mcfd2	multiple coagulation factor deficiency 2	0.176344	6.13687	2.57656	0.0254146	0.333219	-3.83524
74090	Paqr5	progestin and adipoQ receptor family member V	-0.361784	3.6499	-2.57634	0.0254246	0.333219	-3.4558
12306	Anxa2	annexin A2	0.245591	8.19946	2.57628	0.0254277	0.333219	-3.87195
213788	Chrm5	cholinergic receptor, muscarinic 5	-1.04262	2.40936	-2.57626	0.0254283	0.333219	-3.27358
74322	Cxxc1	CXXC finger 1 (PHD domain)	0.188587	6.29135	2.57589	0.0254454	0.333219	-3.84815
52187	Rragd	Ras-related GTP binding D	0.167316	5.90024	2.57563	0.025457	0.333219	-3.81876
56745	C1qtnf1	C1q and tumor necrosis factor related protein 1	0.342859	5.23197	2.57443	0.0255119	0.333433	-3.75582
384309	Trim56	tripartite motif-containing 56	0.308191	5.16343	2.57426	0.0255198	0.333433	-3.73631
27425	Atp5l	ATP synthase, H+ transporting, mitochondrial F0 complex, subunit G	0.323087	3.00857	2.57356	0.0255517	0.333433	-3.39897
243906	Zfp14	zinc finger protein 14	-0.289303	3.38052	-2.57306	0.0255747	0.333433	-3.4388
17768	Mthfd2	methylenetetrahydrofolate dehydrogenase (NAD+ dependent), methenyltetrahydrofolate cyclohydrolase	-0.235573	4.93381	-2.57303	0.0255761	0.333433	-3.68975
76419	Smkr-ps	smal lysine rich protein 1, pseudogene	0.652015	-0.342211	2.57287	0.0255837	0.333433	-3.29532
29877	Hdgfl3	HDGF like 3	-0.187605	5.65237	-2.57209	0.0256197	0.333663	-3.79237
12400	Cbfb	core binding factor beta	-0.267063	7.04204	-2.57099	0.02567	0.33391	-3.88347
72640	Mex3a	mex3 RNA binding family member A	-0.495085	3.05379	-2.57087	0.0256755	0.33391	-3.37723
67955	Sugt1	SGT1, suppressor of G2 allele of SKP1 (S. cerevisiae)	0.142659	5.93036	2.57031	0.0257014	0.333916	-3.82743
54215	Cd160	CD160 antigen	-0.909897	0.208913	-2.57006	0.0257128	0.333916	-3.27159
68729	Trim37	tripartite motif-containing 37	-0.317787	7.41083	-2.5695	0.0257389	0.334017	-3.89288
26875	Pclo	piccolo (presynaptic cytomatrix protein)	-0.643958	5.39443	-2.56877	0.0257725	0.334214	-3.74049
73124	Golim4	golgi integral membrane protein 4	-0.146582	6.9568	-2.56837	0.0257913	0.334218	-3.8868
76943	Psapl1	prosaposin-like 1	0.962001	-0.36547	2.56772	0.0258213	0.334368	-3.28645
19417	Rasgrf1	RAS protein-specific guanine nucleotide-releasing factor 1	-0.529287	4.46934	-2.56633	0.0258858	0.334965	-3.62551
269016	Sh3rf2	SH3 domain containing ring finger 2	0.365008	2.20319	2.56469	0.025962	0.335081	-3.31582
22724	Zbtb7b	zinc finger and BTB domain containing 7B	0.231596	6.3686	2.56458	0.0259672	0.335081	-3.87209
100861848	NA	NA	0.755516	-1.02064	2.56456	0.025968	0.335081	-3.37473
619960	Igkv12-41	immunoglobulin kappa chain variable 12-41	2.04725	-0.339244	2.56454	0.0259687	0.335081	-3.3534
68735	Mrps18c	mitochondrial ribosomal protein S18C	0.209873	4.72467	2.56328	0.0260277	0.335373	-3.69533
56463	Snd1	staphylococcal nuclease and tudor domain containing 1	0.152542	7.1408	2.56303	0.0260394	0.335373	-3.90295
241514	Zfp804a	zinc finger protein 804A	-0.600594	5.53413	-2.56287	0.0260468	0.335373	-3.76607
13870	Ercc1	excision repair cross-complementing rodent repair deficiency, complementation group 1	0.213922	4.15111	2.56218	0.0260788	0.335548	-3.61683
12937	Pcdha6	protocadherin alpha 6	-1.21192	-0.434514	-2.56026	0.0261693	0.336472	-3.39118
378702	Serf2	small EDRK-rich factor 2	0.189013	5.31245	2.55866	0.0262445	0.337201	-3.78394
14387	Gaa	glucosidase, alpha, acid	-0.125547	7.70812	-2.55795	0.0262776	0.337312	-3.91378
319159	H4c11	H4 clustered histone 11	0.807011	0.16346	2.55768	0.0262904	0.337312	-3.2672
212123	Dcaf15	DDB1 and CUL4 associated factor 15	-0.275938	4.45765	-2.55726	0.0263102	0.337329	-3.64308
213012	Abhd10	abhydrolase domain containing 10	-0.254423	4.62935	-2.55673	0.0263352	0.337411	-3.67324
170758	Rac3	Rac family small GTPase 3	-0.542165	2.376	-2.55627	0.0263569	0.337416	-3.32338
12029	Bcl6b	B cell CLL/lymphoma 6, member B	-0.526431	2.48003	-2.5558	0.0263791	0.337416	-3.34249
246316	Lgi2	leucine-rich repeat LGI family, member 2	-0.511509	4.30206	-2.55554	0.0263914	0.337416	-3.60387
214968	Sema6d	sema domain, transmembrane domain (TM), and cytoplasmic domain, (semaphorin) 6D	-0.424073	6.45398	-2.55469	0.0264317	0.337692	-3.87806
13645	Egf	epidermal growth factor	0.302933	5.19323	2.55285	0.026519	0.338537	-3.78012
232933	Ccdc61	coiled-coil domain containing 61	-0.239257	4.14343	-2.55251	0.0265351	0.338537	-3.60463
215456	Gpat2	glycerol-3-phosphate acyltransferase 2, mitochondrial	-1.11082	-0.728683	-2.55168	0.0265747	0.338804	-3.41337
13036	Ctsh	cathepsin H	0.481938	6.7006	2.55123	0.0265961	0.338839	-3.91115
216551	Lgalsl	lectin, galactoside binding-like	0.177561	5.79488	2.5503	0.0266409	0.339172	-3.84632
72993	Appl1	adaptor protein, phosphotyrosine interaction, PH domain and leucine zipper containing 1	-0.174451	6.45705	-2.54983	0.0266633	0.339218	-3.89515
64075	Smoc1	SPARC related modular calcium binding 1	0.301497	6.39777	2.54846	0.0267286	0.339689	-3.90281
231238	Sel1l3	sel-1 suppressor of lin-12-like 3 (C. elegans)	0.275186	5.68044	2.5482	0.0267414	0.339689	-3.85009
192950	Nacad	NAC alpha domain containing	-0.517284	5.55201	-2.54788	0.0267564	0.339689	-3.80337
100041596	Gal3st2b	galactose-3-O-sulfotransferase 2B	0.899666	0.142587	2.54725	0.0267869	0.339838	-3.28178
76798	Srrm4os	serine/arginine repetitive matrix 4, opposite strand	-0.917892	0.022082	-2.54642	0.0268267	0.340105	-3.3241
260297	Prrt1	proline-rich transmembrane protein 1	-0.40284	3.29579	-2.54376	0.0269549	0.341038	-3.47448
208820	Triqk	triple QxxK/R motif containing	-0.412871	2.6092	-2.54346	0.0269696	0.341038	-3.36609
70097	Sash1	SAM and SH3 domain containing 1	0.250007	7.00892	2.54293	0.026995	0.341038	-3.93416
20497	Slc12a3	solute carrier family 12, member 3	-0.77344	1.02219	-2.5428	0.0270016	0.341038	-3.27003
432779	Lrrc14b	leucine rich repeat containing 14B	-0.579027	1.82819	-2.54277	0.0270028	0.341038	-3.29753
100503019	Gm16551	predicted gene 16551	-1.14983	1.52344	-2.54228	0.0270263	0.341038	-3.27399
76220	6530402F18Rik	RIKEN cDNA 6530402F18 gene	-0.232104	4.33665	-2.54217	0.0270319	0.341038	-3.65664
24110	Usp18	ubiquitin specific peptidase 18	0.648819	3.60071	2.54162	0.0270584	0.341136	-3.58693
66684	Tceal8	transcription elongation factor A (SII)-like 8	0.175671	5.79186	2.53993	0.0271407	0.341173	-3.86804
12069	Bex2	brain expressed X-linked 2	-0.494797	5.81266	-2.53953	0.0271599	0.341173	-3.85112
100041694	Gm10451	predicted gene 10451	-0.580421	0.991799	-2.53918	0.0271773	0.341173	-3.27554
21841	Tia1	cytotoxic granule-associated RNA binding protein 1	-0.181067	6.05241	-2.53908	0.0271819	0.341173	-3.88449
100532730	C230037L18Rik	RIKEN cDNA C230037L18 gene	-0.481577	0.968458	-2.53908	0.027182	0.341173	-3.27622
230163	Aldob	aldolase B, fructose-bisphosphate	1.46706	-1.41291	2.53896	0.0271881	0.341173	-3.47257
108114	Slc22a7	solute carrier family 22 (organic anion transporter), member 7	-1.4924	-1.66718	-2.53885	0.0271931	0.341173	-3.61848
107022	Gramd3	GRAM domain containing 3	0.322885	4.6918	2.53788	0.0272404	0.34153	-3.73396
17001	Ltc4s	leukotriene C4 synthase	0.529744	1.2146	2.53657	0.0273044	0.342097	-3.28466
16524	Kcnj9	potassium inwardly-rectifying channel, subfamily J, member 9	-0.751223	1.79714	-2.53603	0.0273309	0.342193	-3.29981
232337	Zfp637	zinc finger protein 637	0.216456	4.60947	2.53488	0.0273872	0.342661	-3.73012
21832	Thpo	thrombopoietin	-0.648773	0.306461	-2.53449	0.0274067	0.342669	-3.30738
56070	Tcerg1	transcription elongation regulator 1 (CA150)	-0.135093	6.46606	-2.53342	0.0274594	0.343091	-3.92486
73385	Fam177a	family with sequence similarity 177, member A	0.192999	5.34582	2.53288	0.0274859	0.343154	-3.83471
243961	Shank1	SH3 and multiple ankyrin repeat domains 1	-0.474819	5.32999	-2.53255	0.0275023	0.343154	-3.80145
67792	Rgs8	regulator of G-protein signaling 8	-1.36065	3.17489	-2.53169	0.0275444	0.343366	-3.41984
20927	Abcc8	ATP-binding cassette, sub-family C (CFTR/MRP), member 8	-0.547469	3.44161	-2.53143	0.0275571	0.343366	-3.52201
433100	AA388235	expressed sequence AA388235	0.34139	2.01697	2.53083	0.0275867	0.343418	-3.34966
66980	Zdhhc6	zinc finger, DHHC domain containing 6	0.182397	5.15936	2.53013	0.0276217	0.343418	-3.8136
100503974	NA	NA	-0.691444	0.107096	-2.52977	0.0276393	0.343418	-3.33165
105450	Mmrn2	multimerin 2	-0.391462	4.54925	-2.5297	0.027643	0.343418	-3.71017
67295	Rab3c	RAB3C, member RAS oncogene family	-0.582128	5.9409	-2.52944	0.0276559	0.343418	-3.87404
668272	Gm9079	transmembrane emp24 domain trafficking protein 2 pseudogene	-0.592381	0.593131	-2.52784	0.027735	0.343567	-3.29862
63830	Kcnq1ot1	KCNQ1 overlapping transcript 1	-0.340709	6.77286	-2.52747	0.0277536	0.343567	-3.94884
76499	Clasp2	CLIP associating protein 2	-0.277716	7.3991	-2.52721	0.0277663	0.343567	-3.96566
64706	Scube1	signal peptide, CUB domain, EGF-like 1	-0.570499	4.84419	-2.52699	0.0277775	0.343567	-3.72631
104416	Bap1	Brca1 associated protein 1	-0.133724	6.74923	-2.52644	0.0278048	0.343567	-3.95089
99586	Dpyd	dihydropyrimidine dehydrogenase	0.271301	4.58644	2.52621	0.027816	0.343567	-3.74453
102595	Plekho2	pleckstrin homology domain containing, family O member 2	0.319842	6.16371	2.52588	0.0278327	0.343567	-3.92465
207182	Ggt7	gamma-glutamyltransferase 7	-0.439961	5.46035	-2.52581	0.0278362	0.343567	-3.83846
70967	Eva1c	eva-1 homolog C (C. elegans)	0.316698	3.46521	2.52405	0.027924	0.343567	-3.569
214601	Slc10a3	solute carrier family 10 (sodium/bile acid cotransporter family), member 3	0.275704	3.55445	2.52357	0.0279483	0.343567	-3.5809
77045	Bcl7a	B cell CLL/lymphoma 7A	-0.404137	5.90692	-2.52317	0.0279681	0.343567	-3.89121
100504069	Gm15915	predicted gene 15915	0.694192	0.441151	2.52304	0.0279749	0.343567	-3.3079
72075	Ogfr	opioid growth factor receptor	0.235967	6.23568	2.52298	0.0279778	0.343567	-3.93715
68465	Adipor2	adiponectin receptor 2	0.391618	8.68542	2.52266	0.0279936	0.343567	-3.94501
449562	AF357425	snoRNA AF357425	-1.1844	-1.77435	-2.52264	0.0279945	0.343567	-3.59114
17342	Mitf	melanogenesis associated transcription factor	0.345685	5.92969	2.52237	0.0280081	0.343567	-3.91932
71885	Faap100	Fanconi anemia core complex associated protein 100	-0.21769	4.0578	-2.52224	0.0280146	0.343567	-3.6464
320206	NA	NA	-0.3309	2.74207	-2.52199	0.0280274	0.343567	-3.42162
12921	Crhr1	corticotropin releasing hormone receptor 1	-0.957099	4.67446	-2.52183	0.0280354	0.343567	-3.69664
71890	Mad2l2	MAD2 mitotic arrest deficient-like 2	0.226762	4.19225	2.52124	0.028065	0.343567	-3.68743
103967	Dnm3	dynamin 3	-0.61866	6.87375	-2.52123	0.0280656	0.343567	-3.95538
77036	1700109H08Rik	RIKEN cDNA 1700109H08 gene	-0.450776	0.932769	-2.5203	0.0281122	0.343827	-3.30205
68089	Arpc4	actin related protein 2/3 complex, subunit 4	0.212133	6.92093	2.51984	0.0281353	0.343827	-3.97177
108148	Galnt2	polypeptide N-acetylgalactosaminyltransferase 2	0.183059	6.52045	2.51968	0.0281437	0.343827	-3.95579
53310	Dlg3	discs large MAGUK scaffold protein 3	0.190898	5.56524	2.51869	0.0281936	0.343873	-3.88259
170833	Hook2	hook microtubule tethering protein 2	-0.266199	4.24788	-2.51831	0.0282126	0.343873	-3.67343
100502898	Gm19440	predicted gene, 19440	-0.410978	1.74914	-2.51779	0.0282392	0.343873	-3.32846
223881	Rnd1	Rho family GTPase 1	0.367498	3.93378	2.51778	0.0282394	0.343873	-3.65295
78586	Srbd1	S1 RNA binding domain 1	0.195086	4.65821	2.51772	0.0282423	0.343873	-3.76889
382985	Rrm2b	ribonucleotide reductase M2 B (TP53 inducible)	-0.181577	5.51152	-2.51699	0.0282795	0.344095	-3.86613
382384	Odf3l2	outer dense fiber of sperm tails 3-like 2	1.02082	3.25815	2.51635	0.028312	0.344261	-3.55628
692152	Igkv13-84	immunoglobulin kappa chain variable 13-84	2.64955	-0.57683	2.51564	0.0283481	0.344468	-3.36527
100502742	1700007L15Rik	RIKEN cDNA 1700007L15 gene	0.696379	0.510106	2.51463	0.0283992	0.344622	-3.30832
68795	Ubr3	ubiquitin protein ligase E3 component n-recognin 3	-0.179979	7.39086	-2.51418	0.0284223	0.344622	-3.98824
140795	P2ry14	purinergic receptor P2Y, G-protein coupled, 14	-0.668336	1.40886	-2.51389	0.0284368	0.344622	-3.31421
21808	Tgfb2	transforming growth factor, beta 2	0.287281	6.30875	2.51373	0.0284451	0.344622	-3.96064
14402	Gabrb3	gamma-aminobutyric acid (GABA) A receptor, subunit beta 3	-0.494235	4.72425	-2.51264	0.0285007	0.344622	-3.75433
19207	Ptch2	patched 2	-0.585102	1.10641	-2.51232	0.0285169	0.344622	-3.31301
72787	Ndc1	NDC1 transmembrane nucleoporin	-0.206608	3.73045	-2.51228	0.028519	0.344622	-3.60234
12263	C2	complement component 2 (within H-2S)	0.272701	4.74909	2.5122	0.0285233	0.344622	-3.79003
15168	Hcn3	hyperpolarization-activated, cyclic nucleotide-gated K+ 3	-0.969279	2.47599	-2.51203	0.0285317	0.344622	-3.38715
20913	Stxbp4	syntaxin binding protein 4	0.257944	5.11536	2.51132	0.028568	0.344831	-3.84286
20525	Slc2a1	solute carrier family 2 (facilitated glucose transporter), member 1	-0.341636	6.69033	-2.51074	0.0285979	0.34484	-3.97264
24060	Slc35a1	solute carrier family 35 (CMP-sialic acid transporter), member 1	0.217383	4.90359	2.51056	0.0286068	0.34484	-3.81894
14977	Slc39a7	solute carrier family 39 (zinc transporter), member 7	0.144017	7.6239	2.5074	0.0287693	0.345429	-4.00025
20621	Snn	stannin	-0.19245	6.78593	-2.50712	0.0287837	0.345429	-3.98748
66625	Pnisr	PNN interacting serine/arginine-rich	-0.167081	8.06997	-2.50707	0.0287864	0.345429	-3.99683
100628593	Mir5125	microRNA 5125	-0.460914	3.65734	-2.50686	0.0287969	0.345429	-3.58597
50887	Hmgn5	high-mobility group nucleosome binding domain 5	-0.223954	6.07243	-2.50661	0.0288102	0.345429	-3.93373
320394	Cenpt	centromere protein T	-0.241654	3.52534	-2.50606	0.0288386	0.345429	-3.57112
434350	9430091E24Rik	RIKEN cDNA 9430091E24 gene	-0.292617	2.70431	-2.50571	0.0288562	0.345429	-3.45943
106759	Ticam1	toll-like receptor adaptor molecule 1	0.314935	4.00889	2.50538	0.0288733	0.345429	-3.69062
14319	Fth1	ferritin heavy polypeptide 1	0.226124	10.8727	2.50523	0.0288812	0.345429	-3.87437
329416	Nostrin	nitric oxide synthase trafficker	-0.438375	1.97795	-2.50453	0.0289173	0.345429	-3.36589
407243	Tmem189	transmembrane protein 189	0.147192	6.28494	2.50451	0.0289182	0.345429	-3.97106
100042875	Gm12059	predicted gene 12059	0.717189	0.404905	2.50445	0.0289216	0.345429	-3.32527
110911	Cds2	CDP-diacylglycerol synthase (phosphatidate cytidylyltransferase) 2	-0.142802	8.1699	-2.50415	0.0289372	0.345429	-3.99905
12333	Capn1	calpain 1	0.173905	6.68404	2.5034	0.0289761	0.345429	-3.99203
18830	Pltp	phospholipid transfer protein	-0.355687	5.99694	-2.50332	0.0289802	0.345429	-3.92644
74277	Chic2	cysteine-rich hydrophobic domain 2	0.272695	4.36499	2.50289	0.0290027	0.345429	-3.75159
231086	Hadhb	hydroxyacyl-CoA dehydrogenase trifunctional multienzyme complex subunit beta	0.230414	4.87216	2.50211	0.0290432	0.345429	-3.82446
67493	Mettl16	methyltransferase like 16	0.185235	5.13721	2.50175	0.0290618	0.345429	-3.85948
66952	2310030G06Rik	RIKEN cDNA 2310030G06 gene	0.309935	3.05881	2.50148	0.0290757	0.345429	-3.538
60365	Rbm8a	RNA binding motif protein 8a	0.147744	6.46309	2.50121	0.0290896	0.345429	-3.98404
20847	Stat2	signal transducer and activator of transcription 2	0.36589	5.94113	2.5006	0.0291214	0.345429	-3.95629
19094	Mapk11	mitogen-activated protein kinase 11	-0.58453	3.63204	-2.50055	0.029124	0.345429	-3.5799
319997	A630001G21Rik	RIKEN cDNA A630001G21 gene	-0.498899	4.18605	-2.50034	0.0291351	0.345429	-3.68326
54710	Hs3st3b1	heparan sulfate (glucosamine) 3-O-sulfotransferase 3B1	0.290633	3.35114	2.50021	0.0291417	0.345429	-3.57898
54422	Barhl1	BarH like homeobox 1	-0.83571	0.179228	-2.50019	0.029143	0.345429	-3.35166
66144	Atp6v1f	ATPase, H+ transporting, lysosomal V1 subunit F	0.151787	6.34676	2.49962	0.0291726	0.345429	-3.98096
317717	Sec22a	SEC22 homolog A, vesicle trafficking protein	0.202654	3.91801	2.49952	0.029178	0.345429	-3.6757
280408	Rilp	Rab interacting lysosomal protein	0.332107	2.11581	2.49916	0.0291966	0.345429	-3.40157
59046	Arpp19	cAMP-regulated phosphoprotein 19	0.152789	6.54701	2.49876	0.0292175	0.345429	-3.99278
242667	Dlgap3	DLG associated protein 3	-0.511123	3.51735	-2.49858	0.0292268	0.345429	-3.57973
226351	Tmem185b	transmembrane protein 185B	0.234199	4.37426	2.49731	0.0292935	0.34578	-3.75614
232440	H2aj	H2J.A histone	0.184671	5.76789	2.49716	0.0293013	0.34578	-3.94083
231712	Trafd1	TRAF type zinc finger domain containing 1	0.231489	6.55823	2.49641	0.0293407	0.34578	-3.99898
16419	Itgb5	integrin beta 5	0.1874	7.6613	2.4964	0.0293415	0.34578	-4.01907
229003	Helz2	helicase with zinc finger 2, transcriptional coactivator	0.393576	5.62459	2.4962	0.0293519	0.34578	-3.93233
626578	Gbp10	guanylate-binding protein 10	0.597041	3.11239	2.49478	0.0294265	0.346328	-3.57325
243372	Zfp775	zinc finger protein 775	-0.358962	3.177	-2.49459	0.0294366	0.346328	-3.53777
13799	En2	engrailed 2	0.982288	-1.33707	2.49392	0.029472	0.34652	-3.47546
68337	Crip2	cysteine rich protein 2	0.177974	6.75356	2.49267	0.0295376	0.347067	-4.01371
16668	Krt18	keratin 18	0.433021	4.2057	2.49117	0.0296174	0.347608	-3.76767
26363	Btd	biotinidase	0.165907	5.07927	2.49108	0.029622	0.347608	-3.87293
76299	Erp44	endoplasmic reticulum protein 44	0.181175	5.81637	2.4906	0.0296472	0.347679	-3.95501
241694	Ralgapa2	Ral GTPase activating protein, alpha subunit 2 (catalytic)	-0.223454	5.79899	-2.48952	0.0297048	0.348129	-3.93956
667090	Gm8451	predicted gene 8451	0.434487	3.20859	2.48865	0.0297509	0.348221	-3.5532
66125	Sf3b5	splicing factor 3b, subunit 5	0.164468	5.05073	2.48843	0.0297624	0.348221	-3.87001
241134	Nyap2	neuronal tyrosine-phophorylated phosphoinositide 3-kinase adaptor 2	-1.07187	0.283161	-2.48811	0.02978	0.348221	-3.37559
70605	Zdhhc24	zinc finger, DHHC domain containing 24	0.186147	4.70866	2.48793	0.0297894	0.348221	-3.82321
67109	Zfp787	zinc finger protein 787	0.155493	4.64704	2.48658	0.0298613	0.34862	-3.82285
107586	Ovol2	ovo like zinc finger 2	0.478893	1.73203	2.48648	0.0298664	0.34862	-3.40396
21898	Tlr4	toll-like receptor 4	0.374773	4.05046	2.48621	0.0298812	0.34862	-3.71323
13800	Enah	ENAH actin regulator	0.283106	8.41194	2.48548	0.0299203	0.348764	-4.02035
210510	Tdrd6	tudor domain containing 6	-0.709966	0.809357	-2.48526	0.0299322	0.348764	-3.34917
20305	Ccl6	chemokine (C-C motif) ligand 6	1.03023	5.43949	2.4849	0.0299512	0.348764	-3.94272
20215	Sag	S-antigen, retina and pineal gland (arrestin)	-0.787988	0.0516793	-2.4845	0.0299727	0.34879	-3.40465
66292	Mrps21	mitochondrial ribosomal protein S21	0.168379	5.20947	2.48392	0.0300036	0.348926	-3.89825
433938	Mn1	meningioma 1	0.311917	3.37906	2.48333	0.0300353	0.349072	-3.61582
232801	Lilra5	leukocyte immunoglobulin-like receptor, subfamily A (with TM domain), member 5	0.463147	1.70493	2.48282	0.0300628	0.349167	-3.39046
100121	Tdrd7	tudor domain containing 7	0.200276	6.06907	2.48213	0.0301001	0.349179	-3.99259
66129	Prxl2c	peroxiredoxin like 2C	0.297674	4.09553	2.48209	0.0301023	0.349179	-3.73998
52335	Atxn1l	ataxin 1-like	0.199417	6.07032	2.48146	0.0301359	0.349346	-3.99294
67331	Atp8b3	ATPase, class I, type 8B, member 3	-0.95765	-0.243525	-2.47896	0.0302712	0.35069	-3.44514
15552	Htr1d	5-hydroxytryptamine (serotonin) receptor 1D	-1.77249	1.7899	-2.47836	0.0303033	0.350838	-3.36663
629595	Gm6988	predicted gene 6988	0.33897	5.30808	2.47762	0.0303438	0.350936	-3.92412
70385	Spdl1	spindle apparatus coiled-coil protein 1	-0.362902	2.72311	-2.47721	0.0303657	0.350936	-3.49404
74840	Manf	mesencephalic astrocyte-derived neurotrophic factor	0.347119	6.96174	2.47714	0.0303699	0.350936	-4.04647
68193	Rpl24	ribosomal protein L24	0.344994	2.5015	2.47599	0.0304322	0.351256	-3.47987
215303	Camk1g	calcium/calmodulin-dependent protein kinase I gamma	-0.897065	3.02929	-2.47591	0.0304364	0.351256	-3.51159
66885	Acadsb	acyl-Coenzyme A dehydrogenase, short/branched chain	0.154915	6.77927	2.47512	0.0304798	0.351256	-4.04341
228858	Gdap1l1	ganglioside-induced differentiation-associated protein 1-like 1	-0.646476	4.54405	-2.47413	0.0305334	0.351256	-3.78209
218963	Ubb-ps	ubiquitin B, pseudogene	0.166398	9.46255	2.47392	0.0305453	0.351256	-3.99635
12502	Cd3g	CD3 antigen, gamma polypeptide	0.755556	0.760906	2.47377	0.0305535	0.351256	-3.36331
71910	Plpp5	phospholipid phosphatase 5	0.287646	4.39924	2.47353	0.0305661	0.351256	-3.80277
66396	Ccdc82	coiled-coil domain containing 82	-0.193429	5.32611	-2.47351	0.0305675	0.351256	-3.91447
627901	Gm14419	predicted gene 14419	-0.39834	2.21151	-2.47329	0.0305795	0.351256	-3.43473
30843	Fbxl12	F-box and leucine-rich repeat protein 12	-0.283795	4.2871	-2.47308	0.0305911	0.351256	-3.7657
19052	Ppp2ca	protein phosphatase 2 (formerly 2A), catalytic subunit, alpha isoform	0.163863	7.78614	2.47214	0.0306422	0.35162	-4.05884
100628606	Mir3960	microRNA 3960	0.551001	0.234541	2.4717	0.0306668	0.351679	-3.37462
320208	Tmem91	transmembrane protein 91	-0.967244	-0.313131	-2.47087	0.0307119	0.351974	-3.45044
241490	Rbm45	RNA binding motif protein 45	0.178123	5.07697	2.4699	0.0307652	0.352168	-3.90327
382913	Neil2	nei like 2 (E. coli)	-0.54559	1.70773	-2.46986	0.0307677	0.352168	-3.39244
70028	Dop1b	DOP1 leucine zipper like protein B	-0.171866	5.85854	-2.4689	0.0308207	0.35223	-3.98339
68283	9530077C05Rik	RIKEN cDNA 9530077C05 gene	0.409002	5.08771	2.4686	0.030837	0.35223	-3.92468
16572	Kif5a	kinesin family member 5A	-0.512747	8.3499	-2.46842	0.0308468	0.35223	-4.05781
67465	Sf3a1	splicing factor 3a, subunit 1	0.174032	6.33507	2.46818	0.03086	0.35223	-4.03358
16842	Lef1	lymphoid enhancer binding factor 1	-0.613154	3.19008	-2.46798	0.0308709	0.35223	-3.57401
20349	Sema3e	sema domain, immunoglobulin domain (Ig), short basic domain, secreted, (semaphorin) 3E	-0.297372	6.08613	-2.46685	0.0309337	0.35223	-4.00175
81904	Cacng7	calcium channel, voltage-dependent, gamma subunit 7	-0.285093	5.05595	-2.4667	0.030942	0.35223	-3.89249
67673	Elob	elongin B	0.207147	6.00781	2.46654	0.0309508	0.35223	-4.01633
226413	Lct	lactase	-0.812776	0.670084	-2.46638	0.0309598	0.35223	-3.37498
208076	Pknox2	Pbx/knotted 1 homeobox 2	0.26486	4.86543	2.46624	0.0309672	0.35223	-3.89243
67044	Higd2a	HIG1 domain family, member 2A	0.166727	5.51163	2.4658	0.0309917	0.352288	-3.96702
22671	Rnf112	ring finger protein 112	-0.733685	2.83974	-2.46536	0.0310163	0.352346	-3.52767
69019	Spcs1	signal peptidase complex subunit 1 homolog (S. cerevisiae)	0.132011	6.15965	2.46402	0.0310906	0.35281	-4.02782
12866	Cox7a2	cytochrome c oxidase subunit 7A2	0.223044	4.63174	2.46392	0.031096	0.35281	-3.84713
89867	Sec16b	SEC16 homolog B (S. cerevisiae)	-0.86624	2.24269	-2.46231	0.0311853	0.352975	-3.42624
17161	Maoa	monoamine oxidase A	-0.278151	5.07162	-2.46222	0.0311907	0.352975	-3.9134
652925	Tmem243	transmembrane protein 243, mitochondrial	0.242255	3.34554	2.46209	0.031198	0.352975	-3.65908
17965	Nbl1	NBL1, DAN family BMP antagonist	0.279942	8.12128	2.46201	0.0312024	0.352975	-4.06907
64918	Bhmt2	betaine-homocysteine methyltransferase 2	0.662449	0.910513	2.46191	0.0312078	0.352975	-3.38517
230815	Man1c1	mannosidase, alpha, class 1C, member 1	0.2118	5.63173	2.46039	0.0312929	0.353717	-3.98882
27078	B9d1	B9 protein domain 1	0.27229	2.92996	2.45918	0.0313605	0.354261	-3.58452
625409	Gm6581	predicted gene 6581	0.572762	-0.0456363	2.458	0.0314267	0.354787	-3.41336
14369	Fzd7	frizzled class receptor 7	0.321157	6.2096	2.45593	0.031543	0.355473	-4.05097
277744	Srarp	steroid receptor associated and regulated protein	-0.930177	-0.187501	-2.45579	0.0315507	0.355473	-3.44621
13048	Cux2	cut-like homeobox 2	-0.433356	4.75046	-2.45575	0.0315532	0.355473	-3.84841
117198	Ivns1abp	influenza virus NS1A binding protein	-0.153933	8.16266	-2.4553	0.0315783	0.355473	-4.08241
414095	B130034C11Rik	RIKEN cDNA B130034C11 gene	-0.552049	0.365758	-2.455	0.0315953	0.355473	-3.39503
56418	Ykt6	YKT6 v-SNARE homolog (S. cerevisiae)	0.147014	6.74408	2.45483	0.031605	0.355473	-4.07686
231549	Lrrc8d	leucine rich repeat containing 8D	0.232797	6.56582	2.45398	0.031653	0.355491	-4.0728
65086	Lpar3	lysophosphatidic acid receptor 3	0.38883	3.02604	2.4538	0.0316633	0.355491	-3.59709
667597	BC023105	cDNA sequence BC023105	0.998302	0.089973	2.45376	0.0316654	0.355491	-3.39145
17313	Mgp	matrix Gla protein	0.591729	7.57275	2.45225	0.0317509	0.355555	-4.09244
12426	Cckbr	cholecystokinin B receptor	1.15582	-1.27772	2.45216	0.0317561	0.355555	-3.50985
13614	Edn1	endothelin 1	-0.737008	2.58114	-2.45214	0.0317572	0.355555	-3.49176
18186	Nrp1	neuropilin 1	0.264742	7.20943	2.45211	0.031759	0.355555	-4.09263
102657	Cd276	CD276 antigen	-0.386456	3.76721	-2.45193	0.0317691	0.355555	-3.68599
320534	Tmem104	transmembrane protein 104	0.232325	4.94344	2.45027	0.0318633	0.356097	-3.9237
27059	Sh3d19	SH3 domain protein D19	0.239285	6.16629	2.45017	0.0318693	0.356097	-4.05513
320865	Cdh18	cadherin 18	-0.568299	3.61342	-2.44995	0.0318814	0.356097	-3.6677
20745	Spock1	sparc/osteonectin, cwcv and kazal-like domains proteoglycan 1	-0.662642	5.68218	-2.44913	0.0319283	0.356097	-3.9795
14128	Fcer2a	Fc receptor, IgE, low affinity II, alpha polypeptide	0.766607	2.31642	2.44908	0.0319315	0.356097	-3.50071
320351	Tmem251	transmembrane protein 251	0.233198	3.82974	2.44873	0.0319514	0.356097	-3.74574
14645	Glul	glutamate-ammonia ligase (glutamine synthetase)	0.432629	10.1738	2.44867	0.0319549	0.356097	-3.99788
77034	2510039O18Rik	RIKEN cDNA 2510039O18 gene	0.200138	5.41074	2.44823	0.0319799	0.356157	-3.98627
272790	Magee2	MAGE family member E2	-0.673139	1.08701	-2.44749	0.0320218	0.356404	-3.39911
432986	Gm5477	type II keratin Kb16P	-2.07412	-2.2681	-2.44713	0.0320426	0.356417	-3.83171
16371	Irx1	Iroquois homeobox 1	0.293672	5.57804	2.44648	0.0320798	0.356613	-4.01436
74015	Fcho1	FCH domain only 1	-0.361536	5.21573	-2.44592	0.0321118	0.356742	-3.93491
70620	Ube2v2	ubiquitin-conjugating enzyme E2 variant 2	-0.25121	4.5683	-2.4454	0.0321416	0.356742	-3.84887
212919	Kctd7	potassium channel tetramerisation domain containing 7	-0.290049	4.36319	-2.44525	0.0321504	0.356742	-3.81394
269788	Lhfpl4	lipoma HMGIC fusion partner-like protein 4	-0.437222	6.70601	-2.44446	0.0321958	0.356795	-4.08437
13592	Ebf2	early B cell factor 2	0.386791	3.23917	2.44416	0.032213	0.356795	-3.66799
103161	Apof	apolipoprotein F	0.869995	1.36036	2.44375	0.0322363	0.356795	-3.44342
18846	Plxna3	plexin A3	-0.465803	3.99257	-2.44372	0.0322381	0.356795	-3.74451
619833	Ighv1-69	immunoglobulin heavy variable 1-69	1.03805	0.79248	2.44345	0.0322536	0.356795	-3.40367
229658	Vangl1	VANGL planar cell polarity 1	0.275168	5.15504	2.44223	0.032324	0.357053	-3.97425
216021	Stox1	storkhead box 1	-0.685218	0.853237	-2.4421	0.0323319	0.357053	-3.40564
245622	Fam199x	family with sequence similarity 199, X-linked	-0.240369	4.64358	-2.44191	0.0323426	0.357053	-3.86908
17755	Map1b	microtubule-associated protein 1B	-0.312497	10.3015	-2.44157	0.0323622	0.357053	-4.01728
14586	Gfra2	glial cell line derived neurotrophic factor family receptor alpha 2	-0.518486	2.76082	-2.44134	0.0323753	0.357053	-3.55721
72258	Kcnk10	potassium channel, subfamily K, member 10	-1.24685	0.595537	-2.44095	0.0323979	0.357085	-3.41905
54123	Irf7	interferon regulatory factor 7	0.711725	5.25447	2.43958	0.0324776	0.357655	-4.00322
319183	H2bc11	H2B clustered histone 11	0.701572	-0.321836	2.43876	0.0325249	0.357655	-3.44329
12841	Col9a3	collagen, type IX, alpha 3	0.474155	6.89622	2.4381	0.0325633	0.357655	-4.11385
14800	Gria2	glutamate receptor, ionotropic, AMPA2 (alpha 2)	-0.803617	5.558	-2.43809	0.0325638	0.357655	-3.97955
14729	Gp5	glycoprotein 5 (platelet)	0.701167	4.48708	2.43786	0.0325776	0.357655	-3.85764
54712	Plxnc1	plexin C1	-0.410241	5.67634	-2.43778	0.032582	0.357655	-4.00191
65106	Arl6ip5	ADP-ribosylation factor-like 6 interacting protein 5	0.140217	7.15999	2.43768	0.0325876	0.357655	-4.11664
56744	Pf4	platelet factor 4	0.669189	5.84864	2.43709	0.032622	0.357816	-4.03411
11844	Arf5	ADP-ribosylation factor 5	0.138435	6.74475	2.43675	0.0326421	0.357821	-4.10497
14160	Lgr5	leucine rich repeat containing G protein coupled receptor 5	0.287342	4.91847	2.43395	0.0328056	0.358682	-3.94702
11481	Acvr2b	activin receptor IIB	-0.393221	1.67741	-2.43371	0.0328192	0.358682	-3.44506
67530	Uqcrb	ubiquinol-cytochrome c reductase binding protein	0.223495	5.41391	2.43339	0.0328382	0.358682	-4.00558
211468	Kcnh8	potassium voltage-gated channel, subfamily H (eag-related), member 8	-1.08883	1.00207	-2.43336	0.0328401	0.358682	-3.418
75750	Slc10a6	solute carrier family 10 (sodium/bile acid cotransporter family), member 6	1.03816	0.47042	2.43294	0.0328647	0.358682	-3.41901
11848	Rhoa	ras homolog family member A	0.139461	8.31935	2.4328	0.0328726	0.358682	-4.1143
66496	Ppdpf	pancreatic progenitor cell differentiation and proliferation factor	0.186488	4.80134	2.43279	0.0328731	0.358682	-3.93137
18145	Npc1	NPC intracellular cholesterol transporter 1	0.157251	6.77089	2.43236	0.0328984	0.358682	-4.11576
100861595	NA	NA	0.273648	3.4455	2.43236	0.0328986	0.358682	-3.69592
71832	Csl	citrate synthase like	0.997928	-1.26083	2.43148	0.0329504	0.35903	-3.56114
19329	Rab17	RAB17, member RAS oncogene family	0.273466	2.66985	2.43077	0.0329918	0.359093	-3.5709
11941	Atp2b2	ATPase, Ca++ transporting, plasma membrane 2	-0.283846	6.91669	-2.43071	0.0329957	0.359093	-4.11962
100504051	NA	NA	-0.47482	3.06482	-2.42941	0.0330721	0.359607	-3.58991
69443	1700027J07Rik	RIKEN cDNA 1700027J07 gene	-1.1605	0.77565	-2.42923	0.0330826	0.359607	-3.42489
209200	Dtx3l	deltex 3-like, E3 ubiquitin ligase	0.256062	5.2996	2.42881	0.0331078	0.359665	-4.01007
17314	Mgmt	O-6-methylguanine-DNA methyltransferase	0.381587	2.1202	2.42831	0.033137	0.359757	-3.50317
74901	Kbtbd11	kelch repeat and BTB (POZ) domain containing 11	-0.280923	5.75779	-2.42798	0.0331564	0.359757	-4.03836
667766	Gm8801	protein phosphatase 1, regulatory subunit 10 pseudogene	0.856208	-0.924141	2.42766	0.0331757	0.359757	-3.52352
69752	Zfp511	zinc finger protein 511	0.19255	4.13032	2.42638	0.0332514	0.35997	-3.83502
93757	Immp2l	IMP2 inner mitochondrial membrane peptidase-like (S. cerevisiae)	-0.536435	1.46903	-2.42597	0.0332757	0.35997	-3.44357
69068	Tcim	transcriptional and immune response regulator	0.435668	4.47359	2.4257	0.0332917	0.35997	-3.89964
57138	Slc12a5	solute carrier family 12, member 5	-0.974736	2.76577	-2.42567	0.0332933	0.35997	-3.57994
54139	Irf6	interferon regulatory factor 6	0.266042	5.74228	2.42478	0.0333466	0.35997	-4.06039
387181	Mir186	microRNA 186	-0.550996	0.266883	-2.42473	0.0333492	0.35997	-3.44571
74775	Lmbr1l	limb region 1 like	-0.210898	4.58883	-2.42463	0.0333555	0.35997	-3.89162
71296	Crnde	colorectal neoplasia differentially expressed (non-protein coding)	0.311438	3.13242	2.42431	0.0333746	0.35997	-3.66986
71715	Dhx35	DEAH (Asp-Glu-Ala-His) box polypeptide 35	-0.275387	4.10584	-2.42418	0.0333824	0.35997	-3.8094
70942	4931403E22Rik	RIKEN cDNA 4931403E22 gene	-0.783698	0.0475023	-2.42358	0.0334178	0.35997	-3.45031
101631	Pwwp2b	PWWP domain containing 2B	0.229985	4.04863	2.42342	0.0334271	0.35997	-3.82239
67819	Derl1	Der1-like domain family, member 1	0.156216	5.41669	2.42332	0.0334334	0.35997	-4.0304
66176	Nat9	N-acetyltransferase 9 (GCN5-related, putative)	-0.191438	4.33202	-2.42214	0.0335037	0.360328	-3.84633
227325	Dner	delta/notch-like EGF repeat containing	-0.474091	7.01455	-2.42194	0.0335157	0.360328	-4.13391
97908	H3c8	H3 clustered histone 8	1.36334	-1.6737	2.42176	0.0335263	0.360328	-3.59854
212326	Fam149a	family with sequence similarity 149, member A	-0.19119	4.47255	-2.42141	0.0335472	0.360339	-3.87308
244216	Zfp771	zinc finger protein 771	0.207214	4.74232	2.41968	0.0336512	0.360995	-3.95307
245537	Nlgn3	neuroligin 3	-0.534507	2.99285	-2.4196	0.0336559	0.360995	-3.61388
11438	Chrna4	cholinergic receptor, nicotinic, alpha polypeptide 4	-0.820738	3.99144	-2.41935	0.0336708	0.360995	-3.77273
230709	Zmpste24	zinc metallopeptidase, STE24	0.168175	6.5243	2.41907	0.0336879	0.360995	-4.12898
217012	Unc45b	unc-45 myosin chaperone B	-0.427722	1.88964	-2.41804	0.0337495	0.361369	-3.49523
69547	Nkpd1	NTPase, KAP family P-loop domain containing 1	0.862873	-0.948693	2.41782	0.0337626	0.361369	-3.52429
66990	Tmem134	transmembrane protein 134	0.174026	5.48477	2.41719	0.0338011	0.361568	-4.04532
78405	Ntf5	neurotrophin 5	0.506504	0.207675	2.41668	0.0338315	0.36168	-3.44072
23917	Impdh1	inosine monophosphate dehydrogenase 1	-0.301229	5.26337	-2.41573	0.033889	0.362081	-4.00311
107765	Ankrd1	ankyrin repeat domain 1 (cardiac muscle)	1.62978	-1.3782	2.41478	0.0339463	0.36248	-3.5553
54722	Gsdme	gasdermin E	-0.263092	3.64827	-2.41415	0.0339846	0.362676	-3.75882
19218	Ptger3	prostaglandin E receptor 3 (subtype EP3)	-0.306883	2.9692	-2.41271	0.0340719	0.363375	-3.60549
330908	Opcml	opioid binding protein/cell adhesion molecule-like	-0.672932	2.48855	-2.41241	0.0340902	0.363375	-3.55602
22036	Traip	TRAF-interacting protein	-0.362892	2.67449	-2.41181	0.0341268	0.363552	-3.58129
269275	Acvr1c	activin A receptor, type IC	-1.08743	0.330331	-2.41056	0.0342025	0.363977	-3.45403
106877	Afap1l1	actin filament associated protein 1-like 1	0.302391	6.80419	2.41049	0.0342069	0.363977	-4.15559
21858	Timp2	tissue inhibitor of metalloproteinase 2	0.235524	8.91932	2.4097	0.0342554	0.364208	-4.12999
12305	Ddr1	discoidin domain receptor family, member 1	0.276033	6.35799	2.40948	0.0342687	0.364208	-4.13863
74574	Lvrn	laeverin	1.25299	-1.10048	2.40681	0.0344321	0.365698	-3.56479
269061	Cpsf7	cleavage and polyadenylation specific factor 7	-0.138468	6.68381	-2.40617	0.0344713	0.365698	-4.15218
67903	Gipc1	GIPC PDZ domain containing family, member 1	0.187415	5.29258	2.40599	0.0344823	0.365698	-4.04047
373852	4833422C13Rik	RIKEN cDNA 4833422C13 gene	-0.614967	0.840957	-2.40587	0.0344895	0.365698	-3.4534
19428	Rasl2-9	RAS-like, family 2, locus 9	0.662865	-0.444252	2.40512	0.034536	0.365785	-3.48209
213742	Xist	inactive X specific transcripts	-1.08217	-1.03904	-2.4049	0.0345494	0.365785	-3.6138
17064	Cd93	CD93 antigen	-0.577284	5.99407	-2.40446	0.0345763	0.365785	-4.09275
195733	Grhl1	grainyhead like transcription factor 1	0.306893	3.53516	2.40441	0.0345797	0.365785	-3.78172
108705	Pttg1ip	pituitary tumor-transforming 1 interacting protein	0.157473	7.80077	2.40389	0.0346115	0.365785	-4.17422
625421	C230062I16Rik	RIKEN cDNA C230062I16 gene	0.264648	5.93212	2.40377	0.0346187	0.365785	-4.11997
20743	Sptbn2	spectrin beta, non-erythrocytic 2	-0.300949	6.23203	-2.40299	0.0346671	0.36589	-4.12405
320158	Zmat4	zinc finger, matrin type 4	-1.05069	3.93347	-2.40296	0.034669	0.36589	-3.76918
74838	Naa15	N(alpha)-acetyltransferase 15, NatA auxiliary subunit	-0.119461	6.89668	-2.40248	0.0346983	0.365965	-4.16656
11854	Rhod	ras homolog family member D	0.28219	3.33144	2.40187	0.0347363	0.365965	-3.74329
13434	Trdmt1	tRNA aspartic acid methyltransferase 1	-0.311176	3.07792	-2.4013	0.0347714	0.365965	-3.67366
227738	Lrsam1	leucine rich repeat and sterile alpha motif containing 1	-0.306537	5.05166	-2.40064	0.0348127	0.365965	-4.00021
19259	Ptpn5	protein tyrosine phosphatase, non-receptor type 5	-1.17046	5.23694	-2.40051	0.0348203	0.365965	-3.97815
209456	Trp53bp2	transformation related protein 53 binding protein 2	0.277038	6.17479	2.40008	0.0348474	0.365965	-4.14204
244723	Olfm2	olfactomedin 2	-0.482461	2.96452	-2.40005	0.0348489	0.365965	-3.64573
219151	Scara3	scavenger receptor class A, member 3	0.350572	7.37949	2.39996	0.0348546	0.365965	-4.18223
74637	Shpk	sedoheptulokinase	0.362994	3.89017	2.39985	0.0348615	0.365965	-3.84335
101401	Adamts9	a disintegrin-like and metallopeptidase (reprolysin type) with thrombospondin type 1 motif, 9	-0.491107	4.12288	-2.39931	0.0348948	0.365965	-3.83452
18949	Pnn	pinin	-0.145137	7.68803	-2.39926	0.034898	0.365965	-4.18401
435376	Atp6ap1l	ATPase, H+ transporting, lysosomal accessory protein 1-like	-0.7762	0.402901	-2.39858	0.0349408	0.36608	-3.47292
52858	Cdipt	CDP-diacylglycerol--inositol 3-phosphatidyltransferase (phosphatidylinositol synthase)	0.122339	6.37164	2.39815	0.0349671	0.36608	-4.15544
12928	Crk	v-crk avian sarcoma virus CT10 oncogene homolog	0.128058	7.31743	2.39811	0.0349695	0.36608	-4.18516
18005	Nek2	NIMA (never in mitosis gene a)-related expressed kinase 2	-0.326601	4.32295	-2.39751	0.0350072	0.366263	-3.86889
100861615	Gm3411	predicted gene 3411	-1.25161	-1.38044	-2.3966	0.0350639	0.366418	-3.68776
13007	Csrp1	cysteine and glycine-rich protein 1	0.223981	8.653	2.39658	0.0350654	0.366418	-4.16208
71093	Atoh8	atonal bHLH transcription factor 8	0.371015	3.36034	2.3963	0.0350826	0.366418	-3.75423
116701	Fgfrl1	fibroblast growth factor receptor-like 1	0.206946	5.29103	2.39505	0.0351609	0.367025	-4.06128
624224	Clrn2	clarin 2	-0.64396	1.12524	-2.3941	0.0352202	0.367309	-3.47216
268723	A830039N20Rik	RIKEN cDNA A830039N20 gene	-0.344535	4.39696	-2.39343	0.0352623	0.367309	-3.90589
50926	Hnrnpdl	heterogeneous nuclear ribonucleoprotein D-like	-0.197141	7.6295	-2.39335	0.0352673	0.367309	-4.19406
70152	Mettl7a1	methyltransferase like 7A1	0.380138	6.60472	2.39318	0.035278	0.367309	-4.17731
244810	AW551984	expressed sequence AW551984	-3.60753	0.28737	-2.3924	0.0353271	0.367309	-3.54024
106639	Vmac	vimentin-type intermediate filament associated coiled-coil protein	0.22625	4.70593	2.39236	0.0353294	0.367309	-3.98727
65020	Zfp110	zinc finger protein 110	0.163691	5.63326	2.39236	0.0353299	0.367309	-4.10272
240055	Neurl1b	neuralized E3 ubiquitin protein ligase 1B	-0.418216	2.64109	-2.39183	0.0353629	0.367442	-3.62291
15387	Hnrnpk	heterogeneous nuclear ribonucleoprotein K	0.172229	6.81375	2.39138	0.0353913	0.367527	-4.18571
18032	Nfix	nuclear factor I/X	0.279019	7.04888	2.39076	0.0354304	0.367666	-4.19427
217682	Plekhd1	pleckstrin homology domain containing, family D (with coiled-coil domains) member 1	-0.91968	5.05788	-2.39052	0.0354453	0.367666	-3.97407
22589	Atrx	ATRX, chromatin remodeler	-0.133854	8.18468	-2.38903	0.0355398	0.368169	-4.19408
83814	Nedd4l	neural precursor cell expressed, developmentally down-regulated gene 4-like	0.202855	5.81894	2.38901	0.035541	0.368169	-4.12831
195646	Hs3st2	heparan sulfate (glucosamine) 3-O-sulfotransferase 2	-1.32841	3.45527	-2.38879	0.0355546	0.368169	-3.68982
76787	Ppfia3	protein tyrosine phosphatase, receptor type, f polypeptide (PTPRF), interacting protein (liprin), alpha 3	-0.481625	4.68739	-2.38798	0.0356059	0.36837	-3.95046
67392	4833420G17Rik	RIKEN cDNA 4833420G17 gene	-0.179138	5.40183	-2.38785	0.0356147	0.36837	-4.06948
76295	Atp11b	ATPase, class VI, type 11B	-0.183863	6.65258	-2.38722	0.0356542	0.368379	-4.18186
330406	B4galnt3	beta-1,4-N-acetyl-galactosaminyl transferase 3	0.333352	3.77081	2.38719	0.0356561	0.368379	-3.83687
110213	Tmbim6	transmembrane BAX inhibitor motif containing 6	0.145183	9.16949	2.38533	0.0357748	0.369395	-4.16003
68955	Srrm4	serine/arginine repetitive matrix 4	-0.490717	3.75138	-2.38411	0.0358523	0.369836	-3.79807
94094	Trim34a	tripartite motif-containing 34A	0.387776	4.27538	2.38354	0.0358887	0.369836	-3.94161
18600	Padi2	peptidyl arginine deiminase, type II	0.315807	8.32112	2.38312	0.0359153	0.369836	-4.19623
242425	Gabbr2	gamma-aminobutyric acid (GABA) B receptor, 2	-0.458109	5.58142	-2.38306	0.0359191	0.369836	-4.08039
12739	Cldn3	claudin 3	0.337627	4.39125	2.38306	0.0359195	0.369836	-3.96595
271786	Galnt13	polypeptide N-acetylgalactosaminyltransferase 13	-0.600254	3.75913	-2.38225	0.0359712	0.369921	-3.79812
257871	Olfr1372-ps1	olfactory receptor 1372, pseudogene 1	0.331324	2.42921	2.38212	0.0359792	0.369921	-3.64743
102462	Imp3	IMP3, U3 small nucleolar ribonucleoprotein	0.214554	4.96586	2.38145	0.0360224	0.369921	-4.04034
100861766	Gm16755	predicted gene, 16755	-1.16665	-1.25376	-2.38113	0.036043	0.369921	-3.6867
58200	Ppp1r1a	protein phosphatase 1, regulatory inhibitor subunit 1A	0.352419	7.98346	2.38107	0.0360464	0.369921	-4.20706
278795	Lrrc10b	leucine rich repeat containing 10B	0.385911	4.49651	2.38089	0.0360583	0.369921	-3.98589
94216	Col4a6	collagen, type IV, alpha 6	0.385684	2.64247	2.3807	0.0360705	0.369921	-3.66678
29861	Dpf1	D4, zinc and double PHD fingers family 1	-0.693707	1.0975	-2.3799	0.036122	0.37024	-3.49391
17131	Smad7	SMAD family member 7	0.167198	5.03696	2.3791	0.0361732	0.370408	-4.04699
227545	Proser2	proline and serine rich 2	0.245032	4.29803	2.37893	0.0361845	0.370408	-3.9396
13185	Vps26c	VPS26 endosomal protein sorting factor C	0.128433	5.8572	2.37838	0.0362199	0.370408	-4.1481
208292	Zfp871	zinc finger protein 871	-0.156745	6.91174	-2.37837	0.03622	0.370408	-4.20798
69546	Mapk1ip1	mitogen-activated protein kinase 1 interacting protein 1	-0.173487	4.60492	-2.37688	0.0363165	0.371186	-3.97789
16560	Kif1a	kinesin family member 1A	-0.392877	8.82549	-2.37644	0.0363449	0.371266	-4.19598
100038699	Gm10754	predicted gene 10754	0.584333	2.10889	2.37499	0.0364386	0.372014	-3.60458
320020	6330415G19Rik	RIKEN cDNA 6330415G19 gene	-0.600789	0.252971	-2.37418	0.0364914	0.372344	-3.50581
574403	Insyn2b	inhibitory synaptic factor family member 2B	-0.739374	3.74152	-2.37343	0.03654	0.37263	-3.79006
242506	Frmd3	FERM domain containing 3	-0.548849	5.49616	-2.37291	0.0365739	0.372766	-4.09343
14533	Bloc1s1	biogenesis of lysosomal organelles complex-1, subunit 1	0.196733	5.6076	2.37232	0.0366122	0.372904	-4.13298
83436	Plekha2	pleckstrin homology domain-containing, family A (phosphoinositide binding specific) member 2	-0.279715	6.58666	-2.37207	0.0366285	0.372904	-4.20614
17984	Ndn	necdin, MAGE family member	-0.304956	5.30287	-2.3709	0.0367045	0.373365	-4.08152
380795	Ighg3	Immunoglobulin heavy constant gamma 3	-4.02142	-2.12718	-2.37025	0.036747	0.373365	-3.90383
110351	Rap1gap	Rap1 GTPase-activating protein	-0.408316	6.53872	-2.37009	0.0367577	0.373365	-4.20014
66706	Ndufaf3	NADH:ubiquinone oxidoreductase complex assembly factor 3	0.172806	4.3908	2.3697	0.0367834	0.373365	-3.97773
22362	Vpreb1	pre-B lymphocyte gene 1	-1.43045	2.09441	-2.36943	0.0368006	0.373365	-3.5616
14238	Foxf2	forkhead box F2	0.402947	3.8529	2.36896	0.0368315	0.373365	-3.89661
114332	Lyve1	lymphatic vessel endothelial hyaluronan receptor 1	0.495965	2.4016	2.36895	0.0368323	0.373365	-3.65039
30957	Mapk8ip3	mitogen-activated protein kinase 8 interacting protein 3	-0.25056	8.12411	-2.36859	0.0368559	0.373365	-4.23033
20815	Srpk1	serine/arginine-rich protein specific kinase 1	-0.152773	5.80651	-2.36854	0.036859	0.373365	-4.14666
110379	Sec13	SEC13 homolog, nuclear pore and COPII coat complex component	0.186468	5.60676	2.36782	0.0369066	0.373638	-4.14052
360213	Trim46	tripartite motif-containing 46	-0.474484	2.88504	-2.36623	0.0370109	0.374485	-3.69179
77590	Chst15	carbohydrate sulfotransferase 15	-0.261336	5.37178	-2.36556	0.0370551	0.3746	-4.10045
100040377	NA	NA	0.443628	1.93718	2.36543	0.0370636	0.3746	-3.58762
100042424	Pdcd5-ps	programmed cell death 5, pseudogene	0.254134	4.48074	2.36454	0.0371223	0.374613	-3.98285
66821	Bcs1l	BCS1-like (yeast)	-0.189567	3.99714	-2.36448	0.0371259	0.374613	-3.89068
16782	Lamc2	laminin, gamma 2	0.327806	4.82519	2.36447	0.0371268	0.374613	-4.05512
67898	Pef1	penta-EF hand domain containing 1	0.13183	5.75105	2.36397	0.0371595	0.374735	-4.16259
67181	Ctdnep1	CTD nuclear envelope phosphatase 1	0.141537	6.04287	2.36255	0.0372539	0.37508	-4.18981
18072	Nhlh2	nescient helix loop helix 2	-1.49739	-0.113225	-2.36254	0.0372547	0.37508	-3.56523
69440	Dennd6b	DENN/MADD domain containing 6B	-0.442356	4.89831	-2.36247	0.0372593	0.37508	-4.0316
69097	Trim15	tripartite motif-containing 15	0.589221	0.130263	2.36221	0.0372765	0.37508	-3.51587
67068	Dynlrb1	dynein light chain roadblock-type 1	0.18288	6.94215	2.36148	0.0373248	0.375358	-4.24041
319322	Sf3b2	splicing factor 3b, subunit 2	0.139633	8.23013	2.36065	0.0373796	0.375702	-4.2381
403180	Ccdc121	coiled-coil domain containing 121	1.06429	0.330253	2.35999	0.0374235	0.37573	-3.51462
245866	Ift52	intraflagellar transport 52	0.143502	5.35584	2.35968	0.037444	0.37573	-4.1251
67298	Gprasp1	G protein-coupled receptor associated sorting protein 1	-0.337613	8.24661	-2.35928	0.0374711	0.37573	-4.24256
18546	Pcp4	Purkinje cell protein 4	-0.966064	6.46563	-2.35913	0.0374809	0.37573	-4.19176
17706	ATP8	ATP synthase F0 subunit 8	0.214933	8.60724	2.35905	0.037486	0.37573	-4.22959
74202	Fblim1	filamin binding LIM protein 1	0.331231	4.93245	2.3577	0.0375764	0.376428	-4.07311
72269	Cda	cytidine deaminase	-0.535362	3.34744	-2.35643	0.0376611	0.376952	-3.77146
13347	Dffa	DNA fragmentation factor, alpha subunit	-0.261591	5.28551	-2.35629	0.0376703	0.376952	-4.10828
20449	St8sia1	ST8 alpha-N-acetyl-neuraminide alpha-2,8-sialyltransferase 1	-0.419918	5.52203	-2.35584	0.0377003	0.377014	-4.12615
74127	Krt80	keratin 80	0.413365	2.80901	2.35558	0.037718	0.377014	-3.73678
22634	Plagl1	pleiomorphic adenoma gene-like 1	-1.1223	4.23787	-2.35501	0.0377565	0.377191	-3.90262
69379	C8g	complement component 8, gamma polypeptide	0.475815	0.759491	2.35353	0.0378554	0.377757	-3.52549
231123	Haus3	HAUS augmin-like complex, subunit 3	0.297997	5.08486	2.35333	0.037869	0.377757	-4.10585
14924	Magi1	membrane associated guanylate kinase, WW and PDZ domain containing 1	-0.41721	5.7971	-2.35306	0.0378871	0.377757	-4.16527
11845	Arf6	ADP-ribosylation factor 6	0.183298	7.37826	2.35264	0.0379157	0.377757	-4.2619
241226	Itga8	integrin alpha 8	0.423123	5.91821	2.35261	0.0379175	0.377757	-4.19892
433022	Plcxd2	phosphatidylinositol-specific phospholipase C, X domain containing 2	-0.896076	5.07146	-2.35204	0.0379558	0.377757	-4.04416
68285	C630043F03Rik	RIKEN cDNA C630043F03 gene	-0.320269	2.79597	-2.3516	0.0379855	0.377757	-3.70417
668936	Rpl5-ps2	ribisomal protein L5, pseudogene 2	0.373177	3.88108	2.35136	0.0380021	0.377757	-3.89987
58911	Sumf1	sulfatase modifying factor 1	0.183625	5.93938	2.35133	0.0380041	0.377757	-4.20059
66940	Shisa5	shisa family member 5	0.245553	6.79351	2.35107	0.0380214	0.377757	-4.25301
319757	Smo	smoothened, frizzled class receptor	0.21794	6.46459	2.35035	0.0380702	0.378023	-4.24248
53881	Slc5a3	solute carrier family 5 (inositol transporters), member 3	0.39226	9.25758	2.34991	0.0380997	0.378023	-4.20912
72621	Pdzd11	PDZ domain containing 11	0.184466	4.86503	2.34975	0.0381107	0.378023	-4.07575
17912	Myo1b	myosin IB	-0.455108	5.68942	-2.34871	0.0381809	0.378448	-4.15646
100043272	Inafm2	InaF motif containing 2	0.237723	5.4749	2.34846	0.038198	0.378448	-4.15264
194237	Rimkla	ribosomal modification protein rimK-like family member A	-0.487671	4.65832	-2.34819	0.0382161	0.378448	-4.01383
56173	Cldn14	claudin 14	0.441027	3.00708	2.34758	0.0382577	0.378653	-3.77316
594844	Tceal3	transcription elongation factor A (SII)-like 3	-0.286522	5.39899	-2.34713	0.0382882	0.378749	-4.13721
74013	Rftn2	raftlin family member 2	0.277795	5.00864	2.34539	0.0384068	0.379642	-4.10808
76505	1500009C09Rik	RIKEN cDNA 1500009C09 gene	-1.25044	1.06789	-2.34463	0.0384587	0.379642	-3.54372
232680	Cpa2	carboxypeptidase A2, pancreatic	-2.81617	-2.17449	-2.34332	0.0385483	0.379642	-3.85164
58242	Nudt11	nudix (nucleoside diphosphate linked moiety X)-type motif 11	-0.534876	2.72691	-2.34327	0.0385519	0.379642	-3.70651
20724	Serpinb5	serine (or cysteine) peptidase inhibitor, clade B, member 5	0.799662	-0.518692	2.34286	0.0385801	0.379642	-3.5683
59001	Pole3	polymerase (DNA directed), epsilon 3 (p17 subunit)	0.233657	5.04034	2.3427	0.0385905	0.379642	-4.11613
16467	Atcay	ataxia, cerebellar, Cayman type	-0.501303	5.32029	-2.34265	0.038594	0.379642	-4.12295
237073	Rbm41	RNA binding motif protein 41	-0.192451	4.15165	-2.34242	0.0386101	0.379642	-3.9476
100503551	Lrrc8dos	leucine rich repeat containing 8D, opposite strand	0.483432	1.61391	2.34221	0.0386243	0.379642	-3.58219
780891	Ighv1-39	immunoglobulin heavy variable 1-39	1.82909	-0.230149	2.34219	0.0386255	0.379642	-3.56387
23934	Ly6h	lymphocyte antigen 6 complex, locus H	-1.869	1.85295	-2.34174	0.0386565	0.379642	-3.58662
100434	Slc44a1	solute carrier family 44, member 1	0.222034	6.65157	2.34162	0.0386651	0.379642	-4.2652
74309	Osbp2	oxysterol binding protein 2	-0.329068	4.76084	-2.34146	0.0386759	0.379642	-4.04601
232748	Tcaf2	TRPM8 channel-associated factor 2	0.272286	3.31382	2.34145	0.0386763	0.379642	-3.83029
68936	Smim11	small integral membrane protein 11	0.198798	4.40418	2.34107	0.0387028	0.379642	-4.0135
140723	Cacng5	calcium channel, voltage-dependent, gamma subunit 5	-0.585001	3.1964	-2.34091	0.0387133	0.379642	-3.77234
74114	Crot	carnitine O-octanoyltransferase	0.171419	6.30647	2.34055	0.0387385	0.379683	-4.24827
229613	6330549D23Rik	RIKEN cDNA 6330549D23 gene	-0.324885	2.21804	-2.33957	0.0388054	0.380134	-3.63902
66260	Tmem54	transmembrane protein 54	0.533331	1.25309	2.33905	0.0388418	0.38019	-3.57057
68588	Cthrc1	collagen triple helix repeat containing 1	0.233576	3.49029	2.33877	0.0388607	0.38019	-3.86931
235036	Ppan	peter pan homolog	-0.204182	4.64067	-2.33858	0.0388741	0.38019	-4.03812
228846	D630003M21Rik	RIKEN cDNA D630003M21 gene	0.310905	4.84439	2.33791	0.0389201	0.380279	-4.10415
16416	Itgb3	integrin beta 3	0.51217	7.18876	2.33783	0.0389259	0.380279	-4.28069
104015	Synj1	synaptojanin 1	-0.254585	7.42744	-2.3372	0.0389693	0.380279	-4.28712
12652	Chga	chromogranin A	-0.477817	7.32848	-2.33716	0.0389718	0.380279	-4.28621
319807	Nwd2	NACHT and WD repeat domain containing 2	-1.39963	0.614205	-2.33693	0.0389879	0.380279	-3.55152
667537	Gm8692	predicted gene 8692	0.843464	0.0877612	2.33658	0.0390121	0.38031	-3.55259
67043	Syap1	synapse associated protein 1	0.17643	6.24511	2.33499	0.0391225	0.381181	-4.25403
13876	Erg	ETS transcription factor	-0.312443	3.94125	-2.33406	0.0391867	0.381563	-3.9191
110880	Scn4a	sodium channel, voltage-gated, type IV, alpha	-1.10293	0.491048	-2.33363	0.039217	0.381563	-3.5555
226041	Pgm5	phosphoglucomutase 5	0.375371	7.34499	2.33326	0.0392429	0.381563	-4.29356
100044509	Tgfbr3l	transforming growth factor, beta receptor III-like	-0.846678	2.89203	-2.33313	0.039252	0.381563	-3.73935
666668	Gm8225	ribosomal protein S2 pseudogene	0.446283	1.64737	2.33291	0.0392668	0.381563	-3.60336
69073	Kdf1	keratinocyte differentiation factor 1	0.324776	2.37868	2.33257	0.0392907	0.381591	-3.699
12045	Bcl2a1b	B cell leukemia/lymphoma 2 related protein A1b	0.760609	2.34424	2.33165	0.0393546	0.382007	-3.69415
69008	Cab39l	calcium binding protein 39-like	0.173417	6.73	2.33107	0.0393952	0.382102	-4.28455
215090	Maneal	mannosidase, endo-alpha-like	-0.426225	4.70097	-2.33091	0.0394065	0.382102	-4.05506
11303	Abca1	ATP-binding cassette, sub-family A (ABC1), member 1	0.496082	6.99128	2.33009	0.0394641	0.382209	-4.29356
66314	Tpd52l2	tumor protein D52-like 2	0.162514	6.15918	2.32987	0.0394797	0.382209	-4.25526
623169	Gm6402	ribosomal protein S17 pseudogene	0.361243	2.49898	2.32953	0.0395032	0.382209	-3.70861
67451	Pkp2	plakophilin 2	0.433785	3.02941	2.32939	0.039513	0.382209	-3.80793
75767	Rab11fip1	RAB11 family interacting protein 1 (class I)	0.290117	5.38934	2.32925	0.0395229	0.382209	-4.1855
14525	Gcsam	germinal center associated, signaling and motility	0.64564	2.65982	2.3265	0.0397159	0.383871	-3.73637
235315	Rnf214	ring finger protein 214	-0.164663	5.83072	-2.32562	0.0397781	0.383972	-4.22121
234683	Elmo3	engulfment and cell motility 3	0.158632	4.71984	2.32533	0.0397982	0.383972	-4.09362
54607	Socs6	suppressor of cytokine signaling 6	0.251467	5.40482	2.32513	0.0398129	0.383972	-4.19443
407823	Baz2b	bromodomain adjacent to zinc finger domain, 2B	-0.131405	6.82666	-2.32489	0.0398294	0.383972	-4.29412
406219	Krt87	keratin 87	0.643066	0.61458	2.32468	0.0398445	0.383972	-3.57089
12942	Pcdha11	protocadherin alpha 11	-0.829741	-0.0539833	-2.32455	0.0398534	0.383972	-3.59184
100504131	NA	NA	0.297558	2.30729	2.32379	0.0399073	0.384287	-3.70124
[truncated: 16,258 more rows]

## Sheet: Table Legend
Dataset EV3: Fold changes and p-values of all genes differentially expressed between WT and Ndp-KO and between Ndp-KO and P2-L groups. Yellow: adjusted p-value <0.05 (DEGs), Blue: Hair cell marker genes
