# Supplementary material for: Systemic gene therapy rescues retinal dysfunction and hearing loss in a model of Norrie disease
Source: EMBO Mol Med. 2023 Aug 29;15(10):e17393. doi: 10.15252/emmm.202317393 (PMC10565640; doi:10.15252/emmm.202317393)
Supplement: Supplementary file 8 — Source Data for Figure 1 [file EMMM-15-e17393-s008.zip]

Archive with 1 entries (1 files):
- emmm202317393-sup-0007-Figure_1.7z
